# Supplementary material for: Genetic and epigenetic regulation of gene expression in fetal and adult human livers
Source: BMC Genomics. 2014 Oct 4;15(1):860. doi: 10.1186/1471-2164-15-860 (PMC4287518; doi:10.1186/1471-2164-15-860)
Supplement: Supplementary file 2 — Additional file 2: Differentially methylated genes between fetal and adult livers. A table listing the 28,917 significant CpG sites which are differentially methylated when comparing the methylation patterns of the adult liver with the fetal liver. (XLSX 8 MB) [file 12864_2014_6781_MOESM2_ESM.xlsx]

## Sheet: Supplementary_Table1
CpG site	Gene	Chr	Probe position		Estimate	Std.Error	tvalue	P-Value			Mean M-value		Mean M-value difference	SD of M-value		Mean Beta-Value		Mean Beta-value difference	SD of Beta-Value
			Start	End				raw	Bonferroni	FDR	Adult	Fetal		Adult	Fetal	Adult	Fetal		Adult	Fetal
cg09514524	CTD-2517M22.14;GPT	8	145729751	145729800	4.67943	0.0557168	83.9859	4.6248e-85	1.69302e-79	1.69302e-79	0.238284	4.89602	4.65774	0.168517	0.209972	0.541029	0.96722	0.426191	0.0286774	0.00452619
cg12682573	MIR4732	17	27188828	27188877	-3.51018	0.0439674	-79.8359	3.59359e-83	1.31552e-77	6.5776e-78	3.78667	0.250694	-3.53597	0.141782	0.151583	0.932173	0.54321	-0.388963	0.00629989	0.0259202
cg23878564	TNK1	17	7287449	7287498	-5.00819	0.0641755	-78.039	2.53487e-82	9.27949e-77	3.09316e-77	0.817763	-4.19823	-5.01599	0.197278	0.27615	0.637456	0.0523858	-0.58507	0.0316198	0.00894237
cg16284674	ZNF511;TUBGCP2	10	135123337	135123386	4.6617	0.0622055	74.9403	8.17726e-81	2.99348e-75	7.4837e-76	0.0867767	4.70266	4.61589	0.224757	0.165604	0.514898	0.962818	0.44792	0.0385619	0.00402596
cg23886378	GLCCI1	7	8075032	8075081	-3.54441	0.0481712	-73.5795	3.92988e-80	1.43863e-74	2.87725e-75	3.81282	0.269705	-3.54312	0.156041	0.15195	0.933258	0.546516	-0.386743	0.00670984	0.0261762
cg01927162	KIAA0922	4	154428455	154428504	-3.7143	0.0519275	-71.5286	4.41879e-79	1.61761e-73	2.69601e-74	3.42324	-0.268688	-3.69193	0.176217	0.198963	0.914248	0.453783	-0.460465	0.00976236	0.034012
cg10571824	MAD1L1	7	1963144	1963193	4.34591	0.0612399	70.9653	8.69125e-79	3.18164e-73	4.5452e-74	0.563337	4.94083	4.37749	0.204393	0.17544	0.595895	0.968271	0.372376	0.0334819	0.0037661
cg08629884	TMEM129	4	1719935	1719984	4.44147	0.0639053	69.5007	5.17022e-78	1.89268e-72	2.36585e-73	0.104227	4.54365	4.43942	0.191736	0.253175	0.517954	0.958377	0.440423	0.0329504	0.00676407
cg08411881	MAD1L1	7	1963104	1963153	4.03371	0.0588483	68.5442	1.68982e-77	6.18598e-72	6.87331e-73	0.671473	4.73614	4.06466	0.185576	0.178125	0.613821	0.963603	0.349782	0.0297819	0.00442941
cg00022594	AKAP8L	19	15512502	15512551	-3.20235	0.047042	-68.0743	3.04122e-77	1.11331e-71	1.11331e-72	3.43944	0.228036	-3.2114	0.140745	0.208972	0.915297	0.539273	-0.376024	0.0076593	0.0359255
cg12140749	ZFP36L1	14	69263991	69264040	-3.7219	0.0550162	-67.651	5.18119e-77	1.8967e-71	1.72427e-72	3.63662	-0.0859425	-3.72256	0.17641	0.198643	0.92515	0.485171	-0.439978	0.00837818	0.0343125
cg15134174	SH3RF1	4	170022026	170022075	-3.43434	0.0509851	-67.3596	7.48978e-77	2.74181e-71	2.28484e-72	3.27812	-0.163009	-3.44113	0.161472	0.187281	0.906123	0.471884	-0.434239	0.00951136	0.0322458
cg20219172	SLC25A10	17	79701478	79701527	4.09962	0.0611378	67.0554	1.10235e-76	4.03543e-71	3.10418e-72	0.896077	4.95896	4.06288	0.199662	0.218512	0.649796	0.968545	0.31875	0.0306542	0.00467341
cg27392771	NFIX	19	13125851	13125900	-3.60985	0.0541829	-66.6235	1.91358e-76	7.0051e-71	5.00364e-72	3.17129	-0.460688	-3.63197	0.195638	0.108651	0.899441	0.420945	-0.478496	0.0118824	0.0182915
cg22016995	IRF7	11	614787	614836	4.83646	0.073461	65.8371	5.27041e-76	1.92936e-70	1.28624e-71	-0.307301	4.47945	4.78675	0.235615	0.32391	0.447295	0.956154	0.508859	0.0400607	0.0104741
cg17698295	CTD-3065J16.6;OPLAH	8	145106251	145106300	-4.41646	0.0677769	-65.1617	1.26996e-75	4.64901e-70	2.90563e-71	1.03021	-3.36297	-4.39318	0.239264	0.212876	0.670333	0.0892484	-0.581084	0.0372062	0.0116953
cg15974642	LIPA	10	91137574	91137623	-4.02218	0.0628948	-63.9509	6.28248e-75	2.29985e-69	1.35285e-70	3.84929	-0.16151	-4.0108	0.183176	0.278822	0.934696	0.472252	-0.462444	0.00783364	0.047939
cg00252733	FAM178A	10	102727191	102727240	-3.28241	0.0514547	-63.7922	7.76442e-75	2.84235e-69	1.57908e-70	3.0774	-0.154966	-3.23236	0.164555	0.250361	0.893596	0.473535	-0.420061	0.0109367	0.0422408
cg21004654	UCP3	11	73722048	73722097	-3.65903	0.0575523	-63.5775	1.03473e-74	3.78786e-69	1.99361e-70	3.80026	0.188113	-3.61215	0.194404	0.185727	0.932541	0.532419	-0.400122	0.0084735	0.0319426
cg27197524	POLE	12	133249278	133249327	4.705	0.0743052	63.3199	1.4623e-74	5.35312e-69	2.67656e-70	0.355693	5.03367	4.67798	0.236703	0.234451	0.5609	0.970045	0.409144	0.0398488	0.00468228
cg21219157	RBM38	20	55985705	55985754	-3.49216	0.0554513	-62.977	2.32201e-74	8.50026e-69	4.04775e-70	3.5102	0.0161574	-3.49404	0.176573	0.191185	0.918855	0.502756	-0.416099	0.0091256	0.0330024
cg18547371	SSBP4	19	18539795	18539844	-4.27036	0.0707103	-60.3923	8.2082e-73	3.00481e-67	1.36421e-68	0.162189	-4.08298	-4.24517	0.226507	0.280549	0.527949	0.056533	-0.471416	0.0389387	0.0101724
cg11791710	DOCK1	10	129172487	129172536	-3.20786	0.053144	-60.3616	8.57115e-73	3.13768e-67	1.36421e-68	3.56417	0.332304	-3.23187	0.181122	0.284342	0.92158	0.556738	-0.364842	0.00888686	0.0478904
cg13331354	SSBP4	19	18539793	18539842	-4.49387	0.0746577	-60.1929	1.08725e-72	3.98014e-67	1.65839e-68	0.229165	-4.24973	-4.47889	0.235726	0.324702	0.539405	0.0510977	-0.488307	0.0403907	0.0138429
cg10330847	RP11-438D8.2	3	141031715	141031764	-3.67301	0.0610859	-60.1286	1.19073e-72	4.35895e-67	1.68782e-68	3.57012	-0.123436	-3.69356	0.199113	0.18768	0.921766	0.478674	-0.443092	0.0101839	0.032392
cg16884222	NEAT1	11	65191531	65191580	4.01268	0.0667402	60.1238	1.19876e-72	4.38833e-67	1.68782e-68	-2.9442	1.04559	3.98978	0.192655	0.332436	0.115679	0.671831	0.556152	0.0136585	0.0507601
cg21474257	SLC2A1	1	43399327	43399376	-3.19814	0.0532564	-60.0517	1.32741e-72	4.85929e-67	1.79974e-68	3.34785	0.151204	-3.19664	0.163803	0.237193	0.910136	0.52598	-0.384156	0.00940203	0.0407758
cg14226929	PDE6G	17	79623603	79623652	-2.85452	0.0476206	-59.9431	1.54819e-72	5.66751e-67	2.02411e-68	2.98512	0.145012	-2.8401	0.151706	0.142298	0.887445	0.525041	-0.362404	0.0104133	0.0245235
cg09087503	SND1	7	127672425	127672474	-3.68711	0.0618623	-59.602	2.51409e-72	9.20343e-67	3.06781e-68	0.436819	-3.22633	-3.66315	0.175428	0.340549	0.574853	0.0983868	-0.476466	0.0296053	0.0215132
cg17591741	RP11-38J22.6	1	206316348	206316397	-3.33978	0.0560236	-59.6138	2.47204e-72	9.04951e-67	3.06781e-68	3.44769	0.148276	-3.29941	0.189171	0.165308	0.915497	0.525571	-0.389926	0.0102267	0.0284096
cg12099546	RP11-1007O24.3	15	72763801	72763850	-3.63344	0.0609925	-59.5719	2.62413e-72	9.60625e-67	3.09879e-68	3.66432	0.0777756	-3.58654	0.192678	0.255022	0.926379	0.513393	-0.412986	0.00922348	0.0438946
cg00033551	MGRN1	16	4738520	4738569	4.55125	0.0764963	59.4963	2.92296e-72	1.07002e-66	3.34381e-68	-0.829083	3.69611	4.52519	0.260154	0.216301	0.361195	0.927776	0.566581	0.041153	0.0100654
cg15980539	ESR1	6	152128817	152128866	-4.16155	0.0701887	-59.2909	3.92127e-72	1.43547e-66	4.34992e-68	0.534597	-3.67575	-4.21035	0.21803	0.271838	0.591128	0.0735196	-0.517608	0.0365472	0.0127677
cg05330121	ZNF503-AS2	10	77166684	77166733	-3.65547	0.0618346	-59.117	5.03205e-72	1.8421e-66	5.41638e-68	3.47391	-0.162542	-3.63645	0.210802	0.251857	0.916761	0.471984	-0.444777	0.0112134	0.0433889
cg23144852	OPA1	3	193405999	193406048	-3.58641	0.0606868	-59.097	5.17855e-72	1.89573e-66	5.41638e-68	3.64111	0.0354044	-3.60571	0.18954	0.212632	0.925303	0.50609	-0.419213	0.00889513	0.0366629
cg26103369	KIAA0317	14	75153259	75153308	-3.27033	0.0554408	-58.9878	6.05916e-72	2.2181e-66	5.96638e-68	3.37416	0.12458	-3.24958	0.186611	0.220535	0.911485	0.521434	-0.390051	0.010722	0.0379555
cg10803243	DOCK9	13	99706310	99706359	-2.86836	0.0486389	-58.9726	6.19335e-72	2.26722e-66	5.96638e-68	3.51369	0.691854	-2.82184	0.162591	0.223306	0.919104	0.616988	-0.302116	0.00843584	0.0358788
cg17054691	P4HB	17	79813391	79813440	4.0074	0.0679317	58.9915	6.02648e-72	2.20614e-66	5.96638e-68	0.0655835	4.11945	4.05386	0.187935	0.332092	0.511263	0.944402	0.433139	0.0322751	0.0131705
cg01634146	NFIX	19	13127341	13127390	-3.67904	0.0624231	-58.9371	6.51802e-72	2.38608e-66	6.11815e-68	3.62005	-0.0670215	-3.68707	0.22596	0.255387	0.924071	0.488365	-0.435706	0.010907	0.0439954
cg19135352	PIGL	17	16176891	16176940	-3.64124	0.0618886	-58.8354	7.54707e-72	2.76279e-66	6.7385e-68	3.32972	-0.316497	-3.64622	0.196996	0.234397	0.908901	0.445705	-0.463196	0.0119078	0.0399844
cg16956999	POLE	12	133249241	133249290	4.65578	0.0791224	58.8427	7.46772e-72	2.73374e-66	6.7385e-68	-0.385709	4.24938	4.63509	0.206913	0.413489	0.433888	0.948301	0.514413	0.0349332	0.0157619
cg19809791	ESPNP	1	17027832	17027881	-4.35517	0.0746522	-58.3395	1.54793e-71	5.66657e-66	1.34918e-67	0.539798	-3.75903	-4.29882	0.221079	0.356701	0.591971	0.0704467	-0.521525	0.0369871	0.0180718
cg05842113	GSDMB	17	38075600	38075649	-3.41425	0.0585822	-58.2813	1.68486e-71	6.16783e-66	1.43438e-67	3.56161	0.138844	-3.42277	0.187722	0.25953	0.921412	0.52378	-0.397632	0.00938106	0.0443409
cg23519086	EEFSEC	3	128131099	128131148	-2.99447	0.0515082	-58.1357	2.08311e-71	7.62574e-66	1.73312e-67	3.1661	0.169358	-2.99674	0.173686	0.159452	0.899243	0.529205	-0.370038	0.0109907	0.0273566
cg22353369	PVT1	8	128972402	128972451	-3.33462	0.0574438	-58.0501	2.36076e-71	8.64211e-66	1.92047e-67	3.07158	-0.238942	-3.31052	0.190709	0.320896	0.89305	0.459331	-0.433719	0.0125637	0.0538888
cg06024391	BPGM	7	134345134	134345183	-2.58111	0.0444778	-58.0315	2.42563e-71	8.87962e-66	1.93035e-67	2.72809	0.156129	-2.57196	0.168417	0.181808	0.8683	0.526977	-0.341324	0.0132867	0.0313706
cg08221288	LRR1	14	50081280	50081329	-3.51624	0.0606166	-58.0078	2.51133e-71	9.19334e-66	1.95603e-67	3.75678	0.257787	-3.49899	0.181435	0.350805	0.930682	0.543851	-0.386831	0.00824459	0.0594543
cg05184016	ZNF862	7	149543136	149543185	-3.71652	0.0643321	-57.7708	3.55385e-71	1.30097e-65	2.71036e-67	3.95245	0.257114	-3.69533	0.210259	0.193766	0.938797	0.544247	-0.39455	0.00840663	0.0331541
cg06960794	RP11-461H3.2	6	149021969	149022018	3.36326	0.0583528	57.6366	4.32859e-71	1.58458e-65	3.23384e-67	-2.47709	0.886509	3.36359	0.197972	0.330655	0.153098	0.647297	0.494199	0.0181166	0.0515873
cg10767662	NFIX	19	13127681	13127730	-3.40155	0.0593981	-57.2671	7.46823e-71	2.73393e-65	5.46785e-67	2.70583	-0.701552	-3.40738	0.180115	0.245302	0.866447	0.38155	-0.484897	0.0144084	0.0394756
cg16604391	RP11-592O2.1;SCARB1	12	125359701	125359750	-3.09155	0.0540667	-57.1803	8.4923e-71	3.10881e-65	6.09571e-67	2.99941	-0.113113	-3.11252	0.184762	0.199034	0.888223	0.480481	-0.407742	0.012822	0.0343575
cg02744699	SLC16A3;CSNK1D	17	80197850	80197899	4.55887	0.079957	57.0166	1.08291e-70	3.96427e-65	7.6236e-67	0.238534	4.72107	4.48253	0.209602	0.500831	0.54101	0.96136	0.42035	0.0357581	0.0160477
cg26478401	ACTA2	10	90749872	90749921	4.51597	0.0794412	56.8467	1.39442e-70	5.1046e-65	9.56311e-67	-1.75031	2.7099	4.46021	0.272923	0.29303	0.230812	0.865805	0.634993	0.0335164	0.0236521
cg22277972	ISCU	12	108960008	108960057	4.73634	0.0833292	56.839	1.41067e-70	5.16408e-65	9.56311e-67	-2.52787	2.22311	4.75098	0.269914	0.393536	0.149306	0.820358	0.671052	0.0240711	0.0419147
cg20405742	RP1-151F17.1	6	16933816	16933865	-2.91902	0.0513853	-56.8065	1.48061e-70	5.42011e-65	9.85475e-67	2.73966	-0.186329	-2.92599	0.202909	0.223211	0.868958	0.467913	-0.401045	0.0160218	0.0384009
cg02382426	C11orf16	11	8954558	8954607	-3.59171	0.0632938	-56.7466	1.6192e-70	5.92746e-65	1.05848e-66	3.84807	0.245152	-3.60292	0.230421	0.179134	0.934401	0.542247	-0.392153	0.00982442	0.0308177
cg20995127	MAP3K19	2	135808369	135808418	-3.34107	0.0589041	-56.7206	1.68319e-70	6.16171e-65	1.081e-66	3.32898	-0.0182818	-3.34726	0.182485	0.236667	0.908946	0.496923	-0.412023	0.0112065	0.0406718
cg11400774	MEX3A	1	156051324	156051373	-4.5984	0.0814148	-56.4811	2.40892e-70	8.81843e-65	1.49465e-66	0.625146	-3.90661	-4.53176	0.273652	0.245742	0.605848	0.0631975	-0.542651	0.0454134	0.00994338
cg02060627	LINC00339	1	22378412	22378461	-3.4685	0.061404	-56.4865	2.38943e-70	8.74709e-65	1.49465e-66	3.4477	0.0180231	-3.42967	0.199225	0.208289	0.915429	0.503105	-0.412324	0.0110735	0.0359639
cg08879470	MYO7A	11	76859056	76859105	-5.09038	0.090151	-56.465	2.46783e-70	9.03408e-65	1.50568e-66	1.72156	-3.34538	-5.06694	0.287506	0.219911	0.765494	0.0903	-0.675194	0.0361854	0.0126035
cg18235937	RPL22;RNF207	1	6268810	6268859	-3.4569	0.06142	-56.283	3.24439e-70	1.18769e-64	1.94703e-66	0.261826	-3.16841	-3.43024	0.181416	0.312447	0.545083	0.101696	-0.443387	0.0311256	0.0207
cg22029856	ZFYVE28	4	2276003	2276052	-3.61537	0.0646778	-55.8982	5.79985e-70	2.12318e-64	3.42448e-66	3.30552	-0.281086	-3.58661	0.213283	0.228754	0.907408	0.451751	-0.455657	0.0124961	0.0389371
cg24130561	DICER1	14	95621686	95621735	-3.11629	0.0557802	-55.8673	6.07822e-70	2.22508e-64	3.53187e-66	3.31201	0.198692	-3.11332	0.164086	0.257926	0.90809	0.534087	-0.374003	0.00936549	0.044126
cg02535219	ZC3H7A	16	11876860	11876909	4.52577	0.0811318	55.783	6.90719e-70	2.52854e-64	3.95085e-66	-2.22379	2.36412	4.58792	0.289273	0.289307	0.178186	0.835641	0.657455	0.0292699	0.02781
cg01363714	LINC00605	14	103655725	103655774	-4.08298	0.0732411	-55.7472	7.29252e-70	2.6696e-64	4.10708e-66	0.851276	-3.24203	-4.09331	0.237271	0.312655	0.642537	0.0971773	-0.54536	0.0378092	0.0206626
cg20667964	TBXAS1	7	139553002	139553051	-3.22903	0.0580691	-55.6068	9.02829e-70	3.30502e-64	5.00761e-66	2.77868	-0.434912	-3.21359	0.198555	0.240085	0.872037	0.425629	-0.446408	0.0153202	0.040751
cg01544903	MT1F	16	56697181	56697230	-4.9864	0.0897886	-55.5349	1.00719e-69	3.68705e-64	5.44182e-66	1.32769	-3.60371	-4.9314	0.273245	0.375989	0.713594	0.0779972	-0.635597	0.0392083	0.0209643
cg16773043	MAD1L1	7	1963149	1963198	3.80824	0.0685766	55.5326	1.01084e-69	3.70044e-64	5.44182e-66	0.395009	4.27567	3.88066	0.213623	0.285309	0.567607	0.950145	0.382538	0.0357036	0.00920568
cg06801994	PCID2	13	113834034	113834083	-3.52347	0.0634858	-55.5001	1.06208e-69	3.888e-64	5.63479e-66	3.83979	0.251259	-3.58853	0.208355	0.272642	0.934165	0.543186	-0.390979	0.00907489	0.046748
cg14678084	SND1	7	127627251	127627300	-3.42856	0.0619402	-55.3528	1.33012e-69	4.86921e-64	6.95602e-66	3.27285	-0.13112	-3.40397	0.202143	0.172464	0.905572	0.477368	-0.428204	0.0119718	0.029745
cg01499988	MSMP;RGP1	9	35755346	35755395	-3.39911	0.0615739	-55.2037	1.67102e-69	6.11718e-64	8.61575e-66	3.56088	0.158437	-3.40244	0.184308	0.257745	0.921393	0.527197	-0.394195	0.0092414	0.0441551
cg07099810	ZFPM1	16	88575557	88575606	-3.24034	0.058712	-55.1905	1.70515e-69	6.24212e-64	8.66961e-66	2.57547	-0.693649	-3.26912	0.20531	0.250641	0.855464	0.382847	-0.472617	0.0173818	0.0406567
cg20852226	MYO7A	11	76859010	76859059	-4.97809	0.0902516	-55.1579	1.79263e-69	6.56236e-64	8.98953e-66	1.50384	-3.4926	-4.99644	0.279517	0.311927	0.73764	0.0829239	-0.654716	0.037729	0.0156377
cg06845438	KRBOX1;CCBP2	3	42946724	42946773	-3.38886	0.061641	-54.9773	2.36588e-69	8.66087e-64	1.17039e-65	3.26839	-0.096083	-3.36447	0.201203	0.190358	0.905312	0.483419	-0.421893	0.012007	0.0328526
cg03225208	DAB2IP	9	124412046	124412095	-3.61356	0.0658909	-54.8415	2.91647e-69	1.06764e-63	1.42353e-65	3.4073	-0.176931	-3.58423	0.201315	0.270316	0.913241	0.469599	-0.443642	0.0109115	0.0465087
cg04077085	SLC2A9	4	9937626	9937675	-3.36144	0.0613128	-54.8244	2.99443e-69	1.09618e-63	1.44235e-65	3.69138	0.313042	-3.37834	0.17844	0.308347	0.927724	0.553269	-0.374455	0.00822017	0.0514277
cg02720618	ESR1	6	152129791	152129840	-5.38491	0.0988647	-54.4675	5.20153e-69	1.90414e-63	2.45944e-65	1.94768	-3.3567	-5.30437	0.340698	0.253731	0.791556	0.0898927	-0.701664	0.0405224	0.0143049
cg20885063	ATPAF2	17	17939371	17939420	-3.19961	0.0587544	-54.4573	5.28475e-69	1.93461e-63	2.45944e-65	2.8467	-0.306357	-3.15306	0.196114	0.245052	0.877219	0.447395	-0.429824	0.0143616	0.0420187
cg23812679	PPIAP16	3	57985453	57985502	-3.52104	0.0646601	-54.4545	5.30756e-69	1.94296e-63	2.45944e-65	3.71003	0.185245	-3.52479	0.20829	0.262848	0.928426	0.531708	-0.396719	0.00961999	0.044635
cg20162381	TSPAN9	12	3310097	3310146	-4.36483	0.0803826	-54.3007	6.74133e-69	2.46783e-63	3.08478e-65	1.45656	-2.87553	-4.33209	0.270537	0.208298	0.731393	0.120705	-0.610688	0.0371637	0.0156417
cg05480350	PVT1	8	128972681	128972730	-2.87769	0.05313	-54.1632	8.35239e-69	3.05759e-63	3.77481e-65	2.74987	-0.12434	-2.87421	0.202972	0.16175	0.869765	0.478532	-0.391233	0.0156595	0.0279062
cg07970948	ZNF862	7	149543117	149543166	-3.68231	0.0681862	-54.0038	1.07157e-68	3.92275e-63	4.78385e-65	3.51271	-0.130062	-3.64277	0.211272	0.202184	0.918787	0.477613	-0.441173	0.0109079	0.0347542
cg14636077	RAI1	17	17684010	17684059	-2.90508	0.053825	-53.9727	1.12498e-68	4.11825e-63	4.96175e-65	3.10793	0.220506	-2.88742	0.181476	0.203387	0.895492	0.537965	-0.357527	0.0116297	0.0349267
cg20482223	SVOPL	7	138347826	138347875	-3.12354	0.0579707	-53.8813	1.29829e-68	4.75271e-63	5.65799e-65	2.98275	-0.0946283	-3.07738	0.173674	0.254875	0.887147	0.483783	-0.403365	0.0121303	0.0437631
cg00049440	KLF9	9	73026595	73026644	4.66036	0.0868757	53.644	1.8851e-68	6.90087e-63	8.11867e-65	-2.51142	2.16661	4.67803	0.273217	0.27565	0.150797	0.816238	0.665442	0.0247056	0.0289578
cg04879832	CYBA	16	88717456	88717505	-4.73368	0.0883466	-53.5809	2.08221e-68	7.62242e-63	8.86328e-65	1.03942	-3.661	-4.70043	0.30112	0.272256	0.671121	0.0742472	-0.596873	0.0458355	0.0135372
cg11064833	BPGM	7	134361658	134361707	-2.89425	0.0540577	-53.54	2.22082e-68	8.12985e-63	9.34465e-65	3.09374	0.192609	-2.90114	0.188575	0.147906	0.894508	0.533241	-0.361267	0.0129086	0.0254266
cg09839874	CMTM1;CKLF-CMTM1	16	66604139	66604188	-2.82151	0.052824	-53.4134	2.71241e-68	9.92941e-63	1.12834e-64	2.91139	0.102704	-2.80868	0.15869	0.241884	0.882205	0.517739	-0.364467	0.0112542	0.0415626
cg11746048	AP000769.1	11	65226726	65226775	-2.57855	0.0482911	-53.3959	2.78826e-68	1.02071e-62	1.14686e-64	3.43911	0.848644	-2.59046	0.171336	0.192856	0.915131	0.642412	-0.272719	0.00944087	0.0305053
cg04997017	MAGI1	3	65518559	65518608	-3.14848	0.0593706	-53.031	4.97538e-68	1.82136e-62	2.02373e-64	3.49954	0.362191	-3.13735	0.174069	0.294178	0.918318	0.562004	-0.356314	0.00895967	0.0502656
cg24108508	FAM20B	1	179016233	179016282	-3.54086	0.066791	-53.0141	5.11132e-68	1.87112e-62	2.05618e-64	3.4212	-0.134069	-3.55527	0.225388	0.291104	0.913839	0.477072	-0.436766	0.0122893	0.0498535
cg10184983	SRCIN1	17	36734911	36734960	-4.42113	0.0835389	-52.9229	5.91003e-68	2.16351e-62	2.35164e-64	0.559178	-3.87331	-4.43249	0.286062	0.272093	0.595044	0.0647385	-0.530306	0.0480772	0.0112977
cg19771469	ZFYVE28	4	2275994	2276043	-3.15995	0.0597263	-52.9073	6.05946e-68	2.21821e-62	2.38517e-64	2.70166	-0.447262	-3.14892	0.194454	0.230612	0.866006	0.423534	-0.442473	0.0154914	0.0389781
cg09411730	NEAT1	11	65190898	65190947	4.68292	0.0885827	52.8649	6.48359e-68	2.37348e-62	2.52497e-64	-2.87787	1.74668	4.62455	0.217052	0.526378	0.120674	0.764678	0.644004	0.017572	0.0655498
cg20952901	ABHD8;MRPL34	19	17403481	17403530	-4.11977	0.0780236	-52.8016	7.17352e-68	2.62604e-62	2.76425e-64	1.20942	-2.95151	-4.16093	0.257431	0.22717	0.696857	0.115374	-0.581483	0.0383776	0.0160802
cg24300347	GALNT1	18	33164905	33164954	-3.13073	0.0594293	-52.68	8.71495e-68	3.19031e-62	3.32324e-64	3.49839	0.415932	-3.08246	0.203195	0.195343	0.918088	0.571305	-0.346783	0.0107331	0.0331376
cg24685109	EPB42;RP11-473C18.3;TMEM62	15	43477090	43477139	-3.21866	0.0612114	-52.5828	1.01845e-67	3.72828e-62	3.84358e-64	3.05085	-0.164311	-3.21516	0.191491	0.179893	0.891667	0.47166	-0.420007	0.0128165	0.0309853
cg19670286	GFRA3	5	137610079	137610128	-3.76303	0.0718797	-52.3518	1.47641e-67	5.40474e-62	5.51504e-64	0.0399283	-3.69047	-3.7304	0.25018	0.209941	0.506927	0.0724508	-0.434476	0.0430405	0.00977362
cg02941852	SRPK2	7	105030120	105030169	-2.81408	0.0539521	-52.1588	2.01614e-67	7.38058e-62	7.43052e-64	2.89011	0.0925806	-2.79752	0.163481	0.193967	0.880635	0.515963	-0.364671	0.011839	0.0334761
cg05233128	PIP5K1C	19	3659621	3659670	3.07621	0.0589824	52.1546	2.02978e-67	7.43052e-62	7.43052e-64	0.543621	3.64709	3.10347	0.157581	0.323214	0.592816	0.924759	0.331943	0.0259383	0.0146806
cg17687789	RNU5B-2P	3	40543565	40543614	-3.19848	0.0613399	-52.1435	2.06649e-67	7.56487e-62	7.48997e-64	3.39196	0.196269	-3.19569	0.182389	0.250889	0.912509	0.53373	-0.378779	0.00995679	0.0430443
cg22450406	ARL4C	2	235422165	235422214	-3.10461	0.0595506	-52.1339	2.099e-67	7.68391e-62	7.53324e-64	3.42368	0.287247	-3.13643	0.201012	0.198176	0.914119	0.549388	-0.364731	0.011497	0.0338721
cg17302158	RNF219	13	79225062	79225111	-3.04141	0.0583934	-52.0848	2.27254e-67	8.3192e-62	8.07689e-64	3.15711	0.141602	-3.01551	0.202549	0.182516	0.898494	0.524435	-0.374059	0.0127534	0.0314922
cg16729016	RPS6KC1	1	213298061	213298110	-3.24956	0.0624016	-52.0749	2.30931e-67	8.45377e-62	8.12862e-64	3.49659	0.249089	-3.2475	0.185475	0.270178	0.918104	0.542876	-0.375228	0.00958257	0.0463177
cg18168751	DGKQ;SLC26A1	4	974821	974870	-4.08165	0.0784303	-52.0417	2.43686e-67	8.9207e-62	8.4215e-64	3.95258	-0.0228425	-3.97543	0.281839	0.404728	0.938344	0.496329	-0.442015	0.0121675	0.0689303
cg18597940	TTLL5	14	76327105	76327154	-2.80817	0.0539604	-52.0413	2.43852e-67	8.92679e-62	8.4215e-64	2.68722	-0.131463	-2.81869	0.174456	0.238214	0.864988	0.477394	-0.387594	0.0142671	0.0409872
cg07985890	NEAT1	11	65190951	65191000	4.12497	0.0793628	51.9761	2.71032e-67	9.92176e-62	9.27268e-64	-2.63232	1.46112	4.09344	0.206561	0.511545	0.139768	0.728472	0.588704	0.0178557	0.0705734
cg10790709	VEZT	12	95698036	95698085	-2.49131	0.0480891	-51.8062	3.57171e-67	1.30751e-61	1.21066e-63	2.64868	0.205101	-2.44358	0.160329	0.158833	0.861938	0.535392	-0.326546	0.0134423	0.0273831
cg02474195	SNRK;SNRK-AS1	3	43391449	43391498	-3.12688	0.0604466	-51.7295	4.04678e-67	1.48142e-61	1.3591e-63	3.65248	0.520951	-3.13153	0.171694	0.35418	0.925926	0.588076	-0.33785	0.00820936	0.0585675
cg13476133	GCK	7	44185598	44185647	-3.96718	0.0769995	-51.5222	5.6767e-67	2.07809e-61	1.87215e-63	0.915863	-3.06576	-3.98162	0.258362	0.198891	0.652539	0.107346	-0.545193	0.0407996	0.0130543
cg10120807	RP11-343C2.3;VPS4A	16	69350190	69350239	3.65608	0.0709584	51.5242	5.6583e-67	2.07136e-61	1.87215e-63	0.117822	3.80764	3.68982	0.213918	0.315907	0.520242	0.932182	0.41194	0.0366855	0.0129933
cg09296001	SND1	7	127672516	127672565	-4.1131	0.0799161	-51.4677	6.2061e-67	2.27189e-61	2.00256e-63	1.00971	-3.14263	-4.15235	0.251629	0.290612	0.667078	0.103085	-0.563993	0.0388455	0.018575
cg10580335	RP11-124N2.1;SLC41A3	3	125803811	125803860	-2.3269	0.0452134	-51.4648	6.23622e-67	2.28292e-61	2.00256e-63	2.64623	0.329846	-2.31638	0.169332	0.143069	0.861679	0.556789	-0.30489	0.0139605	0.024473
cg25069807	TK1	17	76171191	76171240	4.41937	0.0858601	51.4717	6.16592e-67	2.25718e-61	2.00256e-63	0.548984	4.97869	4.4297	0.284672	0.221565	0.593028	0.968947	0.375919	0.0463731	0.00475403
cg06410591	TRIP10	19	6741133	6741182	-4.4314	0.0861264	-51.4522	6.36587e-67	2.33038e-61	2.02642e-63	1.0754	-3.33913	-4.41453	0.288335	0.155742	0.676731	0.0902934	-0.586437	0.0439395	0.00895108
cg04847043	GSE1	16	85654213	85654262	-2.95684	0.0575	-51.4233	6.67471e-67	2.44344e-61	2.10641e-63	3.44759	0.484253	-2.96333	0.182028	0.183147	0.915538	0.582839	-0.332699	0.0095958	0.0307651
cg18556834	REC8	14	24641070	24641119	-4.31158	0.0839326	-51.3696	7.28937e-67	2.66845e-61	2.28073e-63	0.586621	-3.70024	-4.28686	0.271	0.225048	0.599512	0.0720707	-0.527441	0.0450963	0.0101182
cg02134790	ANKRD11	16	89352764	89352813	-2.92672	0.0571376	-51.2222	9.28469e-67	3.39888e-61	2.88041e-63	3.79429	0.900192	-2.8941	0.173502	0.322449	0.932373	0.649475	-0.282898	0.0077996	0.0492117
cg20359042	STK24	13	99135535	99135584	3.80214	0.0744628	51.0609	1.21101e-66	4.4332e-61	3.72538e-63	-0.274394	3.52975	3.80414	0.213744	0.431147	0.452849	0.917686	0.464837	0.0364891	0.0234888
cg23709902	SRCIN1	17	36719773	36719822	-3.23202	0.0633183	-51.044	1.24524e-66	4.55851e-61	3.79875e-63	1.11208	-2.15569	-3.26777	0.191208	0.290041	0.683018	0.185046	-0.497972	0.0286477	0.0292993
cg08786207	ANK1	8	41559255	41559304	2.63859	0.0517481	50.9891	1.36354e-66	4.99157e-61	4.09145e-63	-2.95722	-0.318443	2.63877	0.22054	0.2723	0.114981	0.445659	0.330678	0.0157917	0.0453196
cg08076924	PCSK6	15	101988075	101988124	3.11954	0.0611788	50.9906	1.36012e-66	4.97905e-61	4.09145e-63	0.132639	3.32393	3.19129	0.173791	0.316209	0.522878	0.907702	0.384825	0.0299158	0.0181343
cg14371731	ZMIZ1	10	81003127	81003176	-4.35187	0.0854033	-50.9567	1.43851e-66	5.26601e-61	4.28131e-63	0.98359	-3.36858	-4.35217	0.301663	0.272477	0.662652	0.0893502	-0.573302	0.0473449	0.0148353
cg17301223	CTD-3065J16.6;OPLAH	8	145106390	145106439	-3.55042	0.0697848	-50.8767	1.64206e-66	6.01114e-61	4.84769e-63	1.15863	-2.37362	-3.53224	0.222204	0.223043	0.689721	0.16275	-0.526971	0.0333997	0.019916
cg21159778	DFNB31	9	117266870	117266919	-3.96502	0.077971	-50.8525	1.70895e-66	6.25604e-61	5.00483e-63	0.0709373	-3.87199	-3.94293	0.255121	0.260827	0.512199	0.0647261	-0.447473	0.0439185	0.0110242
cg20090283	SRCIN1	17	36718501	36718550	-4.40244	0.0865822	-50.8469	1.72483e-66	6.31414e-61	5.01123e-63	0.7785	-3.64349	-4.42199	0.314812	0.234216	0.630514	0.0748244	-0.55569	0.0514969	0.0117552
cg14652203	RABGAP1L	1	174852553	174852602	-3.12781	0.0615283	-50.8354	1.75819e-66	6.43629e-61	5.02835e-63	2.98971	-0.143947	-3.13366	0.213404	0.250339	0.887338	0.475361	-0.411977	0.0152337	0.0425827
cg00957598	TMC8	17	76142333	76142382	-2.60762	0.0512934	-50.8373	1.75253e-66	6.41554e-61	5.02835e-63	2.81069	0.19489	-2.6158	0.149941	0.235435	0.874814	0.533471	-0.341344	0.0114178	0.0401708
cg19805160	CCDC19	1	159870683	159870732	-3.18388	0.062679	-50.7966	1.87485e-66	6.86334e-61	5.32042e-63	2.8389	-0.372822	-3.21172	0.210989	0.155223	0.876502	0.435914	-0.440589	0.0164028	0.0264648
cg05249026	DEXI	16	11031524	11031573	4.2804	0.0844884	50.6625	2.34208e-66	8.57376e-61	6.5952e-63	-2.49841	1.77986	4.27827	0.265539	0.25291	0.151855	0.773114	0.621259	0.0238413	0.0312957
cg04026747	UBE2J2	1	1197551	1197600	-3.26175	0.0644114	-50.6394	2.4338e-66	8.90951e-61	6.80116e-63	3.6371	0.409712	-3.22738	0.212044	0.284782	0.924967	0.569832	-0.355135	0.0105511	0.0477174
cg13413384	RXRA	9	137302231	137302280	3.23997	0.063998	50.6261	2.48825e-66	9.10885e-61	6.90064e-63	-0.358024	2.89427	3.25229	0.211128	0.169687	0.438592	0.880925	0.442333	0.0358629	0.0126033
cg25456144	RP11-58K22.4;CD82	11	44629374	44629423	-3.37128	0.0666519	-50.5803	2.6851e-66	9.82947e-61	7.39058e-63	3.27017	-0.0951244	-3.3653	0.217734	0.203229	0.905303	0.483595	-0.421708	0.0129725	0.0350522
cg13265572	DCUN1D1	3	182694569	182694618	-3.07503	0.0608112	-50.5668	2.74633e-66	1.00536e-60	7.50269e-63	2.79848	-0.250943	-3.04943	0.199505	0.258007	0.87355	0.456964	-0.416585	0.0152128	0.0438937
cg08923054	ANK1	8	41654407	41654456	-3.34419	0.0661812	-50.5308	2.91611e-66	1.06751e-60	7.90749e-63	3.3202	-0.0745319	-3.39474	0.212593	0.287489	0.908267	0.487093	-0.421175	0.0122316	0.0494505
cg25544164	NRTN	19	5824111	5824160	3.52505	0.0697672	50.5259	2.9396e-66	1.07611e-60	7.91257e-63	0.392643	3.96314	3.5705	0.178451	0.446285	0.567333	0.93745	0.370117	0.0298724	0.0191362
cg02837456	AMOTL1	11	94500564	94500613	-2.91422	0.057724	-50.4854	3.14496e-66	1.15129e-60	8.40357e-63	2.68985	-0.22474	-2.91459	0.191224	0.184706	0.865073	0.461266	-0.403806	0.0158213	0.0317753
cg22286978	A1BG;CTD-2619J13.8	19	58858758	58858807	-4.34257	0.0861502	-50.407	3.58467e-66	1.31226e-60	9.5091e-63	0.679058	-3.69666	-4.37572	0.269468	0.283678	0.614655	0.0726724	-0.541983	0.0441657	0.0143818
cg14052962	FAM73B	9	131802527	131802576	-3.22475	0.0640498	-50.3475	3.95879e-66	1.44921e-60	1.0426e-62	3.50631	0.266543	-3.23977	0.176461	0.35932	0.918653	0.545442	-0.37321	0.00919878	0.0610001
cg26537639	CYBA	16	88717374	88717423	-4.27959	0.0850303	-50.3301	4.0757e-66	1.49201e-60	1.06572e-62	1.9345	-2.30786	-4.24237	0.276807	0.406785	0.790902	0.171469	-0.619433	0.0325727	0.0473039
cg25185536	U6	2	37642445	37642494	-3.21721	0.0640243	-50.2498	4.66218e-66	1.7067e-60	1.21043e-62	3.20457	0.0175983	-3.18697	0.176206	0.338809	0.901615	0.502964	-0.398651	0.0109014	0.0580616
cg16908770	RP11-98G7.1	1	156430513	156430562	-3.24379	0.064572	-50.2353	4.77646e-66	1.74854e-60	1.23137e-62	2.71564	-0.498614	-3.21425	0.202382	0.233867	0.867063	0.414975	-0.452088	0.0160329	0.0389641
cg09332784	MYBPHL	1	109850837	109850886	-2.77552	0.0552669	-50.2203	4.8983e-66	1.79314e-60	1.25394e-62	3.41762	0.655813	-2.76181	0.1554	0.282427	0.914053	0.610754	-0.303299	0.00851837	0.0459335
cg13674411	PLEKHA6	1	204232629	204232678	-3.21936	0.0641539	-50.1818	5.22483e-66	1.91267e-60	1.32825e-62	3.34476	0.11994	-3.22482	0.191722	0.184147	0.909802	0.520729	-0.389073	0.0110391	0.0317605
cg02036387	NEAT1	11	65197533	65197582	3.08071	0.061415	50.1621	5.39959e-66	1.97665e-60	1.36321e-62	-3.48111	-0.430817	3.05029	0.202608	0.247399	0.082804	0.426433	0.343629	0.0105598	0.0414438
cg07205791	FOXH1	8	145702221	145702270	-3.00612	0.0599672	-50.1294	5.70411e-66	2.08813e-60	1.42459e-62	3.07351	0.0660415	-3.00747	0.203669	0.173458	0.893081	0.511412	-0.381669	0.0137323	0.0299676
cg05325785	HMGB3P26	14	103827144	103827193	-3.05079	0.0608603	-50.1277	5.72057e-66	2.09415e-60	1.42459e-62	3.28357	0.273392	-3.01018	0.179631	0.304995	0.906339	0.546749	-0.359591	0.0107141	0.051944
cg18235734	RP4-665J23.1	1	91301731	91301780	-4.07216	0.0812723	-50.1052	5.94097e-66	2.17483e-60	1.45962e-62	0.90285	-3.16628	-4.06913	0.275048	0.172435	0.650393	0.100708	-0.549685	0.0438594	0.010915
cg05753046	NDUFS8	11	67801176	67801225	3.34879	0.0668308	50.1084	5.90872e-66	2.16303e-60	1.45962e-62	0.35526	3.72375	3.36849	0.199308	0.302666	0.560925	0.928564	0.367639	0.0335475	0.0122702
cg10433549	U6	17	41472700	41472749	-2.94737	0.0589186	-50.0244	6.80529e-66	2.49124e-60	1.66083e-62	3.03263	0.093649	-2.93898	0.18985	0.154867	0.890453	0.516166	-0.374287	0.0128591	0.0267234
cg05294455	MYL4	17	45286561	45286610	-3.51205	0.0703235	-49.9413	7.82611e-66	2.86493e-60	1.89731e-62	2.93504	-0.571996	-3.50703	0.23132	0.167303	0.883352	0.402454	-0.480898	0.017158	0.027788
cg15626350	ESR1	6	152130159	152130208	-4.1804	0.0837944	-49.8888	8.54992e-66	3.1299e-60	2.05915e-62	2.62243	-1.52018	-4.14261	0.27307	0.27277	0.858756	0.260024	-0.598732	0.0234363	0.0370372
cg18380808	DPF3	14	73343027	73343076	-3.43592	0.0689311	-49.8457	9.19403e-66	3.36569e-60	2.1998e-62	3.14236	-0.251918	-3.39428	0.224246	0.1881	0.897383	0.456607	-0.440776	0.0149541	0.0323395
cg09981884	TMEM129	4	1720110	1720159	3.10659	0.0623638	49.814	9.69906e-66	3.55057e-60	2.30557e-62	-0.269155	2.83114	3.1003	0.194039	0.352899	0.45366	0.874521	0.42086	0.0331773	0.027242
cg10597661	SGK223	8	8256332	8256381	-2.41618	0.0485243	-49.7932	1.00461e-65	3.6776e-60	2.37265e-62	2.87391	0.469839	-2.40408	0.171408	0.103265	0.879395	0.580611	-0.298784	0.0128202	0.017404
cg24368383	MIB2	1	1565856	1565905	-4.37589	0.0879383	-49.761	1.06084e-65	3.88346e-60	2.4894e-62	1.3258	-3.07611	-4.40191	0.277243	0.205762	0.713268	0.106721	-0.606547	0.0393517	0.0139878
cg23484599	PAX6	11	31831137	31831186	-3.16077	0.0635765	-49.716	1.14456e-65	4.18994e-60	2.66875e-62	2.6161	-0.526567	-3.14267	0.207526	0.197775	0.858878	0.410143	-0.448735	0.0175413	0.0329399
cg22609785	RP11-90J7.3	10	80416624	80416673	-3.52256	0.0709486	-49.6494	1.28115e-65	4.68997e-60	2.96834e-62	2.61203	-0.91184	-3.52387	0.21802	0.216444	0.858436	0.34781	-0.510626	0.0189728	0.033018
cg00994323	CTD-2517M22.14;PPP1R16A	8	145721512	145721561	-3.02538	0.0609846	-49.6089	1.37207e-65	5.0228e-60	3.15899e-62	3.50528	0.471544	-3.03373	0.19653	0.200438	0.918461	0.580673	-0.337788	0.0113746	0.0339614
cg19196414	MIR144;MIR4732	17	27188547	27188596	-2.89392	0.0583448	-49.6003	1.39221e-65	5.09651e-60	3.18532e-62	3.21993	0.346612	-2.87332	0.198091	0.140467	0.902421	0.55963	-0.342791	0.0120325	0.0237642
cg12247222	ABHD8	19	17403313	17403362	-4.16091	0.0839102	-49.5876	1.42251e-65	5.20744e-60	3.23444e-62	1.24	-2.8717	-4.11171	0.304595	0.191892	0.700737	0.120851	-0.579886	0.0442984	0.0135969
cg00533827	AC105053.4	2	86163827	86163876	2.83571	0.0572148	49.5626	1.48417e-65	5.43316e-60	3.35381e-62	0.248837	3.11237	2.86353	0.154563	0.290099	0.542881	0.894968	0.352087	0.0264362	0.018926
cg22843803	NEAT1	11	65196125	65196174	5.29295	0.107107	49.4172	1.89987e-65	6.95493e-60	4.26683e-62	-2.23995	3.07476	5.31471	0.339398	0.360493	0.177259	0.89173	0.714471	0.0363289	0.024393
cg09976893	EIF3H	8	117753045	117753094	-2.95015	0.0597045	-49.4125	1.91517e-65	7.01095e-60	4.27497e-62	3.3481	0.432826	-2.91527	0.17392	0.235203	0.9101	0.573999	-0.336101	0.00976932	0.0396736
cg15468521	RP11-108L7.11;HUG1	10	102883343	102883392	-3.65547	0.074228	-49.2465	2.54114e-65	9.30246e-60	5.63785e-62	0.869993	-2.77709	-3.64708	0.255184	0.250341	0.645412	0.128515	-0.516897	0.0409681	0.0217246
cg24576940	KCNH2	7	150648283	150648332	-4.08145	0.0829195	-49.2218	2.65031e-65	9.70208e-60	5.84463e-62	4.72161	0.633788	-4.08782	0.258302	0.258465	0.962941	0.607425	-0.355516	0.00688268	0.0431996
cg12679261	TRIP13	5	895463	895512	-2.80517	0.057044	-49.1755	2.86841e-65	1.05005e-59	6.28772e-62	3.55946	0.780776	-2.77868	0.203285	0.262141	0.921208	0.631148	-0.29006	0.0104623	0.0419208
cg01894038	NDUFC2-KCTD14;KCTD14	11	77741873	77741922	3.95802	0.0805399	49.1436	3.02915e-65	1.10889e-59	6.60056e-62	-1.32702	2.65281	3.97983	0.254334	0.262762	0.28633	0.861478	0.575148	0.0357473	0.0220925
cg18536123	TMEM199;SARM1;SEBOX;CTB-96E2.3	17	26694891	26694940	4.49742	0.0915344	49.1336	3.08131e-65	1.12799e-59	6.67448e-62	-0.186764	4.29487	4.48163	0.290406	0.291658	0.467968	0.950762	0.482795	0.0495211	0.00880307
cg18019132	NEAT1	11	65191707	65191756	4.07127	0.0829355	49.0896	3.32256e-65	1.2163e-59	7.15471e-62	-3.31152	0.793583	4.1051	0.23851	0.479586	0.0924507	0.631678	0.539227	0.0148342	0.0786534
cg19241468	EIF4BP8	3	122399344	122399393	2.86725	0.0584481	49.0563	3.51703e-65	1.28749e-59	7.52921e-62	-2.88872	0.0163528	2.90508	0.192635	0.278161	0.119665	0.502941	0.383276	0.0141182	0.0478392
cg22877452	NFIA	1	61517876	61517925	-3.83511	0.0782273	-49.0252	3.70976e-65	1.35805e-59	7.89563e-62	3.12199	-0.718812	-3.8408	0.246115	0.290693	0.895891	0.378868	-0.517023	0.0166879	0.0481491
cg23307203	GDF15	19	18499309	18499358	-4.03793	0.082371	-49.0212	3.73484e-65	1.36723e-59	7.90304e-62	0.543281	-3.47871	-4.02199	0.294187	0.200978	0.592175	0.082891	-0.509284	0.0490266	0.0107266
cg01323777	KCNAB3;RP11-1099M24.7	17	7832895	7832944	-6.26062	0.127744	-49.0091	3.81333e-65	1.39596e-59	8.02276e-62	3.32555	-2.93863	-6.26419	0.401688	0.321879	0.906688	0.117217	-0.789471	0.0242904	0.0237221
cg03661164	EZH2	7	148560598	148560647	-3.19826	0.0652861	-48.9884	3.9508e-65	1.44628e-59	8.26448e-62	3.08524	-0.0978625	-3.1831	0.233752	0.249534	0.893616	0.483175	-0.410441	0.0157493	0.0429785
cg10196412	NFIA	1	61628210	61628259	-3.04079	0.0620994	-48.9665	4.10214e-65	1.50169e-59	8.53232e-62	3.44189	0.382661	-3.05923	0.215958	0.209068	0.915032	0.5656	-0.349432	0.01136	0.0353827
cg02315626	MIR144;MIR4732	17	27188512	27188561	-2.86654	0.0585825	-48.9317	4.35456e-65	1.59409e-59	9.00616e-62	3.17911	0.283254	-2.89586	0.225233	0.213997	0.899708	0.548652	-0.351055	0.0141098	0.0364156
cg07648215	MYLK3	16	46782215	46782264	-3.19119	0.0652334	-48.9196	4.4463e-65	1.62768e-59	9.14425e-62	2.5344	-0.682303	-3.21671	0.185875	0.333653	0.852074	0.385232	-0.466842	0.0160556	0.0544017
cg07050712	ZNF652	17	47372078	47372127	-3.01166	0.061575	-48.9105	4.51607e-65	1.65322e-59	9.23585e-62	2.98329	-0.0189083	-3.0022	0.202698	0.317337	0.88699	0.496858	-0.390132	0.013875	0.0544215
cg22402261	NCDN	1	36026563	36026612	2.96855	0.0608	48.8248	5.23232e-65	1.91542e-59	1.06412e-61	0.0462988	3.0409	2.9946	0.206285	0.220407	0.507943	0.890824	0.382881	0.0354747	0.0154318
cg19770906	UCP3	11	73721165	73721214	-3.1233	0.0639899	-48.8093	5.37407e-65	1.96731e-59	1.08691e-61	2.55571	-0.550461	-3.10618	0.224219	0.15973	0.853592	0.406005	-0.447587	0.0194793	0.0267185
cg01445163	ARL4D	17	41477252	41477301	3.16745	0.0649149	48.794	5.51773e-65	2.0199e-59	1.10983e-61	0.132251	3.31207	3.17982	0.203265	0.266123	0.522779	0.907462	0.384684	0.0349365	0.0151304
cg02765363	SLC16A3;CSNK1D	17	80200693	80200742	3.32079	0.0680926	48.7687	5.76294e-65	2.10966e-59	1.15282e-61	0.173681	3.49223	3.31855	0.213866	0.39311	0.529886	0.91615	0.386265	0.0367292	0.0221484
cg26058474	AC005237.4;SNED1	2	241975035	241975084	-4.12409	0.0847691	-48.6508	7.06159e-65	2.58506e-59	1.40493e-61	2.95805	-1.13009	-4.08814	0.273505	0.224081	0.884594	0.314505	-0.570089	0.0197395	0.0331944
cg25587091	RAB11A	15	66125463	66125512	3.22967	0.0664033	48.6372	7.22948e-65	2.64652e-59	1.43055e-61	-2.9961	0.267524	3.26363	0.227409	0.151699	0.112345	0.546115	0.43377	0.0166538	0.0260435
cg07576409	ZNF703	8	37554905	37554954	-4.28042	0.0880802	-48.5969	7.75053e-65	2.83727e-59	1.52541e-61	0.0775089	-4.22173	-4.29924	0.279896	0.359769	0.513337	0.0520809	-0.461256	0.0481113	0.0115516
cg15597480	ATXN7L2	1	110036157	110036206	-2.8819	0.0593105	-48.59	7.84333e-65	2.87124e-59	1.53542e-61	3.26585	0.429141	-2.83671	0.187605	0.234978	0.905246	0.573396	-0.331849	0.0112505	0.0397262
cg09846625	TPRA1	3	127305070	127305119	-3.35963	0.0691835	-48.5612	8.24398e-65	3.01791e-59	1.59678e-61	3.19419	-0.1402	-3.33439	0.234253	0.300329	0.900585	0.475887	-0.424698	0.0142228	0.0512435
cg10107330	LINGO1	15	77922677	77922726	-3.07039	0.0632269	-48.5615	8.23854e-65	3.01591e-59	1.59678e-61	3.24302	0.171752	-3.07127	0.194894	0.260425	0.903842	0.529448	-0.374394	0.0116171	0.0446071
cg13483984	WDR26	1	224580407	224580456	-3.11947	0.0642699	-48.5371	8.59366e-65	3.14591e-59	1.65574e-61	3.32145	0.162171	-3.15928	0.26631	0.345484	0.907911	0.52764	-0.380271	0.0157934	0.0588773
cg26865494	DOCK1	10	129172525	129172574	-2.92097	0.0603101	-48.4325	1.03008e-64	3.77087e-59	1.97428e-61	2.98162	0.0388518	-2.94277	0.19562	0.234143	0.886927	0.506652	-0.380275	0.0133859	0.0403469
cg05152432	NADK	1	1689887	1689936	4.04034	0.0835145	48.3789	1.13029e-64	4.13771e-59	2.15506e-61	-0.23175	3.76603	3.99778	0.280655	0.205048	0.460296	0.931008	0.470712	0.0476972	0.00923978
cg19853333	WNT5B;FBXL14	12	1676077	1676126	-3.75789	0.0776843	-48.3738	1.14026e-64	4.17418e-59	2.16279e-61	2.53441	-1.23045	-3.76486	0.484014	0.325193	0.847913	0.300802	-0.54711	0.0427917	0.0469342
cg25556035	NFIX	19	13127825	13127874	-4.07022	0.0845132	-48.1607	1.65162e-64	6.04616e-59	3.11658e-61	2.20911	-1.85456	-4.06367	0.232141	0.426291	0.820983	0.220461	-0.600522	0.023882	0.0506692
cg01464484	SSH3	11	67089304	67089353	-2.81311	0.0584681	-48.1136	1.79278e-64	6.56288e-59	3.36558e-61	2.63182	-0.163852	-2.79568	0.191554	0.263236	0.860326	0.471721	-0.388605	0.0157076	0.0452775
cg05212460	MAD1L1	7	2149766	2149815	-2.20391	0.0458399	-48.0783	1.9068e-64	6.98029e-59	3.56137e-61	2.06724	-0.160692	-2.22793	0.155978	0.203193	0.806805	0.472322	-0.334483	0.0163011	0.0349552
cg21441211	CDC42EP4	17	71313862	71313911	-3.05745	0.0636198	-48.0581	1.97534e-64	7.23121e-59	3.67067e-61	3.40024	0.312901	-3.08734	0.209597	0.194588	0.912776	0.553734	-0.359042	0.0123228	0.0328491
cg04160501	FOXK1	7	4723667	4723716	3.17096	0.0660422	48.0141	2.13296e-64	7.8082e-59	3.94353e-61	-3.17797	0.00682705	3.1848	0.248186	0.190679	0.100568	0.501128	0.40056	0.0161932	0.0328744
cg19071507	PCBP1-AS1	2	70232521	70232570	-2.62867	0.0547729	-47.9922	2.21611e-64	8.11262e-59	4.07669e-61	3.20338	0.579859	-2.62352	0.158545	0.253371	0.901642	0.598452	-0.303191	0.00981702	0.0418156
cg04643690	RP11-219B17.1;RORA	15	60907749	60907798	-4.53176	0.0945103	-47.9499	2.38604e-64	8.73468e-59	4.36734e-61	3.1546	-1.35901	-4.51361	0.242488	0.522493	0.898037	0.285702	-0.612335	0.0151313	0.0736211
cg02228675	DHX58	17	40259676	40259725	-3.899	0.081402	-47.8981	2.61252e-64	9.56374e-59	4.75808e-61	0.551899	-3.36658	-3.91848	0.254912	0.311898	0.593811	0.089841	-0.50397	0.0423791	0.0179918
cg25891078	WNT5B	12	1737987	1738036	-3.12882	0.0654142	-47.8309	2.93908e-64	1.07592e-58	5.32634e-61	3.53879	0.379807	-3.15898	0.196393	0.347716	0.92021	0.564395	-0.355815	0.0100038	0.0579609
cg25135457	COASY	17	40715244	40715293	3.97158	0.0830408	47.8268	2.96003e-64	1.08359e-58	5.33788e-61	0.0265924	3.99847	3.97188	0.275746	0.196601	0.504534	0.940713	0.436178	0.0472279	0.0071008
cg08530859	LYNX1	8	143851287	143851336	2.49241	0.0521896	47.7569	3.34661e-64	1.22511e-58	6.00543e-61	0.347832	2.90815	2.56032	0.153005	0.269476	0.559813	0.881189	0.321376	0.0260048	0.0185641
cg09113483	NFIA	1	61517759	61517808	-4.25679	0.0891558	-47.7455	3.41415e-64	1.24983e-58	6.09674e-61	2.56558	-1.6126	-4.17818	0.275268	0.354213	0.853898	0.24903	-0.604868	0.0244912	0.0459252
cg24143196	TECR	19	14644474	14644523	-3.06824	0.0643253	-47.6988	3.70584e-64	1.35661e-58	6.58549e-61	3.58009	0.544968	-3.03512	0.201462	0.260984	0.922257	0.592618	-0.329638	0.00998575	0.0431794
cg03901660	HLA-AS1	1	221050459	221050508	-3.57969	0.0750722	-47.6833	3.80823e-64	1.39409e-58	6.73475e-61	0.795285	-2.8048	-3.60008	0.253765	0.214608	0.633518	0.126055	-0.507463	0.0409094	0.0173014
cg26337010	INS-IGF2;IGF2	11	2176910	2176959	2.88687	0.0605503	47.6773	3.8487e-64	1.40891e-58	6.7736e-61	-0.0967473	2.7817	2.87845	0.195739	0.198552	0.483291	0.872311	0.389019	0.0336759	0.0155709
cg11197101	KIAA1522	1	33219950	33219999	-3.65602	0.0767188	-47.6549	4.00364e-64	1.46563e-58	7.01257e-61	0.293907	-3.3758	-3.66971	0.238224	0.318926	0.550482	0.0894075	-0.461074	0.0407279	0.0188394
cg05123974	RSG1	1	16558061	16558110	-2.98143	0.062596	-47.6296	4.1853e-64	1.53213e-58	7.29586e-61	3.40827	0.455147	-2.95312	0.174594	0.310751	0.913439	0.577291	-0.336148	0.00983147	0.0512564
cg17611235	MRPL23	11	1991140	1991189	-3.94332	0.0828023	-47.6234	4.23186e-64	1.54917e-58	7.34206e-61	1.72559	-2.17395	-3.89954	0.273812	0.231055	0.76615	0.182524	-0.583626	0.0346941	0.0235375
cg03526652	EXOC6B	2	72977609	72977658	-2.55942	0.0537606	-47.6077	4.35046e-64	1.59259e-58	7.51223e-61	3.22044	0.632816	-2.58762	0.153062	0.25756	0.902715	0.607096	-0.295618	0.0093034	0.0414069
cg00168118	GSE1	16	85669627	85669676	3.25152	0.0683134	47.5971	4.43242e-64	1.62259e-58	7.61781e-61	-0.00954062	3.26518	3.27472	0.216648	0.219937	0.498287	0.905037	0.40675	0.0371258	0.0131776
cg08041350	KSR1	17	25819064	25819113	-3.59829	0.0756451	-47.568	4.66499e-64	1.70773e-58	7.98006e-61	2.63017	-0.897955	-3.52813	0.261908	0.238971	0.859516	0.350111	-0.509405	0.0226963	0.0373685
cg16336752	ACSL6	5	131330487	131330536	-4.07621	0.0856976	-47.565	4.68988e-64	1.71684e-58	7.98533e-61	2.89287	-1.17391	-4.06678	0.248982	0.44956	0.880179	0.310797	-0.569382	0.0177403	0.064608
cg07604565	TPX2	20	30389463	30389512	-3.15083	0.0662897	-47.5312	4.97744e-64	1.82211e-58	8.43571e-61	2.83965	-0.269048	-3.1087	0.221647	0.248307	0.876483	0.453841	-0.422643	0.0165974	0.0424193
cg03602233	RP11-252E2.1;ZNRF1	16	75144040	75144089	2.86933	0.0604552	47.4622	5.62229e-64	2.05818e-58	9.48468e-61	-0.164091	2.72287	2.88696	0.19246	0.239502	0.471691	0.867403	0.395712	0.0331533	0.0180001
cg16499416	OTUB1;MACROD1	11	63766238	63766287	-2.23907	0.047223	-47.4147	6.11401e-64	2.23818e-58	1.02669e-60	3.03744	0.827828	-2.20961	0.198758	0.209937	0.890714	0.639	-0.251714	0.0134513	0.0332584
cg08446824	TMEM129	4	1720136	1720185	3.37808	0.0712879	47.3865	6.42697e-64	2.35275e-58	1.07431e-60	-0.124894	3.27926	3.40415	0.236853	0.211948	0.478506	0.905922	0.427416	0.0406592	0.0126769
cg10238917	FBXL19	16	30942573	30942622	-2.92092	0.061656	-47.3744	6.56548e-64	2.40345e-58	1.09248e-60	3.52118	0.625376	-2.8958	0.189432	0.217637	0.919353	0.606134	-0.313218	0.00965064	0.0355164
cg18554116	TRAPPC9	8	141312931	141312980	-2.81681	0.0595736	-47.2828	7.72225e-64	2.82692e-58	1.27915e-60	2.36813	-0.431991	-2.80012	0.186946	0.236597	0.836972	0.42618	-0.410791	0.0177846	0.0396686
cg14430629	RNF112	17	19313481	19313530	-2.44467	0.0517182	-47.2691	7.91179e-64	2.8963e-58	1.30464e-60	2.65718	0.214902	-2.44227	0.165534	0.227086	0.862604	0.536864	-0.32574	0.0136205	0.0384959
cg24577594	GALNT2	1	230240583	230240632	3.11578	0.0659617	47.2361	8.38766e-64	3.07051e-58	1.37691e-60	-2.60687	0.462657	3.06953	0.20166	0.454377	0.141846	0.578204	0.436358	0.0169679	0.0766955
cg07974891	CPSF3	2	9564994	9565043	-2.72334	0.057688	-47.2081	8.81602e-64	3.22732e-58	1.44077e-60	2.63706	-0.0513485	-2.68841	0.211089	0.216754	0.8606	0.491128	-0.369472	0.017363	0.0373779
cg08150742	CCNT1	12	49086916	49086965	-2.4231	0.0513455	-47.1921	9.06878e-64	3.31984e-58	1.47549e-60	3.56495	1.14197	-2.42298	0.150467	0.240924	0.921757	0.687136	-0.234621	0.00764051	0.035938
cg16658191	HK1	10	71075696	71075745	-3.04844	0.0646614	-47.1446	9.86702e-64	3.61206e-58	1.59826e-60	3.11519	0.0820978	-3.0331	0.193028	0.25247	0.895885	0.514212	-0.381673	0.0123413	0.0432664
cg18888655	ABHD8	19	17403128	17403177	-4.66244	0.0989243	-47.1314	1.01019e-63	3.69805e-58	1.6291e-60	1.40712	-3.27818	-4.6853	0.326233	0.216815	0.724016	0.0941894	-0.629827	0.0462201	0.0136608
cg06576150	ARHGAP44	17	12893341	12893390	3.39085	0.0720981	47.0311	1.20757e-63	4.42061e-58	1.93886e-60	-0.260541	3.14287	3.40341	0.242045	0.276162	0.455271	0.89705	0.441779	0.0412025	0.0180009
cg17152436	TOLLIP	11	1318370	1318419	4.23686	0.090288	46.9261	1.45607e-63	5.3303e-58	2.32764e-60	-0.359133	3.8654	4.22454	0.28491	0.331743	0.438521	0.93454	0.49602	0.0482916	0.0133334
cg15866047	KLF1	19	12998051	12998100	-3.14513	0.0670424	-46.9126	1.49149e-63	5.45996e-58	2.37389e-60	2.70884	-0.444746	-3.15359	0.22111	0.270691	0.866354	0.424104	-0.442251	0.0178753	0.0457286
cg17107017	AL136376.1;ATP1A1	1	116925613	116925662	-3.12662	0.0666572	-46.9059	1.50948e-63	5.5258e-58	2.39212e-60	2.88319	-0.233017	-3.11621	0.210499	0.260566	0.879801	0.460104	-0.419697	0.0152194	0.0440632
cg11987455	ERMAP	1	43290834	43290883	-2.98095	0.0635577	-46.9014	1.52155e-63	5.57001e-58	2.40086e-60	2.73925	-0.254117	-2.99337	0.189349	0.238465	0.869031	0.456368	-0.412664	0.0149677	0.0407587
cg20223206	ANKS1B	12	99130539	99130588	-3.06501	0.0654049	-46.8621	1.63227e-63	5.97533e-58	2.56452e-60	2.33239	-0.717862	-3.05025	0.211457	0.223677	0.833355	0.378765	-0.45459	0.020568	0.0360813
cg22300619	HSD17B1P1;RP11-400F19.8	17	40699809	40699858	3.06734	0.0654754	46.8472	1.67638e-63	6.13681e-58	2.62257e-60	0.453517	3.53031	3.0768	0.20004	0.327424	0.577554	0.918846	0.341292	0.0333405	0.0173479
cg09753632	CTD-2337A12.1;RP11-254I22.1	5	95413813	95413862	-2.79863	0.0597973	-46.8019	1.8176e-63	6.65377e-58	2.83139e-60	2.82601	0.0318897	-2.79413	0.175251	0.282444	0.875817	0.505654	-0.370163	0.0130087	0.0483227
cg21972063	DNAH8	6	38921683	38921732	-2.58034	0.0551879	-46.7555	1.97507e-63	7.23022e-58	3.06365e-60	2.598	0.0286469	-2.56935	0.169964	0.264408	0.857647	0.504993	-0.352654	0.0145183	0.0454699
cg08214518	MAD1L1	7	1990114	1990163	-3.54728	0.075933	-46.716	2.11998e-63	7.76068e-58	3.27455e-60	3.13233	-0.380758	-3.51309	0.269509	0.256822	0.896352	0.435079	-0.461273	0.0178786	0.0418419
cg14375747	WNT5B;FBXL14	12	1675969	1676018	-4.08299	0.0874671	-46.6803	2.26003e-63	8.2734e-58	3.47622e-60	2.91341	-1.15022	-4.06363	0.27278	0.261516	0.881408	0.311857	-0.569551	0.0204051	0.0382403
cg09275783	C10orf11	10	77195187	77195236	-2.94698	0.0632042	-46.6264	2.48962e-63	9.11384e-58	3.81332e-60	3.21401	0.303933	-2.91008	0.185666	0.290667	0.902144	0.551928	-0.350215	0.0111523	0.0491842
cg11365617	FAM222A;FAM222A-AS1	12	110174620	110174669	-3.87407	0.0831141	-46.6115	2.55707e-63	9.36078e-58	3.87146e-60	0.496117	-3.3352	-3.83132	0.287005	0.231814	0.584418	0.0909051	-0.493512	0.0482386	0.0116603
cg00232535	ACTB	7	5593239	5593288	-2.56473	0.0550238	-46.6113	2.55793e-63	9.36393e-58	3.87146e-60	2.71252	0.135619	-2.5769	0.181202	0.206144	0.86697	0.523376	-0.343594	0.0146533	0.0355273
cg17214023	RP11-254F7.2	2	10176700	10176749	3.07932	0.0660642	46.611	2.5593e-63	9.36893e-58	3.87146e-60	-0.797196	2.29581	3.09301	0.23745	0.208856	0.366118	0.829908	0.46379	0.0376861	0.0198831
cg14122138	SRCIN1	17	36719737	36719786	-3.89787	0.0836482	-46.5983	2.61804e-63	9.58398e-58	3.94402e-60	0.665892	-3.28176	-3.94766	0.231495	0.480302	0.612764	0.0969077	-0.515857	0.0383916	0.030897
cg02295856	MAPK8IP3	16	1758887	1758936	-2.40349	0.0515912	-46.5872	2.6711e-63	9.77819e-58	4.00745e-60	2.83053	0.436068	-2.39446	0.173203	0.185812	0.876175	0.574705	-0.30147	0.0125988	0.0312941
cg26735071	MAG	19	35791361	35791410	-3.09325	0.0664207	-46.5705	2.75229e-63	1.00754e-57	4.11241e-60	3.1604	0.0343398	-3.12606	0.226372	0.226621	0.898521	0.50588	-0.392641	0.014502	0.0390112
cg10802414	HCN3	1	155252776	155252825	-2.66888	0.0573278	-46.5548	2.83115e-63	1.03641e-57	4.21305e-60	2.94709	0.26652	-2.68057	0.22968	0.258477	0.884236	0.545682	-0.338554	0.0162548	0.0439047
cg05686445	SND1	7	127636348	127636397	-2.79645	0.0600743	-46.5499	2.85625e-63	1.0456e-57	4.2332e-60	2.85374	0.0722908	-2.78145	0.183475	0.284076	0.877833	0.512374	-0.365459	0.0134224	0.04887
cg08621843	PROC	2	128180488	128180537	-3.35177	0.0721276	-46.4701	3.29723e-63	1.20703e-57	4.86706e-60	0.8776	-2.5037	-3.3813	0.250313	0.265757	0.646605	0.151299	-0.495306	0.0397657	0.0237817
cg06733215	AARS	16	70317506	70317555	-2.67149	0.0575092	-46.4533	3.39829e-63	1.24402e-57	4.99608e-60	3.59916	0.917287	-2.68187	0.171725	0.288021	0.923351	0.652518	-0.270833	0.00856286	0.0446099
cg00503383	RP4-665J23.1	1	91301651	91301700	-3.88914	0.0837895	-46.4156	3.63689e-63	1.33137e-57	5.32548e-60	1.04743	-2.88451	-3.93194	0.281826	0.294812	0.672613	0.120843	-0.55177	0.043885	0.0225833
cg00068153	CACNA1S	1	201028554	201028603	-2.54133	0.0547769	-46.3942	3.78016e-63	1.38382e-57	5.51322e-60	3.10165	0.578652	-2.523	0.15329	0.266955	0.895245	0.598115	-0.29713	0.0100593	0.0434434
cg19223129	TADA2B	4	7052355	7052404	3.65049	0.0787049	46.382	3.86438e-63	1.41465e-57	5.61368e-60	0.042639	3.71285	3.67022	0.245551	0.300217	0.507372	0.927994	0.420622	0.0422488	0.0140315
cg02073525	RP11-762H8.3	15	78556375	78556424	-2.38294	0.0514226	-46.3403	4.16599e-63	1.52506e-57	6.02791e-60	2.62988	0.225591	-2.40429	0.171363	0.150287	0.860311	0.538914	-0.321397	0.0142746	0.0258332
cg09377531	TRAPPC9	8	141046469	141046518	-2.75368	0.059482	-46.2943	4.52744e-63	1.65738e-57	6.52512e-60	3.78498	1.06142	-2.72356	0.199157	0.184753	0.931848	0.675493	-0.256355	0.00874178	0.0284841
cg25196715	ABCA4	1	94489743	94489792	-2.93327	0.0633977	-46.2677	4.75035e-63	1.73898e-57	6.81953e-60	3.1581	0.220616	-2.93748	0.176486	0.372707	0.898727	0.537562	-0.361165	0.0110581	0.0632781
cg11896104	KLF1	19	12998435	12998484	-3.20892	0.0693599	-46.2648	4.77509e-63	1.74804e-57	6.82826e-60	3.24471	0.0372071	-3.2075	0.202998	0.262556	0.90389	0.506421	-0.397469	0.0120887	0.0451612
cg10345404	PTK2B	8	27187123	27187172	-2.59631	0.0561598	-46.2307	5.07875e-63	1.8592e-57	7.23424e-60	2.38672	-0.194751	-2.58147	0.191721	0.123666	0.838678	0.466357	-0.372321	0.0181611	0.0213216
cg21414595	PITPNM2	12	123633306	123633355	-2.5768	0.0557547	-46.2167	5.20931e-63	1.90699e-57	7.39144e-60	3.10994	0.516051	-2.59389	0.228131	0.251942	0.895287	0.587886	-0.307401	0.014729	0.0419204
cg26256223	OPLAH	8	145106534	145106583	-4.20034	0.0910841	-46.115	6.26303e-63	2.29273e-57	8.85225e-60	1.54104	-2.68141	-4.22245	0.312486	0.229242	0.742203	0.135873	-0.606331	0.0434343	0.0193095
cg20962974	LPCAT1	5	1515837	1515886	-2.54585	0.055212	-46.1105	6.31431e-63	2.3115e-57	8.8904e-60	2.1014	-0.431435	-2.53284	0.173696	0.23232	0.810328	0.426289	-0.384038	0.0184687	0.038698
cg08832220	WNT5A	3	55516136	55516185	-4.02346	0.087281	-46.0977	6.46193e-63	2.36554e-57	9.06339e-60	1.45026	-2.5509	-4.00116	0.290141	0.214071	0.730357	0.146672	-0.583685	0.0404768	0.0184568
cg02831727	WWOX	16	79027405	79027454	-3.31243	0.0718792	-46.0833	6.63384e-63	2.42848e-57	9.269e-60	3.05379	-0.264488	-3.31828	0.219304	0.272262	0.891654	0.454624	-0.437029	0.0148804	0.0467046
cg04083553	GP9	3	128778575	128778624	-2.41626	0.0524718	-46.0487	7.06306e-63	2.5856e-57	9.83119e-60	2.86206	0.429361	-2.4327	0.173124	0.155379	0.87851	0.57366	-0.30485	0.0130694	0.0262524
cg05373256	RP11-467L20.10;C11orf9	11	61522178	61522227	-2.92303	0.0635117	-46.0235	7.39386e-63	2.7067e-57	1.0214e-59	2.64299	-0.287772	-2.93076	0.220404	0.129316	0.860997	0.450396	-0.410601	0.018774	0.0221137
cg03361085	TOLLIP	11	1324625	1324674	2.83755	0.0616516	46.0256	7.36615e-63	2.69656e-57	1.0214e-59	-0.132291	2.72475	2.85704	0.179926	0.342795	0.477157	0.866422	0.389266	0.0310216	0.0267824
cg26233832	KEL	7	142660973	142661022	-3.26353	0.0709351	-46.0073	7.61533e-63	2.78778e-57	1.04804e-59	3.40912	0.154145	-3.25497	0.226399	0.191723	0.913154	0.526521	-0.386633	0.0130359	0.0328136
cg08945443	MSS51	10	75193206	75193255	-2.91296	0.0634356	-45.92	8.92606e-63	3.2676e-57	1.22382e-59	2.97312	0.0537433	-2.91938	0.21659	0.253858	0.88618	0.509191	-0.376989	0.0148143	0.043707
cg00672333	SRCIN1	17	36728456	36728505	-4.84689	0.105616	-45.8916	9.39917e-63	3.44079e-57	1.28388e-59	1.5686	-3.27789	-4.84648	0.348384	0.201693	0.745398	0.0940983	-0.6513	0.0485858	0.0122919
cg25973354	AC005329.7	19	1395598	1395647	3.60767	0.0790315	45.6486	1.46491e-62	5.36265e-57	1.99355e-59	0.188934	3.77792	3.58898	0.271156	0.250234	0.532318	0.931298	0.39898	0.0459145	0.0108295
cg08435683	SLC23A2	20	4836338	4836387	4.20064	0.0920528	45.6329	1.50741e-62	5.51825e-57	2.0438e-59	-0.810622	3.31075	4.12137	0.301297	0.315785	0.364431	0.906929	0.542498	0.0479122	0.0186062
cg08223760	ERMAP	1	43291161	43291210	-3.20794	0.0703315	-45.6117	1.56734e-62	5.73763e-57	2.11721e-59	2.81084	-0.395126	-3.20596	0.232643	0.290379	0.874213	0.432832	-0.441381	0.0177172	0.0471304
cg12614529	MND1	4	154269418	154269467	-3.01459	0.0661045	-45.6033	1.59141e-62	5.82572e-57	2.14181e-59	2.90649	-0.139128	-3.04562	0.235339	0.168563	0.881283	0.475976	-0.405307	0.0170058	0.0291096
cg17295878	TBC1D16	17	77924665	77924714	-3.68276	0.0808365	-45.5581	1.72912e-62	6.32987e-57	2.31017e-59	2.77015	-0.877937	-3.64808	0.285701	0.138872	0.870518	0.352685	-0.517832	0.0236571	0.0218503
cg05315276	TXNDC16	14	52981287	52981336	-3.38817	0.0743699	-45.5584	1.72809e-62	6.32608e-57	2.31017e-59	3.87555	0.487056	-3.38849	0.23022	0.351591	0.935566	0.582678	-0.352888	0.00945021	0.059007
cg20724184	EFHA1	13	22178880	22178929	-2.55089	0.0560133	-45.5408	1.78462e-62	6.53305e-57	2.37565e-59	2.97931	0.417963	-2.56135	0.184672	0.242468	0.886836	0.571451	-0.315385	0.0129335	0.0408875
cg19586199	PRKACA	19	14225172	14225221	-3.80995	0.0836777	-45.5312	1.81646e-62	6.64958e-57	2.40927e-59	3.70131	-0.089259	-3.79057	0.274286	0.208604	0.927591	0.48466	-0.442931	0.0129154	0.0358676
cg10040131	SFXN5	2	73178866	73178915	-2.71662	0.0596977	-45.5063	1.90126e-62	6.96e-57	2.51264e-59	2.59256	-0.0815929	-2.67415	0.212658	0.0970306	0.856849	0.485881	-0.370968	0.0181821	0.016783
cg21545720	PTP4A2	1	32405083	32405132	3.5669	0.0784191	45.485	1.97702e-62	7.23737e-57	2.60337e-59	-0.133973	3.43157	3.56554	0.228619	0.372272	0.476885	0.913317	0.436432	0.0392944	0.0180502
cg04963153	RP11-762H8.3	15	78555918	78555967	-3.12626	0.0687744	-45.4568	2.08245e-62	7.62331e-57	2.73237e-59	3.13029	-0.0197601	-3.15005	0.23619	0.206892	0.896547	0.496582	-0.399965	0.0146968	0.0357429
cg02579136	WNT11	11	75917356	75917405	-3.77247	0.0830006	-45.4511	2.10409e-62	7.70252e-57	2.7509e-59	0.347028	-3.40091	-3.74794	0.236594	0.45535	0.559497	0.089966	-0.469531	0.0403341	0.0347587
cg26159832	HMGB3P26	14	103822211	103822260	-3.2856	0.0723267	-45.4272	2.19862e-62	8.04859e-57	2.86427e-59	2.80656	-0.475405	-3.28196	0.21185	0.304128	0.874069	0.419183	-0.454886	0.0160244	0.0507936
cg25854298	ASCC1	10	73936706	73936755	-3.21196	0.0707105	-45.4241	2.21126e-62	8.09483e-57	2.87051e-59	2.69367	-0.548535	-3.2422	0.238108	0.151268	0.864978	0.406292	-0.458687	0.0194016	0.0254147
cg06818435	YARS	1	33279632	33279681	-2.18741	0.0481733	-45.4071	2.28146e-62	8.35183e-57	2.95118e-59	2.73218	0.547655	-2.18452	0.145869	0.19547	0.868765	0.593346	-0.275419	0.0114463	0.0320324
cg11020638	STAT5A	17	40460616	40460665	-2.5241	0.0556674	-45.3425	2.56949e-62	9.40622e-57	3.31205e-59	2.71602	0.21301	-2.50301	0.198174	0.187102	0.867121	0.536706	-0.330416	0.0158899	0.0321158
cg03445653	GNPTG	16	1405175	1405224	-2.80979	0.0619716	-45.3399	2.58183e-62	9.45142e-57	3.31629e-59	2.57166	-0.218424	-2.79009	0.213764	0.208225	0.855066	0.462462	-0.392604	0.0180316	0.0354925
cg06076794	MAP2K3	17	21218112	21218161	3.18565	0.070278	45.3292	2.63306e-62	9.63895e-57	3.37026e-59	0.191186	3.36066	3.16947	0.209634	0.258279	0.532853	0.910268	0.377415	0.0356917	0.0154322
cg27059598	C10orf114	10	21797661	21797710	-2.89354	0.0638404	-45.3245	2.65607e-62	9.72319e-57	3.38324e-59	3.14903	0.244281	-2.90475	0.25041	0.195642	0.897604	0.541977	-0.355627	0.0160531	0.0330991
cg02036826	RP1-39G22.7	1	40721447	40721496	-2.18469	0.0482022	-45.3234	2.66168e-62	9.74372e-57	3.38324e-59	3.17119	1.01554	-2.15565	0.148003	0.164512	0.899703	0.668611	-0.231092	0.00934171	0.0253735
cg26703511	SIK1	21	44817420	44817469	3.70494	0.0817858	45.3005	2.77624e-62	1.01631e-56	3.51664e-59	0.00737765	3.73222	3.72484	0.229172	0.384756	0.501222	0.928165	0.426942	0.0393715	0.0178126
cg25786273	MBP	18	74800978	74801027	3.0078	0.0664137	45.2889	2.8362e-62	1.03826e-56	3.5802e-59	-0.710801	2.31251	3.02331	0.21636	0.20151	0.379873	0.831586	0.451713	0.0352899	0.0196507
cg04747007	ZNF358	19	7585797	7585846	3.17818	0.0702331	45.2519	3.03647e-62	1.11157e-56	3.81984e-59	0.335351	3.48039	3.14504	0.216039	0.294626	0.557479	0.916564	0.359084	0.0363181	0.015214
cg07338658	LA16c-366D3.1;LMF1	16	979488	979537	-2.91717	0.0644743	-45.2455	3.07283e-62	1.12488e-56	3.85234e-59	3.26666	0.450479	-2.81618	0.298544	0.299244	0.904395	0.576754	-0.327642	0.0182849	0.0504571
cg18147098	RP11-61J19.3	1	212688916	212688965	-3.41683	0.0755481	-45.2272	3.17817e-62	1.16345e-56	3.9708e-59	2.62498	-0.726961	-3.35195	0.242313	0.264901	0.859281	0.377506	-0.481775	0.0219415	0.0431459
cg13928485	VAV2	9	136726359	136726408	-3.93439	0.0870116	-45.2168	3.23976e-62	1.18599e-56	4.03398e-59	3.48888	-0.450025	-3.93891	0.301441	0.182644	0.916844	0.422953	-0.493891	0.0162674	0.0305099
cg01156249	MGRN1	16	4714746	4714795	3.48644	0.0771176	45.2093	3.28487e-62	1.2025e-56	4.07628e-59	-2.20125	1.25962	3.46087	0.248829	0.288382	0.179994	0.70378	0.523786	0.0256996	0.0400331
cg26023051	RNF220;TMEM53	1	45103848	45103897	-2.83034	0.0626133	-45.2036	3.32003e-62	1.21538e-56	4.106e-59	3.45899	0.586993	-2.872	0.179852	0.338093	0.916143	0.599255	-0.316888	0.00999555	0.056301
cg12629515	HIST1H3J	6	27859763	27859812	-3.86934	0.085673	-45.1641	3.57146e-62	1.30742e-56	4.40208e-59	2.44446	-1.4092	-3.85366	0.282074	0.256183	0.843084	0.274843	-0.568241	0.0293625	0.0351545
cg06262069	ZNF503-AS2	10	77165857	77165906	-2.86703	0.0635006	-45.1497	3.66762e-62	1.34262e-56	4.50543e-59	3.35061	0.487216	-2.86339	0.191054	0.341942	0.910137	0.582406	-0.327732	0.0109692	0.0559317
cg19388016	NFIC	19	3435302	3435351	-4.1187	0.0912392	-45.1417	3.72183e-62	1.36247e-56	4.55674e-59	0.875585	-3.24313	-4.11871	0.311916	0.171558	0.64588	0.0959854	-0.549895	0.0502842	0.0103956
cg03128860	INCA1	17	4893030	4893079	-2.82009	0.0625325	-45.0979	4.03633e-62	1.4776e-56	4.92532e-59	3.96112	1.15918	-2.80193	0.213244	0.2072	0.939128	0.689944	-0.249184	0.00844522	0.0307181
cg13696605	CCIN	9	36169155	36169204	-2.37891	0.0527542	-45.0942	4.06418e-62	1.48779e-56	4.94282e-59	3.33036	0.938932	-2.39142	0.166783	0.193926	0.909126	0.656549	-0.252577	0.0095819	0.028771
cg10818566	TTC7A	2	47197750	47197799	3.68329	0.0817204	45.0719	4.23525e-62	1.55041e-56	5.13382e-59	-0.59184	3.10472	3.69656	0.275624	0.151629	0.399724	0.895477	0.495753	0.0452578	0.00994597
cg07359183	PLXNA2	1	208357970	208358019	-2.30248	0.051087	-45.0699	4.2511e-62	1.55622e-56	5.13603e-59	2.65879	0.335855	-2.32294	0.165618	0.25377	0.862734	0.557501	-0.305234	0.0138081	0.0430499
cg19899008	SLC12A4	16	68003657	68003706	-2.64095	0.058602	-45.0658	4.28325e-62	1.56799e-56	5.15785e-59	3.00835	0.353364	-2.65499	0.208773	0.141057	0.888646	0.560809	-0.327837	0.0153162	0.0241396
cg00819310	VANGL1	1	116193735	116193784	-3.1441	0.0697852	-45.054	4.37841e-62	1.60282e-56	5.25515e-59	2.98741	-0.15118	-3.13859	0.213268	0.221989	0.887195	0.474002	-0.413193	0.0146126	0.0381145
cg00061031	ANP32B	9	100743978	100744027	-3.13662	0.0696369	-45.0424	4.47288e-62	1.63741e-56	5.351e-59	3.12793	-0.0182214	-3.14616	0.225899	0.131448	0.896447	0.496858	-0.399589	0.0152228	0.0227319
cg20375836	STK24	13	99135495	99135544	2.78673	0.0618749	45.0382	4.50859e-62	1.65048e-56	5.37615e-59	0.173387	2.92431	2.75092	0.186987	0.332194	0.529875	0.881666	0.351791	0.0321175	0.0238166
cg05698020	COL4A2	13	111163978	111164027	-3.0809	0.0684798	-44.9898	4.93121e-62	1.80519e-56	5.861e-59	3.78477	0.709077	-3.07569	0.234761	0.252666	0.931617	0.619644	-0.311973	0.0109887	0.0409456
cg15087455	TP53BP2	1	224037382	224037431	-2.86456	0.0636768	-44.986	4.96661e-62	1.81815e-56	5.88397e-59	3.39987	0.53965	-2.86022	0.176024	0.305015	0.912975	0.591466	-0.32151	0.00975238	0.0502172
cg06906087	FASN	17	80053205	80053254	2.92263	0.0650525	44.9272	5.53885e-62	2.02763e-56	6.54074e-59	-0.127456	2.85265	2.9801	0.216583	0.255549	0.47799	0.877235	0.399245	0.0371883	0.0183845
cg06112654	CREM	10	35505599	35505648	3.24722	0.07235	44.8821	6.02278e-62	2.20478e-56	7.08933e-59	-2.65088	0.605628	3.2565	0.23692	0.167371	0.138516	0.603122	0.464606	0.0206083	0.0276568
cg25599242	RARRES3	11	63304337	63304386	3.12854	0.0697412	44.8592	6.28476e-62	2.30069e-56	7.374e-59	-2.88384	0.252364	3.13621	0.202622	0.442612	0.120102	0.543361	0.423259	0.0151158	0.075083
cg13792581	TOMM34	20	43590067	43590116	-2.9333	0.0653956	-44.8547	6.3376e-62	2.32003e-56	7.41224e-59	2.56685	-0.375255	-2.9421	0.231231	0.198894	0.854483	0.435665	-0.418818	0.0201118	0.0333554
cg02566978	CSK	15	75076203	75076252	2.71109	0.060445	44.8522	6.36784e-62	2.3311e-56	7.42389e-59	-2.88031	-0.182967	2.69734	0.213077	0.104806	0.120434	0.468382	0.347948	0.0155161	0.0180231
cg14040931	CLTA;GNE	9	36249249	36249298	3.72034	0.0829527	44.849	6.40628e-62	2.34517e-56	7.44499e-59	-0.520219	3.18626	3.70648	0.270912	0.182215	0.411441	0.900485	0.489043	0.0455303	0.0113019
cg00953201	SLC7A1	13	30156486	30156535	-3.73956	0.083389	-44.8448	6.45596e-62	2.36336e-56	7.47898e-59	4.14687	0.375649	-3.77122	0.277871	0.269269	0.945716	0.564188	-0.381529	0.0102745	0.0453379
cg03611307	PVT1	8	128972059	128972108	-2.24378	0.0500744	-44.8089	6.90254e-62	2.52684e-56	7.97111e-59	3.10251	0.881453	-2.22106	0.175276	0.208257	0.895173	0.64749	-0.247682	0.0115278	0.0324205
cg16768376	ST6GALNAC4P1	13	20392608	20392657	-2.79115	0.0622986	-44.8027	6.98173e-62	2.55583e-56	8.0372e-59	3.44391	0.651047	-2.79287	0.211583	0.151347	0.915159	0.610672	-0.304487	0.0113971	0.0248791
cg12577010	AGBL3;C7orf49	7	134832544	134832593	3.52104	0.0786521	44.7673	7.45754e-62	2.73001e-56	8.55803e-59	-2.69529	0.871266	3.56656	0.260168	0.270421	0.135123	0.645546	0.510423	0.0216474	0.0435604
cg13808848	AGAP1	2	236601407	236601456	-2.57409	0.0575095	-44.7594	7.56906e-62	2.77083e-56	8.65886e-59	3.51257	0.95947	-2.5531	0.171457	0.297465	0.919003	0.658836	-0.260168	0.00886346	0.0428537
cg22363327	SRSF12	6	89828097	89828146	-3.31957	0.0742088	-44.7329	7.95281e-62	2.91132e-56	9.06953e-59	0.273794	-3.02441	-3.29821	0.253952	0.227305	0.547002	0.110343	-0.436659	0.0433295	0.0160738
cg26495393	ARMC5	16	31473904	31473953	3.41529	0.0763532	44.7301	7.99396e-62	2.92638e-56	9.08813e-59	0.498119	3.99044	3.49232	0.229896	0.288167	0.584902	0.939888	0.354987	0.0380156	0.0114257
cg04988729	PHRF1	11	606535	606584	3.02031	0.0675279	44.7269	8.04221e-62	2.94404e-56	9.11468e-59	0.217754	3.33475	3.11699	0.206929	0.338867	0.537448	0.908049	0.370601	0.035408	0.0208048
cg08173959	CCDC94	19	4268754	4268803	2.97006	0.0664251	44.7129	8.25503e-62	3.02195e-56	9.32701e-59	0.249071	3.1997	2.95063	0.21753	0.153452	0.542759	0.901475	0.358717	0.0369344	0.00909919
cg18749563	TBC1D16	17	77924323	77924372	-3.84977	0.0861162	-44.7044	8.38636e-62	3.07003e-56	9.44624e-59	3.97489	0.187329	-3.78756	0.308222	0.290257	0.939055	0.531966	-0.407088	0.0129511	0.0492496
cg06489037	LINC00636	3	107706245	107706294	4.00227	0.0895385	44.6989	8.47307e-62	3.10177e-56	9.51464e-59	-1.56536	2.45369	4.01905	0.283849	0.254617	0.25431	0.844319	0.590009	0.0378525	0.0242716
cg09978533	RP6-109B7.4;FLJ27365	22	46465112	46465161	4.10321	0.0918294	44.6829	8.72883e-62	3.1954e-56	9.77186e-59	-1.97852	2.10604	4.08456	0.321864	0.306955	0.204739	0.809514	0.604775	0.0364944	0.033022
cg03241897	SNORA54;NAP1L4	11	2985064	2985113	-2.28781	0.0512587	-44.6327	9.58851e-62	3.5101e-56	1.06878e-58	3.02818	0.751571	-2.2766	0.170406	0.229182	0.890283	0.626672	-0.263611	0.0113346	0.0369493
cg05670717	FAM207A	21	46368004	46368053	3.04791	0.0682901	44.6317	9.6054e-62	3.51629e-56	1.06878e-58	0.0435153	3.12963	3.08611	0.22348	0.217298	0.507442	0.8967	0.389258	0.038386	0.013454
cg20061971	CNTNAP1;CTD-3193K9.3	17	40851061	40851110	-2.8714	0.0643683	-44.6089	1.00246e-61	3.66976e-56	1.11205e-58	2.50891	-0.329856	-2.83876	0.205449	0.279965	0.849669	0.44379	-0.40588	0.0183904	0.0461524
cg10037494	INS-IGF2;IGF2	11	2161087	2161136	-4.25597	0.0954454	-44.5906	1.03731e-61	3.79733e-56	1.14723e-58	1.28244	-2.89984	-4.18228	0.329773	0.166107	0.706552	0.118647	-0.587905	0.0483164	0.0121288
cg24677093	ZNF503-AS2	10	77166124	77166173	-3.27099	0.0733969	-44.5658	1.08646e-61	3.97727e-56	1.19797e-58	3.41469	0.178691	-3.236	0.203857	0.357426	0.913622	0.53023	-0.383393	0.0112652	0.0604045
cg23873406	MAD1L1	7	1956978	1957027	-2.69265	0.0604542	-44.5403	1.13969e-61	4.17211e-56	1.25289e-58	2.38545	-0.251994	-2.63744	0.186813	0.231061	0.838598	0.456706	-0.381892	0.0178647	0.0395124
cg15645660	TTC22	1	55247356	55247405	-4.30838	0.0967996	-44.5082	1.21018e-61	4.43016e-56	1.3264e-58	2.20557	-2.10158	-4.30715	0.32272	0.260913	0.819514	0.190419	-0.629095	0.0334907	0.0286365
cg08266839	DEAF1	11	691488	691537	-2.8284	0.0635502	-44.5066	1.21384e-61	4.44354e-56	1.32643e-58	3.52302	0.740598	-2.78242	0.200125	0.28394	0.91938	0.624549	-0.294832	0.0103964	0.0458632
cg09805692	MIR4732;MIR451A	17	27188437	27188486	-2.358	0.0529959	-44.4941	1.24276e-61	4.54941e-56	1.35399e-58	2.6822	0.315958	-2.36624	0.173445	0.211284	0.864594	0.554275	-0.310319	0.013862	0.036081
cg05603908	ZFPM1	16	88564112	88564161	-2.59608	0.0583785	-44.4698	1.30067e-61	4.76142e-56	1.41288e-58	2.45967	-0.117658	-2.57733	0.18663	0.160853	0.845428	0.479684	-0.365744	0.0171066	0.0277621
cg00689225	NFKBIA	14	35871906	35871955	5.12333	0.115229	44.4619	1.31986e-61	4.83165e-56	1.42948e-58	-1.53045	3.55286	5.08331	0.362141	0.253402	0.259855	0.9206	0.660744	0.0502787	0.0131036
cg17509956	FXYD6P2	10	38379640	38379689	-2.83498	0.0637807	-44.4488	1.35275e-61	4.95206e-56	1.46079e-58	2.93766	0.142416	-2.79524	0.197018	0.276054	0.883826	0.524454	-0.359371	0.0140246	0.0474049
cg11824945	TRAF5	1	211519123	211519172	-2.38825	0.0537504	-44.4322	1.39555e-61	5.10875e-56	1.50257e-58	3.25177	0.849043	-2.40273	0.168713	0.208392	0.904511	0.642382	-0.262129	0.0105054	0.0328954
cg20876852		7	130134488	130134537	-2.63285	0.0592719	-44.4198	1.42848e-61	5.2293e-56	1.53352e-58	2.1238	-0.445314	-2.56912	0.17318	0.297717	0.812702	0.424152	-0.388551	0.0181979	0.0500169
cg19567193	RBPMS2	15	65066183	65066232	-2.97871	0.0671287	-44.3731	1.55947e-61	5.7088e-56	1.66924e-58	2.21833	-0.737311	-2.95564	0.216188	0.243622	0.82208	0.375738	-0.446342	0.0219336	0.0391253
cg11949335	TTC22	1	55247408	55247457	-3.40818	0.0768286	-44.3608	1.59582e-61	5.84188e-56	1.70317e-58	2.92352	-0.503913	-3.42744	0.316546	0.228983	0.881634	0.413989	-0.467645	0.0238775	0.038653
cg01205935	DOCK9	13	99737585	99737634	-3.50144	0.0789862	-44.3298	1.69156e-61	6.19235e-56	1.8001e-58	2.94512	-0.617744	-3.56286	0.275606	0.162671	0.883625	0.394851	-0.488774	0.0211616	0.0269428
cg02715629	FAM83A	8	124193769	124193818	-3.04981	0.0688166	-44.3179	1.72988e-61	6.33266e-56	1.83555e-58	2.87852	-0.157447	-3.03597	0.253732	0.0870946	0.879068	0.472765	-0.406303	0.0188141	0.0150474
cg06633463	ZNF202	11	123616411	123616460	-2.73539	0.0617487	-44.2988	1.79314e-61	6.56423e-56	1.89718e-58	3.21294	0.522225	-2.69072	0.201591	0.299962	0.901967	0.58856	-0.313407	0.0124366	0.0493581
cg20715953	HIST1H2AK	6	27802769	27802818	-3.87727	0.0875509	-44.2859	1.83702e-61	6.72484e-56	1.938e-58	2.92134	-0.920634	-3.84198	0.261164	0.377733	0.882102	0.347884	-0.534218	0.0192322	0.0585816
cg07670266	SLC9A3R2	16	2087377	2087426	2.4964	0.0564014	44.2613	1.92416e-61	7.04384e-56	2.02409e-58	0.183836	2.72573	2.54189	0.154466	0.280025	0.531698	0.867203	0.335505	0.0264396	0.0225218
cg19618279	COASY	17	40715228	40715277	3.46005	0.0782098	44.2406	2.00076e-61	7.32428e-56	2.09865e-58	-0.0290528	3.46063	3.48968	0.247329	0.225054	0.494932	0.916013	0.421081	0.0423476	0.0119548
cg11433608	B9D1	17	19246574	19246623	-2.36651	0.0535112	-44.2246	2.0619e-61	7.54808e-56	2.15045e-58	2.56287	0.165243	-2.39762	0.19228	0.200784	0.854487	0.528486	-0.326001	0.016506	0.0346062
cg14041462	CDK9	9	130551531	130551580	3.35364	0.0758296	44.226	2.05663e-61	7.52879e-56	2.15045e-58	-0.0188763	3.3347	3.35357	0.238099	0.232655	0.496697	0.908994	0.412297	0.0408171	0.0138274
cg23473081	EMP1	12	13349521	13349570	2.76631	0.0626086	44.1843	2.22494e-61	8.14492e-56	2.3139e-58	-3.45862	-0.694871	2.76375	0.192146	0.304619	0.0839451	0.383201	0.299255	0.0106333	0.0473511
cg09762120	PLEKHA8	7	30108301	30108350	-2.69886	0.0610879	-44.18	2.24302e-61	8.21111e-56	2.32609e-58	2.75048	0.062969	-2.68751	0.180947	0.271342	0.86997	0.51085	-0.35912	0.0144658	0.0467016
cg18328933	ABHD14A;ABHD14B	3	52008490	52008539	3.7647	0.0852549	44.1582	2.33719e-61	8.55586e-56	2.41691e-58	-0.675522	3.07196	3.74748	0.278055	0.125672	0.385949	0.893455	0.507506	0.0455653	0.00839312
cg26344747	MAP2K3	17	21193332	21193381	2.88922	0.0654984	44.1113	2.55359e-61	9.34802e-56	2.63325e-58	-0.162318	2.75038	2.9127	0.202705	0.215538	0.471984	0.86976	0.397775	0.0348219	0.0165166
cg26639479	CD2BP2	16	30363681	30363730	3.99626	0.0905986	44.1096	2.56175e-61	9.37791e-56	2.63424e-58	-0.91989	3.09328	4.01317	0.284944	0.324952	0.347053	0.893395	0.546342	0.0447408	0.0207143
cg21581415	SCAP	3	47460784	47460833	3.05441	0.0692625	44.099	2.61334e-61	9.56675e-56	2.67976e-58	-0.186941	2.87893	3.06587	0.225846	0.320952	0.467808	0.878474	0.410666	0.0387315	0.0242104
cg25368824	IL4	5	132009304	132009353	-2.82701	0.0641288	-44.0834	2.69174e-61	9.85376e-56	2.75245e-58	2.83348	0.0364433	-2.79703	0.206171	0.305712	0.876142	0.506228	-0.369914	0.0156795	0.0525819
cg03485667	RP11-252E2.1;ZNRF1	16	75143200	75143249	3.13825	0.0711981	44.0778	2.72034e-61	9.95846e-56	2.77394e-58	-0.427915	2.71789	3.14581	0.211193	0.300429	0.426749	0.866358	0.439609	0.0357143	0.0243971
cg12077754	HK2	2	75089669	75089718	-3.1838	0.0722544	-44.0638	2.79333e-61	1.02257e-55	2.84046e-58	2.70258	-0.478516	-3.1811	0.254798	0.191271	0.865549	0.418199	-0.44735	0.0199791	0.03172
cg26103104	PURA	5	139490895	139490944	-3.03357	0.0689133	-44.02	3.0343e-61	1.11078e-55	3.07695e-58	2.0983	-0.937683	-3.03599	0.270665	0.256225	0.809029	0.343983	-0.465046	0.0288062	0.0405834
cg07232003	BAMBI	10	28971331	28971380	-3.11447	0.0708304	-43.9708	3.33067e-61	1.21927e-55	3.36815e-58	2.66907	-0.408082	-3.07715	0.246272	0.201249	0.862911	0.430059	-0.432852	0.0199416	0.0341325
cg23135908	MRPL23	11	1989715	1989764	-2.27787	0.051824	-43.9539	3.43913e-61	1.25898e-55	3.46826e-58	2.44102	0.189808	-2.25121	0.170156	0.197297	0.843865	0.532742	-0.311123	0.0153971	0.0340024
cg00589550	NLRC5	16	57099057	57099106	-2.39654	0.0545682	-43.9182	3.67985e-61	1.3471e-55	3.70082e-58	3.15435	0.784143	-2.37021	0.161067	0.267376	0.898579	0.63166	-0.26692	0.0101015	0.0428551
cg11665583	TFIP11	22	26893153	26893202	-2.19794	0.0500969	-43.8738	4.00359e-61	1.46561e-55	4.01537e-58	2.72786	0.527259	-2.2006	0.18733	0.201093	0.868151	0.589973	-0.278178	0.014638	0.0335693
cg27104413	SENP7	3	101044399	101044448	-2.78992	0.0635998	-43.8668	4.0569e-61	1.48513e-55	4.05772e-58	3.04101	0.222307	-2.8187	0.221607	0.26133	0.890769	0.538108	-0.352661	0.0155343	0.0445819
cg15930380	MIER1	1	67399983	67400032	4.44569	0.101351	43.8643	4.07582e-61	1.49205e-55	4.06554e-58	-1.27233	3.12783	4.40016	0.355606	0.304252	0.29528	0.895766	0.600486	0.0513232	0.0218642
cg01824466	NDUFAF6;TP53INP1	8	95959531	95959580	3.8655	0.0881359	43.8584	4.12199e-61	1.50895e-55	4.10041e-58	-1.29529	2.53703	3.83232	0.293307	0.346939	0.291223	0.85064	0.559417	0.0421597	0.0315664
cg07600374	TBPL1	6	134278787	134278836	-2.26306	0.0516173	-43.843	4.24426e-61	1.55371e-55	4.20988e-58	3.34584	1.11241	-2.23343	0.149614	0.26632	0.910096	0.682525	-0.227571	0.00847843	0.0402498
cg25806370	THOP1	19	2790537	2790586	3.22866	0.0736436	43.8417	4.25503e-61	1.55766e-55	4.20988e-58	0.467022	3.67983	3.21281	0.200239	0.392182	0.579832	0.925623	0.345791	0.0334374	0.0191341
cg11344997	NFIC	19	3463740	3463789	-3.91805	0.089459	-43.7971	4.63102e-61	1.6953e-55	4.56953e-58	2.83955	-0.973851	-3.8134	0.253226	0.533863	0.87615	0.34119	-0.53496	0.0207507	0.0852306
cg00982136	CLK1	2	201726091	201726140	4.4306	0.101225	43.77	4.87647e-61	1.78515e-55	4.79878e-58	-1.91197	2.5486	4.46057	0.332603	0.278221	0.212404	0.852486	0.640082	0.0400707	0.0255826
cg12513901	WDR66	12	122372083	122372132	-2.7669	0.0633069	-43.7061	5.50667e-61	2.01585e-55	5.40442e-58	3.14571	0.398243	-2.74747	0.185876	0.3033	0.897881	0.567827	-0.330054	0.0118947	0.0508388
cg24688636	SGK1	6	134636441	134636490	-2.96383	0.0678295	-43.6953	5.62165e-61	2.05794e-55	5.50251e-58	3.17136	0.22065	-2.95071	0.241342	0.273285	0.899095	0.5377	-0.361395	0.0152087	0.0462396
cg11142013	MIPEP	13	24441428	24441477	-2.10665	0.0482414	-43.6688	5.91275e-61	2.1645e-55	5.77201e-58	2.60289	0.507896	-2.09499	0.163631	0.126718	0.858105	0.586969	-0.271136	0.0137667	0.0213483
cg01940297	PVT1	8	129061143	129061192	-2.9071	0.06658	-43.6632	5.97585e-61	2.1876e-55	5.81809e-58	2.5597	-0.355731	-2.91543	0.212959	0.237395	0.854043	0.439016	-0.415028	0.018138	0.0404128
cg15557459	YBX1	1	43152179	43152228	-2.85679	0.065431	-43.661	6.00107e-61	2.19684e-55	5.82715e-58	3.02414	0.165624	-2.85852	0.202756	0.325522	0.889788	0.528518	-0.36127	0.0137715	0.0554954
cg15527674	RP11-286N22.8	11	61248426	61248475	-2.88294	0.0661552	-43.5784	7.02553e-61	2.57187e-55	6.80388e-58	2.55368	-0.322217	-2.8759	0.212823	0.217739	0.853518	0.444628	-0.40889	0.0185828	0.0373954
cg04145264	NEAT1	11	65190777	65190826	2.84413	0.0652879	43.5629	7.23701e-61	2.64928e-55	6.99018e-58	-2.94717	-0.0834259	2.86375	0.24163	0.340065	0.11588	0.486097	0.370217	0.0177965	0.0576149
cg00460983	LIPA	10	91133941	91133990	4.39967	0.101078	43.5274	7.7457e-61	2.8355e-55	7.46184e-58	-1.39052	2.99986	4.39038	0.347197	0.253076	0.278605	0.88779	0.609185	0.0479191	0.0172328
cg15672437	F7	13	113764507	113764556	-3.66278	0.0842351	-43.4829	8.43339e-61	3.08724e-55	8.103e-58	0.770418	-2.89612	-3.66654	0.277518	0.445481	0.629366	0.122181	-0.507184	0.0449687	0.0395988
cg10929873	NCOR2	12	124972735	124972784	-3.05541	0.0702743	-43.4783	8.50725e-61	3.11428e-55	8.15258e-58	2.99204	-0.0341457	-3.02618	0.213836	0.289802	0.887501	0.494136	-0.393365	0.0150362	0.0496994
cg07963705	ITGB1	10	33212817	33212866	-2.97051	0.0683257	-43.4758	8.54878e-61	3.12949e-55	8.17098e-58	3.01246	0.0764883	-2.93597	0.219488	0.19111	0.888868	0.513151	-0.375717	0.0148909	0.0328546
cg18805734	FAM60A	12	31453853	31453902	-2.46126	0.0566152	-43.4735	8.58563e-61	3.14297e-55	8.18483e-58	3.08999	0.670643	-2.41935	0.19057	0.144927	0.894247	0.613913	-0.280335	0.0131762	0.0237874
cg13407335	KCNAB3;RP11-1099M24.7	17	7832804	7832853	-5.29799	0.121918	-43.4554	8.88948e-61	3.25421e-55	8.45249e-58	2.35187	-2.96863	-5.3205	0.391308	0.210379	0.832885	0.114056	-0.718829	0.0374379	0.0152744
cg24787238	MAD1L1	7	2149626	2149675	-2.80695	0.0645988	-43.4521	8.94509e-61	3.27456e-55	8.48333e-58	3.31752	0.460135	-2.85738	0.195952	0.346525	0.908221	0.577854	-0.330367	0.0112687	0.0569512
cg19700658	UCP3	11	73719872	73719921	-2.11541	0.0487317	-43.4093	9.70898e-61	3.5542e-55	9.18399e-58	2.94076	0.826192	-2.11457	0.165169	0.17581	0.884262	0.638927	-0.245335	0.0115848	0.0278581
cg23188579	RP11-425I13.3;SCOC	4	141264558	141264607	2.65355	0.0611801	43.3728	1.04143e-60	3.8124e-55	9.82577e-58	-2.29673	0.355043	2.65178	0.202012	0.337849	0.170004	0.560617	0.390613	0.0196755	0.0576219
cg09233791	RPS6KA2	6	166908763	166908812	-2.84918	0.0657033	-43.3643	1.05854e-60	3.87505e-55	9.96158e-58	2.99208	0.126191	-2.86589	0.202885	0.278204	0.887593	0.521538	-0.366056	0.0139928	0.0475278
cg07915117	PTP4A2	1	32421131	32421180	-3.02553	0.0698238	-43.3309	1.12859e-60	4.13147e-55	1.05935e-57	3.1549	0.124759	-3.03014	0.197234	0.335406	0.898388	0.521517	-0.376871	0.0125023	0.0572774
cg08809408	SRRM2	16	2820894	2820943	-3.30297	0.0762584	-43.3129	1.1683e-60	4.27684e-55	1.09382e-57	2.96839	-0.339888	-3.30828	0.22888	0.262364	0.88573	0.441804	-0.443926	0.0164934	0.0445
cg16425038	REC8	14	24641194	24641243	-4.40263	0.101668	-43.3039	1.18851e-60	4.35083e-55	1.10708e-57	1.39047	-3.00269	-4.39316	0.332407	0.228952	0.721676	0.111807	-0.609869	0.0473904	0.0150867
cg15915658	MALAT1	11	65262358	65262407	3.66216	0.0845667	43.305	1.18604e-60	4.3418e-55	1.10708e-57	-0.98031	2.71518	3.69549	0.283616	0.249082	0.337767	0.866689	0.528922	0.0433811	0.0194537
cg15393490	C1orf132	1	207996411	207996460	3.87486	0.0894921	43.2983	1.20147e-60	4.39826e-55	1.11631e-57	-0.744807	3.12223	3.86703	0.297123	0.162974	0.374769	0.896542	0.521773	0.0487843	0.0108841
cg23075506	RP11-61J19.3	1	212688997	212689046	-3.58211	0.0828074	-43.2583	1.29744e-60	4.7496e-55	1.20243e-57	3.44084	-0.113871	-3.55471	0.250785	0.363706	0.914655	0.480555	-0.434101	0.0158773	0.0624256
cg02285263	ESR1	6	152129749	152129798	-4.25537	0.0984821	-43.2095	1.42508e-60	5.21686e-55	1.31739e-57	1.43662	-2.82204	-4.25866	0.321177	0.213083	0.728116	0.124705	-0.603411	0.0446179	0.0155995
cg01589629	WIZ	19	15537440	15537489	2.60148	0.0602361	43.1881	1.48508e-60	5.43649e-55	1.36939e-57	-0.266836	2.34257	2.60941	0.196128	0.103089	0.454062	0.835092	0.38103	0.0335904	0.00998325
cg21904074	MTUS2	13	30075664	30075713	-2.98485	0.0691427	-43.1693	1.5398e-60	5.63681e-55	1.41628e-57	3.01165	-0.00428501	-3.01594	0.232654	0.220139	0.888699	0.499241	-0.389458	0.0160244	0.0380338
cg20361429	POLE	12	133249308	133249357	3.91377	0.0907102	43.1458	1.61114e-60	5.89795e-55	1.47818e-57	0.448882	4.35005	3.90117	0.294473	0.309724	0.576339	0.952372	0.376033	0.0488739	0.0100495
cg21201294	TNS3	7	47611878	47611927	2.86726	0.066475	43.1329	1.65172e-60	6.04652e-55	1.51163e-57	-0.254156	2.65718	2.91134	0.226804	0.231473	0.456372	0.862134	0.405763	0.0385116	0.0192868
cg01441865	ZFYVE28	4	2275832	2275881	-3.02095	0.0701343	-43.0738	1.85121e-60	6.77681e-55	1.68577e-57	3.27172	0.265915	-3.0058	0.243489	0.202557	0.905199	0.545738	-0.359461	0.0145432	0.0346868
cg15952725	CTRC	1	15783142	15783191	-3.00573	0.0697809	-43.0739	1.85108e-60	6.77632e-55	1.68577e-57	3.62982	0.651715	-2.97811	0.207314	0.246938	0.924648	0.610286	-0.314362	0.0102548	0.0399111
cg13075537	TMEM57	1	25810648	25810697	3.512	0.0815435	43.069	1.86837e-60	6.8396e-55	1.69717e-57	-0.363645	3.17957	3.54322	0.253424	0.262443	0.437753	0.899479	0.461726	0.0426949	0.0169776
cg10665321	SLC25A42	19	19221392	19221441	-3.58896	0.0833345	-43.0669	1.87619e-60	6.86823e-55	1.70006e-57	0.632483	-3.01561	-3.6481	0.236884	0.462576	0.607224	0.113692	-0.493531	0.0391719	0.0329028
cg26136776	KLF1	19	12998426	12998475	-2.86255	0.0664971	-43.0477	1.94687e-60	7.12698e-55	1.75975e-57	2.64736	-0.230673	-2.87803	0.210787	0.227743	0.861437	0.460417	-0.40102	0.018455	0.0386801
cg04833853	HSD17B12	11	43604549	43604598	-3.30357	0.0767497	-43.0435	1.96284e-60	7.18545e-55	1.76981e-57	3.78032	0.455011	-3.32531	0.23069	0.398623	0.931442	0.576446	-0.354996	0.0109126	0.0641895
cg15617609	VPS37B	12	123352774	123352823	3.67671	0.0854887	43.0081	2.10163e-60	7.69352e-55	1.8903e-57	-0.662862	2.99418	3.65704	0.275468	0.308295	0.388027	0.88687	0.498843	0.0452457	0.0209992
cg20226253	GDF5OS;GDF5	20	34022914	34022963	-2.86867	0.0667071	-43.004	2.1186e-60	7.75566e-55	1.9009e-57	2.9931	0.160482	-2.83262	0.22475	0.176738	0.887498	0.527697	-0.359801	0.0153454	0.030492
cg26751588	COX10	17	14109671	14109720	3.76498	0.0875725	42.9927	2.16533e-60	7.92669e-55	1.93807e-57	0.0109865	3.79227	3.78129	0.297924	0.246482	0.501817	0.931962	0.430145	0.0511091	0.010325
cg06860460	MYL12B	18	3266232	3266281	3.3472	0.077866	42.9866	2.19081e-60	8.01997e-55	1.95609e-57	-0.128332	3.25256	3.38089	0.26282	0.20848	0.477914	0.904365	0.426451	0.0450217	0.0124314
cg15005441	AC007041.1	2	20553039	20553088	-3.1816	0.0740203	-42.9827	2.20742e-60	8.08078e-55	1.96613e-57	3.25135	0.052324	-3.19903	0.216777	0.377487	0.904189	0.508781	-0.395407	0.01303	0.0642323
cg02806802	SHF	15	45461444	45461493	-3.09259	0.0719821	-42.9633	2.292e-60	8.39041e-55	2.03158e-57	3.30509	0.235994	-3.06909	0.238	0.20614	0.907218	0.540669	-0.36655	0.0135802	0.0354701
cg15138339	COASY	17	40715222	40715271	4.03522	0.093921	42.964	2.28891e-60	8.37909e-55	2.03158e-57	-0.352055	3.70238	4.05444	0.288778	0.366341	0.43989	0.927097	0.487207	0.0485391	0.0147826
cg21009747	MYH9	22	36681293	36681342	4.56581	0.106279	42.9604	2.30494e-60	8.43778e-55	2.03811e-57	-0.158859	4.45975	4.61861	0.342706	0.237646	0.472579	0.956044	0.483465	0.0581177	0.00708259
cg10504392	MVK	12	110044639	110044688	-3.28995	0.076596	-42.9519	2.34307e-60	8.57736e-55	2.06683e-57	1.82265	-1.48024	-3.30289	0.261245	0.307637	0.778064	0.265719	-0.512345	0.0307764	0.0432608
cg27178401	EMP2	16	10652663	10652712	4.42494	0.103052	42.9389	2.40275e-60	8.79585e-55	2.11439e-57	-0.353834	4.07067	4.42451	0.32502	0.271747	0.439739	0.943044	0.503306	0.0545966	0.0103016
cg18119407	AC007283.1	2	201980456	201980505	4.44857	0.103633	42.9262	2.46267e-60	9.01518e-55	2.16191e-57	-1.32389	3.14037	4.46427	0.32789	0.32709	0.287577	0.896356	0.60878	0.0473808	0.0222272
cg11352146	NEAT1	11	65192550	65192599	3.11998	0.0727264	42.9002	2.58985e-60	9.48078e-55	2.26813e-57	-3.04094	0.125033	3.16597	0.300788	0.307857	0.109957	0.521576	0.411619	0.0204038	0.0529333
cg06966462	CPSF3	2	9612759	9612808	-2.42696	0.0566295	-42.8568	2.81709e-60	1.03126e-54	2.46125e-57	3.29627	0.897593	-2.39867	0.175841	0.216782	0.907108	0.650033	-0.257075	0.0102865	0.0345974
cg19829001	ST6GALNAC1	17	74640030	74640079	-2.26379	0.05283	-42.8505	2.85206e-60	1.04406e-54	2.47996e-57	3.10934	0.846041	-2.2633	0.172482	0.191136	0.895631	0.642003	-0.253627	0.0114064	0.0301519
cg24924577	SEMA4B	15	90735100	90735149	3.78173	0.0882523	42.8514	2.84699e-60	1.04221e-54	2.47996e-57	-0.960283	2.7662	3.72648	0.306831	0.335634	0.341031	0.869762	0.528731	0.0477832	0.026439
cg02459936	RP11-31I10.4;SPSB3;EME2	16	1830075	1830124	3.35659	0.0783675	42.8314	2.95952e-60	1.0834e-54	2.56731e-57	-0.236693	3.1367	3.37339	0.243796	0.218684	0.459238	0.897105	0.437867	0.0417134	0.0149803
cg24584721	PHC2	1	33857588	33857637	-2.17867	0.0508691	-42.8288	2.97412e-60	1.08875e-54	2.57387e-57	2.66492	0.530786	-2.13413	0.172283	0.175623	0.863194	0.59065	-0.272544	0.0140298	0.0293144
cg23601271	INF2	14	105181651	105181700	-2.70268	0.0631551	-42.7943	3.18012e-60	1.16416e-54	2.74566e-57	3.61514	0.949018	-2.66612	0.210634	0.272801	0.923923	0.657558	-0.266365	0.0102928	0.0417407
cg17029237	LLGL2	17	73555397	73555446	3.26056	0.0762036	42.7874	3.2231e-60	1.17989e-54	2.77622e-57	0.144005	3.37442	3.23042	0.234733	0.250365	0.524717	0.911139	0.386422	0.0401958	0.0137381
cg10441898	ELOVL1	1	43839507	43839556	2.86929	0.067077	42.776	3.29533e-60	1.20633e-54	2.83177e-57	0.0141861	2.87024	2.85605	0.212045	0.199532	0.502393	0.878965	0.376572	0.0364804	0.0152738
cg09696385	SND1	7	127528039	127528088	-2.98227	0.0697974	-42.7275	3.62134e-60	1.32568e-54	3.10463e-57	2.93584	-0.0270862	-2.96292	0.214179	0.349537	0.883567	0.495517	-0.388051	0.0151608	0.0596382
cg05757907	RP11-212D19.4;REXO2	11	114312777	114312826	-2.79882	0.0655776	-42.6796	3.97529e-60	1.45525e-54	3.40012e-57	3.36766	0.60441	-2.76325	0.208509	0.190119	0.910977	0.602833	-0.308145	0.0123538	0.0314589
cg00719568	MOV10	1	113239645	113239694	-2.89185	0.0677635	-42.6756	4.00588e-60	1.46645e-54	3.41829e-57	2.64034	-0.261074	-2.90141	0.217918	0.177381	0.860809	0.455028	-0.405781	0.0180422	0.0304814
cg25719378	CTBP1	4	1235244	1235293	2.81519	0.0659753	42.6704	4.04687e-60	1.48145e-54	3.44524e-57	0.449569	3.21535	2.76578	0.164402	0.429476	0.57702	0.899795	0.322774	0.0275156	0.0285483
cg18659483	CHADL	22	41630982	41631031	4.09548	0.0959861	42.6675	4.07009e-60	1.48995e-54	3.45697e-57	-0.10784	3.95764	4.06548	0.306262	0.290646	0.481361	0.938573	0.457211	0.0524009	0.0118816
cg17463745	C1orf134	1	16554402	16554451	-4.11255	0.0964447	-42.6415	4.28118e-60	1.56723e-54	3.62785e-57	0.842532	-3.28929	-4.13182	0.297507	0.294105	0.640762	0.0940918	-0.546671	0.0480752	0.0166067
cg09710521	MANBA	4	103605622	103605671	-2.88684	0.0677285	-42.6237	4.43245e-60	1.62261e-54	3.74736e-57	3.14802	0.20822	-2.9398	0.26055	0.275104	0.897447	0.53572	-0.361727	0.0168328	0.0471761
cg16953816	RP11-463O12.3;VPS37B	12	123349952	123350001	5.03357	0.118103	42.62	4.46447e-60	1.63433e-54	3.76573e-57	-2.12323	2.90503	5.02825	0.372449	0.522851	0.189762	0.877113	0.687351	0.0394912	0.0448588
cg03074210	PHRF1	11	606520	606569	3.04769	0.0715208	42.6126	4.52899e-60	1.65794e-54	3.81137e-57	-0.367418	2.70487	3.07228	0.226753	0.222361	0.437018	0.866091	0.429072	0.0385052	0.0177419
cg14396758	RELL1	4	37689331	37689380	-3.19734	0.0750667	-42.5933	4.70274e-60	1.72155e-54	3.94851e-57	3.30639	0.141253	-3.16513	0.230385	0.246984	0.907325	0.524308	-0.383016	0.0138576	0.0425602
cg17879912	TNFAIP8	5	118626530	118626579	-2.02475	0.0475512	-42.5804	4.82305e-60	1.76559e-54	4.04026e-57	2.36683	0.344026	-2.02281	0.148672	0.148215	0.837132	0.559173	-0.277958	0.0138528	0.0250913
cg16455894	MPRIP	17	16966893	16966942	2.82101	0.0662638	42.5725	4.89753e-60	1.79286e-54	4.09329e-57	-0.26072	2.62905	2.88977	0.229441	0.233033	0.455225	0.859799	0.404574	0.0390834	0.0194043
cg15913157	PARD3B	2	206223238	206223287	-2.66663	0.0626444	-42.5678	4.94254e-60	1.80934e-54	4.12149e-57	2.76032	0.117452	-2.64286	0.202717	0.231867	0.870577	0.520238	-0.35034	0.0158536	0.03996
cg12436738	AGAP1	2	236579732	236579781	-4.02239	0.0944998	-42.5651	4.96848e-60	1.81883e-54	4.13371e-57	0.58241	-3.41806	-4.00047	0.301187	0.291601	0.598667	0.0867716	-0.511896	0.0502551	0.0158451
cg05051976	CPM	12	69329653	69329702	-2.52305	0.0592824	-42.5599	5.01903e-60	1.83734e-54	4.1663e-57	2.42104	-0.113696	-2.53473	0.20846	0.202976	0.841726	0.480371	-0.361355	0.0189714	0.0350352
cg03278639	EEFSEC	3	128134797	128134846	-2.88264	0.0678103	-42.5104	5.52844e-60	2.02382e-54	4.57877e-57	3.20833	0.313004	-2.89532	0.218808	0.203987	0.901565	0.553745	-0.347819	0.0134248	0.0346353
cg04984556	UBIAD1	1	11359053	11359102	-2.88691	0.0679225	-42.503	5.60917e-60	2.05337e-54	4.63515e-57	3.07061	0.172723	-2.89789	0.246607	0.202309	0.892551	0.529738	-0.362814	0.0163806	0.0347485
cg10659464	INS-IGF2;IGF2	11	2161397	2161446	-3.57939	0.0842421	-42.4893	5.76103e-60	2.10896e-54	4.74991e-57	2.24298	-1.30171	-3.54469	0.272803	0.281076	0.823936	0.290034	-0.533903	0.0281992	0.0414907
cg15418499	IL18;SDHD	11	112028288	112028337	3.74002	0.0880516	42.4753	5.92088e-60	2.16748e-54	4.87074e-57	-0.817564	2.87479	3.69235	0.309236	0.169681	0.363516	0.87951	0.515994	0.0478324	0.0123344
cg06646494	KDM2B	12	121882367	121882416	-3.2876	0.0774229	-42.4628	6.06752e-60	2.22116e-54	4.98018e-57	3.99852	0.696351	-3.30217	0.335288	0.182245	0.939802	0.617974	-0.321828	0.0133358	0.0297999
cg13150765	DPF3	14	73336176	73336225	-2.42698	0.0572033	-42.4273	6.50387e-60	2.3809e-54	5.3264e-57	3.71312	1.28093	-2.43219	0.182887	0.216951	0.928712	0.70754	-0.221173	0.00810072	0.0304256
cg16219954	COL18A1	21	46893155	46893204	3.43761	0.0811104	42.3818	7.11008e-60	2.60282e-54	5.80986e-57	-0.0505793	3.35293	3.40351	0.255007	0.228237	0.491187	0.910079	0.418892	0.0437462	0.0128454
cg16206460	PGLYRP2	19	15580700	15580749	-3.55982	0.0840048	-42.3764	7.18617e-60	2.63067e-54	5.85896e-57	1.16602	-2.40398	-3.57	0.268361	0.250375	0.690389	0.160175	-0.530215	0.0402259	0.0224198
cg19220719	C10orf11	10	77532329	77532378	4.31382	0.101813	42.37	7.27666e-60	2.66379e-54	5.91954e-57	-1.97239	2.28278	4.25517	0.274499	0.559611	0.204783	0.823056	0.618273	0.0323286	0.0600195
cg13677043	RXRA	9	137253001	137253050	3.66523	0.0865133	42.3661	7.33289e-60	2.68438e-54	5.95206e-57	-0.313293	3.38639	3.69968	0.282877	0.238379	0.446255	0.911868	0.465613	0.0481204	0.0137294
cg15318861	MB	22	36044280	36044329	2.54336	0.0600687	42.3409	7.70422e-60	2.82032e-54	6.23964e-57	-3.2181	-0.680668	2.53743	0.163089	0.371015	0.0974779	0.386285	0.288807	0.00981848	0.0554718
cg13859511	WNT10A	2	219749157	219749206	-2.74297	0.0647849	-42.3396	7.7238e-60	2.82748e-54	6.24169e-57	3.02807	0.240622	-2.78745	0.211878	0.218951	0.889978	0.541337	-0.348642	0.0146925	0.0373784
cg24305156	CRY2	11	45871936	45871985	3.31144	0.0782287	42.3302	7.86654e-60	2.87973e-54	6.34303e-57	-1.02718	2.31684	3.34402	0.256323	0.22524	0.330316	0.831809	0.501492	0.039113	0.0209402
cg04999352	RARRES3	11	63304566	63304615	4.83166	0.114147	42.3283	7.89665e-60	2.89076e-54	6.35332e-57	-2.16656	2.65789	4.82445	0.352107	0.201592	0.184942	0.862448	0.677506	0.0385169	0.0164529
cg03332897	PALM	19	740442	740491	3.23905	0.0765491	42.3134	8.13128e-60	2.97665e-54	6.52774e-57	0.286529	3.58761	3.30108	0.167492	0.526123	0.549312	0.919426	0.370114	0.0285435	0.0276485
cg23679724	CTSZ	20	57581430	57581479	2.78855	0.0659405	42.2889	8.53109e-60	3.12301e-54	6.83372e-57	-0.314739	2.42383	2.73857	0.214278	0.189986	0.445959	0.842189	0.39623	0.0364659	0.017156
cg09299082	MYL4	17	45286306	45286355	-3.01852	0.0713821	-42.2868	8.56586e-60	3.13574e-54	6.84659e-57	2.01407	-0.965559	-2.97963	0.244255	0.211918	0.800206	0.339421	-0.460785	0.0267111	0.0318226
cg16930746	RP11-81F11.3;STARD13	13	33780903	33780952	-2.63525	0.0623616	-42.2576	9.07229e-60	3.32113e-54	7.23557e-57	3.03867	0.445941	-2.59273	0.193771	0.319453	0.890834	0.575952	-0.314882	0.0130402	0.0542771
cg04141129	BICD1	12	32530696	32530745	-3.03069	0.0717388	-42.2461	9.27904e-60	3.39682e-54	7.38438e-57	3.13808	0.0851991	-3.05288	0.233422	0.257758	0.897048	0.514695	-0.382353	0.0151113	0.0442936
cg03233624	MSI2	17	55740416	55740465	-3.4357	0.0814015	-42.2069	1.00225e-59	3.66899e-54	7.95877e-57	2.56047	-0.877331	-3.4378	0.247475	0.269722	0.853754	0.35352	-0.500234	0.0225841	0.0431109
cg18592294	THOP1	19	2790427	2790476	3.91119	0.0926766	42.2026	1.01077e-59	3.70017e-54	8.00903e-57	0.596418	4.55659	3.96017	0.284201	0.285932	0.600831	0.958574	0.357743	0.0454806	0.00798609
cg26203136	PRKAR1B	7	739009	739058	-2.74237	0.065006	-42.1864	1.04345e-59	3.8198e-54	8.23232e-57	1.48099	-1.22958	-2.71057	0.226709	0.128719	0.735133	0.299268	-0.435865	0.0303719	0.0185634
cg00915858	PRSS36	16	31154636	31154685	-2.72973	0.0647056	-42.1869	1.04244e-59	3.81611e-54	8.23232e-57	3.48308	0.72537	-2.75771	0.207373	0.181066	0.917228	0.622682	-0.294547	0.0125602	0.0292458
cg03731661	GJA9;RP5-864K19.4;MYCBP	1	39337458	39337507	-2.44435	0.0579447	-42.1841	1.04815e-59	3.83699e-54	8.25159e-57	2.78399	0.365869	-2.41812	0.160453	0.331118	0.87271	0.562574	-0.310135	0.0125532	0.0565031
cg10592926	ZDHHC14	6	157876913	157876962	-3.20619	0.0760486	-42.1598	1.09961e-59	4.02537e-54	8.63813e-57	2.83618	-0.338917	-3.17509	0.236057	0.311119	0.87609	0.442015	-0.434075	0.0179884	0.0532184
cg20084577	RP11-81F11.3;STARD13	13	33780913	33780962	-2.69582	0.0639768	-42.1374	1.14914e-59	4.20672e-54	9.00796e-57	3.03285	0.359109	-2.67374	0.201683	0.198716	0.890375	0.56164	-0.328734	0.0140905	0.0337891
cg07556730	DEAF1	11	679706	679755	3.27806	0.0778268	42.12	1.18923e-59	4.35345e-54	9.30225e-57	0.00867258	3.31165	3.30297	0.229387	0.369941	0.501422	0.906341	0.404919	0.039403	0.0238482
cg18258980	SATB2	2	200304161	200304210	-2.67467	0.0635055	-42.1171	1.19593e-59	4.37798e-54	9.33471e-57	2.92586	0.271896	-2.65397	0.220476	0.237043	0.882803	0.546689	-0.336114	0.0157766	0.0404925
cg24044052	SP140	2	231191614	231191663	3.32399	0.078966	42.0939	1.25188e-59	4.58282e-54	9.75068e-57	-2.29458	1.04504	3.33962	0.258167	0.222563	0.170783	0.672741	0.501958	0.0253619	0.0340193
cg11789885	LPPR2	19	11472683	11472732	-2.62931	0.0625089	-42.063	1.33053e-59	4.87074e-54	1.03413e-56	2.52897	-0.0865417	-2.61551	0.19555	0.260085	0.851516	0.48519	-0.366326	0.0174291	0.0445769
cg03678710	RFC3	13	34394520	34394569	-2.75041	0.0653972	-42.057	1.34647e-59	4.92907e-54	1.04429e-56	3.19493	0.472746	-2.72219	0.20336	0.351338	0.900846	0.580382	-0.320464	0.0127196	0.0594364
cg15783941	NFIX	19	13132221	13132270	-3.29816	0.0784397	-42.0471	1.37306e-59	5.02643e-54	1.06267e-56	3.06464	-0.221219	-3.28586	0.252605	0.144397	0.892082	0.461822	-0.43026	0.0175125	0.0248573
cg04498775	AP001631.10	21	44573014	44573063	-2.73659	0.0651371	-42.0127	1.46934e-59	5.37887e-54	1.13478e-56	3.12666	0.352563	-2.77409	0.215689	0.307574	0.896454	0.56005	-0.336403	0.0141014	0.051584
cg12301563	ENDOV	17	78418028	78418077	-2.54881	0.0606948	-41.9939	1.52515e-59	5.58317e-54	1.1754e-56	2.79953	0.24683	-2.5527	0.19706	0.166368	0.87365	0.542547	-0.331103	0.0150168	0.0286042
cg21644489	RP11-244F12.3	15	63312170	63312219	-2.54227	0.0605459	-41.9892	1.53932e-59	5.63505e-54	1.18383e-56	2.58537	0.0421313	-2.54324	0.167517	0.321494	0.856593	0.507071	-0.349522	0.0144249	0.0551121
cg18183624	IGF2BP1	17	47076856	47076905	-3.6161	0.0861415	-41.9786	1.5718e-59	5.75396e-54	1.20628e-56	2.22857	-1.31618	-3.54474	0.255652	0.385623	0.822692	0.289149	-0.533543	0.0263885	0.0572029
cg27039898	PPP1R27	17	79799363	79799412	2.58786	0.0616566	41.9721	1.59218e-59	5.82857e-54	1.21937e-56	0.341574	2.93967	2.59809	0.149019	0.401921	0.558766	0.881879	0.323113	0.0253941	0.0287213
cg27608032	TMUB1	7	150778926	150778975	2.15422	0.0513692	41.9359	1.71015e-59	6.26042e-54	1.30698e-56	0.175285	2.33682	2.16154	0.156322	0.19501	0.530244	0.833979	0.303735	0.0268488	0.0187951
cg14051662	RXRA	9	137279132	137279181	4.2263	0.100794	41.9302	1.7296e-59	6.33162e-54	1.31909e-56	-0.796693	3.4357	4.23239	0.327836	0.240796	0.366895	0.914585	0.54769	0.0519308	0.0125536
cg05009389	PLIN1	15	90208810	90208859	-3.45796	0.0824774	-41.9261	1.74383e-59	6.38369e-54	1.32717e-56	0.50326	-2.93625	-3.43951	0.263247	0.292477	0.585681	0.117085	-0.468596	0.0441299	0.0221657
cg17394978	IRF1	5	131824502	131824551	4.70882	0.11234	41.9159	1.77932e-59	6.51362e-54	1.35137e-56	-1.62232	3.08667	4.70899	0.371542	0.185386	0.248195	0.894116	0.645921	0.047918	0.012089
cg12033214	CRYBA4	22	27017910	27017959	-3.12008	0.0744386	-41.9148	1.78332e-59	6.52829e-54	1.35161e-56	3.28677	0.150124	-3.13664	0.253088	0.0874432	0.905948	0.525965	-0.379983	0.0173053	0.0150719
cg09371112	MICAL2	11	12222522	12222571	-3.11531	0.0743573	-41.8966	1.8488e-59	6.76796e-54	1.39834e-56	2.21105	-0.88722	-3.09828	0.234031	0.221327	0.821165	0.35164	-0.469525	0.0240008	0.0352439
cg22925751	RP11-511B23.2	12	93509137	93509186	-2.93162	0.0699765	-41.8943	1.85705e-59	6.79819e-54	1.40169e-56	2.84307	-0.102207	-2.94528	0.224644	0.279856	0.876697	0.482648	-0.394049	0.0175939	0.0474106
cg13709634	DEAF1	11	679709	679758	3.38829	0.0809311	41.8663	1.96278e-59	7.18522e-54	1.47844e-56	0.104168	3.52509	3.42092	0.249071	0.366072	0.51782	0.918216	0.400396	0.0425757	0.0193621
cg08442064	NMNAT3	3	139394731	139394780	-2.70736	0.0646932	-41.8491	2.03081e-59	7.43426e-54	1.52654e-56	2.49739	-0.199184	-2.69657	0.229155	0.0985733	0.848437	0.465582	-0.382855	0.0203166	0.0169378
cg08455184	KLF1	19	12998927	12998976	-2.6128	0.0624649	-41.8282	2.11678e-59	7.74898e-54	1.5879e-56	3.19274	0.55171	-2.64103	0.192392	0.270552	0.900784	0.593673	-0.307112	0.0120377	0.0445039
cg02710090	PFKFB2;YOD1	1	207225128	207225177	-2.84993	0.0681557	-41.815	2.17323e-59	7.95564e-54	1.62508e-56	3.09031	0.236192	-2.85412	0.21181	0.298894	0.894134	0.54035	-0.353783	0.0138035	0.0506932
cg14914924	FLJ39061	2	203004347	203004396	-2.73119	0.0653168	-41.8145	2.17521e-59	7.96288e-54	1.62508e-56	2.96325	0.237035	-2.72622	0.215338	0.239079	0.885504	0.540732	-0.344772	0.0146865	0.0409605
cg22419414	COG3	13	46093146	46093195	-2.43475	0.058264	-41.7882	2.29159e-59	8.38891e-54	1.70554e-56	2.63224	0.231207	-2.40103	0.198817	0.16845	0.860292	0.539877	-0.320414	0.0169824	0.0290299
cg21815063	C5orf56	5	131800430	131800479	2.48621	0.0594957	41.7881	2.29222e-59	8.39124e-54	1.70554e-56	-2.77563	-0.301594	2.47404	0.201746	0.153758	0.128226	0.448054	0.319828	0.0156668	0.0263707
cg01889169	GET4;SUN1	7	927986	928035	4.21169	0.100849	41.7624	2.41206e-59	8.82993e-54	1.79106e-56	0.532742	4.72651	4.19377	0.352491	0.18734	0.589713	0.96335	0.373637	0.0562964	0.0045058
cg00855901	IFI44L	1	79085765	79085814	3.81365	0.0913313	41.7563	2.44159e-59	8.93803e-54	1.80932e-56	-1.39924	2.34316	3.7424	0.329431	0.362597	0.277169	0.832664	0.555495	0.0457281	0.036233
cg20294304	HMGA1	6	34203105	34203154	-3.98586	0.0954812	-41.745	2.4968e-59	9.14014e-54	1.84277e-56	0.857118	-3.11796	-3.97508	0.297367	0.365471	0.642969	0.105513	-0.537457	0.0471823	0.024927
cg17988187	DCTN1	2	74612174	74612223	-2.7693	0.0663384	-41.7451	2.49655e-59	9.13921e-54	1.84277e-56	2.44802	-0.269628	-2.71765	0.227396	0.274788	0.844012	0.453952	-0.39006	0.0208676	0.0460723
cg17317266	RGL3	19	11495213	11495262	-2.66661	0.0639	-41.731	2.56738e-59	9.39852e-54	1.89105e-56	3.05762	0.399987	-2.65763	0.203723	0.119455	0.89203	0.568766	-0.323264	0.0136328	0.0202922
cg11606261	SP1	12	53775288	53775337	3.76319	0.0901881	41.726	2.59308e-59	9.49259e-54	1.90614e-56	-0.833169	2.93234	3.76551	0.305605	0.207736	0.360979	0.883408	0.522429	0.0475634	0.015158
cg06671387	RP11-542P2.1	4	141444848	141444897	2.4967	0.0598566	41.7113	2.66981e-59	9.77347e-54	1.95861e-56	-1.98431	0.500838	2.48515	0.194006	0.207121	0.202602	0.585551	0.382948	0.0221262	0.0348763
cg16690753	PDE6G	17	79623578	79623627	-3.23031	0.0774805	-41.6919	2.77457e-59	1.0157e-53	2.03069e-56	3.36594	0.194064	-3.17188	0.271436	0.125484	0.910386	0.533514	-0.376872	0.0163982	0.0215839
cg05248960	BRICD5;MLST8	16	2259288	2259337	-2.80201	0.0672089	-41.6911	2.77916e-59	1.01738e-53	2.03069e-56	3.0152	0.21987	-2.79533	0.222779	0.230045	0.889013	0.537882	-0.35113	0.0157044	0.0395086
cg16092330	PACS2	14	105864430	105864479	2.80733	0.0674058	41.6482	3.02658e-59	1.10795e-53	2.20708e-56	-1.98282	0.767597	2.75042	0.214915	0.250297	0.202961	0.629152	0.426191	0.0243861	0.0405985
cg03422204	PROC	2	128180959	128181008	-3.79661	0.0911761	-41.6404	3.07432e-59	1.12543e-53	2.23743e-56	0.9269	-2.83342	-3.76032	0.306794	0.262709	0.653869	0.124295	-0.529574	0.048354	0.0202301
cg25223771	CTD-3065J16.6	8	145105455	145105504	-3.05863	0.0734859	-41.622	3.18896e-59	1.1674e-53	2.31626e-56	0.433194	-2.63277	-3.06596	0.227178	0.282539	0.574114	0.140428	-0.433686	0.0385412	0.0259827
cg04063345	ESR1	6	152130010	152130059	-3.12165	0.0750326	-41.6039	3.30611e-59	1.21028e-53	2.3966e-56	2.4878	-0.595298	-3.0831	0.259504	0.194772	0.847265	0.398694	-0.448571	0.0234954	0.0322853
cg07691306	ARID3A	19	953527	953576	-3.75106	0.0901993	-41.5864	3.42341e-59	1.25322e-53	2.47672e-56	1.36536	-2.32894	-3.6943	0.303245	0.339987	0.718592	0.168364	-0.550228	0.0442482	0.0330788
cg01756756	C19orf12	19	30206951	30207000	2.66209	0.0640275	41.5772	3.48627e-59	1.27623e-53	2.51722e-56	-2.69656	-0.0655241	2.63103	0.216121	0.186053	0.134593	0.488717	0.354124	0.0180247	0.0320847
cg06261059	MCPH1;CTD-2541M15.1	8	6484600	6484649	-2.94446	0.0708514	-41.5582	3.62103e-59	1.32556e-53	2.60938e-56	2.7055	-0.214025	-2.91953	0.233019	0.2701	0.86596	0.463381	-0.402579	0.0200393	0.0457397
cg24284369	ACACB	12	109592987	109593036	-3.8196	0.0919837	-41.5248	3.87068e-59	1.41696e-53	2.7838e-56	0.84712	-2.93169	-3.77881	0.296598	0.379866	0.641389	0.118524	-0.522864	0.0467424	0.0310323
cg12792509	MYO18A	17	27493552	27493601	3.25739	0.0784505	41.5215	3.89608e-59	1.42626e-53	2.79658e-56	0.540883	3.82649	3.2856	0.260486	0.18441	0.591829	0.933747	0.341918	0.0423836	0.00794453
cg06249753	ZNF704	8	81809180	81809229	-2.07405	0.0499632	-41.5116	3.97413e-59	1.45483e-53	2.84702e-56	2.62298	0.531464	-2.09151	0.170623	0.170901	0.859741	0.590785	-0.268956	0.0142295	0.0286078
cg24710179	DRD4	11	642975	643024	3.19871	0.0770781	41.4997	4.06994e-59	1.4899e-53	2.90996e-56	-0.391806	2.83683	3.22864	0.255145	0.223505	0.432981	0.876302	0.443321	0.0430384	0.0172436
cg04347477	NCOR2	12	125002007	125002056	4.40113	0.106057	41.498	4.08329e-59	1.49479e-53	2.91381e-56	-1.20652	3.18146	4.38798	0.319217	0.418033	0.304313	0.897807	0.593493	0.0462801	0.0291012
cg02047661	PARP3	3	51976835	51976884	3.84289	0.092629	41.4869	4.17467e-59	1.52824e-53	2.97323e-56	-0.692186	3.17292	3.86511	0.302015	0.228005	0.383431	0.899353	0.515921	0.0492343	0.0142916
cg14758218	NEAT1	11	65193528	65193577	2.7822	0.0670813	41.4751	4.27488e-59	1.56492e-53	3.03868e-56	-2.5707	0.255278	2.82598	0.245054	0.31434	0.145328	0.5437	0.398372	0.021412	0.0538365
cg24847366	NCOR2	12	125034283	125034332	-3.15657	0.0761204	-41.4681	4.33463e-59	1.58679e-53	3.07518e-56	2.67357	-0.466526	-3.1401	0.266203	0.22276	0.863077	0.420285	-0.442793	0.0213578	0.0374848
cg18891604	C6orf222	6	36319055	36319104	-2.90435	0.0700517	-41.4601	4.4049e-59	1.61252e-53	3.11899e-56	2.58126	-0.324493	-2.90575	0.215213	0.326997	0.855863	0.444843	-0.41102	0.018554	0.0542665
cg03291548	LINC00528	22	18266756	18266805	-2.60492	0.0628465	-41.4489	4.50403e-59	1.64881e-53	3.18303e-56	2.37074	-0.241808	-2.61255	0.215458	0.208024	0.836967	0.458401	-0.378566	0.0207524	0.0356034
cg02660165	VANGL2	1	160391109	160391158	-2.67313	0.0645686	-41.3998	4.96901e-59	1.81902e-53	3.50486e-56	2.60934	-0.0504248	-2.65977	0.222739	0.16887	0.858176	0.491297	-0.366879	0.0187816	0.0291599
cg11926444	ARHGAP31	3	119137289	119137338	-3.29265	0.0795693	-41.3809	5.16023e-59	1.88903e-53	3.63274e-56	2.33071	-0.9462	-3.27691	0.276867	0.181779	0.8325	0.342202	-0.490298	0.0268738	0.028078
cg20686234	TMEM199;SARM1;CTB-96E2.3	17	26699437	26699486	-3.2805	0.0792858	-41.3757	5.21484e-59	1.90902e-53	3.65712e-56	0.191099	-3.07877	-3.26987	0.254012	0.262568	0.532834	0.106936	-0.425898	0.0435789	0.016111
cg04730839	KLHDC3	6	42985884	42985933	-2.66668	0.0644504	-41.3757	5.21437e-59	1.90884e-53	3.65712e-56	3.3421	0.687196	-2.65491	0.191352	0.356695	0.909662	0.615109	-0.294554	0.0106916	0.0558276
cg03128029	NOP58	2	203143288	203143337	3.84031	0.0928338	41.3676	5.29983e-59	1.94013e-53	3.70962e-56	-0.323331	3.44772	3.77106	0.325615	0.207248	0.444885	0.915408	0.470522	0.055102	0.0119713
cg04763558	VPS51	11	64870194	64870243	3.58533	0.0867117	41.3477	5.51571e-59	2.01916e-53	3.85335e-56	-0.418958	3.14455	3.56351	0.26996	0.253152	0.428403	0.897356	0.468953	0.045507	0.0164846
cg11551448	CASP10	2	202060660	202060709	-2.79824	0.0676921	-41.3377	5.62735e-59	2.06003e-53	3.9164e-56	2.63714	-0.0997147	-2.73685	0.241179	0.160793	0.860319	0.482773	-0.377546	0.0204035	0.0277848
cg15889057	ITGB7	12	53602131	53602180	-2.73793	0.0662326	-41.3381	5.62266e-59	2.05831e-53	3.9164e-56	2.77935	0.0362454	-2.74311	0.189909	0.341538	0.872154	0.50639	-0.365764	0.014617	0.058441
cg17528559	IL1B	2	113571025	113571074	-3.12658	0.0756425	-41.3337	5.67232e-59	2.07649e-53	3.9402e-56	2.99845	-0.0921196	-3.09057	0.231819	0.274748	0.887799	0.484223	-0.403577	0.0161245	0.0470966
cg01142668	SLC9A3R2	16	2086798	2086847	3.88256	0.0940287	41.2913	6.17587e-59	2.26083e-53	4.28187e-56	0.439623	4.33566	3.89604	0.269258	0.402931	0.574873	0.951312	0.376438	0.0446276	0.0130854
cg07978099	OSGIN1	16	83986941	83986990	2.86633	0.0694463	41.274	6.39329e-59	2.34042e-53	4.42423e-56	-2.03776	0.797574	2.83534	0.20134	0.340103	0.196765	0.633465	0.4367	0.0221927	0.0559275
cg00920970	ESR1	6	152129388	152129437	-3.47677	0.0842496	-41.2675	6.47766e-59	2.3713e-53	4.47415e-56	0.935786	-2.54605	-3.48184	0.275545	0.213593	0.655513	0.147072	-0.508441	0.0434373	0.0176262
cg20840540	TRERF1	6	42363701	42363750	-3.09514	0.0750353	-41.2491	6.7212e-59	2.46046e-53	4.63363e-56	3.30063	0.203622	-3.097	0.251859	0.173017	0.906819	0.535114	-0.371705	0.0152294	0.0297756
cg13548946	RP11-463O12.3;VPS37B	12	123350077	123350126	2.99392	0.0725883	41.2452	6.77379e-59	2.47971e-53	4.66111e-56	0.280338	3.23425	2.95391	0.246719	0.207905	0.54803	0.903259	0.355229	0.0418972	0.0128402
cg16331632	CTD-2568P8.1	14	60783190	60783239	-2.74795	0.0666978	-41.2	7.41756e-59	2.71537e-53	5.09451e-56	1.73169	-1.00011	-2.7318	0.212175	0.295614	0.767565	0.334812	-0.432753	0.0261797	0.0441247
cg10845124	PCSK6	15	101984502	101984551	3.27644	0.0795331	41.196	7.47841e-59	2.73765e-53	5.12669e-56	-0.0466444	3.23048	3.27713	0.274556	0.150799	0.491901	0.903364	0.411463	0.0470395	0.00880896
cg10533103	RP11-61J19.3	1	212688961	212689010	-2.5084	0.0608971	-41.1907	7.55744e-59	2.76658e-53	5.17118e-56	1.79236	-0.737389	-2.52975	0.329065	0.269169	0.773531	0.375858	-0.397674	0.0400363	0.0436816
cg01702481	MAD1L1	7	1995205	1995254	-2.34238	0.056935	-41.1413	8.34834e-59	3.05611e-53	5.7017e-56	2.77915	0.472268	-2.30688	0.184889	0.180187	0.872169	0.580827	-0.291341	0.0146869	0.0303194
cg17580935	MAGI1	3	65583192	65583241	-3.46085	0.0841522	-41.1261	8.60772e-59	3.15106e-53	5.8679e-56	-0.0134042	-3.4529	-3.4395	0.263694	0.248955	0.497745	0.08458	-0.413165	0.0453424	0.0138545
cg13488877	PLEKHA8P1	12	45581327	45581376	-2.78889	0.0678171	-41.1237	8.64866e-59	3.16605e-53	5.88485e-56	3.15603	0.405269	-2.75076	0.242268	0.169842	0.898119	0.569563	-0.328556	0.0154235	0.0288885
cg06097557	KIAA0226;FYTTD1	3	197475984	197476033	2.63516	0.0641097	41.1039	9.00082e-59	3.29497e-53	6.11311e-56	-1.41455	1.16776	2.5823	0.198351	0.215829	0.273628	0.691133	0.417505	0.0275028	0.0315959
cg04994481	SPTB	14	65345381	65345430	-2.92333	0.0711465	-41.0889	9.27608e-59	3.39573e-53	6.28839e-56	3.05989	0.144937	-2.91495	0.228336	0.185374	0.891942	0.525013	-0.366929	0.0177814	0.031956
cg27482571	GXYLT1	12	42479554	42479603	-2.52797	0.0615331	-41.0831	9.38589e-59	3.43593e-53	6.35108e-56	3.09877	0.564384	-2.53438	0.1882	0.377224	0.894853	0.595092	-0.299761	0.0121145	0.0617251
cg14666369	ACADS	12	121164371	121164420	4.69734	0.114363	41.074	9.55904e-59	3.49932e-53	6.45631e-56	0.136909	4.87258	4.73568	0.397487	0.206498	0.522919	0.9667	0.443781	0.0667608	0.00478365
cg19946376	EIF4G1;EIF2B5	3	184035137	184035186	2.64159	0.0643412	41.0559	9.91391e-59	3.62923e-53	6.67137e-56	-0.323141	2.31085	2.63399	0.210021	0.16537	0.444527	0.831696	0.387169	0.0356796	0.0163384
cg11361442	TPCN2	11	68841024	68841073	-2.58261	0.0629321	-41.038	1.02793e-58	3.76298e-53	6.90456e-56	2.22672	-0.316117	-2.54283	0.208905	0.161232	0.822996	0.445588	-0.377408	0.0208018	0.0275866
cg20162822	SERPINF2	17	1658265	1658314	2.7251	0.066408	41.0358	1.03251e-58	3.77976e-53	6.92263e-56	0.141795	2.86581	2.72401	0.162687	0.422405	0.524455	0.876143	0.351688	0.0279654	0.0324866
cg26829322	FBXO2	1	11713867	11713916	-3.26858	0.0796743	-41.0243	1.05667e-58	3.86818e-53	7.07163e-56	3.91737	0.676884	-3.24049	0.258097	0.369379	0.937081	0.613472	-0.323609	0.0114589	0.0587827
cg15393937	INS-IGF2;IGF2	11	2161383	2161432	-3.54324	0.0863776	-41.0204	1.06513e-58	3.89916e-53	7.11525e-56	1.20203	-2.26697	-3.469	0.296432	0.228369	0.695419	0.173101	-0.522318	0.0448039	0.0220603
cg07780782	STAT3	17	40465498	40465547	-3.10306	0.0757201	-40.9806	1.15415e-58	4.22504e-53	7.69048e-56	2.34253	-0.776409	-3.11894	0.250761	0.241839	0.833929	0.369438	-0.464491	0.0248146	0.0383988
cg05834191	MTA1	14	105918689	105918738	-2.88055	0.0702916	-40.98	1.15544e-58	4.22976e-53	7.69048e-56	3.4952	0.640112	-2.85509	0.175929	0.385453	0.918085	0.607353	-0.310732	0.00901637	0.0619552
cg00054525	CYBA	16	88717539	88717588	-3.65113	0.0891366	-40.961	1.20071e-58	4.39549e-53	7.96284e-56	0.439167	-3.28413	-3.72329	0.283587	0.401026	0.574887	0.0957733	-0.479113	0.0479656	0.0287176
cg05706517	ARSK	5	94893759	94893808	-2.70312	0.0659958	-40.9589	1.20586e-58	4.41433e-53	7.98252e-56	2.77273	0.0722976	-2.70044	0.234023	0.255907	0.871273	0.512418	-0.358855	0.0182976	0.0440603
cg10878542	LGALS3	14	55591864	55591913	-2.70553	0.0660757	-40.9459	1.23804e-58	4.53214e-53	8.18076e-56	2.96744	0.309864	-2.65758	0.184022	0.337302	0.886015	0.552946	-0.333069	0.0129108	0.0571361
cg26199906	CTD-3065J16.6;OPLAH	8	145106198	145106247	-2.58004	0.0630194	-40.9405	1.25165e-58	4.58197e-53	8.2558e-56	0.747432	-1.79511	-2.54254	0.220786	0.158884	0.626049	0.224231	-0.401817	0.035979	0.0193913
cg08173459	C13orf35	13	113303383	113303432	-2.97633	0.072714	-40.932	1.27317e-58	4.66076e-53	8.38266e-56	3.75514	0.727695	-3.02745	0.240801	0.283877	0.930279	0.622348	-0.307931	0.0109435	0.0445584
cg03249011	NEAT1	11	65195947	65195996	4.37569	0.106952	40.9127	1.32388e-58	4.84639e-53	8.70089e-56	-1.02834	3.26495	4.29329	0.375274	0.281343	0.33139	0.904517	0.573127	0.0577171	0.017764
cg16710124	ERI3	1	44716010	44716059	-2.89648	0.0708121	-40.9038	1.34792e-58	4.93439e-53	8.843e-56	2.64624	-0.219129	-2.86537	0.238366	0.186034	0.861112	0.462239	-0.398873	0.0195293	0.0319908
cg13431342	SSU72	1	1500910	1500959	3.71771	0.0909178	40.8909	1.38361e-58	5.06502e-53	9.06086e-56	0.00302959	3.7721	3.76907	0.302325	0.154545	0.500343	0.931493	0.43115	0.0514379	0.00730081
cg22801217	TSPO2;OARD1	6	41010316	41010365	-3.22526	0.0788923	-40.8818	1.40933e-58	5.1592e-53	9.19643e-56	3.24408	-0.024064	-3.26815	0.269131	0.177411	0.903313	0.495842	-0.407471	0.016867	0.0306505
cg00085790	SLC30A1	1	211722100	211722149	-2.88849	0.0706535	-40.8825	1.40744e-58	5.15228e-53	9.19643e-56	2.76968	-0.119581	-2.88926	0.277436	0.180996	0.870588	0.479396	-0.391192	0.0223837	0.0311195
cg05547500	TXNDC2	18	9885809	9885858	-2.99124	0.0731736	-40.8787	1.41817e-58	5.19155e-53	9.22122e-56	2.97411	-0.0597247	-3.03384	0.262254	0.195192	0.88584	0.489747	-0.396093	0.0183639	0.0335624
cg22996170	CTD-2659N19.9;HOOK2	19	12895529	12895578	-2.30413	0.0563645	-40.8791	1.41696e-58	5.18712e-53	9.22122e-56	2.14245	-0.117477	-2.25993	0.182621	0.202666	0.814581	0.479799	-0.334782	0.0193395	0.034747
cg04383058	PITPNM1	11	67273459	67273508	3.15815	0.077298	40.8568	1.4824e-58	5.42667e-53	9.62175e-56	-2.06446	1.09821	3.16267	0.256768	0.174861	0.194433	0.681078	0.486645	0.028662	0.0261045
cg05286196	IQSEC1	3	12994919	12994968	-2.98292	0.0730202	-40.8506	1.50115e-58	5.49533e-53	9.72624e-56	2.83642	-0.152273	-2.9887	0.248752	0.211627	0.875983	0.473781	-0.402202	0.0192332	0.0364139
cg03945387	AC002310.7	16	30584858	30584907	-2.51714	0.0616642	-40.8201	1.59696e-58	5.84605e-53	1.03287e-55	2.08739	-0.430952	-2.51835	0.207186	0.20516	0.80855	0.426186	-0.382364	0.021744	0.0348184
cg11516031	RP11-442P12.2	4	15776627	15776676	-2.47204	0.0605767	-40.8085	1.63494e-58	5.98509e-53	1.05557e-55	3.05354	0.619917	-2.43362	0.189235	0.244312	0.891853	0.605068	-0.286784	0.0130247	0.0396086
cg09758490	SPON2	4	1198476	1198525	3.58686	0.0879405	40.7874	1.70647e-58	6.24694e-53	1.09981e-55	0.0931252	3.69921	3.60608	0.282948	0.288107	0.5159	0.927358	0.411457	0.0483687	0.0160393
cg10642548	ZNF503-AS2	10	77165702	77165751	-2.80592	0.0688096	-40.778	1.73923e-58	6.36688e-53	1.11896e-55	3.46013	0.668785	-2.79135	0.186417	0.418476	0.916179	0.611569	-0.30461	0.00988222	0.0664921
cg11034318	ZNF775	7	150097606	150097655	-2.40374	0.0589742	-40.7592	1.80695e-58	6.61479e-53	1.16049e-55	3.57842	1.20015	-2.37828	0.207947	0.225607	0.922131	0.695821	-0.22631	0.0104754	0.0332074
cg16651780	CMC2	16	81037892	81037941	4.064	0.0997129	40.7571	1.81474e-58	6.64329e-53	1.16345e-55	-2.38461	1.65521	4.03981	0.276757	0.567332	0.162386	0.752685	0.590299	0.0265194	0.0783807
cg01105356	CIITA	16	11016049	11016098	4.12617	0.101267	40.7454	1.85809e-58	6.80199e-53	1.18916e-55	-0.000588817	4.12707	4.12766	0.330185	0.296372	0.499759	0.944961	0.445202	0.0564124	0.0109786
cg18315834	MTHFD1;CTD-2555O16.2	14	64909071	64909120	-2.81244	0.0690895	-40.7071	2.00836e-58	7.35209e-53	1.28309e-55	2.41592	-0.367264	-2.78319	0.221782	0.298704	0.841121	0.437355	-0.403766	0.0210347	0.0504935
cg11890301	HEG1	3	124732775	124732824	-2.32585	0.0571501	-40.6973	2.04905e-58	7.50105e-53	1.3068e-55	3.31471	0.961328	-2.35338	0.179055	0.20843	0.908158	0.659974	-0.248184	0.0104334	0.0319726
cg21533544	IRF2	4	185309476	185309525	-2.90475	0.0714352	-40.6627	2.19826e-58	8.04726e-53	1.39952e-55	3.0568	0.198231	-2.85857	0.255427	0.304739	0.891549	0.5339	-0.357649	0.0172251	0.052149
cg23635728	RP11-89N17.1	7	33765361	33765410	-2.71712	0.0668444	-40.6484	2.26295e-58	8.28405e-53	1.4382e-55	2.77467	0.0977447	-2.67692	0.225767	0.203423	0.871503	0.516892	-0.354611	0.0173269	0.0351043
cg23919794	FUOM	10	135172031	135172080	2.96744	0.073026	40.6353	2.32399e-58	8.50754e-53	1.47444e-55	0.313426	3.26844	2.95501	0.233354	0.225263	0.55371	0.905171	0.351461	0.0394407	0.0143111
cg08571821	SLC12A4	16	68003649	68003698	-2.46756	0.0607814	-40.5973	2.5114e-58	9.19356e-53	1.59058e-55	1.88555	-0.608575	-2.49412	0.235142	0.125607	0.785767	0.396251	-0.389516	0.0291681	0.0208474
cg12475142	BAIAP2	17	79012348	79012397	3.70459	0.0912745	40.5874	2.5625e-58	9.38066e-53	1.62015e-55	-0.0132331	3.73016	3.7434	0.274982	0.354606	0.497615	0.928435	0.43082	0.0470455	0.0148276
cg01838853	FOXN4	12	109716837	109716886	2.94819	0.0726513	40.5799	2.60168e-58	9.52409e-53	1.64208e-55	0.529901	3.49615	2.96624	0.232703	0.190883	0.590176	0.918078	0.327902	0.0380889	0.0100589
cg05465955	COASY	17	40715236	40715285	3.36827	0.0830379	40.563	2.69267e-58	9.85718e-53	1.69659e-55	-0.331803	3.08667	3.41847	0.233414	0.443204	0.443112	0.891485	0.448373	0.0397032	0.0286111
cg22864500	BRE	2	28491898	28491947	-2.77685	0.0684884	-40.5448	2.79479e-58	1.0231e-52	1.75791e-55	2.35274	-0.414353	-2.7671	0.22236	0.243101	0.835195	0.429159	-0.406036	0.0217945	0.0408151
cg13860006	TRIP10	19	6741130	6741179	-4.16613	0.102763	-40.5412	2.8153e-58	1.03061e-52	1.76776e-55	0.746143	-3.3895	-4.13564	0.335219	0.271265	0.625131	0.0881935	-0.536937	0.0548783	0.0151591
cg00460795	STEAP3	2	119998072	119998121	3.23073	0.0796974	40.5375	2.8367e-58	1.03844e-52	1.77816e-55	-0.383469	2.87701	3.26048	0.256964	0.242647	0.434375	0.879126	0.444751	0.0435367	0.0181901
cg16200531	AC016725.4	2	135532518	135532567	-2.68116	0.0661489	-40.5322	2.86747e-58	1.04971e-52	1.79437e-55	2.00996	-0.672199	-2.68216	0.22328	0.207171	0.799972	0.386099	-0.413873	0.0253582	0.0339352
cg11944797	STK24	13	99135663	99135712	3.43262	0.0847055	40.5242	2.91473e-58	1.06701e-52	1.82083e-55	-0.0741317	3.31717	3.3913	0.286131	0.187972	0.487159	0.908286	0.421127	0.049047	0.0107219
cg02305651	CTC-232P5.1;RFX2	19	5996965	5997014	-2.63732	0.0651096	-40.5059	3.02566e-58	1.10762e-52	1.88691e-55	3.60309	0.978702	-2.62439	0.207083	0.305137	0.923359	0.661859	-0.261501	0.0100884	0.0463126
cg08145373	CD81	11	2406960	2407009	3.59682	0.0888275	40.4922	3.11121e-58	1.13893e-52	1.93696e-55	-0.00446803	3.6046	3.60907	0.296096	0.146749	0.499057	0.923748	0.424691	0.0503607	0.00736138
cg13714797	KDM4C	9	7103431	7103480	-3.25459	0.0803806	-40.4898	3.12674e-58	1.14462e-52	1.94332e-55	2.74884	-0.45908	-3.20792	0.280765	0.214114	0.8689	0.421556	-0.447343	0.0247549	0.035567
cg07565042	RNF141	11	10543456	10543505	-2.34274	0.0578648	-40.4865	3.14767e-58	1.15228e-52	1.95302e-55	2.19917	-0.111876	-2.31104	0.198152	0.165898	0.8203	0.480683	-0.339617	0.0204566	0.0286239
cg17970390	GLTPD1	1	1261305	1261354	3.07923	0.0760878	40.4695	3.25897e-58	1.19303e-52	2.01866e-55	-0.510869	2.58968	3.10055	0.244978	0.22895	0.412973	0.856523	0.44355	0.0407993	0.0194454
cg03498175	ACSL1	4	185724521	185724570	3.56731	0.0881531	40.4672	3.27446e-58	1.1987e-52	2.02482e-55	0.225749	3.81464	3.58889	0.29148	0.172928	0.538517	0.933286	0.394769	0.0490242	0.0075528
cg04231677	FAM129A	1	184807956	184808005	3.08756	0.0763059	40.4629	3.30311e-58	1.20918e-52	2.03909e-55	-0.75307	2.27368	3.02675	0.251389	0.301196	0.373304	0.826757	0.453453	0.0400431	0.0300046
cg14743346	DERL1	8	124050137	124050186	4.12964	0.102129	40.4355	3.4936e-58	1.27892e-52	2.15306e-55	-0.801299	3.29507	4.09637	0.357051	0.225053	0.366287	0.90677	0.540483	0.057801	0.0131261
cg25286333	RPL22;RNF207	1	6269448	6269497	-2.99874	0.0741648	-40.4335	3.50795e-58	1.28417e-52	2.15827e-55	0.0219637	-2.98821	-3.01018	0.178026	0.500849	0.503781	0.116727	-0.387053	0.0307074	0.0486463
cg21787249	XIRP1	3	39230144	39230193	2.06394	0.0510675	40.416	3.63563e-58	1.33091e-52	2.22933e-55	0.221505	2.29813	2.07662	0.149757	0.246757	0.538193	0.829799	0.291606	0.0256101	0.0224252
cg24171992	MAST3	19	18212231	18212280	3.066	0.0758597	40.4167	3.63055e-58	1.32905e-52	2.22933e-55	-0.170598	2.92444	3.09504	0.254533	0.265704	0.470642	0.882403	0.411761	0.043666	0.0179959
cg26973177	MIR138-2	16	56898919	56898968	-2.37243	0.0587053	-40.4126	3.66098e-58	1.34019e-52	2.24112e-55	2.24311	-0.0866593	-2.32977	0.195279	0.209174	0.82476	0.485069	-0.339691	0.0195649	0.0360301
cg07673089	MIR210HG	11	574426	574475	-2.28162	0.0564938	-40.3872	3.85627e-58	1.41168e-52	2.35673e-55	2.74312	0.427315	-2.3158	0.254769	0.136839	0.868764	0.573365	-0.295399	0.0199787	0.0231951
cg03631656	MCPH1;ANGPT2	8	6420722	6420771	-3.03661	0.0751899	-40.3859	3.86621e-58	1.41532e-52	2.35887e-55	1.38697	-1.61651	-3.00349	0.262958	0.195029	0.721962	0.246718	-0.475244	0.0365811	0.0251245
cg09408116	C16orf80	16	58161496	58161545	2.40266	0.0595009	40.3803	3.91091e-58	1.43168e-52	2.38217e-55	-2.29643	0.0902289	2.38666	0.210601	0.174052	0.170113	0.515559	0.345446	0.0205787	0.0300113
cg22484084	PTPN7	1	202135849	202135898	-1.51352	0.0375288	-40.3296	4.3388e-58	1.58832e-52	2.63841e-55	1.78346	0.304416	-1.47905	0.136004	0.129128	0.774482	0.552441	-0.222041	0.0164876	0.0219051
cg13408344	KLF13	15	31631192	31631241	4.08605	0.101392	40.2997	4.61292e-58	1.68867e-52	2.80045e-55	-1.93202	2.12903	4.06105	0.336053	0.392755	0.210199	0.810792	0.600592	0.0388202	0.0363235
cg13098318	C6orf106	6	34663229	34663278	2.38989	0.0593181	40.2894	4.71132e-58	1.72469e-52	2.85545e-55	-2.14563	0.236838	2.38247	0.183374	0.225309	0.185094	0.540733	0.355639	0.0193957	0.0386274
cg23539753	SP100	2	231280650	231280699	2.46079	0.0610963	40.2773	4.83016e-58	1.7682e-52	2.92264e-55	-2.74071	-0.31975	2.42096	0.181565	0.316006	0.130799	0.445644	0.314845	0.0145088	0.052417
cg06558622	ZNF862	7	149543129	149543178	-4.00425	0.0994254	-40.2739	4.86397e-58	1.78057e-52	2.9334e-55	4.48174	0.480355	-4.00139	0.35933	0.167318	0.956073	0.582249	-0.373824	0.00956882	0.0283471
cg16691863	RCC1	1	28848125	28848174	-2.43747	0.0605216	-40.2744	4.85826e-58	1.77848e-52	2.9334e-55	3.38984	0.95895	-2.43089	0.204253	0.193847	0.912245	0.659713	-0.252533	0.01173	0.0300378
cg10799668	RP11-109A6.4	10	131631816	131631865	-3.20246	0.0795422	-40.2611	4.99272e-58	1.82771e-52	3.00609e-55	4.28488	1.08142	-3.20346	0.253898	0.446002	0.950545	0.675524	-0.275021	0.00860978	0.0644989
cg00067720	PIK3R1	5	67521093	67521142	4.15393	0.103195	40.2533	5.07366e-58	1.85734e-52	3.04981e-55	-1.93811	2.20483	4.14294	0.324683	0.331701	0.209335	0.819431	0.610097	0.037362	0.035879
cg26153483	NCOA1	2	24838522	24838571	-2.61898	0.0650873	-40.2379	5.23615e-58	1.91682e-52	3.14233e-55	3.37253	0.735475	-2.63705	0.197725	0.233608	0.91133	0.62403	-0.2873	0.0112171	0.0375433
cg15083233	PALM2-AKAP2;AKAP2	9	112810402	112810451	-4.58655	0.113995	-40.2346	5.27279e-58	1.93023e-52	3.15914e-55	2.01812	-2.51316	-4.53128	0.372812	0.319586	0.798911	0.151098	-0.647813	0.0439181	0.0289759
cg26979537	NAPA	19	48016812	48016861	4.13823	0.102872	40.227	5.35505e-58	1.96034e-52	3.20318e-55	-0.343711	3.83984	4.18355	0.338289	0.222491	0.44136	0.934144	0.492784	0.0568746	0.00922664
cg14871932	GCK	7	44185275	44185324	-3.60469	0.0896269	-40.2188	5.4463e-58	1.99375e-52	3.24715e-55	0.316422	-3.3009	-3.61732	0.263745	0.439026	0.554216	0.0954443	-0.458772	0.0449903	0.0345562
cg12474881	MYH9	22	36681273	36681322	3.93924	0.0979448	40.219	5.44348e-58	1.99271e-52	3.24715e-55	-0.474949	3.49454	3.96949	0.310276	0.210021	0.419211	0.917896	0.498685	0.051879	0.010751
cg04702989	STX4	16	31053914	31053963	-3.17033	0.0788402	-40.2122	5.521e-58	2.02109e-52	3.28633e-55	3.76438	0.585718	-3.17866	0.235943	0.289352	0.930716	0.599201	-0.331515	0.0108781	0.0475265
cg23691492	SAMD4A	14	55221487	55221536	-2.31318	0.0575273	-40.2102	5.54377e-58	2.02943e-52	3.29453e-55	3.14542	0.859759	-2.28566	0.19605	0.144737	0.897795	0.644406	-0.25339	0.0125374	0.0226192
cg12277870	CD34	1	208137626	208137675	-2.458	0.0611484	-40.1973	5.6919e-58	2.08366e-52	3.37708e-55	2.64628	0.205384	-2.44089	0.208209	0.260904	0.861385	0.535286	-0.326099	0.0171399	0.0447839
cg06713116	AC093726.6	7	154720404	154720453	2.98659	0.0743101	40.1909	5.76792e-58	2.11149e-52	3.41664e-55	-2.86633	0.120712	2.98704	0.254294	0.277635	0.12185	0.520932	0.399082	0.0198792	0.0475511
cg23651872	TBC1D16	17	77924685	77924734	-4.41004	0.10973	-40.1899	5.77922e-58	2.11562e-52	3.41781e-55	2.91239	-1.42516	-4.33755	0.376707	0.243662	0.880008	0.272535	-0.607473	0.0299993	0.032995
cg18991242	AC093726.6	7	154722094	154722143	-2.2621	0.0562971	-40.1815	5.88042e-58	2.15267e-52	3.47205e-55	2.7519	0.522104	-2.2298	0.182572	0.207399	0.870068	0.589064	-0.281004	0.0146607	0.0344629
cg02829654	LYST	1	236046891	236046940	4.16172	0.103633	40.1584	6.16595e-58	2.2572e-52	3.63477e-55	-1.49159	2.66495	4.15654	0.340256	0.252822	0.264797	0.862559	0.597761	0.0460457	0.0217854
cg05724492	LA16c-366D3.1;LMF1	16	979614	979663	-3.4943	0.0870288	-40.1511	6.25925e-58	2.29135e-52	3.68384e-55	4.40271	0.999328	-3.40338	0.269154	0.346002	0.954154	0.664575	-0.289579	0.00872312	0.0523733
cg03392571	FAM207A	21	46367939	46367988	2.80926	0.0699774	40.1452	6.33589e-58	2.31941e-52	3.72296e-55	-0.490404	2.31815	2.80855	0.216238	0.214625	0.416259	0.832013	0.415754	0.0362827	0.0214036
cg12061886	FOS	14	75746745	75746794	-3.35103	0.0835157	-40.1246	6.61e-58	2.41975e-52	3.8778e-55	2.04839	-1.32111	-3.3695	0.250095	0.358976	0.8039	0.28836	-0.515541	0.0288728	0.0491082
cg17003376	ZNF202	11	123613212	123613261	-2.99915	0.0747656	-40.1141	6.7543e-58	2.47257e-52	3.95612e-55	3.52516	0.586936	-2.93822	0.236642	0.232615	0.919251	0.599737	-0.319514	0.012458	0.0384143
cg21249829	ATP6V1G1	9	117349268	117349317	2.83485	0.0706768	40.11	6.81208e-58	2.49373e-52	3.98359e-55	-0.0424504	2.79945	2.8419	0.247224	0.20764	0.492665	0.873603	0.380938	0.0425102	0.0161523
cg05966641	SGK1	6	134637380	134637429	-2.88441	0.0719216	-40.1049	6.8837e-58	2.51994e-52	4.01905e-55	2.94582	0.0799739	-2.86584	0.246624	0.264218	0.883972	0.513726	-0.370246	0.0184388	0.0454254
cg15942562	U47924.25;CDCA3	12	6959471	6959520	-2.46127	0.0613754	-40.1018	6.92761e-58	2.53602e-52	4.03824e-55	2.92797	0.445255	-2.48272	0.180169	0.223458	0.883251	0.576065	-0.307186	0.013041	0.0370675
cg06002516	R3HDM2;RP11-123K3.4	12	57666473	57666522	-3.34373	0.0834547	-40.0664	7.45181e-58	2.72791e-52	4.33691e-55	2.24568	-1.01839	-3.26407	0.29201	0.220119	0.823974	0.331309	-0.492665	0.0293988	0.0337607
cg18701970	ST13P3	12	106349515	106349564	-2.89508	0.0722975	-40.044	7.80365e-58	2.85671e-52	4.52759e-55	3.17361	0.270237	-2.90337	0.252154	0.229152	0.899133	0.546421	-0.352712	0.0162597	0.0391722
cg26924127	RP11-359E8.3;RD3	1	211667340	211667389	-2.14898	0.0536655	-40.044	7.80419e-58	2.85691e-52	4.52759e-55	2.77355	0.647881	-2.12567	0.180069	0.125931	0.871769	0.610236	-0.261532	0.0144204	0.0207532
cg24200501	AC007969.5	2	172377988	172378037	-2.36764	0.0591403	-40.0344	7.96072e-58	2.91421e-52	4.6111e-55	2.24637	-0.101756	-2.34813	0.192435	0.211572	0.825107	0.482484	-0.342622	0.0195082	0.0364127
cg00630164	KCNQ4	1	41250062	41250111	-4.34049	0.108425	-40.0321	7.99764e-58	2.92773e-52	4.62516e-55	1.01281	-3.30181	-4.31461	0.393414	0.179009	0.666194	0.0925575	-0.573636	0.0611897	0.0104756
cg24315815	PLSCR4	3	145969579	145969628	4.04376	0.101102	39.997	8.59939e-58	3.14801e-52	4.9575e-55	-0.330892	3.69909	4.02998	0.326334	0.214609	0.443558	0.927937	0.484378	0.0551422	0.00961143
cg08899895	GSE1	16	85684853	85684902	2.60207	0.0650666	39.9908	8.70913e-58	3.18818e-52	5.01287e-55	-0.104191	2.47852	2.58272	0.209002	0.255159	0.481999	0.846559	0.36456	0.0359602	0.0234618
cg18823302	CDK9	9	130551733	130551782	3.35781	0.0840247	39.9622	9.23921e-58	3.38224e-52	5.30963e-55	0.227834	3.57284	3.345	0.285827	0.226737	0.538933	0.921799	0.382866	0.0484176	0.010939
cg06098276	TK1	17	76171208	76171257	4.01756	0.100549	39.9563	9.35195e-58	3.4235e-52	5.36599e-55	-0.456291	3.56109	4.01738	0.298468	0.435361	0.42227	0.919221	0.496951	0.0503022	0.023944
cg15872458	RP11-753H16.5;RP11-753H16.3;ZNF385A	12	54784699	54784748	-4.05881	0.101587	-39.954	9.39704e-58	3.44001e-52	5.37502e-55	2.71984	-1.28664	-4.00649	0.336535	0.351233	0.865882	0.293071	-0.572811	0.031173	0.0503153
cg27186519	ZNF408	11	46732376	46732425	3.63734	0.0910371	39.9544	9.38863e-58	3.43693e-52	5.37502e-55	-0.577219	3.05314	3.63036	0.309878	0.210125	0.402322	0.891747	0.489425	0.050627	0.0135256
cg16042943	DCAF5	14	69574330	69574379	2.93328	0.0734187	39.9528	9.42156e-58	3.44899e-52	5.38064e-55	-2.12649	0.764863	2.89136	0.244407	0.25077	0.187686	0.628679	0.440993	0.0261907	0.040271
cg14102437	LTBP1	2	33359640	33359689	3.72942	0.0934249	39.9189	1.01047e-57	3.69905e-52	5.75281e-55	-0.860345	2.89687	3.75722	0.309597	0.221403	0.356705	0.880766	0.524061	0.0482725	0.0158195
cg09354692	SOD2	6	160122650	160122699	3.72398	0.0932873	39.9195	1.00929e-57	3.69476e-52	5.75281e-55	-1.32502	2.38609	3.71111	0.327388	0.155602	0.287467	0.838927	0.55146	0.0456892	0.0144533
cg07651048	C1QL4	12	49735444	49735493	-3.08885	0.0774406	-39.8867	1.08005e-57	3.95379e-52	6.13943e-55	2.88743	-0.197529	-3.08496	0.262969	0.139636	0.879567	0.465905	-0.413662	0.0229843	0.0240131
cg03767333	POC1B-GALNT4	12	89937954	89938003	-2.50431	0.0627965	-39.8797	1.09573e-57	4.01118e-52	6.21888e-55	2.22178	-0.241673	-2.46345	0.212906	0.277827	0.822453	0.458614	-0.363839	0.0223285	0.0472903
cg10773745	PITPNM2	12	123633142	123633191	-2.70134	0.0677442	-39.8757	1.105e-57	4.04512e-52	6.2618e-55	2.81074	0.113671	-2.69707	0.227358	0.201616	0.874246	0.519589	-0.354656	0.0175858	0.034758
cg13707793	CXXC5	5	139045253	139045302	3.96412	0.0994709	39.8521	1.16024e-57	4.24732e-52	6.56464e-55	-0.406301	3.61747	4.02377	0.300791	0.321874	0.430701	0.923275	0.492574	0.0505017	0.0161193
cg00601836	ESR1	6	152130284	152130333	-3.24954	0.0815502	-39.8471	1.17221e-57	4.29114e-52	6.62213e-55	2.37941	-0.928694	-3.3081	0.269947	0.253467	0.837214	0.345416	-0.491798	0.0254472	0.039331
cg14244251	SH3GLB2	9	131795556	131795605	-2.77419	0.069676	-39.8156	1.25147e-57	4.58131e-52	7.05903e-55	3.40306	0.60028	-2.80278	0.185649	0.384859	0.913099	0.600827	-0.312272	0.0102268	0.062349
cg06881093	PAX8	2	114035935	114035984	-2.64485	0.0664478	-39.8034	1.2833e-57	4.69784e-52	7.22745e-55	0.962917	-1.70725	-2.67017	0.223253	0.191444	0.660115	0.235222	-0.424893	0.0350498	0.0238288
cg27036740	CCNT1	12	49086943	49086992	-2.95456	0.0742327	-39.8013	1.28894e-57	4.71846e-52	7.24802e-55	3.52204	0.598608	-2.92344	0.246249	0.242729	0.919029	0.601622	-0.317406	0.0127489	0.0400549
cg18344513	MYO18A	17	27493709	27493758	2.58861	0.0650542	39.7915	1.31539e-57	4.81531e-52	7.37725e-55	-0.0493497	2.57509	2.62444	0.205019	0.246449	0.491459	0.855125	0.363666	0.0352849	0.0206836
cg18352516	LINC00578	3	177315226	177315275	3.92527	0.0986464	39.7913	1.31595e-57	4.81734e-52	7.37725e-55	-2.30336	1.67419	3.97754	0.321305	0.300319	0.170734	0.759537	0.588803	0.0322079	0.0388502
cg13234110	RP11-543E8.2	1	230777845	230777894	-3.74641	0.0941907	-39.7748	1.36193e-57	4.98566e-52	7.62333e-55	0.121535	-3.55907	-3.6806	0.306102	0.334761	0.520864	0.0797204	-0.441144	0.052505	0.016764
cg01919011	JDP2	14	75936668	75936717	3.50351	0.0880896	39.7722	1.36936e-57	5.01286e-52	7.65322e-55	0.0171628	3.53422	3.51706	0.302541	0.265055	0.502851	0.919561	0.41671	0.0518109	0.0139745
cg01557549	RFT1	3	53168665	53168714	3.53385	0.0888698	39.7644	1.39161e-57	5.09431e-52	7.76572e-55	-0.495204	3.05641	3.55162	0.288013	0.168462	0.415707	0.892214	0.476506	0.0484399	0.0113528
cg16178415	TSPAN14	10	82265445	82265494	2.42604	0.0610365	39.7473	1.44182e-57	5.27811e-52	8.03365e-55	-3.27368	-0.858366	2.41532	0.183956	0.280555	0.0942683	0.356779	0.262511	0.0109886	0.0419749
cg13700912	MAD1L1	7	1968300	1968349	2.57362	0.0647547	39.7441	1.45139e-57	5.31315e-52	8.0747e-55	0.0217202	2.60365	2.58193	0.200999	0.223641	0.503711	0.857741	0.354029	0.034587	0.0195824
cg21488876	PTPRS	19	5250328	5250377	3.15838	0.0794828	39.7366	1.4741e-57	5.39629e-52	8.1886e-55	-0.0102245	3.18371	3.19394	0.252613	0.251423	0.498239	0.899853	0.401614	0.0433086	0.015439
cg22208304	MOCOS	18	33768448	33768497	2.96853	0.0747124	39.7328	1.48595e-57	5.43968e-52	8.24194e-55	0.445756	3.41694	2.97119	0.233468	0.245527	0.576088	0.913526	0.337438	0.0387331	0.013131
cg08593157	RAI1	17	17684240	17684289	-2.78632	0.0701451	-39.7222	1.51898e-57	5.56059e-52	8.37438e-55	2.62142	-0.134748	-2.75617	0.213433	0.286604	0.859266	0.476736	-0.382531	0.0183629	0.0492146
cg18290775	PLEKHD1	14	69954135	69954184	-2.34368	0.0590013	-39.7225	1.51794e-57	5.5568e-52	8.37438e-55	2.62551	0.313534	-2.31198	0.212802	0.196282	0.85961	0.553896	-0.305714	0.0184347	0.033527
cg03545620	RPS6KA1	1	26871477	26871526	-2.56689	0.0646195	-39.7232	1.51582e-57	5.54902e-52	8.37438e-55	3.12239	0.58697	-2.53542	0.209444	0.245082	0.89622	0.599685	-0.296534	0.0139776	0.040526
cg00293940	SLC16A7	12	60044823	60044872	3.12629	0.0787011	39.7235	1.51475e-57	5.54512e-52	8.37438e-55	-1.21878	1.85486	3.07363	0.270365	0.421965	0.301934	0.779716	0.477782	0.0400468	0.0546293
cg07188665	HSF4	16	67200444	67200493	-2.77266	0.0698147	-39.7145	1.54337e-57	5.64986e-52	8.49603e-55	2.57797	-0.198571	-2.77654	0.234611	0.135843	0.855401	0.465719	-0.389683	0.0203814	0.023379
cg26567688	COL4A3BP	5	74762247	74762296	-2.67147	0.0672764	-39.7088	1.56177e-57	5.71725e-52	8.58445e-55	2.15616	-0.474631	-2.63079	0.215838	0.181533	0.81571	0.41877	-0.396939	0.022837	0.0306099
cg26824216	RTP4	3	187086099	187086148	3.44613	0.0868663	39.6716	1.68728e-57	6.17669e-52	9.26041e-55	-2.62899	0.831589	3.46058	0.253692	0.620506	0.140479	0.634718	0.494239	0.0212729	0.0956693
cg15809959	SRCIN1	17	36720334	36720383	-3.75116	0.0946004	-39.6527	1.755e-57	6.42459e-52	9.61765e-55	2.0444	-1.7034	-3.7478	0.325501	0.222581	0.802519	0.23598	-0.566539	0.0386394	0.0266972
cg19927816	SYMPK	19	46319105	46319154	-3.49796	0.0883027	-39.6133	1.90521e-57	6.97449e-52	1.04252e-54	1.01603	-2.47763	-3.49366	0.278121	0.325537	0.667864	0.154325	-0.513538	0.0436452	0.0294861
cg00177142	RAB24;MXD3	5	176729012	176729061	3.85092	0.0972171	39.6115	1.91204e-57	6.99948e-52	1.0447e-54	-0.577781	3.29659	3.87437	0.318067	0.199982	0.402305	0.907011	0.504706	0.0521695	0.011989
cg19058865	STAP2	19	4327350	4327399	-4.24988	0.107306	-39.6053	1.93713e-57	7.09132e-52	1.05683e-54	1.63686	-2.65739	-4.29424	0.350736	0.220003	0.754042	0.137762	-0.61628	0.0464551	0.0192033
cg16711792	TIAM1	21	32930006	32930055	-3.10973	0.0785252	-39.6017	1.95144e-57	7.14372e-52	1.06147e-54	0.483057	-2.65677	-3.13982	0.268346	0.203893	0.582324	0.137672	-0.444652	0.0452786	0.017177
cg01364769	BMI1;COMMD3	10	22607608	22607657	-2.60511	0.065782	-39.6021	1.95005e-57	7.13862e-52	1.06147e-54	3.3178	0.679768	-2.63803	0.187716	0.359072	0.908278	0.614054	-0.294224	0.0111699	0.0578044
cg14652230	NICN1	3	49466249	49466298	2.49082	0.0629036	39.5974	1.96909e-57	7.20834e-52	1.06949e-54	-2.82147	-0.328183	2.49328	0.198037	0.239505	0.124699	0.443821	0.319122	0.0152273	0.0401862
cg10319857	NFAT5	16	69653297	69653346	-2.42014	0.0611342	-39.5874	2.01076e-57	7.36087e-52	1.0905e-54	2.39587	-0.00759098	-2.40346	0.192209	0.274563	0.839528	0.498709	-0.340819	0.0181582	0.0472532
cg13331550	SEMA6C	1	151118416	151118465	-4.27065	0.107902	-39.5788	2.04678e-57	7.49274e-52	1.10839e-54	0.849332	-3.3895	-4.23884	0.367056	0.24105	0.641127	0.0879729	-0.553154	0.0584247	0.0137118
cg14458002	RUNX2	6	45489463	45489512	-2.59949	0.0657023	-39.5647	2.10818e-57	7.71749e-52	1.13995e-54	2.79559	0.13741	-2.65818	0.211078	0.280242	0.873233	0.523597	-0.349636	0.0162809	0.0481363
cg23201812	EHF	11	34771918	34771967	3.63571	0.0918979	39.5625	2.11766e-57	7.75219e-52	1.14339e-54	-1.27613	2.36073	3.63687	0.308053	0.158502	0.294162	0.836522	0.54236	0.0434898	0.0148808
cg25224369	CAND2	3	12918480	12918529	-2.54207	0.0642678	-39.5544	2.15379e-57	7.88445e-52	1.16119e-54	2.45706	-0.0430444	-2.5001	0.22709	0.138462	0.844841	0.492567	-0.352274	0.0203808	0.0239276
cg06455422	FARP1	13	98875312	98875361	-2.53529	0.0640981	-39.5532	2.15897e-57	7.90343e-52	1.16227e-54	2.30987	-0.240834	-2.5507	0.19657	0.222457	0.831319	0.45861	-0.372709	0.0190933	0.038029
cg17421143	HSD17B12	11	43604479	43604528	-2.88067	0.0728472	-39.5441	2.2007e-57	8.05619e-52	1.18299e-54	3.40359	0.535136	-2.86845	0.228767	0.320411	0.912842	0.590538	-0.322304	0.0128916	0.0521792
cg13753183	APTX	9	32989804	32989853	-2.52066	0.063758	-39.5348	2.24345e-57	8.2127e-52	1.20421e-54	3.31862	0.797772	-2.52085	0.195035	0.254156	0.908299	0.633876	-0.274423	0.0109563	0.0398504
cg14203426	CUX1	7	101723947	101723996	-3.58193	0.090666	-39.5069	2.37823e-57	8.70609e-52	1.27301e-54	2.97319	-0.60091	-3.5741	0.295365	0.303644	0.885459	0.398357	-0.487101	0.0201571	0.0499807
cg25261361	PARP10	8	145057053	145057102	2.62075	0.0663367	39.5068	2.37859e-57	8.70742e-52	1.27301e-54	0.0246872	2.65359	2.62891	0.203809	0.243378	0.50422	0.861717	0.357497	0.0350779	0.0211546
cg12699728	SHF	15	45461636	45461685	-2.68643	0.0680134	-39.4985	2.42018e-57	8.85967e-52	1.29338e-54	2.43198	-0.256539	-2.68852	0.241376	0.185938	0.842417	0.455833	-0.386585	0.0217893	0.0318255
cg05308656	ARL4C	2	235406291	235406340	-3.31791	0.0840703	-39.4659	2.59054e-57	9.4833e-52	1.3824e-54	1.25987	-2.0208	-3.28067	0.268547	0.154263	0.704019	0.198212	-0.505807	0.0392566	0.0170487
cg25958582	RP11-493K19.3	3	50163269	50163318	-2.50314	0.0634365	-39.459	2.62823e-57	9.62126e-52	1.40047e-54	2.40579	-0.0903972	-2.49619	0.215288	0.116462	0.840252	0.484369	-0.355883	0.0200318	0.0201253
cg01614759	C10orf25	10	45495435	45495484	3.7583	0.0952543	39.4554	2.64791e-57	9.69329e-52	1.40891e-54	0.0427168	3.81042	3.76771	0.312252	0.181383	0.507054	0.93307	0.426016	0.0525002	0.00783479
cg10340117	EEF2	19	3984058	3984107	3.88672	0.0985195	39.4512	2.67125e-57	9.77876e-52	1.41927e-54	-0.725767	3.12883	3.8546	0.323352	0.232189	0.37809	0.896519	0.518429	0.0529358	0.0152097
cg23030069	IGF2-AS;INS-IGF2;IGF2	11	2162135	2162184	-4.32752	0.109778	-39.4206	2.84814e-57	1.04263e-51	1.51106e-54	1.71561	-2.5067	-4.22231	0.2726	0.722999	0.764938	0.159915	-0.605023	0.0346634	0.0676252
cg11105292	AVL9	7	32802564	32802613	-3.90757	0.0991285	-39.4192	2.85649e-57	1.04568e-51	1.51329e-54	1.66672	-2.09912	-3.76584	0.358797	0.35603	0.757649	0.191915	-0.565734	0.046936	0.0385414
cg13292542	HEXDC	17	80394540	80394589	4.11624	0.104433	39.415	2.88168e-57	1.05491e-51	1.52443e-54	0.155503	4.29833	4.14282	0.309042	0.42108	0.52642	0.949851	0.423431	0.0522818	0.0157093
cg11690983	Y_RNA	1	29211071	29211120	-2.84991	0.0723416	-39.3952	3.00346e-57	1.09949e-51	1.58656e-54	3.2668	0.434994	-2.8318	0.244614	0.159892	0.904901	0.574581	-0.33032	0.0145326	0.0267576
cg15478483	TRAF3IP2	6	111936481	111936530	-3.57302	0.0907006	-39.3936	3.01373e-57	1.10325e-51	1.58969e-54	2.72881	-0.797234	-3.52605	0.294379	0.305494	0.867173	0.366468	-0.500705	0.0252458	0.0493696
cg19269749	CYP27C1	2	127951366	127951415	2.54489	0.0646278	39.3776	3.1159e-57	1.14065e-51	1.64122e-54	-0.015272	2.54861	2.56388	0.218699	0.200314	0.49735	0.853237	0.355887	0.0376371	0.0175953
cg01961211	GRTP1;GRTP1-AS1	13	114014065	114014114	-3.07288	0.0780833	-39.3539	3.27486e-57	1.19884e-51	1.72247e-54	3.41206	0.287879	-3.12418	0.226987	0.384346	0.91331	0.548948	-0.364362	0.0130308	0.0652598
cg22650271	SYNGR1	22	39760165	39760214	-2.91548	0.0740938	-39.3486	3.3115e-57	1.21226e-51	1.73925e-54	1.94373	-0.963621	-2.90735	0.23389	0.258308	0.792456	0.340018	-0.452438	0.0280993	0.04012
cg26394916	AC018816.3	3	4909441	4909490	3.77296	0.0959096	39.3387	3.3806e-57	1.23755e-51	1.77299e-54	-0.604515	3.16929	3.7738	0.299897	0.264228	0.397682	0.898843	0.50116	0.0497851	0.0165785
cg04195454	SORBS2	4	186734574	186734623	2.83671	0.0721166	39.335	3.40659e-57	1.24706e-51	1.78407e-54	-0.0772098	2.7826	2.85981	0.218453	0.326758	0.48662	0.871183	0.384563	0.0375615	0.0246516
cg00264441	RP11-624G17.3;RTN4RL2	11	57250469	57250518	-3.24518	0.0825293	-39.3216	3.5042e-57	1.2828e-51	1.83256e-54	1.12809	-2.05541	-3.1835	0.286945	0.156785	0.684654	0.19445	-0.490204	0.043824	0.0171482
cg18892169	CTSS	1	150737714	150737763	3.50101	0.0890728	39.305	3.62805e-57	1.32813e-51	1.89463e-54	-1.92618	1.53703	3.4632	0.287224	0.447417	0.21018	0.739728	0.529547	0.0336655	0.0606898
cg00320765	ZFP36L1	14	69264285	69264334	-2.43633	0.0619925	-39.3004	3.66309e-57	1.34096e-51	1.9102e-54	3.02573	0.577907	-2.44783	0.200762	0.176219	0.889908	0.598516	-0.291392	0.0137387	0.0294652
cg22188603	ARHGAP26-AS1;ARHGAP26	5	142243721	142243770	-2.34379	0.059645	-39.2957	3.69963e-57	1.35434e-51	1.92651e-54	3.19413	0.844113	-2.35002	0.18134	0.292782	0.900942	0.640977	-0.259965	0.0112423	0.0462346
cg25241559	AC005237.4;SNED1	2	241989331	241989380	-4.14576	0.105514	-39.2909	3.73651e-57	1.36784e-51	1.94295e-54	2.70604	-1.45421	-4.16026	0.356171	0.311632	0.864519	0.269386	-0.595133	0.031837	0.0386875
cg17939432	ZC3H7B	22	41743560	41743609	2.35367	0.0599127	39.285	3.78368e-57	1.38511e-51	1.96469e-54	-0.219279	2.14498	2.36426	0.171762	0.27743	0.462177	0.81397	0.351793	0.0295473	0.0292751
cg26288249	PALM2-AKAP2;AKAP2	9	112810954	112811003	-3.29116	0.083789	-39.2792	3.83001e-57	1.40207e-51	1.98593e-54	0.526236	-2.75509	-3.28133	0.290687	0.244085	0.589364	0.130142	-0.459221	0.0485007	0.0202011
cg16154713	ASAP1	8	131368385	131368434	-2.73994	0.0697823	-39.2642	3.95257e-57	1.44693e-51	2.04658e-54	2.61561	-0.0685	-2.68411	0.206636	0.328649	0.858846	0.488445	-0.370401	0.0172912	0.055993
cg15824543	NADK	1	1695391	1695440	3.34526	0.0852162	39.2562	4.01926e-57	1.47135e-51	2.07817e-54	-0.0864247	3.27363	3.36006	0.283214	0.333575	0.484995	0.904595	0.419599	0.0485323	0.0193995
cg27297318	LINC00311	16	85320035	85320084	2.7432	0.0698848	39.2532	4.0448e-57	1.4807e-51	2.08549e-54	-0.480866	2.2715	2.75236	0.226097	0.289403	0.417957	0.826682	0.408725	0.0375145	0.0288005
cg26975459	LEAP2	5	132209564	132209613	3.16092	0.0805254	39.2537	4.03994e-57	1.47892e-51	2.08549e-54	-0.287073	2.89146	3.17853	0.264609	0.158516	0.450784	0.880788	0.430004	0.0447396	0.0117188
cg09858022	CDC6	17	38465285	38465334	-3.22449	0.0821487	-39.2519	4.05583e-57	1.48473e-51	2.08823e-54	0.749993	-2.45784	-3.20783	0.263015	0.275444	0.626221	0.155523	-0.470697	0.0430022	0.0256652
cg05223251	MCPH1;CTD-2541M15.1	8	6484245	6484294	-2.89909	0.073879	-39.241	4.14966e-57	1.51908e-51	2.13354e-54	3.02605	0.144381	-2.88166	0.212221	0.322195	0.889846	0.52484	-0.365006	0.0144291	0.0550208
cg17133388	CCDC58	3	122102727	122102776	2.55402	0.0651057	39.2289	4.25635e-57	1.55814e-51	2.18533e-54	-2.79398	-0.231384	2.5626	0.221995	0.195932	0.126976	0.460166	0.333191	0.0168876	0.033579
cg03246914	TUBB1	20	57596113	57596162	-2.71392	0.069204	-39.2162	4.37167e-57	1.60035e-51	2.24139e-54	2.30832	-0.398054	-2.70638	0.202165	0.270797	0.831116	0.43208	-0.399036	0.020076	0.0452573
cg00095276	SLC12A7	5	1068111	1068160	-2.86903	0.0731701	-39.2104	4.42523e-57	1.61996e-51	2.26568e-54	3.12653	0.328555	-2.79798	0.254513	0.384843	0.896127	0.556109	-0.340018	0.0166492	0.0652757
cg20219287	OPA1	3	193374072	193374121	-2.13555	0.0544733	-39.2035	4.4896e-57	1.64352e-51	2.29543e-54	3.07745	0.958892	-2.11856	0.19286	0.270299	0.893421	0.659057	-0.234364	0.0127876	0.040218
cg08016257	C7orf49;TMEM140	7	134833118	134833167	3.56041	0.0908275	39.1998	4.52508e-57	1.65652e-51	2.31034e-54	-3.19087	0.357048	3.54792	0.241809	0.529688	0.0997176	0.560131	0.460413	0.0159473	0.0885987
cg24422797	RAB40B;RP11-388C12.2	17	80633131	80633180	2.45006	0.0625157	39.1912	4.60727e-57	1.6866e-51	2.34903e-54	-0.754216	1.71592	2.47013	0.237625	0.159736	0.37299	0.766089	0.3931	0.0382772	0.019859
cg08486065	NFIC	19	3464827	3464876	-5.25701	0.134267	-39.1535	4.98723e-57	1.82569e-51	2.53569e-54	4.00421	-1.23871	-5.24291	0.239099	1.0541	0.940667	0.313681	-0.626986	0.00944772	0.16033
cg05998983	OIT3	10	74653401	74653450	-2.68437	0.0685739	-39.1456	5.07074e-57	1.85626e-51	2.57457e-54	2.21066	-0.423338	-2.634	0.283716	0.148247	0.820549	0.427326	-0.393223	0.031371	0.0252029
cg21306329	SLC16A5	17	73083828	73083877	-3.6864	0.0941821	-39.1412	5.11835e-57	1.87369e-51	2.59156e-54	0.6794	-2.99459	-3.67399	0.320687	0.27339	0.614582	0.112839	-0.501743	0.0528558	0.0218136
cg10677324	CDHR4	3	49837606	49837655	-2.22078	0.0567375	-39.1412	5.11804e-57	1.87358e-51	2.59156e-54	3.18185	0.998991	-2.18286	0.184614	0.261288	0.900158	0.665458	-0.234699	0.0116586	0.0410946
cg13791131	IGF2-AS;INS-IGF2;IGF2	11	2161844	2161893	-4.18728	0.106987	-39.1383	5.14982e-57	1.88522e-51	2.60389e-54	1.70087	-2.35317	-4.05404	0.349257	0.431995	0.762089	0.167528	-0.594561	0.0456521	0.0452182
cg25936876	MCPH1;CTD-2541M15.1	8	6484639	6484688	-2.73941	0.0700193	-39.1237	5.31036e-57	1.94399e-51	2.68136e-54	2.53994	-0.190723	-2.73066	0.199251	0.326838	0.852449	0.46756	-0.384889	0.0171832	0.0553611
cg06418721	ZFP41	8	144330593	144330642	-2.95957	0.0756594	-39.117	5.38562e-57	1.97154e-51	2.71561e-54	3.75722	0.779847	-2.97738	0.272173	0.237192	0.930128	0.631207	-0.298922	0.0131179	0.0384986
cg27162435	RP11-1099M24.7	17	7833163	7833212	-4.45527	0.113912	-39.1117	5.44653e-57	1.99383e-51	2.73502e-54	2.33702	-2.10814	-4.44517	0.348123	0.391529	0.832136	0.191512	-0.640624	0.0339828	0.0441633
cg15731815	RPL22;RNF207	1	6269212	6269261	-3.69479	0.0944648	-39.1129	5.43206e-57	1.98854e-51	2.73502e-54	1.08275	-2.59671	-3.67946	0.34418	0.184425	0.677274	0.142527	-0.534748	0.0531857	0.0158451
cg19093370	FLCN;MPRIP	17	17110180	17110229	4.98624	0.127485	39.1123	5.43925e-57	1.99117e-51	2.73502e-54	-0.367935	4.56232	4.93025	0.423272	0.328291	0.437633	0.958508	0.520875	0.0713372	0.00938195
cg19979750	VPS37B	12	123352632	123352681	2.12342	0.0542943	39.1096	5.47063e-57	2.00266e-51	2.74336e-54	-0.225221	1.8693	2.09452	0.205856	0.190898	0.461235	0.784332	0.323097	0.0352976	0.0213626
cg02050917	SKI	1	2173571	2173620	3.1137	0.0796279	39.1032	5.54493e-57	2.02985e-51	2.77682e-54	-0.329923	2.76089	3.09081	0.216909	0.441547	0.443416	0.867708	0.424292	0.0366758	0.0380109
cg20379007	RPL7P41	12	53271818	53271867	-2.41631	0.0617963	-39.1013	5.56717e-57	2.038e-51	2.78415e-54	1.93091	-0.47343	-2.40434	0.212172	0.170304	0.791204	0.418958	-0.372246	0.0240486	0.028535
cg09595163	WNT5A	3	55515541	55515590	-3.8049	0.0973193	-39.097	5.61696e-57	2.05622e-51	2.80521e-54	-0.198885	-4.04999	-3.85111	0.22786	0.678243	0.465797	0.0630147	-0.402783	0.0390747	0.0398617
cg14188346	LINC00092	9	98811640	98811689	2.7748	0.0710031	39.08	5.82277e-57	2.13157e-51	2.90404e-54	0.193941	3.01176	2.81782	0.231174	0.24714	0.533296	0.888682	0.355387	0.0393936	0.0158998
cg21228424	PRPH2	6	42678314	42678363	-3.60042	0.0921358	-39.0773	5.85545e-57	2.14353e-51	2.91636e-54	2.84553	-0.725876	-3.5714	0.304915	0.241749	0.876037	0.377548	-0.498489	0.0243553	0.0392535
cg15045356	USP47	11	11969590	11969639	2.64134	0.0675979	39.0743	5.89209e-57	2.15694e-51	2.93063e-54	0.299702	2.91347	2.61377	0.207855	0.213886	0.551439	0.882018	0.330578	0.0349906	0.0154065
cg26182964	ECHS1	10	135185963	135186012	2.53314	0.0648667	39.0514	6.1838e-57	2.26373e-51	3.07154e-54	-0.0773684	2.48167	2.55904	0.214956	0.13757	0.486548	0.847773	0.361225	0.0367408	0.0121103
cg13474370	RBPMS2	15	65068837	65068886	-3.25118	0.0833	-39.0297	6.4736e-57	2.36982e-51	3.21113e-54	1.92218	-1.32767	-3.24985	0.262189	0.168985	0.789677	0.285462	-0.504215	0.0312985	0.0237096
cg08627624	RP11-153K11.6	10	70031066	70031115	-2.41243	0.0618241	-39.0208	6.59638e-57	2.41476e-51	3.26761e-54	3.16431	0.739905	-2.42441	0.186574	0.19291	0.89905	0.624981	-0.274068	0.011858	0.0311173
cg14126328	DOLPP1	9	131851856	131851905	2.96804	0.076081	39.0116	6.72514e-57	2.4619e-51	3.32689e-54	0.515367	3.50969	2.99432	0.232923	0.197766	0.587734	0.918744	0.33101	0.0380583	0.0103302
cg11274314	STK25	2	242480504	242480553	-3.73124	0.0956632	-39.0039	6.83554e-57	2.50231e-51	3.37285e-54	1.1769	-2.61846	-3.79536	0.312001	0.385052	0.691553	0.142914	-0.548639	0.0470263	0.0332245
cg02713352	B4GALNT1	12	58023964	58024013	-2.00205	0.0513295	-39.0039	6.83648e-57	2.50266e-51	3.37285e-54	2.93992	0.919267	-2.02065	0.175483	0.15433	0.884136	0.653752	-0.230383	0.0124365	0.0242576
cg07185119	EHD3	2	31459795	31459844	-2.71556	0.0696323	-38.9985	6.9141e-57	2.53107e-51	3.40656e-54	2.66923	-0.0280688	-2.69729	0.231738	0.207079	0.863058	0.495177	-0.367881	0.0189642	0.0357603
cg15942979	BIN3	8	22497061	22497110	-3.07692	0.078913	-38.9913	7.02053e-57	2.57003e-51	3.45434e-54	3.12184	0.0388345	-3.083	0.266455	0.219495	0.895723	0.50669	-0.389033	0.0172924	0.0378507
cg19356022	SHC1	1	154943932	154943981	3.20012	0.0821066	38.9751	7.264e-57	2.65916e-51	3.56935e-54	-1.31216	1.88681	3.19896	0.268895	0.275019	0.28858	0.785535	0.496956	0.037977	0.0318079
cg01456368	DNAH1	3	52351859	52351908	-3.58927	0.0921364	-38.956	7.56374e-57	2.76889e-51	3.71164e-54	-0.0347569	-3.58884	-3.55408	0.32807	0.234932	0.494106	0.0774728	-0.416633	0.0560878	0.0116874
cg20259557	SLC39A4	8	145643578	145643627	-2.93398	0.0753258	-38.9506	7.6511e-57	2.80087e-51	3.74949e-54	2.8177	-0.116305	-2.93401	0.261163	0.153486	0.87447	0.479918	-0.394552	0.0195734	0.026483
cg14725580	C6orf106	6	34663107	34663156	3.14132	0.0806789	38.9361	7.889e-57	2.88796e-51	3.86091e-54	-1.78735	1.32149	3.10884	0.269283	0.306072	0.226267	0.712395	0.486128	0.0325465	0.0426951
cg07116712	NR2F2	15	96887959	96888008	-3.01773	0.077539	-38.9189	8.18172e-57	2.99512e-51	3.99882e-54	1.01409	-1.95647	-2.97056	0.227935	0.413983	0.667951	0.208501	-0.45945	0.0353735	0.0483295
cg05668613	APBB1	11	6416586	6416635	-2.65557	0.0682514	-38.9087	8.36033e-57	3.0605e-51	4.08067e-54	2.29313	-0.356968	-2.65009	0.237735	0.171222	0.829291	0.43867	-0.390622	0.024268	0.0290091
cg05850565	SMEK1	14	91949673	91949722	-2.46812	0.0634558	-38.8952	8.60274e-57	3.14924e-51	4.19339e-54	2.67996	0.233133	-2.44682	0.193539	0.252149	0.864261	0.540061	-0.3242	0.0156549	0.0431664
cg20575173	SENP7	3	101228260	101228309	-2.44526	0.0628698	-38.8941	8.62222e-57	3.15637e-51	4.1973e-54	2.47771	0.0140383	-2.46368	0.224288	0.141322	0.846724	0.502428	-0.344296	0.0202968	0.0244419
cg06704518	GATA4	8	11565530	11565579	-4.29826	0.110519	-38.8917	8.66512e-57	3.17208e-51	4.21258e-54	1.53869	-2.73471	-4.2734	0.35666	0.317094	0.74131	0.132473	-0.608836	0.0489921	0.024784
cg18274749	HSPG2	1	22192897	22192946	-2.79619	0.0719099	-38.8847	8.79592e-57	3.21996e-51	4.2705e-54	1.76822	-1.01838	-2.7866	0.219818	0.275811	0.771964	0.3318	-0.440164	0.027219	0.0416454
cg05048976	WNT5A	3	55516243	55516292	-4.17176	0.107313	-38.8748	8.98143e-57	3.28787e-51	4.34903e-54	1.12584	-3.08788	-4.21371	0.345078	0.400987	0.683613	0.108108	-0.575506	0.0516085	0.0321681
cg02502704	RP11-297A16.2	10	35413605	35413654	3.50641	0.0901972	38.875	8.97835e-57	3.28674e-51	4.34903e-54	-0.309575	3.22117	3.53074	0.302238	0.181693	0.447011	0.902637	0.455626	0.0514487	0.0108482
cg06867623	WDR25	14	100891899	100891948	-2.22469	0.0572368	-38.8682	9.10838e-57	3.33434e-51	4.40468e-54	3.25965	1.06188	-2.19777	0.172853	0.334379	0.904962	0.674061	-0.230901	0.010519	0.047168
cg16513459	KCNAB3;RP11-1099M24.7	17	7832884	7832933	-4.96775	0.127828	-38.8626	9.21668e-57	3.37399e-51	4.45117e-54	2.19161	-2.76469	-4.9563	0.401043	0.336248	0.816851	0.130376	-0.686475	0.040719	0.026773
cg13187009	RP4-800J21.3	20	55965449	55965498	-3.76481	0.0969177	-38.8454	9.55809e-57	3.49897e-51	4.60997e-54	1.10767	-2.59066	-3.69833	0.335118	0.192434	0.681216	0.143094	-0.538122	0.0522228	0.0163074
cg09137533	FLJ27365	22	46469091	46469140	3.58068	0.0921987	38.8365	9.7397e-57	3.56545e-51	4.69138e-54	-2.3879	1.19213	3.58003	0.323456	0.15451	0.162677	0.695139	0.532462	0.0317178	0.0227455
cg01649611	THADA	2	43521018	43521067	3.38662	0.0872092	38.8333	9.80737e-57	3.59022e-51	4.71777e-54	-1.45586	1.88901	3.34487	0.304202	0.295479	0.269095	0.785547	0.516452	0.0422107	0.0342412
cg06236559	SMAD2	18	45458303	45458352	-3.82205	0.0984536	-38.8208	1.00699e-56	3.68635e-51	4.83772e-54	2.51308	-1.25689	-3.76997	0.307689	0.271797	0.848901	0.296421	-0.55248	0.0313239	0.0383802
cg16389901	BMP4	14	54423807	54423856	-4.59435	0.118365	-38.8151	1.01922e-56	3.73109e-51	4.89003e-54	1.17083	-3.41887	-4.5897	0.397595	0.203846	0.689524	0.0860956	-0.603428	0.0593544	0.0107044
cg11977605	RNF212	4	1076247	1076296	3.11511	0.0802902	38.7982	1.05647e-56	3.86748e-51	5.06214e-54	-1.37022	1.76332	3.13354	0.243383	0.218341	0.280176	0.771442	0.491266	0.0336683	0.0263873
cg10118435	RBCK1	20	390503	390552	3.06853	0.0790974	38.7943	1.06533e-56	3.89989e-51	5.09789e-54	-0.68006	2.38543	3.06549	0.256189	0.394469	0.385117	0.836197	0.45108	0.0417997	0.0377166
cg09195098	GCNT2	6	10529924	10529973	3.0724	0.0792013	38.7923	1.06981e-56	3.91629e-51	5.11265e-54	-0.602776	2.50349	3.10626	0.258141	0.323197	0.397807	0.847969	0.450162	0.0425792	0.0312196
cg11894951	PALM3	19	14168210	14168259	-3.71207	0.09578	-38.7562	1.1549e-56	4.2278e-51	5.51213e-54	0.514985	-3.206	-3.72099	0.311704	0.283328	0.587444	0.0991174	-0.488326	0.0520114	0.0198778
cg06031011	TCP11	6	35152001	35152050	-2.39079	0.0616962	-38.751	1.16788e-56	4.27529e-51	5.56679e-54	2.96819	0.543225	-2.42497	0.199818	0.165844	0.88596	0.59275	-0.29321	0.0138436	0.0275221
cg27488674	AC015849.12	17	34134817	34134866	-2.69582	0.0695838	-38.742	1.19027e-56	4.35726e-51	5.65878e-54	2.9371	0.313365	-2.62374	0.228292	0.184232	0.883535	0.553866	-0.329669	0.0163485	0.0313372
cg21851672	NR5A2	1	200007815	200007864	-3.03795	0.0784206	-38.7392	1.1974e-56	4.38339e-51	5.68533e-54	0.375201	-2.6759	-3.0511	0.244834	0.315894	0.564243	0.137281	-0.426962	0.0415906	0.0294615
cg01252023	CORO1B	11	67207574	67207623	3.48157	0.0898819	38.735	1.2082e-56	4.4229e-51	5.72915e-54	-0.188281	3.38172	3.57	0.293171	0.326658	0.467557	0.910847	0.443289	0.0499553	0.0193042
cg03355690	DEF6	6	35265616	35265665	-3.55763	0.0918589	-38.7293	1.22277e-56	4.47623e-51	5.79073e-54	0.921661	-2.63398	-3.55564	0.294773	0.241485	0.653258	0.139867	-0.513391	0.0473385	0.0201205
cg18844163	ARHGAP26	5	142362123	142362172	2.7065	0.0698844	38.7282	1.22568e-56	4.48691e-51	5.79705e-54	-0.996825	1.7567	2.75352	0.23677	0.238425	0.334798	0.770442	0.435644	0.0361979	0.0285215
cg02046475	ELP3	8	28047708	28047757	-2.99896	0.077463	-38.7148	1.26117e-56	4.61682e-51	5.95719e-54	3.28141	0.318959	-2.96245	0.239795	0.268006	0.905763	0.554588	-0.351175	0.0158266	0.0455462
cg19015708	PPP3R1	2	68418244	68418293	3.19678	0.0825772	38.7126	1.26697e-56	4.63804e-51	5.97685e-54	-0.682836	2.54304	3.22588	0.299769	0.240224	0.38501	0.852412	0.467402	0.0485894	0.0209713
cg19409060	SRCIN1	17	36719518	36719567	-3.74616	0.0967907	-38.7037	1.29119e-56	4.7267e-51	6.08327e-54	0.726057	-3.02335	-3.7494	0.293642	0.407407	0.622172	0.112425	-0.509747	0.04807	0.0299565
cg03834909	CIRBP	19	1270334	1270383	2.6247	0.0678195	38.7012	1.29808e-56	4.75195e-51	6.1079e-54	-2.84529	-0.224159	2.62113	0.228907	0.170045	0.123168	0.461366	0.338198	0.0174354	0.0291736
cg16672637	RNF157-AS1	17	74138308	74138357	-3.07984	0.0795851	-38.6986	1.30524e-56	4.77816e-51	6.13371e-54	1.76237	-1.29874	-3.06111	0.263699	0.173785	0.770795	0.28959	-0.481204	0.0333492	0.0245863
cg27442349	SIRT2	19	39389219	39389268	-1.90129	0.0491461	-38.6864	1.33948e-56	4.90348e-51	6.28651e-54	2.18741	0.304099	-1.88331	0.175719	0.102892	0.819287	0.552441	-0.266845	0.0179213	0.0176255
cg18278943	Y_RNA	3	57739603	57739652	-2.82817	0.0731325	-38.6719	1.38166e-56	5.05791e-51	6.46792e-54	2.51562	-0.246844	-2.76246	0.253593	0.237195	0.849808	0.457572	-0.392236	0.021995	0.0406848
cg14482712	RP11-521C20.4	15	40348303	40348352	2.86627	0.0741166	38.6724	1.38014e-56	5.05234e-51	6.46792e-54	0.122203	3.00372	2.88152	0.256629	0.175107	0.520873	0.888614	0.367741	0.0436842	0.0122257
cg07665510	CUEDC1	17	55952015	55952064	-3.14631	0.0813852	-38.6594	1.41866e-56	5.19336e-51	6.63265e-54	1.22495	-1.85972	-3.08467	0.251323	0.413397	0.699133	0.219617	-0.479516	0.0366961	0.0499985
cg22377482	XXYLT1	3	194941703	194941752	-2.28892	0.05921	-38.6577	1.424e-56	5.21288e-51	6.64061e-54	3.4216	1.13109	-2.29051	0.190309	0.328264	0.914085	0.684567	-0.229518	0.0103198	0.0470158
cg02091781	SERPINA6	14	94808835	94808884	3.43735	0.0889169	38.658	1.42313e-56	5.2097e-51	6.64061e-54	-2.80642	0.61278	3.4192	0.258423	0.38997	0.126368	0.603371	0.477002	0.019635	0.0655495
cg07726085	SLC27A5	19	59022705	59022754	3.16521	0.0819242	38.6358	1.49201e-56	5.46185e-51	6.94892e-54	-0.146203	3.04406	3.19026	0.273907	0.241196	0.47487	0.890868	0.415998	0.0465788	0.017064
cg26803289	NPL	1	182760430	182760479	-2.82703	0.0731966	-38.6224	1.5352e-56	5.61999e-51	7.14102e-54	2.30865	-0.498512	-2.80716	0.236705	0.200528	0.830833	0.414822	-0.416011	0.0222497	0.0337468
cg05393733	SLC7A5	16	87877252	87877301	3.1787	0.0823159	38.6158	1.55667e-56	5.69855e-51	7.23166e-54	0.285391	3.47832	3.19293	0.267927	0.191135	0.548575	0.917146	0.36857	0.0431136	0.0101061
cg04882394	MIB2	1	1565931	1565980	-3.73461	0.0967808	-38.5883	1.65072e-56	6.04287e-51	7.6589e-54	1.37897	-2.33313	-3.71209	0.356978	0.259153	0.719672	0.166978	-0.552694	0.0504298	0.0253287
cg20623506	P4HB	17	79813410	79813459	3.92692	0.101794	38.5772	1.69027e-56	6.18764e-51	7.83245e-54	0.122875	4.06532	3.94244	0.399003	0.182345	0.520536	0.94328	0.422744	0.0672393	0.00686552
cg10012059	STAP2	19	4327106	4327155	-3.63596	0.094275	-38.5676	1.72536e-56	6.31608e-51	7.98493e-54	1.01889	-2.61578	-3.63467	0.303142	0.257575	0.66802	0.141512	-0.526508	0.0467694	0.0203601
cg08055132	RP5-888M10.2	1	12587516	12587565	3.65454	0.09477	38.5622	1.74524e-56	6.38887e-51	8.06675e-54	-0.00546123	3.68492	3.69038	0.30306	0.202031	0.498917	0.927325	0.428409	0.0516402	0.00966706
cg20856545	RASA3	13	114917249	114917298	3.00756	0.0779978	38.5596	1.75509e-56	6.42491e-51	8.10204e-54	0.316694	3.33969	3.023	0.264738	0.322497	0.554155	0.908538	0.354384	0.0445647	0.0189085
cg14522302	RP11-396C23.2	1	226300553	226300602	-2.24009	0.0581327	-38.534	1.85352e-56	6.78525e-51	8.54566e-54	2.79696	0.561237	-2.23572	0.188779	0.161269	0.873505	0.595763	-0.277742	0.0149538	0.0266253
cg25894160	APMAP	20	24974513	24974562	4.24501	0.110195	38.5226	1.89933e-56	6.95294e-51	8.74583e-54	-1.0519	3.19501	4.24691	0.394461	0.201067	0.328168	0.900905	0.572737	0.0587166	0.0126472
cg02133716	PVT1	8	128981574	128981623	-3.02704	0.0786002	-38.5119	1.94306e-56	7.11303e-51	8.93597e-54	3.17957	0.137059	-3.04251	0.261658	0.148146	0.899413	0.523683	-0.37573	0.0170777	0.0255488
cg17378966	DUSP1;RP11-779O18.3	5	172196698	172196747	4.07626	0.105848	38.5104	1.94914e-56	7.13529e-51	8.95269e-54	-0.816097	3.23457	4.05067	0.348837	0.339236	0.363789	0.902108	0.538319	0.056012	0.0218807
cg25135084	ZNF425	7	148801663	148801712	-2.2985	0.0596947	-38.5042	1.97513e-56	7.23042e-51	9.06068e-54	3.14414	0.860346	-2.28379	0.183324	0.278817	0.8978	0.64356	-0.25424	0.0116524	0.0419553
cg08573089	BAG3	10	121424160	121424209	-2.38235	0.0618879	-38.4945	2.01647e-56	7.38177e-51	9.23876e-54	3.09275	0.690513	-2.40224	0.195395	0.213075	0.894413	0.616824	-0.277588	0.0126198	0.0341838
cg12160087	CCDC64	12	120531938	120531987	-2.20319	0.0572399	-38.4904	2.03435e-56	7.44721e-51	9.30902e-54	2.06976	-0.119624	-2.18938	0.190617	0.0886666	0.806803	0.4793	-0.327503	0.020373	0.0153321
cg09684846	FAM18A	16	10912670	10912719	-5.06813	0.131675	-38.4897	2.03745e-56	7.45857e-51	9.31157e-54	2.77762	-2.32848	-5.10609	0.416581	0.297247	0.869272	0.167836	-0.701436	0.034962	0.0278478
cg23838231	CYP1B1-AS1;CYP1B1	2	38306612	38306661	-2.80995	0.073066	-38.4577	2.18166e-56	7.9865e-51	9.95823e-54	2.64323	-0.124399	-2.76763	0.267769	0.247797	0.860547	0.478654	-0.381893	0.0226135	0.0425177
cg11955845	MYH9	22	36681263	36681312	3.5144	0.091448	38.4306	2.31187e-56	8.46315e-51	1.05394e-53	-0.134636	3.36866	3.5033	0.287298	0.200175	0.476808	0.911161	0.434352	0.0492363	0.0105378
cg03412618	FLJ27365	22	46481099	46481148	2.80575	0.0730161	38.4264	2.3326e-56	8.53905e-51	1.06207e-53	-0.0473992	2.79082	2.83822	0.240407	0.258119	0.491765	0.872542	0.380776	0.0412633	0.0190213
cg05368724	FAM178B	2	97561621	97561670	-2.71009	0.0705386	-38.42	2.3647e-56	8.65655e-51	1.07535e-53	2.67503	-0.0496895	-2.72472	0.224753	0.158239	0.863614	0.491415	-0.372199	0.0176267	0.027363
cg20971407	BHLHE40	3	5022344	5022393	3.894	0.101357	38.4186	2.37183e-56	8.68267e-51	1.07725e-53	-1.37361	2.49701	3.87062	0.345694	0.212454	0.280854	0.848604	0.56775	0.0487005	0.0197105
cg05777976	IGF2-AS;INS-IGF2;IGF2	11	2163538	2163587	-2.9983	0.0780466	-38.4168	2.38107e-56	8.71647e-51	1.08011e-53	0.76982	-2.18827	-2.95809	0.248803	0.307062	0.629499	0.18192	-0.447579	0.0405349	0.033354
cg01607849	USP5	12	6976081	6976130	2.91257	0.0758292	38.4095	2.41834e-56	8.85293e-51	1.09566e-53	-3.03305	-0.150323	2.88273	0.283756	0.183691	0.11032	0.474077	0.363757	0.0194262	0.0315984
cg11302791	SOX7;PINX1	8	10635371	10635420	-2.81322	0.0732579	-38.4015	2.46027e-56	9.0064e-51	1.11328e-53	2.60594	-0.240642	-2.84658	0.247374	0.259527	0.857655	0.458763	-0.398892	0.0209506	0.0441227
cg24485332	EPB42	15	43513055	43513104	-2.33811	0.0608871	-38.4008	2.46401e-56	9.02011e-51	1.11359e-53	3.15157	0.856386	-2.29519	0.186865	0.235313	0.898245	0.643401	-0.254844	0.0119574	0.0375599
cg05708114	ARID3C	9	34624539	34624588	-3.44185	0.0896894	-38.3752	2.60262e-56	9.52753e-51	1.17479e-53	2.45319	-0.941965	-3.39516	0.269293	0.389711	0.844019	0.34467	-0.499349	0.0271573	0.0597576
cg19232164	REXO2	11	114320676	114320725	-2.67291	0.0696706	-38.365	2.66025e-56	9.73849e-51	1.19932e-53	3.34091	0.715914	-2.625	0.197834	0.410799	0.909539	0.619823	-0.289715	0.0116655	0.0674822
cg17162981	U6	15	45248744	45248793	-2.47669	0.0645646	-38.3599	2.68977e-56	9.84654e-51	1.21114e-53	3.23815	0.807919	-2.43023	0.212056	0.233916	0.903434	0.635658	-0.267776	0.0126676	0.0369104
cg02619205	AKNA	9	117157157	117157206	2.98224	0.0777624	38.3507	2.74295e-56	1.00412e-50	1.23357e-53	-1.92645	1.13272	3.05917	0.279525	0.166326	0.210052	0.686297	0.476245	0.0313988	0.0248955
cg10933959	RP11-168G16.1	15	100890859	100890908	3.21948	0.0840444	38.3069	3.01343e-56	1.10314e-50	1.35354e-53	-0.797343	2.34231	3.13966	0.257253	0.422666	0.366241	0.831687	0.465446	0.0407887	0.0394968
cg19418951	MAP3K13	3	185080768	185080817	-3.84302	0.10034	-38.3002	3.05695e-56	1.11907e-50	1.37141e-53	1.50129	-2.23605	-3.73734	0.329556	0.305947	0.736712	0.177049	-0.559663	0.0452893	0.0306038
cg24427660	RPLP2	11	818844	818893	3.21485	0.083967	38.2871	3.14412e-56	1.15098e-50	1.40879e-53	-1.1115	2.12318	3.23468	0.299279	0.27517	0.318101	0.811715	0.493614	0.0436943	0.0288023
cg03289764	RP11-705C15.2;RP11-705C15.4	12	9799810	9799859	-2.79183	0.0729252	-38.2835	3.16844e-56	1.15989e-50	1.41627e-53	2.79262	0.0592624	-2.73335	0.211531	0.307717	0.873002	0.510421	-0.362581	0.0163022	0.0524827
cg03378645	CMIP	16	81659528	81659577	2.152	0.0562123	38.2835	3.16854e-56	1.15992e-50	1.41627e-53	-0.979927	1.16773	2.14766	0.196286	0.165672	0.337107	0.691486	0.354379	0.0300258	0.0245399
cg05204097	LA16c-366D3.1;LMF1	16	979553	979602	-2.4199	0.0632238	-38.2752	3.22522e-56	1.18067e-50	1.43984e-53	3.67573	1.31114	-2.36459	0.182632	0.37356	0.926972	0.710073	-0.216899	0.00853357	0.0526953
cg07749597	SEPP1	5	42840650	42840699	3.84541	0.100515	38.2573	3.35207e-56	1.22711e-50	1.49465e-53	-0.783152	3.03561	3.81876	0.349001	0.156193	0.369322	0.890887	0.521565	0.0548084	0.0107423
cg20023120		11	69830563	69830612	-4.01228	0.104935	-38.236	3.50861e-56	1.28441e-50	1.56254e-53	1.03148	-2.98729	-4.01877	0.305559	0.456915	0.669924	0.115689	-0.554235	0.0469902	0.036116
cg13691247	ATP5G2	12	54071090	54071139	-4.38266	0.114651	-38.2262	3.58326e-56	1.31174e-50	1.59385e-53	1.07846	-3.25813	-4.3366	0.34992	0.476638	0.676826	0.0983646	-0.578461	0.0549327	0.0328432
cg04705952	IGSF8	1	160066587	160066636	2.9222	0.0764521	38.2226	3.61096e-56	1.32188e-50	1.60422e-53	-0.104069	2.83613	2.9402	0.251128	0.234445	0.48203	0.876172	0.394142	0.0431421	0.0175184
cg22184944	BAIAP2	17	79031043	79031092	-3.25259	0.0851192	-38.2122	3.69307e-56	1.35194e-50	1.63871e-53	2.49322	-0.796865	-3.29008	0.238996	0.41396	0.847956	0.367739	-0.480217	0.0222678	0.064747
cg24828746	ZBTB7A	19	4051723	4051772	3.30832	0.0865796	38.2113	3.69994e-56	1.35445e-50	1.63977e-53	-0.0974373	3.13196	3.2294	0.325757	0.324642	0.483293	0.895904	0.412611	0.0556424	0.0204458
cg15675643	AC016995.3	2	38711098	38711147	-2.27575	0.0595632	-38.2073	3.73222e-56	1.36627e-50	1.65208e-53	2.75614	0.50422	-2.25192	0.203484	0.228174	0.870248	0.585995	-0.284253	0.0158786	0.0380089
cg22985033	LBP	20	36975012	36975061	2.50352	0.0655484	38.1934	3.84506e-56	1.40758e-50	1.69997e-53	-0.112493	2.38848	2.50098	0.212206	0.132667	0.48058	0.839286	0.358706	0.0364695	0.0121139
cg19641325	MIR4472-2	12	116864568	116864617	-2.24853	0.0588744	-38.1919	3.85757e-56	1.41216e-50	1.70345e-53	2.93384	0.732251	-2.20159	0.198482	0.242981	0.883546	0.623477	-0.260069	0.0140185	0.0394645
cg07109453	RP5-855F14.1	1	234669777	234669826	3.8149	0.0999582	38.165	4.08791e-56	1.49648e-50	1.80298e-53	-1.18351	2.58031	3.76382	0.315354	0.447411	0.30762	0.852742	0.545122	0.0459149	0.0426011
cg07588216	ENTPD6	20	25203997	25204046	-2.37276	0.0621889	-38.1542	4.18411e-56	1.53169e-50	1.84319e-53	3.32684	0.932898	-2.39394	0.204467	0.275857	0.908687	0.654985	-0.253702	0.012293	0.0414239
cg10083258	FAM174B	15	93362731	93362780	-2.63435	0.0690559	-38.1481	4.23885e-56	1.55173e-50	1.86506e-53	2.85066	0.203104	-2.64755	0.226543	0.258464	0.877231	0.534852	-0.342378	0.018493	0.0442734
cg27663249	SRRM2-AS1	16	2801092	2801141	-2.81919	0.0739302	-38.1331	4.37817e-56	1.60274e-50	1.92405e-53	3.05644	0.229059	-2.82738	0.233377	0.174504	0.891709	0.53949	-0.35222	0.0160917	0.0300294
cg22888902	ENPEP	4	111397994	111398043	2.71212	0.0711336	38.1272	4.43416e-56	1.62323e-50	1.94632e-53	0.058285	2.76818	2.70989	0.28664	0.121048	0.509987	0.871727	0.36174	0.0490774	0.00948991
cg14396008	C2orf54	2	241856095	241856144	-3.32392	0.0872114	-38.1134	4.56837e-56	1.67236e-50	2.00283e-53	0.599168	-2.77642	-3.37559	0.23768	0.510243	0.601723	0.132308	-0.469415	0.0393834	0.0458269
cg01569664	IRS2	13	110433968	110434017	2.57476	0.0675577	38.112	4.58184e-56	1.67729e-50	2.00633e-53	0.549043	3.1046	2.55555	0.23524	0.307715	0.593389	0.894279	0.30089	0.0388356	0.0205128
cg27190014	PVT1	8	128971423	128971472	-2.27502	0.0597022	-38.1062	4.63977e-56	1.6985e-50	2.02927e-53	2.31862	0.125676	-2.19294	0.210979	0.171117	0.832041	0.521697	-0.310344	0.0201498	0.0295318
cg17522727	SLC25A22	11	794819	794868	3.91202	0.102664	38.1052	4.64976e-56	1.70216e-50	2.03121e-53	0.441665	4.35402	3.91235	0.321949	0.225315	0.574819	0.952911	0.378092	0.0524037	0.0073084
cg18514949	CDKL3	5	133563216	133563265	-2.43536	0.06392	-38.1001	4.70041e-56	1.7207e-50	2.05089e-53	2.42431	0.031138	-2.39318	0.213918	0.188414	0.841974	0.505403	-0.33657	0.0197405	0.032568
cg07776993	ADCK5	8	145596895	145596944	4.28592	0.112503	38.096	4.7428e-56	1.73621e-50	2.06692e-53	-0.775134	3.47762	4.25275	0.352979	0.445203	0.370459	0.91468	0.544221	0.0567864	0.0264832
cg26703661	PLIN1	15	90208867	90208916	-3.30128	0.0866916	-38.0807	4.90191e-56	1.79446e-50	2.13372e-53	0.44211	-2.88206	-3.32417	0.263948	0.310004	0.575471	0.1212	-0.454271	0.0446778	0.0242242
cg05106231	RP11-104H15.7	17	7338104	7338153	-2.10401	0.0552639	-38.072	4.99444e-56	1.82833e-50	2.17142e-53	3.23662	1.08913	-2.14749	0.176343	0.202119	0.903571	0.679545	-0.224027	0.010466	0.0305308
cg04330057	ATXN1	6	16306377	16306426	-3.23781	0.0850615	-38.0643	5.07803e-56	1.85893e-50	2.20514e-53	2.97727	-0.254006	-3.23128	0.253638	0.460466	0.886141	0.457068	-0.429073	0.0177432	0.0782696
cg13588403	DPF3	14	73209128	73209177	-3.61269	0.0949229	-38.0592	5.13389e-56	1.87939e-50	2.22676e-53	2.28247	-1.30626	-3.58874	0.29691	0.395326	0.827568	0.291019	-0.53655	0.0290471	0.0529395
cg01597480	CPED1	7	120629356	120629405	3.2159	0.0845044	38.056	5.1701e-56	1.89264e-50	2.23832e-53	-1.45743	1.69199	3.14943	0.290115	0.322402	0.268729	0.761453	0.492724	0.0395163	0.0369074
cg19693031	TXNIP	1	145441552	145441601	3.86482	0.101557	38.0558	5.17278e-56	1.89362e-50	2.23832e-53	-0.704216	3.15609	3.86031	0.353518	0.173029	0.382104	0.898648	0.516545	0.0558457	0.0110304
cg08648499	PRSS8	16	31147585	31147634	-2.56542	0.0674289	-38.0463	5.2799e-56	1.93284e-50	2.28198e-53	2.98234	0.410085	-2.57225	0.196816	0.265811	0.886959	0.569956	-0.317003	0.013862	0.0443279
cg24145685	STK11	19	1227852	1227901	-2.29494	0.0603447	-38.0305	5.46212e-56	1.99954e-50	2.35795e-53	2.914	0.627653	-2.28635	0.181739	0.288486	0.882244	0.606065	-0.276179	0.0130361	0.046723
cg22810684	C17orf62	17	80401617	80401666	2.27411	0.0597997	38.0288	5.48267e-56	2.00706e-50	2.36403e-53	0.343629	2.6385	2.29487	0.196628	0.150067	0.558975	0.861192	0.302217	0.0332466	0.0125735
cg24123198	WWC2-AS2	4	184018031	184018080	-2.4832	0.0653149	-38.0189	5.60134e-56	2.05051e-50	2.41236e-53	2.49998	0.0326696	-2.46731	0.198567	0.203452	0.84894	0.505687	-0.343253	0.0178999	0.0350832
cg19698976	RP11-438N16.2	12	114232857	114232906	-3.2222	0.0847571	-38.0169	5.62559e-56	2.05938e-50	2.41996e-53	2.95451	-0.270196	-3.2247	0.271036	0.272662	0.884378	0.453659	-0.430719	0.0191474	0.0466159
cg00839272	AC018890.6	2	175583801	175583850	-1.89111	0.0497447	-38.0163	5.63312e-56	2.06214e-50	2.42035e-53	2.76217	0.886009	-1.87616	0.161173	0.204974	0.87102	0.648231	-0.222789	0.0125964	0.0318557
cg07119973	DCAKD	17	43109173	43109222	-3.13397	0.0824818	-37.9959	5.8868e-56	2.155e-50	2.52638e-53	1.82489	-1.33902	-3.16391	0.271372	0.340343	0.778214	0.285597	-0.492617	0.0322322	0.0460912
cg18805612	CIT	12	120151550	120151599	3.34868	0.0881469	37.9898	5.96511e-56	2.18367e-50	2.55699e-53	-0.0769903	3.27762	3.35461	0.293536	0.169794	0.486654	0.906072	0.419418	0.0502393	0.0102572
cg00130866	DERL1	8	124052565	124052614	-2.61205	0.0687634	-37.9861	6.01312e-56	2.20125e-50	2.57456e-53	2.71867	0.109618	-2.60905	0.226005	0.190128	0.867103	0.518873	-0.34823	0.017883	0.0326549
cg14276379	RP11-49O14.2;C9orf3	9	97663142	97663191	3.50915	0.0923894	37.9822	6.06378e-56	2.21979e-50	2.59321e-53	-1.10884	2.31078	3.41961	0.327585	0.393113	0.31876	0.829073	0.510312	0.0486002	0.0393887
cg13756879	INS-IGF2;IGF2	11	2161425	2161474	-3.60956	0.0950424	-37.9784	6.11343e-56	2.23797e-50	2.6114e-53	0.81282	-2.6935	-3.50632	0.333984	0.272308	0.635597	0.135314	-0.500283	0.0529664	0.022965
cg26735478	SLC25A10	17	79694557	79694606	2.94901	0.0776615	37.9727	6.18962e-56	2.26586e-50	2.64086e-53	-0.822955	2.13834	2.9613	0.218306	0.418269	0.361846	0.811211	0.449365	0.034862	0.0466849
cg12238593	BTN2A3P	6	26440292	26440341	4.12735	0.108727	37.9607	6.35199e-56	2.3253e-50	2.70698e-53	-2.1445	1.96538	4.10988	0.382043	0.679578	0.18772	0.786719	0.598999	0.0437447	0.0845241
cg01981445	TSTA3	8	144698211	144698260	-2.09642	0.0552469	-37.9463	6.55239e-56	2.39866e-50	2.78914e-53	2.90194	0.811909	-2.09003	0.155753	0.275414	0.881539	0.635942	-0.245596	0.011238	0.0425726
cg16786516	EXOC2	6	604569	604618	-3.09591	0.0815991	-37.9404	6.63692e-56	2.4296e-50	2.82184e-53	2.86176	-0.212713	-3.07447	0.28162	0.170428	0.877537	0.463324	-0.414213	0.021496	0.0292807
cg23365801	KCNAB3;RP11-1099M24.7	17	7832861	7832910	-4.76133	0.125498	-37.9395	6.65008e-56	2.43442e-50	2.82416e-53	1.68019	-3.07915	-4.75934	0.377134	0.377574	0.759003	0.108234	-0.650769	0.0467175	0.0268032
cg13670288	INS-IGF2;IGF2	11	2176829	2176878	3.00176	0.0792061	37.8981	7.27314e-56	2.66251e-50	3.08517e-53	0.263496	3.29689	3.0334	0.24765	0.289695	0.545182	0.906364	0.361182	0.0420252	0.0170822
cg13065228	FOXH1	8	145701144	145701193	-3.66637	0.0967539	-37.8937	7.34255e-56	2.68792e-50	3.11102e-53	2.31557	-1.34912	-3.66469	0.321778	0.287236	0.830449	0.283515	-0.546934	0.0327379	0.0394492
cg20889322	NEAT1	11	65196622	65196671	3.3676	0.0888955	37.8827	7.52035e-56	2.75301e-50	3.1821e-53	-2.06218	1.31004	3.37222	0.311276	0.224917	0.195367	0.711631	0.516264	0.0336439	0.0320966
cg14384093	TMEM245	9	111878517	111878566	4.16673	0.109992	37.8823	7.52771e-56	2.7557e-50	3.1821e-53	-0.632253	3.56608	4.19833	0.36844	0.251518	0.393587	0.921268	0.52768	0.0601498	0.0133567
cg04520704	MICAL3	22	18325160	18325209	3.32496	0.0877749	37.8806	7.55529e-56	2.76579e-50	3.19007e-53	-0.639408	2.67225	3.31166	0.277168	0.294453	0.391815	0.862746	0.470931	0.045811	0.0241648
cg17098965	ZNF217	20	52199520	52199569	3.42193	0.0903482	37.875	7.64774e-56	2.79964e-50	3.22539e-53	-0.980239	2.41766	3.3979	0.330391	0.245119	0.338238	0.841123	0.502886	0.0508338	0.0231897
cg21954542	EIF4A3	17	78113146	78113195	-2.13146	0.0562815	-37.8715	7.70578e-56	2.82089e-50	3.24613e-53	3.26892	1.14863	-2.12029	0.169375	0.282582	0.905539	0.687658	-0.217881	0.00994059	0.0401178
cg17748242	STAT3	17	40517479	40517528	-2.14588	0.0566747	-37.8631	7.8464e-56	2.87236e-50	3.30157e-53	3.02375	0.873444	-2.15031	0.191904	0.240895	0.889843	0.646002	-0.24384	0.012863	0.0374314
cg13500877	NR4A2	2	157183707	157183756	-2.90405	0.0767083	-37.8584	7.92768e-56	2.90212e-50	3.33194e-53	2.96369	0.119962	-2.84373	0.252561	0.176358	0.885165	0.520703	-0.364462	0.0193156	0.0304151
cg14415956	RP11-103C3.2	1	221736984	221737033	3.70412	0.097855	37.8531	8.01832e-56	2.9353e-50	3.36617e-53	-0.317796	3.39991	3.71771	0.327595	0.201687	0.445876	0.912872	0.466996	0.0549526	0.0109284
cg11310939	MARCH3	5	126257116	126257165	-2.78282	0.0735494	-37.8361	8.32027e-56	3.04583e-50	3.48893e-53	3.3338	0.5551	-2.7787	0.214218	0.314711	0.90903	0.593962	-0.315068	0.0124473	0.0518694
cg17553677	VGLL4	3	11674659	11674708	-2.63967	0.0697689	-37.8345	8.34879e-56	3.05628e-50	3.49688e-53	2.86142	0.281948	-2.57947	0.233575	0.176321	0.877988	0.548545	-0.329443	0.0177701	0.0302482
cg27407935	SREBF1	17	17723235	17723284	3.26182	0.0862215	37.8307	8.41875e-56	3.08189e-50	3.52215e-53	-2.09069	1.21244	3.30313	0.281555	0.210007	0.191908	0.697731	0.505823	0.0297713	0.0306654
cg19141644	ZNF513	2	27601088	27601137	2.46244	0.0650987	37.8262	8.49982e-56	3.11156e-50	3.55201e-53	-1.00968	1.46514	2.47482	0.209493	0.211517	0.332611	0.733209	0.400598	0.0321306	0.0290378
cg10279148	CARHSP1	16	8960078	8960127	3.58564	0.0948073	37.8203	8.61057e-56	3.15211e-50	3.59419e-53	-0.429247	3.14874	3.57799	0.326117	0.129953	0.426948	0.898399	0.471451	0.0544292	0.0080993
cg10333802	RP1-292L20.2	14	71373840	71373889	2.47455	0.0654487	37.809	8.82337e-56	3.23001e-50	3.67882e-53	-2.83409	-0.41607	2.41802	0.24893	0.109817	0.124184	0.42849	0.304306	0.0188128	0.01863
cg00524108	PAFAH1B3	19	42806155	42806204	-4.25788	0.112622	-37.8067	8.86878e-56	3.24663e-50	3.69355e-53	-0.355648	-4.5716	-4.21595	0.396615	0.17876	0.440166	0.0406097	-0.399556	0.0648393	0.0047718
cg17455261	AFF1	4	87882851	87882900	-3.61533	0.0956294	-37.8057	8.88811e-56	3.2537e-50	3.69739e-53	2.04183	-1.4956	-3.53744	0.30293	0.331182	0.802534	0.264034	-0.5385	0.0347694	0.0439515
cg05283597	ITIH1	3	52812362	52812411	2.8909	0.0764932	37.7929	9.13664e-56	3.34469e-50	3.79647e-53	-0.576687	2.29681	2.8735	0.25114	0.278283	0.402053	0.829295	0.427242	0.0417581	0.0277461
cg26348616	TOP1	20	39661470	39661519	-3.12098	0.0825872	-37.7901	9.19243e-56	3.36511e-50	3.81532e-53	3.36161	0.277194	-3.08442	0.343386	0.225648	0.909445	0.547605	-0.36184	0.0202469	0.0385319
cg14586546	RALGDS	9	136003204	136003253	3.1627	0.0837033	37.7847	9.30234e-56	3.40534e-50	3.8522e-53	-0.204842	2.9493	3.15414	0.265277	0.258978	0.464772	0.884218	0.419446	0.0451991	0.0176995
cg02304370	PHRF1	11	587926	587975	3.50298	0.0927085	37.7849	9.29794e-56	3.40373e-50	3.8522e-53	-0.158148	3.30593	3.46408	0.307449	0.313947	0.472894	0.906677	0.433783	0.0525377	0.0182958
cg16233920	CSPG5	3	47621797	47621846	-2.42968	0.0643114	-37.7799	9.39822e-56	3.44044e-50	3.88751e-53	2.65366	0.243349	-2.41031	0.226847	0.264897	0.861835	0.54169	-0.320144	0.018372	0.0451451
cg02029908	DUSP1;RP11-779O18.3	5	172195554	172195603	4.10501	0.108667	37.776	9.4792e-56	3.47009e-50	3.91658e-53	-0.205416	3.84156	4.04697	0.338745	0.259374	0.464875	0.933943	0.469068	0.0575115	0.0124613
cg04745100	TP53I11	11	44973062	44973111	-1.91309	0.0506536	-37.7682	9.64206e-56	3.52971e-50	3.97938e-53	2.62118	0.716729	-1.90445	0.172428	0.152555	0.859575	0.621392	-0.238182	0.0146205	0.0244712
cg02199826	ALB	4	74296726	74296775	-2.48066	0.0656849	-37.766	9.6871e-56	3.5462e-50	3.99346e-53	2.49481	0.0446142	-2.4502	0.239473	0.285006	0.848107	0.507618	-0.340489	0.0213221	0.0490011
cg07064050	ARMC6	19	19164963	19165012	3.02643	0.0801469	37.7611	9.79158e-56	3.58444e-50	4.03199e-53	0.0807891	3.10129	3.0205	0.241605	0.335274	0.513805	0.893771	0.379966	0.0413346	0.0224499
cg20237264	TUBBP1	8	30238687	30238736	-2.72042	0.0720663	-37.7489	1.00542e-55	3.68059e-50	4.13549e-53	3.59895	0.849376	-2.74957	0.237028	0.292615	0.922952	0.641749	-0.281203	0.0120696	0.0449785
cg05110225	SUMF2	7	56131707	56131756	2.82326	0.0747924	37.748	1.00748e-55	3.68811e-50	4.1393e-53	-2.83151	-0.0421768	2.78933	0.253124	0.193059	0.12442	0.492684	0.368264	0.0191884	0.0332743
cg09547025	GPR126	6	142721804	142721853	-2.8694	0.0760466	-37.7321	1.04274e-55	3.8172e-50	4.27611e-53	1.99149	-0.822062	-2.81355	0.262392	0.160557	0.797494	0.361646	-0.435848	0.029767	0.0256718
cg10970143	CCDC19	1	159866510	159866559	-2.62423	0.0695493	-37.732	1.04311e-55	3.81857e-50	4.27611e-53	1.63793	-0.915437	-2.55337	0.22317	0.30333	0.755731	0.348003	-0.407728	0.0296995	0.0456936
cg25507845	CAMK2A	5	149635646	149635695	-2.42275	0.0642304	-37.7197	1.0713e-55	3.92177e-50	4.38677e-53	2.26585	-0.138429	-2.40428	0.241644	0.125926	0.826571	0.476071	-0.3505	0.024245	0.021747
cg00868875	KCTD1	18	24127189	24127238	-3.86855	0.102565	-37.7179	1.07545e-55	3.93693e-50	4.3988e-53	3.87022	0.0055541	-3.86466	0.335023	0.288701	0.934562	0.500847	-0.433715	0.0149653	0.0495803
cg19017293	SLC16A3;CSNK1D	17	80201251	80201300	2.48693	0.065938	37.7162	1.07953e-55	3.95189e-50	4.41059e-53	-0.36897	2.13592	2.50489	0.208247	0.296205	0.436727	0.81281	0.376083	0.0353424	0.030091
cg02598564	RP11-432J9.6	10	72822586	72822635	-2.63531	0.0698759	-37.7142	1.0843e-55	3.96933e-50	4.42511e-53	2.54762	-0.0832915	-2.63091	0.23654	0.218197	0.852772	0.485661	-0.367111	0.0206733	0.0375436
cg14459059	AL163952.2	14	56582809	56582858	-2.91318	0.0772462	-37.7129	1.08736e-55	3.98054e-50	4.43267e-53	2.29448	-0.601379	-2.89586	0.239386	0.260087	0.829405	0.398028	-0.431377	0.0244033	0.0426782
cg00293644	IQCC	1	32674293	32674342	3.91222	0.103748	37.7087	1.09728e-55	4.01685e-50	4.46814e-53	-0.900247	2.98073	3.88097	0.339126	0.227689	0.350512	0.88667	0.536159	0.0537337	0.0157593
cg13702222	MBNL1	3	152017192	152017241	3.28122	0.0870377	37.6989	1.12102e-55	4.10375e-50	4.55973e-53	-1.11884	2.1284	3.24724	0.30141	0.308025	0.316955	0.811878	0.494923	0.04513	0.0310752
cg08810582	NUP107	12	69139650	69139699	2.98632	0.0792257	37.6938	1.13338e-55	4.14901e-50	4.60489e-53	-2.77994	0.215551	2.99549	0.293427	0.262426	0.128795	0.537059	0.408265	0.023396	0.0450968
cg16047868	LRTOMT	11	71795230	71795279	-2.19384	0.0582043	-37.692	1.1378e-55	4.1652e-50	4.61774e-53	2.70754	0.539169	-2.16837	0.193648	0.186244	0.866477	0.591993	-0.274484	0.0158234	0.0308366
cg01179095	CLCN6	1	11900604	11900653	2.99973	0.0796033	37.6835	1.15907e-55	4.24306e-50	4.69885e-53	-0.343101	2.67317	3.01627	0.245543	0.312493	0.441223	0.86259	0.421367	0.041732	0.0264387
cg04214305	EPN2	17	19235002	19235051	-2.72147	0.0722296	-37.678	1.17301e-55	4.2941e-50	4.75011e-53	3.35914	0.654172	-2.70497	0.253139	0.292057	0.910179	0.61034	-0.299838	0.0145739	0.0467062
cg15392457	CTD-2523D13.2	11	119613909	119613958	-2.65009	0.0703612	-37.6641	1.20904e-55	4.42599e-50	4.88519e-53	2.46248	-0.202588	-2.66507	0.221697	0.291551	0.845377	0.465492	-0.379885	0.0204519	0.0489489
cg02386575	QRICH1	3	49068009	49068058	-2.11367	0.0561183	-37.6645	1.20802e-55	4.42226e-50	4.88519e-53	3.37384	1.29924	-2.07461	0.181338	0.227826	0.911505	0.710074	-0.201432	0.0101273	0.0326267
cg13754720	PTCH1	9	98274805	98274854	-2.57244	0.0683022	-37.6626	1.21319e-55	4.44118e-50	4.89656e-53	2.66192	0.110975	-2.55094	0.238137	0.309883	0.862402	0.51881	-0.343592	0.0194405	0.0526158
cg27023962	DLEU1	13	50909275	50909324	-2.79669	0.074287	-37.6471	1.25461e-55	4.59282e-50	5.05817e-53	2.45284	-0.339272	-2.79211	0.238565	0.259883	0.844341	0.442023	-0.402317	0.0218225	0.0435375
cg06289802	SLC9A3R1	17	72748141	72748190	3.61751	0.0961123	37.6383	1.27897e-55	4.68196e-50	5.15067e-53	-0.155972	3.47997	3.63594	0.335542	0.271359	0.473208	0.916676	0.443468	0.0573546	0.0153388
cg07618085	TBC1D16	17	77924534	77924583	-3.52508	0.0936612	-37.6365	1.28408e-55	4.70069e-50	5.1656e-53	2.89958	-0.596153	-3.49574	0.338759	0.11751	0.879637	0.398291	-0.481346	0.0257801	0.0194727
cg12357606	CORIN	4	47719332	47719381	-2.79698	0.0743383	-37.625	1.31669e-55	4.82007e-50	5.29097e-53	2.28055	-0.45815	-2.7387	0.257759	0.189416	0.827852	0.421614	-0.406238	0.0249708	0.0314845
cg03159676	CTD-2542L18.1	16	85600536	85600585	-2.40275	0.0638722	-37.6181	1.3367e-55	4.89329e-50	5.36546e-53	2.60705	0.222881	-2.38417	0.215478	0.254293	0.858043	0.538231	-0.319813	0.0186302	0.0434558
cg16174225	TAS1R3	1	1268469	1268518	1.84585	0.0490699	37.6167	1.34066e-55	4.90782e-50	5.36961e-53	0.269209	2.16701	1.8978	0.153327	0.213816	0.546364	0.81692	0.270556	0.0260795	0.0218477
cg26244838	SLC12A7	5	1110178	1110227	3.26621	0.0868284	37.6169	1.34016e-55	4.90598e-50	5.36961e-53	0.0576555	3.31133	3.25367	0.287352	0.232038	0.509922	0.907681	0.397759	0.0487836	0.012984
cg07214715	ST3GAL5	2	86114835	86114884	2.56319	0.0681421	37.6153	1.34483e-55	4.92309e-50	5.38042e-53	-3.32407	-0.74676	2.57731	0.222134	0.278646	0.0915709	0.374522	0.282951	0.0125827	0.0435365
cg04271289	SBNO2	19	1152099	1152148	3.05958	0.0813538	37.6083	1.36545e-55	4.99856e-50	5.45695e-53	1.48859	4.55602	3.06743	0.284295	0.215001	0.735534	0.958861	0.223327	0.038176	0.00562792
cg21563219	FRS2	12	69867411	69867460	2.65612	0.0706273	37.6076	1.36747e-55	5.00593e-50	5.45903e-53	-0.308682	2.37736	2.68605	0.239144	0.159472	0.447014	0.838079	0.391065	0.04076	0.0154645
cg11693986	AP1S1	7	100805303	100805352	-2.60432	0.0692579	-37.6031	1.38092e-55	5.05518e-50	5.50673e-53	3.39387	0.79072	-2.60315	0.262103	0.205986	0.912078	0.633065	-0.279013	0.0141421	0.0323126
cg05246530	ST3GAL2	16	70441937	70441986	-2.81372	0.0748343	-37.5992	1.39271e-55	5.09834e-50	5.54771e-53	2.2715	-0.488529	-2.76003	0.21647	0.32187	0.827384	0.41709	-0.410294	0.0215544	0.0536731
cg01160818	C5orf56	5	131747058	131747107	2.64095	0.0702806	37.5772	1.4613e-55	5.34943e-50	5.80828e-53	-3.15711	-0.509916	2.64719	0.202282	0.478301	0.101501	0.415284	0.313783	0.012622	0.0754104
cg01680823	TCAP	17	37821997	37822046	2.67278	0.071136	37.5728	1.47546e-55	5.40129e-50	5.85823e-53	-0.0555808	2.60276	2.65835	0.241086	0.194093	0.490373	0.857933	0.36756	0.0413932	0.015423
cg14723977	WIZ	19	15532806	15532855	3.33685	0.088879	37.5438	1.57196e-55	5.75455e-50	6.23462e-53	0.161076	3.47164	3.31057	0.291936	0.191821	0.527477	0.916803	0.389325	0.0493551	0.00972619
cg03759537	MCPH1;CTD-2541M15.1	8	6484349	6484398	-2.7443	0.0731282	-37.5273	1.62963e-55	5.96567e-50	6.45635e-53	2.8616	0.146117	-2.71548	0.209593	0.402959	0.878217	0.52522	-0.352998	0.0154418	0.0684174
cg08036487	RP11-321F6.1	15	66971801	66971850	-2.50594	0.0667883	-37.5207	1.65336e-55	6.05253e-50	6.54327e-53	2.16224	-0.324749	-2.48699	0.221229	0.214989	0.816289	0.444269	-0.372021	0.0231007	0.0365405
cg25520960	MIR375	2	219863984	219864033	-2.43063	0.0647823	-37.52	1.65586e-55	6.06166e-50	6.54607e-53	2.41828	-0.0216384	-2.43992	0.222011	0.16992	0.841338	0.496254	-0.345084	0.0208922	0.029367
cg12167564	LYST	1	236047034	236047083	3.48872	0.0930007	37.5128	1.682e-55	6.15735e-50	6.64223e-53	-1.49134	2.02502	3.51636	0.301824	0.217375	0.264318	0.801761	0.537443	0.0408493	0.0226565
cg02180189	KCNQ1OT1;KCNQ1	11	2710438	2710487	-2.83141	0.0754904	-37.5069	1.7039e-55	6.23755e-50	6.7215e-53	2.23662	-0.562517	-2.79914	0.239508	0.191668	0.823685	0.404133	-0.419551	0.0241304	0.0317469
cg22544863	PGLYRP2	19	15580352	15580401	-4.15738	0.110891	-37.4907	1.76514e-55	6.46172e-50	6.95556e-53	1.68076	-2.37032	-4.05108	0.387236	0.312248	0.759022	0.164033	-0.594989	0.0513015	0.0288031
cg12643917	ERI3	1	44715958	44716007	-3.15386	0.0841559	-37.4764	1.82125e-55	6.66711e-50	7.16894e-53	2.51321	-0.639467	-3.15268	0.27593	0.200566	0.849345	0.391436	-0.457909	0.0241222	0.0329731
cg10395101	MCPH1;ANGPT2	8	6420810	6420859	-3.45953	0.0923444	-37.4634	1.87411e-55	6.86062e-50	7.36909e-53	1.78098	-1.67203	-3.45301	0.303065	0.281945	0.772575	0.240533	-0.532042	0.0385039	0.0349996
cg14923289	RP1-152L7.5	6	52535627	52535676	1.75734	0.0469216	37.4527	1.91853e-55	7.02325e-50	7.53567e-53	-2.15806	-0.382493	1.77556	0.15245	0.185054	0.183568	0.434396	0.250828	0.0158134	0.0310225
cg25420477	AC016700.2	2	70319121	70319170	-2.56343	0.0684633	-37.4425	1.96179e-55	7.18161e-50	7.69733e-53	3.14981	0.604014	-2.5458	0.205149	0.287886	0.898015	0.602208	-0.295807	0.0129377	0.0470889
cg10018933	HDAC4	2	240216650	240216699	-2.88072	0.0769416	-37.4404	1.97091e-55	7.215e-50	7.72484e-53	2.70255	-0.186014	-2.88856	0.262137	0.212251	0.865449	0.467976	-0.397473	0.021437	0.0364149
cg04155862	MGLL	3	127541124	127541173	2.55645	0.0682892	37.4356	1.99141e-55	7.29003e-50	7.79683e-53	-2.52177	0.0476863	2.56945	0.21959	0.209071	0.149321	0.508236	0.358915	0.0193179	0.0361072
cg13391244	CPED1	7	120629590	120629639	4.09281	0.109335	37.4336	2.00007e-55	7.32174e-50	7.82238e-53	-1.4793	2.62286	4.10216	0.374392	0.240009	0.266966	0.859201	0.592236	0.0499845	0.0210212
cg09482050	RLTPR	16	67686832	67686881	-3.06026	0.0818329	-37.3964	2.16995e-55	7.94364e-50	8.47774e-53	-0.298001	-3.36698	-3.06898	0.275775	0.281436	0.449106	0.0895977	-0.359508	0.0462679	0.0178376
cg05408284	TXNDC15	5	134240090	134240139	3.03796	0.0812747	37.379	2.2547e-55	8.25386e-50	8.79943e-53	-2.99973	0.0166339	3.01636	0.273084	0.164411	0.112524	0.502873	0.390349	0.0202269	0.0284097
cg21249708	PITPNM2	12	123601893	123601942	-2.41084	0.0645027	-37.3758	2.27017e-55	8.3105e-50	8.85038e-53	2.51775	0.120342	-2.3974	0.217252	0.170284	0.850345	0.520775	-0.32957	0.0192593	0.0293903
cg24136690	CALML3	10	5580903	5580952	-2.83587	0.0758974	-37.3645	2.32716e-55	8.51912e-50	9.0629e-53	2.43561	-0.347367	-2.78298	0.254294	0.164245	0.842613	0.440265	-0.402348	0.0231457	0.0280554
cg27629589	U6	2	43294963	43295012	-3.09747	0.0829165	-37.3565	2.36838e-55	8.67004e-50	9.21365e-53	2.28994	-0.751937	-3.04188	0.280473	0.234655	0.828498	0.373303	-0.455195	0.0276664	0.0378176
cg11757040	DPF3	14	73209188	73209237	-3.19161	0.0854536	-37.349	2.40757e-55	8.81348e-50	9.35613e-53	2.49256	-0.748937	-3.2415	0.308305	0.265835	0.847137	0.373847	-0.47329	0.0269917	0.0440269
cg06890610	SNX29	16	12530114	12530163	-2.39058	0.0640083	-37.3479	2.41348e-55	8.83513e-50	9.36918e-53	3.36438	0.99124	-2.37314	0.196138	0.293561	0.910883	0.663833	-0.24705	0.0111813	0.0436535
cg00594040	LINC00299	2	8422258	8422307	-2.61076	0.0699124	-37.3433	2.43832e-55	8.92606e-50	9.45558e-53	2.20925	-0.463053	-2.6723	0.217134	0.257333	0.821146	0.420993	-0.400154	0.0224386	0.0433504
cg22442557	BAIAP2	17	79011304	79011353	3.65347	0.0978483	37.3381	2.4662e-55	9.02813e-50	9.55358e-53	-0.0263062	3.6081	3.63441	0.325952	0.203401	0.49543	0.923649	0.428219	0.0555339	0.0102876
cg18173263	PEMT	17	17465194	17465243	3.31867	0.0889048	37.3284	2.51941e-55	9.22291e-50	9.74938e-53	0.0235873	3.38095	3.35736	0.279822	0.252217	0.503999	0.911436	0.407437	0.0478812	0.0155485
cg01593345	APOLD1;RP11-59H1.3	12	12932730	12932779	2.4131	0.0646468	37.3275	2.52391e-55	9.23938e-50	9.75647e-53	-1.9919	0.413779	2.40568	0.249986	0.149389	0.202317	0.571056	0.36874	0.0290373	0.0254365
cg02551234	PLCB3	11	64023126	64023175	-2.5608	0.068634	-37.311	2.6171e-55	9.58051e-50	1.0106e-52	2.80797	0.272265	-2.5357	0.232797	0.218937	0.874003	0.546831	-0.327172	0.017312	0.0375997
cg00891025	EPB49	8	21915184	21915233	-1.87313	0.0502112	-37.3049	2.65242e-55	9.70983e-50	1.02316e-52	2.5738	0.702432	-1.87136	0.161529	0.170406	0.855652	0.619027	-0.236626	0.0136179	0.028024
cg20070768	STOML1	15	74285128	74285177	-2.78785	0.0747748	-37.2832	2.78193e-55	1.01839e-49	1.07199e-52	2.76413	-0.00102471	-2.76515	0.25092	0.232104	0.87046	0.499812	-0.370648	0.0190168	0.0399649
cg16559361	ZFPM1	16	88543440	88543489	4.19068	0.112414	37.2789	2.80855e-55	1.02814e-49	1.08111e-52	0.723229	4.8944	4.17117	0.333326	0.386359	0.621061	0.966488	0.345427	0.0514163	0.00858161
cg06533408	NUP107	12	69139618	69139667	3.36503	0.0902691	37.2778	2.81512e-55	1.03054e-49	1.0825e-52	-1.82457	1.49629	3.32086	0.316901	0.427577	0.22242	0.734661	0.51224	0.0377807	0.0587856
cg00921350	RP11-401P9.5;SNX20	16	50701451	50701500	-2.52448	0.0677244	-37.2757	2.82811e-55	1.0353e-49	1.08636e-52	2.07861	-0.476095	-2.5547	0.226099	0.198526	0.807419	0.418589	-0.38883	0.024685	0.0333646
cg03348584	WDR86	7	151092759	151092808	-2.88917	0.0775524	-37.2545	2.96327e-55	1.08477e-49	1.13708e-52	3.27125	0.382789	-2.88847	0.244939	0.314395	0.905145	0.565404	-0.339742	0.0151057	0.0533792
cg20211816	KIF13A	6	17988813	17988862	2.61017	0.0700703	37.2508	2.98764e-55	1.0937e-49	1.14523e-52	-1.82802	0.782781	2.6108	0.299875	0.313113	0.221778	0.631377	0.409599	0.0373949	0.0520874
cg25479097	C13orf35	13	113305656	113305705	-2.55738	0.0686549	-37.2498	2.99384e-55	1.09597e-49	1.14641e-52	2.74189	0.204152	-2.53774	0.220299	0.233403	0.868994	0.53506	-0.333934	0.0171246	0.0398397
cg24431667	IGF2-AS;INS-IGF2;IGF2	11	2162339	2162388	-2.79132	0.0749665	-37.2342	3.09877e-55	1.13438e-49	1.18534e-52	1.02285	-1.71537	-2.73821	0.241191	0.206734	0.669184	0.234348	-0.434836	0.0373362	0.0242266
cg02124724	COL18A1	21	46875142	46875191	2.50793	0.0673563	37.2337	3.10199e-55	1.13556e-49	1.18534e-52	-0.244856	2.29883	2.54368	0.211846	0.236581	0.457857	0.829938	0.372081	0.0362969	0.0232915
cg09781936	TBX1	22	19749961	19750010	-2.71889	0.0730286	-37.2304	3.12435e-55	1.14374e-49	1.19264e-52	3.14853	0.449874	-2.69866	0.218018	0.301028	0.897847	0.576437	-0.32141	0.0136014	0.0496952
cg17733616	SLC16A5	17	73083839	73083888	-3.74724	0.100657	-37.2277	3.14297e-55	1.15056e-49	1.1985e-52	0.118676	-3.6633	-3.78198	0.350991	0.216212	0.520731	0.0737593	-0.446971	0.0581845	0.0102313
cg05907821	ADPRHL1	13	114074346	114074395	-2.2768	0.0611634	-37.2248	3.16345e-55	1.15806e-49	1.20506e-52	3.26016	1.01461	-2.24555	0.159665	0.373891	0.90507	0.666422	-0.238648	0.00950655	0.0536201
cg26279216	MGMT	10	131506213	131506262	3.43715	0.0923668	37.212	3.25381e-55	1.19113e-49	1.23819e-52	0.362658	3.76346	3.4008	0.290912	0.260905	0.561801	0.930536	0.368736	0.0485836	0.0127305
cg10747785	MYH9	22	36681248	36681297	3.24927	0.0873253	37.2088	3.27694e-55	1.1996e-49	1.24569e-52	-0.331079	2.96048	3.29156	0.28595	0.197287	0.443323	0.885474	0.442151	0.0486755	0.0141262
cg00488512	UFD1L	22	19465455	19465504	2.64454	0.071085	37.2024	3.32291e-55	1.21643e-49	1.26186e-52	-2.91015	-0.25216	2.65799	0.248003	0.299756	0.118578	0.45696	0.338381	0.0183172	0.0505442
cg12192282	AC013444.1	2	143632190	143632239	3.08778	0.083005	37.1999	3.34132e-55	1.22317e-49	1.26753e-52	-0.471553	2.56271	3.03426	0.293719	0.241463	0.419816	0.854129	0.434313	0.048842	0.0195184
cg25832305	COL18A1	21	46860635	46860684	3.63153	0.0976348	37.195	3.37765e-55	1.23647e-49	1.27999e-52	-0.187137	3.42968	3.61681	0.350839	0.200196	0.467952	0.914493	0.446541	0.059619	0.0110989
cg02573234	CDC42EP2	11	65088334	65088383	2.39359	0.0643623	37.1892	3.42096e-55	1.25232e-49	1.29506e-52	-0.336887	2.0111	2.34799	0.225883	0.183192	0.442185	0.800512	0.358326	0.0384952	0.0204544
cg21341645	INSIG1	7	155091523	155091572	2.87056	0.0772091	37.179	3.49883e-55	1.28083e-49	1.32317e-52	-0.740566	2.13785	2.87841	0.248871	0.256509	0.375259	0.813464	0.438205	0.0403125	0.02665
cg00478851	CTD-2516F10.2	11	7534281	7534330	2.62208	0.0705384	37.1724	3.55028e-55	1.29967e-49	1.34125e-52	-2.7365	-0.188225	2.54827	0.241366	0.137435	0.131641	0.467506	0.335865	0.0196562	0.0236248
cg17423650	SWT1	1	185218677	185218726	-2.54007	0.0683341	-37.1713	3.55859e-55	1.30271e-49	1.343e-52	2.67382	0.127734	-2.54609	0.227616	0.242874	0.863465	0.522025	-0.34144	0.0190441	0.0418349
cg05694921	PTPRU	1	29587117	29587166	-3.21679	0.0865468	-37.1682	3.58328e-55	1.31175e-49	1.35092e-52	1.0341	-2.15747	-3.19157	0.266777	0.242013	0.670674	0.184324	-0.48635	0.0410457	0.0235622
cg21419617	UTS2	1	7913019	7913068	-2.6524	0.071367	-37.1656	3.60396e-55	1.31931e-49	1.35732e-52	2.72433	0.0900516	-2.63428	0.240786	0.246945	0.867403	0.515464	-0.351939	0.0195024	0.042494
cg25636075	TMEM41A	3	185217761	185217810	-2.4495	0.0659703	-37.1304	3.8947e-55	1.42575e-49	1.46531e-52	2.86897	0.467522	-2.40145	0.197461	0.317484	0.878848	0.579419	-0.299429	0.0148038	0.0529098
cg19513004	HMGA1	6	34206683	34206732	-2.13738	0.0575718	-37.1255	3.9372e-55	1.44131e-49	1.47978e-52	3.40924	1.24784	-2.1614	0.186665	0.232312	0.91343	0.702654	-0.210776	0.0102694	0.0328596
cg12786452	TEX2	17	62309245	62309294	-2.73961	0.0738349	-37.1045	4.12356e-55	1.50953e-49	1.54824e-52	2.97912	0.276258	-2.70286	0.235131	0.271965	0.886436	0.547263	-0.339173	0.0164694	0.045984
cg03124318	USP30	12	109491941	109491990	4.07997	0.109969	37.1012	4.1535e-55	1.52049e-49	1.55788e-52	-0.556375	3.55282	4.1092	0.379839	0.148762	0.406277	0.921185	0.514908	0.0622425	0.00722928
cg04645070	ABTB2	11	34393106	34393155	3.25931	0.0878618	37.0959	4.20309e-55	1.53864e-49	1.57486e-52	-1.65441	1.61233	3.26674	0.301032	0.263796	0.243098	0.752083	0.508986	0.037906	0.0334065
cg17582777	EFNA3	1	155050052	155050101	-2.64264	0.0712407	-37.0945	4.21615e-55	1.54342e-49	1.57814e-52	2.61187	-0.00655044	-2.61842	0.238441	0.12334	0.858247	0.498864	-0.359383	0.019796	0.0213481
cg15374751	LPIN1	2	11925224	11925273	-2.4817	0.0669146	-37.0876	4.28039e-55	1.56694e-49	1.60055e-52	-0.201412	-2.68838	-2.48697	0.212073	0.296634	0.465308	0.136005	-0.329303	0.0364696	0.0258562
cg01906695	RP1-228P16.3	12	48399493	48399542	-2.10055	0.056677	-37.0618	4.53118e-55	1.65875e-49	1.6926e-52	2.8299	0.693207	-2.13669	0.197987	0.199831	0.875941	0.617359	-0.258581	0.014975	0.0324383
cg27476859	AMZ1;GNA12	7	2772662	2772711	-2.38977	0.0644837	-37.0601	4.54844e-55	1.66506e-49	1.69731e-52	2.61299	0.212175	-2.40082	0.189124	0.234346	0.858768	0.536449	-0.322319	0.0159267	0.0400121
cg23928512	ASPSCR1	17	79970144	79970193	-1.98065	0.0534626	-37.0474	4.67793e-55	1.71247e-49	1.74386e-52	2.90644	0.903867	-2.00257	0.176769	0.102297	0.881728	0.651541	-0.230187	0.0129417	0.0161935
cg12095353	SCARB1	12	125369529	125369578	-3.13864	0.0847274	-37.0439	4.71401e-55	1.72568e-49	1.75552e-52	2.35706	-0.818399	-3.17546	0.250068	0.349284	0.835317	0.363625	-0.471692	0.0248394	0.0551238
cg04468402	ZNF362	1	33740928	33740977	-2.15005	0.0580486	-37.0388	4.76815e-55	1.74549e-49	1.77388e-52	2.99189	0.828662	-2.16323	0.205913	0.266775	0.887562	0.638824	-0.248737	0.0140801	0.0430164
cg13329789	ADCY1	7	45757644	45757693	-2.43026	0.0656324	-37.0283	4.87933e-55	1.78619e-49	1.8134e-52	2.28693	-0.157168	-2.4441	0.228115	0.194598	0.828795	0.472914	-0.355882	0.0220664	0.0334562
cg16704246	RBM20	10	112594622	112594671	-2.46682	0.0666548	-37.0089	5.09396e-55	1.86477e-49	1.89124e-52	2.50293	0.0239496	-2.47898	0.227416	0.118067	0.84893	0.504142	-0.344788	0.0210817	0.0204369
cg16228077	INO80D	2	206927575	206927624	-2.27013	0.0613445	-37.0062	5.1235e-55	1.87558e-49	1.90028e-52	2.46735	0.212378	-2.25497	0.18466	0.230546	0.846134	0.536496	-0.309637	0.0170989	0.0395084
cg13953458	RP11-167N4.2;DNAJB13	11	73681233	73681282	-2.92733	0.0791174	-36.9999	5.19605e-55	1.90214e-49	1.92524e-52	2.82146	-0.0874756	-2.90893	0.262758	0.238065	0.874712	0.484864	-0.389848	0.0206847	0.0410163
cg21068480	ATOH8	2	85980452	85980501	-3.80654	0.102892	-36.9956	5.24575e-55	1.92033e-49	1.94169e-52	1.04672	-2.7269	-3.77362	0.332813	0.261505	0.672026	0.132529	-0.539497	0.0518914	0.0216227
cg24996981	ANO1-AS2	11	69919990	69920039	-3.40152	0.0920023	-36.9722	5.5247e-55	2.02245e-49	2.04288e-52	0.921061	-2.45167	-3.37273	0.300605	0.309017	0.652996	0.156454	-0.496541	0.0471557	0.0276806
cg05135288	MSLN;WDR90	16	717659	717708	3.21884	0.0870664	36.9699	5.55215e-55	2.0325e-49	2.05096e-52	-0.818452	2.42317	3.24162	0.277601	0.254374	0.362984	0.841527	0.478543	0.0443012	0.0250614
cg20870362	CCIN	9	36169175	36169224	-2.21106	0.0598126	-36.9664	5.59595e-55	2.04853e-49	2.06505e-52	1.49321	-0.66323	-2.15644	0.190645	0.252629	0.737097	0.387866	-0.349231	0.0254477	0.0406348
cg03325598	IQSEC1	3	12994877	12994926	-2.64718	0.0716176	-36.9627	5.64183e-55	2.06533e-49	2.07989e-52	2.42227	-0.216872	-2.63915	0.232965	0.225432	0.841612	0.462701	-0.378911	0.0209427	0.0387014
cg07554939	EXOC3L4	14	103574043	103574092	2.22297	0.0601492	36.9576	5.70622e-55	2.0889e-49	2.10151e-52	0.464329	2.7306	2.26627	0.203193	0.183016	0.579354	0.868434	0.28908	0.0338023	0.0146653
cg04975272	RP11-762H8.3	15	78555859	78555908	-2.47209	0.066919	-36.9415	5.91375e-55	2.16487e-49	2.17575e-52	2.12096	-0.322709	-2.44367	0.240473	0.144631	0.811776	0.444443	-0.367333	0.0259068	0.024694
cg26625729	CTD-2542L18.1	16	85622089	85622138	-2.78517	0.075402	-36.9377	5.96336e-55	2.18303e-49	2.1918e-52	3.57333	0.778376	-2.79495	0.242403	0.194891	0.921648	0.63118	-0.290468	0.012447	0.0312326
cg25027273	CHSY1	15	101720914	101720963	-2.69606	0.0729992	-36.9327	6.02991e-55	2.20739e-49	2.21404e-52	2.15049	-0.491999	-2.64249	0.23952	0.237226	0.814882	0.416084	-0.398799	0.0248824	0.0396707
cg13969327	SND1	7	127526253	127526302	-2.85368	0.0772846	-36.9243	6.14265e-55	2.24866e-49	2.25317e-52	2.44026	-0.415544	-2.8558	0.242659	0.256187	0.843147	0.429033	-0.414115	0.0225631	0.0429196
cg10893437	CLCP2	13	115079492	115079541	2.57081	0.0696332	36.9193	6.21155e-55	2.27389e-49	2.27616e-52	-2.11876	0.458042	2.5768	0.247809	0.194499	0.188537	0.578424	0.389886	0.0268153	0.0330448
cg13523576	EPB49	8	21909636	21909685	-2.44406	0.0662026	-36.9179	6.23074e-55	2.28091e-49	2.28091e-52	2.60806	0.176818	-2.43124	0.209351	0.192269	0.858186	0.530458	-0.327728	0.0178461	0.0330312
cg25574024	IGF2-AS;INS-IGF2;IGF2	11	2161846	2161895	-3.94021	0.10681	-36.89	6.62883e-55	2.42664e-49	2.42422e-52	1.475	-2.43977	-3.91477	0.336439	0.347069	0.733002	0.158091	-0.574911	0.0450581	0.0340951
cg24706966	MAD1L1	7	1895060	1895109	-2.27819	0.0617854	-36.8727	6.88766e-55	2.52139e-49	2.51202e-52	3.71323	1.43678	-2.27645	0.185011	0.31662	0.928695	0.72824	-0.200455	0.00858624	0.0428104
cg08090640	IFI35	17	41159241	41159290	4.34783	0.117915	36.8726	6.88951e-55	2.52207e-49	2.51202e-52	-1.28393	3.05454	4.33847	0.360866	0.370108	0.293668	0.890191	0.596523	0.0525488	0.0269013
cg04303879	SLC12A3	16	56899081	56899130	-2.4272	0.0658318	-36.8697	6.93339e-55	2.53814e-49	2.52551e-52	3.35398	0.905091	-2.44889	0.194722	0.239944	0.910308	0.651007	-0.259301	0.0110772	0.0375674
cg20282429	DEAF1	11	679793	679842	2.64658	0.0717909	36.8651	7.00456e-55	2.56419e-49	2.54889e-52	-0.119706	2.56431	2.68402	0.217341	0.349206	0.479395	0.85298	0.373585	0.0372609	0.0308894
cg05006942	NOB1;CTD-2033A16.3	16	69775991	69776040	3.52665	0.0957152	36.8453	7.32029e-55	2.67977e-49	2.66114e-52	-0.138546	3.3775	3.51604	0.360068	0.226918	0.476293	0.911461	0.435168	0.0614065	0.0128165
cg14556243	GAPVD1	9	128107984	128108033	-2.63628	0.0715542	-36.8431	7.35537e-55	2.69261e-49	2.67124e-52	2.35736	-0.305114	-2.66248	0.214266	0.28243	0.835716	0.447886	-0.387831	0.0203657	0.0476275
cg03976754	FNDC5	1	33329958	33330007	2.40611	0.0653091	36.842	7.37413e-55	2.69948e-49	2.6754e-52	-0.00446965	2.40861	2.41308	0.203869	0.207715	0.499147	0.840635	0.341488	0.0349682	0.0194536
cg08177833	CYBA	16	88717537	88717586	-4.07778	0.110704	-36.835	7.48828e-55	2.74126e-49	2.71412e-52	0.517773	-3.44275	-3.96052	0.386604	0.194735	0.58764	0.0847688	-0.502871	0.0649601	0.0106725
cg01667319	INS-IGF2;IGF2	11	2161080	2161129	-3.86865	0.105057	-36.8245	7.66592e-55	2.80629e-49	2.77576e-52	1.69779	-2.1398	-3.83759	0.3254	0.388528	0.762036	0.188132	-0.573904	0.0419547	0.0436957
cg11801110	PIM3	22	50356763	50356812	2.52411	0.0685586	36.8168	7.79833e-55	2.85477e-49	2.82092e-52	-0.4106	2.14441	2.55501	0.22892	0.207455	0.42969	0.814624	0.384934	0.0389386	0.022441
cg15334372	ZFHX3	16	73096841	73096890	-4.56377	0.123979	-36.8109	7.90159e-55	2.89257e-49	2.85545e-52	2.08313	-2.37861	-4.46174	0.403027	0.33156	0.805444	0.16353	-0.641914	0.0468391	0.0317632
cg20300315	Metazoa_SRP	2	65051180	65051229	-1.95861	0.0532132	-36.8069	7.97123e-55	2.91806e-49	2.87777e-52	3.16603	1.21809	-1.94793	0.182062	0.216107	0.899195	0.698482	-0.200713	0.0112296	0.0306016
cg08584665	IGF2BP3	7	23471813	23471862	-2.2959	0.0624084	-36.7884	8.30643e-55	3.04077e-49	2.99583e-52	2.56249	0.270989	-2.2915	0.199171	0.229647	0.854389	0.546559	-0.30783	0.0176568	0.0393017
cg16636054	EIF2B5	3	183862978	183863027	2.01771	0.0548518	36.7848	8.37338e-55	3.06528e-49	3.017e-52	-0.451718	1.56714	2.01886	0.180883	0.144419	0.422628	0.747243	0.324615	0.0306107	0.0189272
cg05147578	XXbac-B476C20.9	22	18559240	18559289	3.26373	0.0887458	36.7762	8.53542e-55	3.12459e-49	3.07236e-52	0.0725913	3.27839	3.2058	0.301772	0.160257	0.51235	0.906171	0.393822	0.0514655	0.00945801
cg24877510	CNOT6L	4	78742376	78742425	3.47038	0.0943769	36.7715	8.62424e-55	3.15711e-49	3.10129e-52	-0.842012	2.59704	3.43906	0.312374	0.329013	0.359585	0.856075	0.49649	0.0492661	0.027637
cg24224501	LRRC17;FBXL13	7	102566675	102566724	-2.37657	0.0646365	-36.7682	8.68702e-55	3.18009e-49	3.1208e-52	2.13257	-0.235898	-2.36847	0.21474	0.208354	0.813262	0.459413	-0.353849	0.0223947	0.0356899
cg19381766	ACTB	7	5597647	5597696	2.32986	0.0633971	36.7502	9.04224e-55	3.31013e-49	3.24523e-52	-1.57328	0.757046	2.33032	0.208886	0.177266	0.252482	0.627839	0.375357	0.0274738	0.02865
cg00149684	Y_RNA	1	155097375	155097424	3.00593	0.081795	36.7496	9.05446e-55	3.3146e-49	3.24643e-52	-0.294278	2.69488	2.98916	0.243242	0.344107	0.449482	0.863994	0.414512	0.0414137	0.027618
cg07516252	REC8	14	24641201	24641250	-4.24041	0.115404	-36.7439	9.17039e-55	3.35704e-49	3.28478e-52	0.733276	-3.47891	-4.21218	0.375822	0.125387	0.622718	0.0825267	-0.540191	0.0612308	0.00642939
cg12405265	GRHL3	1	24655913	24655962	-2.34052	0.0637057	-36.7395	9.2609e-55	3.39018e-49	3.31396e-52	2.59984	0.308089	-2.29175	0.208476	0.223513	0.857507	0.552909	-0.304598	0.0173997	0.0382429
cg24692310	VPS37C	11	60915582	60915631	-2.35011	0.0639729	-36.7361	9.33171e-55	3.4161e-49	3.33603e-52	2.74118	0.434143	-2.30704	0.22132	0.175169	0.868925	0.574453	-0.294472	0.0173736	0.0298149
cg13009608	TPD52	8	81034372	81034421	3.1211	0.0849754	36.7295	9.47006e-55	3.46674e-49	3.38219e-52	-1.83483	1.25849	3.09332	0.29453	0.369411	0.220903	0.702894	0.481991	0.036235	0.0560105
cg16958106	AP001092.4;NRXN2	11	64424407	64424456	-1.9833	0.0540023	-36.7262	9.54005e-55	3.49236e-49	3.40386e-52	3.17117	1.19155	-1.97962	0.165114	0.242249	0.899615	0.694402	-0.205213	0.0101781	0.0351808
cg24699895	HK1	10	71094238	71094287	-2.76298	0.075253	-36.7159	9.76076e-55	3.57316e-49	3.47922e-52	2.20392	-0.529915	-2.73384	0.241379	0.221544	0.82036	0.409663	-0.410698	0.0248768	0.0369693
cg01930746	PDIA6	2	10950463	10950512	3.05275	0.0831516	36.713	9.82393e-55	3.59629e-49	3.49833e-52	-2.14347	0.95481	3.09828	0.283674	0.180796	0.186369	0.659144	0.472775	0.0301311	0.0279466
cg23693485	GFOD1	6	13380995	13381044	-3.69264	0.100625	-36.6969	1.01819e-54	3.72734e-49	3.62229e-52	2.36036	-1.2752	-3.63556	0.298989	0.390353	0.835031	0.295341	-0.539689	0.0307657	0.0535449
cg01104277	MIR29B2	1	207977548	207977597	-1.96717	0.0536064	-36.6965	1.01924e-54	3.73116e-49	3.62248e-52	2.53634	0.615042	-1.9213	0.191998	0.109211	0.852189	0.604859	-0.24733	0.0169385	0.0180606
cg21146187	C11orf49	11	47077555	47077604	-2.12244	0.0578398	-36.6952	1.0221e-54	3.74164e-49	3.62913e-52	3.36067	1.24917	-2.1115	0.197242	0.14424	0.910675	0.703486	-0.207189	0.0110058	0.0205942
cg22030047	C11orf16	11	8954493	8954542	-1.85554	0.0505772	-36.6874	1.0401e-54	3.80753e-49	3.68947e-52	2.46305	0.59367	-1.86938	0.176955	0.107483	0.845808	0.601325	-0.244483	0.0162398	0.017876
cg13587564	WDR5	9	137003752	137003801	3.64897	0.0995343	36.6604	1.10457e-54	4.04353e-49	3.91435e-52	0.00759313	3.66742	3.65983	0.322629	0.183405	0.501017	0.926608	0.425591	0.0547058	0.00852461
cg24113274	RYBP	3	72487098	72487147	-2.49492	0.0680581	-36.6587	1.10879e-54	4.059e-49	3.92553e-52	2.95476	0.467005	-2.48775	0.199666	0.385541	0.885015	0.578989	-0.306026	0.014061	0.064344
cg03731727	RP11-221E20.5	3	128562141	128562190	-2.19055	0.0597562	-36.6581	1.11021e-54	4.06418e-49	3.92578e-52	2.39542	0.206674	-2.18875	0.218709	0.131203	0.839264	0.535671	-0.303592	0.0198783	0.0225018
cg03190929	GSDMB	17	38075807	38075856	-2.34456	0.0639581	-36.6578	1.11101e-54	4.06711e-49	3.92578e-52	3.77132	1.4307	-2.34063	0.197722	0.22531	0.931242	0.728382	-0.20286	0.00908083	0.0297017
cg19561607	RP11-662I13.2	12	25103125	25103174	-2.56708	0.0700354	-36.654	1.12038e-54	4.10141e-49	3.95507e-52	2.49788	0.00161639	-2.49627	0.249761	0.261546	0.848266	0.500396	-0.34787	0.0226137	0.0448872
cg03483654	DDB1;DAK	11	61102026	61102075	3.48339	0.0950442	36.6503	1.12985e-54	4.13607e-49	3.98466e-52	0.474083	3.91555	3.44147	0.286594	0.451431	0.580543	0.935553	0.35501	0.0470508	0.0181945
cg07471614	RP11-1082L8.3	8	125855152	125855201	-2.58982	0.0706743	-36.6444	1.14481e-54	4.19084e-49	4.02966e-52	1.72431	-0.867042	-2.59135	0.246219	0.166666	0.766299	0.354542	-0.411757	0.0296078	0.0261137
cg00834923	RP11-680G10.1	16	85393998	85394047	2.65384	0.0724213	36.6445	1.14446e-54	4.18957e-49	4.02966e-52	0.347387	2.98003	2.63264	0.242313	0.145146	0.559501	0.88715	0.327649	0.0411161	0.0101124
cg03124139	KCNF1	2	11024848	11024897	-2.32974	0.0635893	-36.6373	1.16299e-54	4.25739e-49	4.08971e-52	2.60583	0.283326	-2.32251	0.217298	0.210792	0.857925	0.54866	-0.309265	0.0187965	0.0358182
cg06177568	PROX1-AS1	1	214154240	214154289	-3.11935	0.0851499	-36.6336	1.1726e-54	4.29259e-49	4.11956e-52	2.22952	-0.831053	-3.06057	0.278507	0.217617	0.822524	0.360504	-0.46202	0.0297589	0.0348914
cg04908588	RP11-431K24.2	1	8229777	8229826	2.71886	0.0742297	36.6277	1.18814e-54	4.34946e-49	4.17015e-52	-1.73449	0.957407	2.6919	0.293866	0.246443	0.233007	0.659119	0.426112	0.0371536	0.0383502
cg10906415	SRCIN1	17	36719937	36719986	-3.82576	0.104509	-36.6069	1.24477e-54	4.55677e-49	4.36472e-52	1.01669	-2.72074	-3.73743	0.373553	0.224208	0.667185	0.132689	-0.534496	0.0594589	0.0195802
cg10932907	TMEM45B	11	129723947	129723996	2.69352	0.0735884	36.6025	1.25698e-54	4.60147e-49	4.40332e-52	-1.6272	1.05708	2.68429	0.231717	0.196134	0.245746	0.674752	0.429007	0.0296829	0.0299411
cg06086012	CLDN11	3	170143582	170143631	-2.26321	0.0618407	-36.5975	1.27116e-54	4.6534e-49	4.44875e-52	2.36452	0.144973	-2.21955	0.213431	0.269403	0.836404	0.524793	-0.311611	0.0200615	0.046005
cg01137760	MACROD1	11	63796198	63796247	-3.74736	0.102436	-36.5824	1.31482e-54	4.81323e-49	4.59716e-52	0.226842	-3.48453	-3.71137	0.343154	0.178361	0.538982	0.0824519	-0.456531	0.0583409	0.00899
cg05106191	PAX8	2	114036637	114036686	-2.66044	0.0727288	-36.5803	1.32089e-54	4.83544e-49	4.61397e-52	2.73953	0.114125	-2.6254	0.241291	0.248983	0.868616	0.519612	-0.349004	0.0188857	0.0427922
cg04078118	RP3-496C20.1	22	40439921	40439970	4.01638	0.109811	36.5753	1.3357e-54	4.88965e-49	4.66125e-52	-0.879255	3.12166	4.00092	0.350357	0.213794	0.353991	0.89621	0.542218	0.0557068	0.0134314
cg17837526	CTC-308K20.3	5	172410489	172410538	2.80085	0.0765856	36.5715	1.34726e-54	4.93197e-49	4.69711e-52	-2.9609	-0.189249	2.77165	0.22275	0.348214	0.114743	0.46803	0.353287	0.0161247	0.0583633
cg22501243	MLXIP	12	122611269	122611318	3.36248	0.0919731	36.5594	1.38407e-54	5.06674e-49	4.82087e-52	0.441894	3.75941	3.31752	0.335777	0.216378	0.574995	0.930661	0.355666	0.0561684	0.00961592
cg10577511	CLASP1	2	122277192	122277241	-2.46743	0.0675146	-36.5466	1.42426e-54	5.21386e-49	4.95488e-52	2.43401	0.0152196	-2.41879	0.213281	0.151848	0.842869	0.502637	-0.340231	0.0197256	0.0262546
cg14711433	EXTL3	8	28585810	28585859	2.6756	0.0732112	36.5463	1.42526e-54	5.21749e-49	4.95488e-52	-0.21426	2.49168	2.70594	0.230761	0.242716	0.463118	0.847864	0.384746	0.0395331	0.021927
cg26802194	AC010543.1	16	57916871	57916920	-2.78616	0.0762478	-36.5409	1.44249e-54	5.28057e-49	5.01003e-52	2.23241	-0.497947	-2.73035	0.228606	0.326474	0.823377	0.415485	-0.407892	0.0231309	0.0546654
cg25450266	GRAMD1A	19	35494246	35494295	-4.05794	0.111075	-36.5332	1.46766e-54	5.37272e-49	5.09262e-52	1.50158	-2.5559	-4.05748	0.373541	0.31016	0.736186	0.147257	-0.588929	0.05096	0.0283136
cg19057830	ZNF503-AS2	10	77165673	77165722	-3.24787	0.0889055	-36.5317	1.47243e-54	5.39018e-49	5.10433e-52	1.60288	-1.63814	-3.24102	0.233239	0.495947	0.751123	0.248129	-0.502995	0.0307085	0.0662695
cg03117079	ZNF644	1	91487967	91488016	2.83391	0.0775979	36.5204	1.51014e-54	5.52823e-49	5.23012e-52	-2.36697	0.46787	2.83484	0.251761	0.187589	0.163762	0.580097	0.416335	0.0246818	0.0318179
cg10421979	ACSF2;CHAD	17	48546321	48546370	-4.04751	0.110833	-36.5191	1.51474e-54	5.54508e-49	5.2411e-52	0.278411	-3.82857	-4.10698	0.356797	0.299708	0.547657	0.0668464	-0.480811	0.0606872	0.0132691
cg20507742	TRAJ41	14	22966633	22966682	-2.29392	0.0628237	-36.5136	1.53335e-54	5.61318e-49	5.30046e-52	2.88775	0.600198	-2.28755	0.199668	0.257203	0.880218	0.601782	-0.278436	0.0144227	0.0422497
cg00149716	RP5-1077I2.3	20	13200021	13200070	-3.34041	0.0915115	-36.5026	1.57148e-54	5.75279e-49	5.41184e-52	1.88416	-1.44951	-3.33367	0.288882	0.265182	0.784981	0.269447	-0.515534	0.03548	0.0353765
cg13922800	RP11-316P17.2	9	92310441	92310490	-2.36462	0.0647774	-36.5038	1.56737e-54	5.73772e-49	5.41184e-52	2.10432	-0.196684	-2.301	0.167711	0.415867	0.810684	0.466217	-0.344467	0.0176589	0.0711664
cg15488596	SWT1	1	185253495	185253544	-2.40542	0.065897	-36.5027	1.5712e-54	5.75176e-49	5.41184e-52	2.66553	0.235733	-2.42979	0.203232	0.2175	0.863004	0.54059	-0.322414	0.0168277	0.0373882
cg12888113	MASP2	1	11107000	11107049	2.73599	0.0749528	36.5029	1.57072e-54	5.75001e-49	5.41184e-52	-0.0031731	2.74412	2.74729	0.149488	0.514775	0.499451	0.865325	0.365874	0.0257984	0.0400531
cg13211324	KIAA2018	3	113373688	113373737	-2.59529	0.0711138	-36.4949	1.59906e-54	5.85376e-49	5.50165e-52	2.70017	0.160309	-2.53986	0.234158	0.23992	0.865532	0.527565	-0.337967	0.019423	0.0412659
cg09277933	MYO9B	19	17320486	17320535	-3.6759	0.100742	-36.4882	1.62306e-54	5.94161e-49	5.57898e-52	3.91536	0.393867	-3.52149	0.258662	0.661856	0.93702	0.563032	-0.373989	0.0108195	0.101921
cg09670127	BCL11A	2	60722754	60722803	-2.70156	0.0740436	-36.4861	1.63076e-54	5.9698e-49	5.60019e-52	2.99349	0.294561	-2.69893	0.228362	0.290297	0.887466	0.550443	-0.337023	0.0168461	0.0494877
cg16353800	ZADH2	18	72917895	72917944	-2.97182	0.0814582	-36.4827	1.6432e-54	6.01535e-49	5.63762e-52	2.3674	-0.518041	-2.88544	0.250355	0.340928	0.836318	0.412327	-0.42399	0.0229901	0.0566199
cg08887114	SWT1	1	185229087	185229136	-2.33638	0.0640578	-36.4731	1.67913e-54	6.14686e-49	5.75549e-52	2.18544	-0.125047	-2.31049	0.229716	0.129001	0.818593	0.478387	-0.340206	0.0241392	0.0222739
cg14372486	PHF17	4	129734882	129734931	-2.18052	0.0597908	-36.4691	1.694e-54	6.20129e-49	5.80102e-52	3.26708	1.10764	-2.15944	0.180344	0.294372	0.905367	0.681552	-0.223815	0.0106246	0.0443344
cg02835822	INS-IGF2;IGF2	11	2161408	2161457	-3.2492	0.0891262	-36.4561	1.74408e-54	6.38461e-49	5.96692e-52	1.80799	-1.43863	-3.24661	0.280138	0.275737	0.776081	0.271009	-0.505071	0.0340277	0.0381073
cg15829826	SLC25A45	11	65153860	65153909	3.56811	0.0978787	36.4544	1.75077e-54	6.40911e-49	5.98423e-52	-3.33842	0.207064	3.54549	0.334998	0.189459	0.0918112	0.53572	0.443908	0.0205837	0.0326814
cg26120787	PDE11A	2	178516722	178516771	-2.88911	0.0792541	-36.4538	1.75338e-54	6.41866e-49	5.98756e-52	2.0918	-0.767155	-2.85896	0.233697	0.337375	0.808753	0.371385	-0.437367	0.0253926	0.0558673
cg24892069	NRP1	10	33562157	33562206	3.58905	0.0984906	36.4405	1.80611e-54	6.61169e-49	6.16187e-52	-0.965983	2.6301	3.59609	0.335658	0.130085	0.340467	0.860601	0.520135	0.0519076	0.0112119
cg24741685	IGDCC3	15	65661080	65661129	-2.81334	0.0772109	-36.4371	1.82012e-54	6.663e-49	6.20391e-52	2.19408	-0.597255	-2.79133	0.278676	0.265727	0.818937	0.398645	-0.420292	0.0284462	0.0445066
cg03363565	DECR2	16	474480	474529	3.54156	0.0972061	36.4336	1.83461e-54	6.71603e-49	6.24747e-52	-1.0794	2.38914	3.46854	0.346877	0.299471	0.323466	0.837881	0.514414	0.051168	0.0282164
cg23434428	PRKCQ	10	6557129	6557178	-2.75511	0.0756249	-36.4312	1.84439e-54	6.75183e-49	6.27144e-52	2.9045	0.12713	-2.77737	0.258641	0.341277	0.880881	0.521712	-0.359169	0.0203461	0.0584764
cg09333325	KIF26A	14	104611771	104611820	2.98	0.0817984	36.431	1.84507e-54	6.75434e-49	6.27144e-52	0.170198	3.14602	2.97583	0.287311	0.246235	0.529121	0.897494	0.368373	0.0491428	0.0164307
cg04767756	EMP2	16	10652658	10652707	4.01211	0.110134	36.4293	1.85229e-54	6.78075e-49	6.29012e-52	-0.765558	3.28586	4.05142	0.312348	0.50427	0.371797	0.903125	0.531328	0.0494146	0.0302886
cg22320365	SRCIN1	17	36718198	36718247	-3.54216	0.0972481	-36.424	1.87452e-54	6.86214e-49	6.35972e-52	0.499541	-3.06463	-3.56417	0.317218	0.374409	0.584842	0.10929	-0.475552	0.0533811	0.0305765
cg23014759	BCL9	1	147059047	147059096	-3.46726	0.0952024	-36.4199	1.89177e-54	6.92529e-49	6.41231e-52	2.34391	-1.05877	-3.40269	0.301475	0.387191	0.833461	0.326502	-0.506959	0.0290115	0.0617919
cg02455820	AC009166.3	16	51147721	51147770	-3.32732	0.0913621	-36.419	1.89538e-54	6.93849e-49	6.41859e-52	1.36417	-1.91393	-3.2781	0.285592	0.272272	0.718687	0.211295	-0.507393	0.0425129	0.0317298
cg09933355	NSMCE1	16	27237950	27237999	2.63294	0.0723148	36.4094	1.9367e-54	7.08975e-49	6.55245e-52	0.236266	2.85437	2.61811	0.217816	0.284236	0.540573	0.877133	0.33656	0.0370292	0.0190959
cg08123816	PDE8A	15	85640714	85640763	-2.73102	0.0750128	-36.4074	1.94525e-54	7.12104e-49	6.56922e-52	3.30834	0.551743	-2.7566	0.221621	0.286056	0.907512	0.593592	-0.31392	0.0130177	0.0472524
cg20379593	NEAT1	11	65198023	65198072	3.58465	0.0984593	36.4075	1.94508e-54	7.12045e-49	6.56922e-52	-1.59372	2.01635	3.61007	0.336874	0.15228	0.251356	0.801312	0.549956	0.0434124	0.0169301
cg13572638	ADCK3	1	227173653	227173702	-2.0914	0.0574469	-36.4057	1.95275e-54	7.1485e-49	6.58848e-52	2.89475	0.764094	-2.13065	0.234491	0.158987	0.880432	0.629043	-0.251389	0.0172534	0.0253717
cg08528444	WNT5B	12	1738012	1738061	-1.97208	0.0541778	-36.4002	1.97736e-54	7.23861e-49	6.66539e-52	3.10897	1.11181	-1.99716	0.172397	0.294651	0.895612	0.682075	-0.213537	0.0111588	0.0426168
cg05168015	SH3PXD2B	5	171880461	171880510	-3.33355	0.0916023	-36.3915	2.016e-54	7.38006e-49	6.78938e-52	2.36297	-0.933391	-3.29636	0.294645	0.217221	0.835341	0.344401	-0.49094	0.0299425	0.0340422
cg10999992	H1F0	22	38200221	38200270	-2.43667	0.0669579	-36.3911	2.01795e-54	7.38718e-49	6.78969e-52	2.85742	0.429206	-2.42821	0.213318	0.293722	0.877863	0.573009	-0.304854	0.0166048	0.0486761
cg02796621	B9D1	17	19248565	19248614	2.58571	0.0710798	36.3775	2.08045e-54	7.61597e-49	6.99355e-52	-0.144371	2.42977	2.57414	0.235801	0.200391	0.475102	0.842645	0.367542	0.0402962	0.0186729
cg08977270	RP11-379F4.4;MFSD1	3	158450785	158450834	-2.51003	0.0690053	-36.3744	2.0949e-54	7.6689e-49	7.03134e-52	1.81638	-0.727029	-2.54341	0.291627	0.28774	0.776932	0.377633	-0.3993	0.0345289	0.046935
cg19628619	EFNA1	1	155104002	155104051	3.41369	0.093849	36.3743	2.09553e-54	7.67119e-49	7.03134e-52	-0.092905	3.3174	3.41031	0.310515	0.125238	0.483953	0.908591	0.424638	0.0525535	0.00738529
cg25603883	SHC1	1	154944357	154944406	3.98259	0.109565	36.3493	2.21662e-54	8.11449e-49	7.43085e-52	-0.690198	3.24347	3.93367	0.375603	0.20463	0.384241	0.903862	0.519621	0.0611503	0.0116155
cg08770358	LINC00441	13	48876684	48876733	-2.73342	0.0752249	-36.3366	2.28068e-54	8.34898e-49	7.63859e-52	3.06209	0.374825	-2.68727	0.218543	0.345858	0.892225	0.563519	-0.328706	0.0143328	0.0573602
cg01054110	NCOR2	12	125002332	125002381	4.18735	0.115242	36.3353	2.28738e-54	8.37351e-49	7.65403e-52	-0.272178	3.92224	4.19441	0.386413	0.326472	0.453919	0.936836	0.482918	0.0646691	0.0149503
cg19928955	RP11-141M1.3	13	34184884	34184933	3.10313	0.0854252	36.3257	2.33758e-54	8.55726e-49	7.81485e-52	-0.367595	2.72052	3.08811	0.288408	0.270067	0.437205	0.866947	0.429742	0.0488417	0.0197242
cg26876834	RPS2	16	2013573	2013622	-3.20754	0.0883298	-36.3133	2.40346e-54	8.79843e-49	8.02777e-52	2.54441	-0.649606	-3.19401	0.272315	0.286199	0.852108	0.390264	-0.461844	0.0241646	0.0467251
cg23366752	DNAJA4	15	78556502	78556551	-2.64489	0.0728385	-36.3116	2.41252e-54	8.8316e-49	8.05069e-52	2.88232	0.238235	-2.64408	0.251445	0.140253	0.879375	0.541092	-0.338283	0.018419	0.0240541
cg24586978	DOCK9	13	99612675	99612724	-2.65962	0.073265	-36.3013	2.46919e-54	9.03907e-49	8.23231e-52	2.48026	-0.138303	-2.61857	0.234651	0.236815	0.846845	0.476237	-0.370609	0.0218374	0.0406058
cg07297322	RFWD3	16	74661777	74661826	3.78426	0.104258	36.297	2.49304e-54	9.12636e-49	8.30424e-52	-0.0246793	3.7616	3.78628	0.349809	0.152545	0.495473	0.931049	0.435576	0.0593033	0.00666873
cg16695380	MAD2L2	1	11742972	11743021	-2.66487	0.0734281	-36.2922	2.52051e-54	9.22693e-49	8.38041e-52	2.41527	-0.200363	-2.61563	0.253535	0.179232	0.840724	0.465435	-0.375289	0.0261412	0.0308642
cg02175739	CHID1	11	875932	875981	-2.35385	0.0648578	-36.2925	2.51881e-54	9.2207e-49	8.38041e-52	3.02872	0.666129	-2.36259	0.193722	0.348332	0.890162	0.612044	-0.278118	0.0131346	0.0571957
cg23169614	ENPEP	4	111398088	111398137	2.89245	0.0797	36.2918	2.52277e-54	9.23521e-49	8.38041e-52	0.0559321	2.99121	2.93528	0.260847	0.175383	0.509604	0.887756	0.378152	0.0446794	0.0121702
cg27319917	N4BP1	16	48592694	48592743	3.54315	0.0976405	36.2877	2.546e-54	9.32025e-49	8.44991e-52	-0.891203	2.54512	3.43632	0.2681	0.550119	0.351441	0.84784	0.496399	0.0421486	0.0487006
cg00440980	ST6GALNAC1	17	74639894	74639943	-2.71959	0.0749669	-36.2772	2.60698e-54	9.54347e-49	8.64445e-52	2.67601	-0.0286744	-2.70468	0.241231	0.277172	0.863516	0.495182	-0.368334	0.0200621	0.0473606
cg00448868	DYNC1LI2	16	66775493	66775542	4.24927	0.117161	36.2686	2.65781e-54	9.72955e-49	8.80502e-52	-1.67963	2.52305	4.20268	0.381777	0.351633	0.241093	0.849337	0.608244	0.0490938	0.0326067
cg04981574	UIMC1	5	176449406	176449455	2.2375	0.0617033	36.2622	2.69642e-54	9.87088e-49	8.92485e-52	-2.41329	-0.196043	2.21725	0.193352	0.326282	0.158862	0.466636	0.307774	0.0178547	0.0553974
cg16311462	STK10	5	171591509	171591558	3.49703	0.0964543	36.2558	2.73548e-54	1.00139e-48	9.04595e-52	-0.0098538	3.44129	3.45115	0.320414	0.189929	0.498118	0.915191	0.417073	0.0544362	0.00997729
cg14037652	PPP1R3C	10	93390387	93390436	3.34409	0.0922507	36.2501	2.77103e-54	1.0144e-48	9.15526e-52	-0.195399	3.12478	3.32018	0.314007	0.165253	0.466531	0.896702	0.43017	0.0530934	0.0106135
cg04560741	RP4-564F22.2;SNORA71A	20	37056027	37056076	2.78224	0.0767548	36.2484	2.78143e-54	1.01821e-48	9.18132e-52	-0.00288875	2.78098	2.78387	0.245365	0.116449	0.499419	0.872738	0.373319	0.0420041	0.00889267
cg08654960	LINC00311	16	85319811	85319860	3.36365	0.0927955	36.248	2.78397e-54	1.01914e-48	9.18144e-52	-0.0734102	3.29814	3.37155	0.284713	0.306769	0.487361	0.906284	0.418924	0.0487166	0.0180159
cg10373147	snoU13	14	45132976	45133025	-2.58019	0.0712083	-36.2344	2.87064e-54	1.05087e-48	9.45874e-52	2.2109	-0.351876	-2.56278	0.221554	0.261315	0.821272	0.439759	-0.381513	0.0227643	0.0444768
cg14201291	PLXNA2	1	208274624	208274673	-2.54526	0.0702496	-36.2317	2.88835e-54	1.05735e-48	9.50854e-52	1.98079	-0.628635	-2.60943	0.240341	0.18997	0.79655	0.393176	-0.403374	0.0270313	0.0312063
cg05369327	RP11-725G5.2	14	95826853	95826902	-3.81192	0.105213	-36.2307	2.89476e-54	1.0597e-48	9.52109e-52	0.393687	-3.49715	-3.89084	0.323141	0.490047	0.567562	0.0849309	-0.482631	0.0534451	0.0303758
cg18125241	NCDN	1	36026419	36026468	2.72993	0.0753552	36.2276	2.91528e-54	1.06721e-48	9.57997e-52	-0.308756	2.45272	2.76148	0.248011	0.329679	0.446949	0.843344	0.396395	0.0421994	0.0314418
cg12074090	MCPH1;ANGPT2	8	6360436	6360485	-1.79404	0.0495249	-36.2251	2.93145e-54	1.07313e-48	9.62446e-52	2.47484	0.700392	-1.77444	0.167205	0.178924	0.846942	0.61864	-0.228302	0.0150664	0.0291728
cg09142117	SLC9A3R2	16	2079610	2079659	3.07757	0.084966	36.2212	2.95729e-54	1.08259e-48	9.70059e-52	0.276295	3.37334	3.09705	0.276299	0.153951	0.547185	0.911643	0.364458	0.0465763	0.00862244
cg15701237	RTP4	3	187086106	187086155	3.75614	0.10371	36.2175	2.98195e-54	1.09161e-48	9.77272e-52	-2.539	1.24992	3.78892	0.293333	0.664484	0.148609	0.695901	0.547291	0.025869	0.0943361
cg16415340	INS-IGF2;IGF2	11	2160916	2160965	-3.67638	0.101515	-36.2153	2.99685e-54	1.09707e-48	9.81277e-52	1.14575	-2.44206	-3.58781	0.366306	0.24901	0.6863	0.156667	-0.529632	0.0553696	0.02268
cg00132972	MIR375	2	219864098	219864147	-2.61094	0.0721028	-36.2114	3.02357e-54	1.10685e-48	9.89144e-52	1.77942	-0.825144	-2.60457	0.23152	0.157338	0.773211	0.36113	-0.412082	0.0286316	0.0253542
cg08298946	KIAA1467	12	13300962	13301011	-2.72941	0.0753871	-36.2053	3.06518e-54	1.12208e-48	1.00186e-51	2.53416	-0.182247	-2.71641	0.231985	0.191793	0.851628	0.468638	-0.38299	0.0217188	0.0327796
cg17980508	IFI44L	1	79085713	79085762	3.67782	0.101619	36.1923	3.15675e-54	1.1556e-48	1.03087e-51	-1.07323	2.62445	3.69768	0.344359	0.242891	0.324332	0.859337	0.535005	0.0512589	0.0197495
cg05157420	EPB41L4A	5	111690150	111690199	-2.32717	0.0643038	-36.1902	3.1714e-54	1.16097e-48	1.03473e-51	3.31703	1.01585	-2.30117	0.178152	0.312046	0.908295	0.66751	-0.240785	0.0104534	0.0477898
cg20941258	LRRC2;TDGF1	3	46618668	46618717	-3.48855	0.0964349	-36.1752	3.28064e-54	1.20096e-48	1.06942e-51	2.51967	-0.998767	-3.51844	0.322778	0.218634	0.849303	0.334317	-0.514985	0.0298922	0.0333342
cg09168805	ABCA4	1	94514500	94514549	-2.78253	0.0769204	-36.1742	3.28832e-54	1.20377e-48	1.07097e-51	1.95432	-0.796027	-2.75034	0.25542	0.248798	0.793406	0.366281	-0.427125	0.0295337	0.0401234
cg27592868	SRCIN1	17	36760850	36760899	-3.14656	0.0869918	-36.1707	3.31394e-54	1.21315e-48	1.07835e-51	0.352377	-2.80104	-3.15342	0.281106	0.299266	0.560329	0.127142	-0.433187	0.0479345	0.0237781
cg22627841	ACSF2;CHAD	17	48546258	48546307	-3.49478	0.0966712	-36.1511	3.46375e-54	1.26799e-48	1.1261e-51	0.44852	-3.07347	-3.52199	0.31668	0.254367	0.576375	0.107272	-0.469103	0.0535226	0.0173004
cg06405186	SYT7	11	61283920	61283969	-3.68521	0.101947	-36.1483	3.48637e-54	1.27627e-48	1.13245e-51	1.04534	-2.50028	-3.54562	0.340472	0.226514	0.671662	0.151229	-0.520433	0.0526961	0.0209516
cg20687098	AC018890.6;WIPF1	2	175480993	175481042	3.28057	0.0907693	36.1419	3.53719e-54	1.29487e-48	1.14794e-51	-1.27584	1.94922	3.22507	0.294807	0.291756	0.29398	0.792496	0.498516	0.0430396	0.0334959
cg23676551	INS-IGF2;IGF2	11	2161374	2161423	-3.07747	0.0851553	-36.1395	3.55603e-54	1.30177e-48	1.15303e-51	1.20685	-1.84329	-3.05013	0.282465	0.281636	0.696225	0.219638	-0.476587	0.0420925	0.0338168
cg19827511	ITPK1	14	93580596	93580645	2.71899	0.0752369	36.1391	3.55934e-54	1.30298e-48	1.15308e-51	0.397395	3.10895	2.71156	0.244809	0.173265	0.567894	0.895638	0.327744	0.0409061	0.0112181
cg19790294	CYBA	16	88717755	88717804	-3.72679	0.103127	-36.138	3.56781e-54	1.30608e-48	1.1548e-51	1.12232	-2.56195	-3.68427	0.321911	0.284741	0.683363	0.146359	-0.537004	0.0485637	0.0227201
cg27499925	C19orf80;DOCK6	19	11350979	11351028	2.53115	0.0700466	36.1353	3.59024e-54	1.31429e-48	1.16104e-51	-0.0623234	2.48899	2.55131	0.211084	0.289924	0.489215	0.847122	0.357907	0.0362617	0.0261917
cg19366091	TMEM117	12	44292779	44292828	-2.65628	0.0735151	-36.1324	3.61311e-54	1.32267e-48	1.1674e-51	2.97386	0.354599	-2.61926	0.23345	0.293012	0.886085	0.560541	-0.325545	0.0162942	0.0492579
cg07716946	RP11-798K3.2	15	67326118	67326167	-3.67403	0.101717	-36.1202	3.71443e-54	1.35976e-48	1.19802e-51	0.956868	-2.74588	-3.70275	0.359949	0.172518	0.657914	0.130288	-0.527626	0.0562049	0.013393
cg07367601	RP11-443B7.3	1	235114342	235114391	3.28879	0.0910505	36.1204	3.71243e-54	1.35902e-48	1.19802e-51	-1.54441	1.75712	3.30153	0.297376	0.250886	0.257233	0.770364	0.513131	0.0395544	0.0306974
cg23387401	PELP1;AC091153.4	17	4582204	4582253	-2.69956	0.0747424	-36.1181	3.73184e-54	1.36613e-48	1.20258e-51	2.60092	-0.125531	-2.72645	0.246621	0.226592	0.85723	0.478388	-0.378842	0.0214753	0.0390221
cg08860190	C3	19	6719294	6719343	3.81278	0.105572	36.1156	3.75302e-54	1.37388e-48	1.20834e-51	0.167055	3.93537	3.76832	0.346677	0.224974	0.528334	0.938055	0.409721	0.0583148	0.00965297
cg10501065	IGF2-AS;INS-IGF2;IGF2	11	2164928	2164977	-2.73711	0.0757963	-36.1114	3.78933e-54	1.38718e-48	1.21896e-51	1.48185	-1.20784	-2.6897	0.261992	0.184733	0.734966	0.302762	-0.432204	0.037101	0.0266747
cg24343524	RP11-397P13.6	1	203763352	203763401	-2.35441	0.065203	-36.109	3.81001e-54	1.39475e-48	1.22453e-51	3.26794	0.930973	-2.33696	0.193767	0.349224	0.905326	0.653931	-0.251395	0.0118432	0.0524649
cg14918082	RP11-1099M24.7	17	7833237	7833286	-4.65649	0.128991	-36.0993	3.89463e-54	1.42572e-48	1.25063e-51	2.0565	-2.57464	-4.63115	0.379278	0.446152	0.802963	0.147617	-0.655346	0.0417293	0.0395698
cg26888222	STEAP3	2	119991279	119991328	3.76858	0.1044	36.0977	3.90833e-54	1.43074e-48	1.25393e-51	0.0803784	3.81191	3.73153	0.350858	0.240409	0.513565	0.93285	0.419285	0.0595638	0.0100629
cg12308279	RPL27A;ST5	11	8730985	8731034	2.77034	0.0767626	36.0897	3.97971e-54	1.45687e-48	1.27572e-51	-0.582336	2.17196	2.7543	0.258203	0.207416	0.401116	0.817492	0.416376	0.0428137	0.0207131
cg14624784	GADD45G	9	92270889	92270938	1.7307	0.0479934	36.0612	4.24454e-54	1.55381e-48	1.35942e-51	0.108906	1.81787	1.70897	0.161577	0.172459	0.518805	0.7784	0.259595	0.0278773	0.0206708
cg19708554	FAM78B	1	166136816	166136865	3.24617	0.0900234	36.0592	4.26402e-54	1.56095e-48	1.36446e-51	-1.76156	1.43444	3.19601	0.300972	0.232896	0.229792	0.728837	0.499045	0.037341	0.0315707
cg17590162	RP11-21A7A.2;MACROD1	11	63827313	63827362	-3.19618	0.0886525	-36.0529	4.32555e-54	1.58347e-48	1.38295e-51	2.41624	-0.793303	-3.20954	0.313634	0.18658	0.840109	0.366416	-0.473692	0.0293845	0.0290735
cg10650729	UBE2L3	22	21978797	21978846	2.86476	0.0794768	36.0453	4.40035e-54	1.61085e-48	1.40563e-51	-0.444672	2.41173	2.8564	0.265095	0.222722	0.424119	0.840798	0.416679	0.0444921	0.020489
cg27147556	ARL4D	17	41477350	41477399	2.12648	0.0590018	36.041	4.44351e-54	1.62665e-48	1.41818e-51	-0.0216394	2.13906	2.1607	0.174541	0.271011	0.496267	0.813425	0.317158	0.0301441	0.0289378
cg21002651	CASP1	11	104905841	104905890	2.63171	0.0730416	36.0303	4.55201e-54	1.66637e-48	1.45154e-51	-2.56247	0.0682768	2.63075	0.246542	0.316268	0.146056	0.511834	0.365778	0.0222205	0.0541673
cg13377102	KCNAB3;RP11-1099M24.7	17	7832716	7832765	-4.65839	0.129292	-36.0299	4.55648e-54	1.66801e-48	1.4517e-51	2.54591	-2.17463	-4.72054	0.394803	0.465482	0.850555	0.185856	-0.664699	0.0344904	0.047602
cg25001190	NFIA	1	61668787	61668836	3.25289	0.0903093	36.0194	4.66603e-54	1.70811e-48	1.48403e-51	0.0314073	3.24678	3.21538	0.300595	0.204626	0.505394	0.904037	0.398643	0.0512887	0.0124896
cg03845837	HSF4	16	67203406	67203455	-2.49423	0.0692497	-36.0179	4.68178e-54	1.71388e-48	1.48774e-51	1.90773	-0.567126	-2.47485	0.271381	0.138392	0.787898	0.403175	-0.384723	0.0312151	0.0229739
cg14715602	ALKBH5	17	18088549	18088598	2.36225	0.0655939	36.0132	4.73155e-54	1.7321e-48	1.50225e-51	-2.55281	-0.183669	2.36914	0.219028	0.175805	0.146612	0.468331	0.321718	0.0190345	0.0302463
cg10178203	CMBL	5	10308250	10308299	2.42609	0.0673987	35.9961	4.91883e-54	1.80065e-48	1.55988e-51	-2.89334	-0.435584	2.45775	0.200949	0.324224	0.119393	0.426114	0.306721	0.0147757	0.0533996
cg07635227	MGRN1	16	4714767	4714816	3.65387	0.101508	35.9959	4.92158e-54	1.80166e-48	1.55988e-51	-2.49508	1.20675	3.70183	0.326053	0.272224	0.152922	0.696346	0.543423	0.0299327	0.0395121
cg11759194	MASTL	10	27447053	27447102	-2.72162	0.0756133	-35.9939	4.94371e-54	1.80976e-48	1.56419e-51	3.33754	0.638822	-2.69871	0.214555	0.413889	0.909239	0.606845	-0.302394	0.01251	0.0669716
cg06870470	CTC-510F12.2;DOCK6	19	11315767	11315816	3.61569	0.100453	35.9939	4.94325e-54	1.80959e-48	1.56419e-51	-1.77214	1.90589	3.67803	0.331391	0.237957	0.228937	0.788149	0.559212	0.0392412	0.0279583
cg11644052	NFU1	2	69665132	69665181	3.76125	0.104503	35.9916	4.96909e-54	1.81906e-48	1.57086e-51	-1.21978	2.51671	3.7365	0.333554	0.289101	0.302528	0.8496	0.547072	0.0487863	0.025498
cg23514135	SLC12A7	5	1110315	1110364	3.49831	0.0972033	35.9896	4.9918e-54	1.82737e-48	1.57668e-51	0.0323901	3.53146	3.49907	0.311393	0.216894	0.505407	0.919759	0.414352	0.0528651	0.0109394
cg08160085	RP5-1096D14.2	12	2045682	2045731	3.18931	0.0886271	35.9858	5.03569e-54	1.84343e-48	1.58917e-51	-0.378536	2.8208	3.19934	0.273701	0.344047	0.435249	0.873848	0.438599	0.0465799	0.0267308
cg08822715	RBM19	12	114404604	114404653	1.90613	0.0529738	35.9825	5.07296e-54	1.85708e-48	1.59955e-51	-1.90877	0.0257489	1.93452	0.235673	0.200962	0.21157	0.504483	0.292913	0.0279124	0.0346807
cg02331649	TMEM110-MUSTN1;TMEM110	3	52926274	52926323	3.75644	0.104479	35.9542	5.4099e-54	1.98042e-48	1.70432e-51	-1.88151	1.90407	3.78558	0.345478	0.302222	0.216154	0.787211	0.571057	0.0397603	0.0331582
cg00237391	DEF6	6	35265643	35265692	-3.21455	0.0894128	-35.9518	5.43937e-54	1.99121e-48	1.71213e-51	0.846742	-2.3283	-3.17504	0.214176	0.585959	0.641981	0.173052	-0.468928	0.0342661	0.0602102
cg07573366	AVL9	7	32802717	32802766	-3.37609	0.0939173	-35.9475	5.49201e-54	2.01048e-48	1.72722e-51	1.36307	-2.00547	-3.36854	0.38831	0.441004	0.71695	0.203479	-0.513471	0.0536694	0.0482865
cg06151744	P2RX5;RP11-48B14.2	17	3595104	3595153	-2.18836	0.060879	-35.946	5.51089e-54	2.0174e-48	1.73167e-51	2.46674	0.304709	-2.16203	0.188067	0.189687	0.846054	0.552392	-0.293662	0.0172102	0.032377
cg25687507	C12orf49	12	117173003	117173052	3.19389	0.088858	35.9438	5.53879e-54	2.02761e-48	1.73894e-51	-0.206415	2.98265	3.18907	0.272547	0.241244	0.464433	0.88668	0.422246	0.0467132	0.0174125
cg19657039	ESRRA	11	64077615	64077664	3.44128	0.0957581	35.9372	5.6223e-54	2.05818e-48	1.76365e-51	0.14243	3.58274	3.44031	0.328958	0.130281	0.524279	0.922735	0.398456	0.0558697	0.00669109
cg26544247	DNMT3A	2	25473733	25473782	-4.34759	0.120987	-35.9342	5.66066e-54	2.07222e-48	1.77416e-51	1.62213	-2.71181	-4.33395	0.375451	0.421677	0.751826	0.135942	-0.615883	0.0511827	0.0403535
cg16647844	RP11-66A2.2	1	232903579	232903628	3.20337	0.0891676	35.9253	5.77654e-54	2.11464e-48	1.80893e-51	-1.31704	1.87436	3.1914	0.327992	0.338226	0.288589	0.783292	0.494702	0.0464879	0.0416093
cg15438548	7SK	10	123098743	123098792	-2.3416	0.0651829	-35.9236	5.7982e-54	2.12257e-48	1.81416e-51	2.40145	0.100652	-2.3008	0.218387	0.165732	0.839816	0.517383	-0.322432	0.0207218	0.028625
cg02977524	IRF2BP2	1	234747740	234747789	2.40763	0.0670224	35.9228	5.80851e-54	2.12635e-48	1.81584e-51	-0.56399	1.82269	2.38668	0.206504	0.304258	0.40397	0.777642	0.373672	0.034138	0.0343521
cg00995986	MEIS1	2	66665428	66665477	-3.65552	0.10177	-35.9196	5.85166e-54	2.14214e-48	1.82777e-51	1.95531	-1.64427	-3.59958	0.330784	0.331821	0.792578	0.244685	-0.547893	0.0396491	0.0415885
cg21843902	WBP2	17	73847414	73847463	3.63779	0.101281	35.9176	5.87722e-54	2.1515e-48	1.83418e-51	0.288864	3.90796	3.61909	0.343237	0.196511	0.549016	0.937109	0.388093	0.0574108	0.0077751
cg07098502	GSE1	16	85654109	85654158	-2.6991	0.0751654	-35.9088	5.99629e-54	2.19509e-48	1.86975e-51	3.06349	0.373588	-2.6899	0.224597	0.299906	0.892269	0.56385	-0.328419	0.0147189	0.051103
cg09874605	SKOR1	15	68123157	68123206	-2.30243	0.064122	-35.907	6.02043e-54	2.20392e-48	1.87249e-51	3.00851	0.690245	-2.31827	0.199052	0.229641	0.888745	0.616778	-0.271967	0.0138634	0.0377765
cg26016574	EXOC7	17	74116976	74117025	-2.41953	0.0673826	-35.9073	6.01638e-54	2.20244e-48	1.87249e-51	3.27318	0.863158	-2.41003	0.241262	0.229075	0.905301	0.644488	-0.260812	0.0145294	0.0361683
cg00916454	CTSO	4	156877765	156877814	-2.79012	0.0777093	-35.9046	6.05362e-54	2.21607e-48	1.87962e-51	3.13209	0.319841	-2.81225	0.232393	0.321102	0.896638	0.554724	-0.341915	0.0169193	0.0546142
cg10888644	PAPD7	5	6755790	6755839	3.01016	0.0838372	35.9048	6.05147e-54	2.21528e-48	1.87962e-51	-0.354147	2.65285	3.00699	0.278147	0.152498	0.439425	0.862366	0.422941	0.0472013	0.0123208
cg12907959	APOL3	22	36552828	36552877	2.63554	0.0734167	35.8984	6.13941e-54	2.24748e-48	1.90464e-51	-3.15129	-0.523494	2.6278	0.216951	0.446877	0.101988	0.412775	0.310787	0.0141059	0.0700669
cg24235882	FIP1L1;CHIC2	4	54928774	54928823	2.76534	0.0770377	35.8959	6.17439e-54	2.26028e-48	1.91387e-51	-0.428258	2.31527	2.74353	0.246749	0.292723	0.426843	0.830917	0.404074	0.0415348	0.0293022
cg19094872	PASK	2	242065898	242065947	3.28125	0.0914239	35.8905	6.2514e-54	2.28848e-48	1.93611e-51	0.310004	3.61687	3.30686	0.275803	0.30344	0.553018	0.923407	0.370389	0.0465992	0.0151936
cg22675801	AC005013.5	7	28998346	28998395	-2.71886	0.0757674	-35.8843	6.33999e-54	2.32091e-48	1.96188e-51	0.193218	-2.47801	-2.67123	0.261914	0.182899	0.533235	0.15285	-0.380386	0.0449329	0.0167493
cg22067676	HINT3;RP11-73O6.4	6	126281331	126281380	3.61224	0.100676	35.8799	6.40422e-54	2.34442e-48	1.98008e-51	-0.0876233	3.52328	3.6109	0.325919	0.212845	0.484891	0.919373	0.434482	0.0555163	0.0105415
cg04033718	CORO7;CORO7-PAM16	16	4419241	4419290	2.74416	0.0764838	35.879	6.41671e-54	2.34899e-48	1.98227e-51	-0.726625	2.03433	2.76096	0.257096	0.218935	0.377543	0.802758	0.425215	0.0416689	0.0250769
cg00250761		1	31883275	31883324	-2.83998	0.079157	-35.8778	6.43346e-54	2.35512e-48	1.98577e-51	2.68223	-0.0899931	-2.77222	0.264896	0.209809	0.863766	0.484477	-0.379289	0.0223948	0.0362123
cg12230883	EIF4G1;EIF2B5	3	184035527	184035576	3.27889	0.0914372	35.8594	6.70872e-54	2.45589e-48	2.06899e-51	0.258706	3.52087	3.26216	0.297407	0.162147	0.544115	0.919496	0.375381	0.0498842	0.00847654
cg11796565	NFIX	19	13205633	13205682	-3.93451	0.109742	-35.8524	6.81679e-54	2.49545e-48	2.10055e-51	1.57333	-2.34581	-3.91914	0.32683	0.504407	0.746241	0.169569	-0.576672	0.0452981	0.049942
cg25711003	PHLDB2;PLCXD2	3	111522050	111522099	3.73206	0.104123	35.8426	6.9699e-54	2.5515e-48	2.14592e-51	-1.3559	2.36892	3.72481	0.328511	0.272435	0.28312	0.836289	0.553169	0.0463539	0.0261981
cg09991306	AC005237.4;SNED1	2	241975092	241975141	-5.11182	0.142633	-35.8388	7.03021e-54	2.57358e-48	2.16267e-51	2.12471	-2.88752	-5.01223	0.47542	0.52892	0.808486	0.124084	-0.684402	0.0538287	0.0408489
cg03875330	TMEM205;RAB3D;CCDC159	19	11455875	11455924	3.33027	0.0929302	35.8363	7.07146e-54	2.58868e-48	2.17353e-51	-1.16288	2.15571	3.31859	0.285564	0.387994	0.31032	0.813573	0.503254	0.0414793	0.0396804
cg10772185	RP11-490O24.2	10	34320500	34320549	2.52614	0.070494	35.8348	7.09549e-54	2.59748e-48	2.17909e-51	-2.16858	0.352419	2.521	0.250513	0.205152	0.183362	0.560469	0.377107	0.025962	0.0347565
cg06588876	C9orf69	9	139009275	139009324	2.87697	0.0802928	35.831	7.1575e-54	2.62017e-48	2.19629e-51	-0.259883	2.6545	2.91439	0.244736	0.236335	0.455294	0.861859	0.406564	0.0418676	0.020517
cg16831889	HDC	15	50558051	50558100	-2.54942	0.0711537	-35.8297	7.17839e-54	2.62782e-48	2.20086e-51	2.72842	0.199409	-2.52901	0.234038	0.242895	0.867784	0.534222	-0.333562	0.0194166	0.0414789
cg14139679	SECISBP2	9	91937674	91937723	-2.19794	0.0613548	-35.8235	7.28026e-54	2.66512e-48	2.23022e-51	1.75906	-0.441147	-2.20021	0.216439	0.290825	0.770879	0.42486	-0.346019	0.0263877	0.0487467
cg06484274	XRN1	3	142164840	142164889	4.11243	0.114814	35.8181	7.36947e-54	2.69777e-48	2.25566e-51	-1.66377	2.44745	4.11122	0.389704	0.403924	0.243158	0.841754	0.598596	0.0522412	0.0393543
cg11927233	NPM1	5	170816542	170816591	-2.84596	0.0794599	-35.8163	7.39966e-54	2.70882e-48	2.26301e-51	1.85463	-0.982923	-2.83755	0.253907	0.160899	0.781933	0.336385	-0.445548	0.0304146	0.0249843
cg09183124	GOT2P2	1	173092323	173092372	3.16466	0.0883673	35.8126	7.46337e-54	2.73214e-48	2.28059e-51	-1.0451	2.0963	3.1414	0.280322	0.342337	0.327827	0.807985	0.480158	0.0425737	0.0370248
cg17560283	P2RX3	11	57111564	57111613	-2.13193	0.0595365	-35.8088	7.52834e-54	2.75593e-48	2.29852e-51	2.90017	0.773546	-2.12662	0.200547	0.243723	0.881109	0.630125	-0.250984	0.0145521	0.0393005
cg21179912	SMARCA2	9	2024387	2024436	-2.47955	0.0692542	-35.8036	7.61814e-54	2.7888e-48	2.324e-51	3.55187	1.13891	-2.41296	0.203705	0.375494	0.92082	0.685184	-0.235636	0.0106461	0.0552404
cg15145672	SH3BP5	3	15374486	15374535	-2.52028	0.0704066	-35.7961	7.74857e-54	2.83655e-48	2.35986e-51	2.83045	0.332025	-2.49843	0.195474	0.389877	0.875992	0.556032	-0.319961	0.0152696	0.0649067
cg21347412	STAP2	19	4339169	4339218	3.07292	0.0858442	35.7964	7.74317e-54	2.83457e-48	2.35986e-51	0.558065	3.64452	3.08646	0.275071	0.172917	0.594649	0.925576	0.330928	0.045053	0.00792284
cg22982767	FLJ27365;RP6-109B7.2	22	46454012	46454061	2.82858	0.0790384	35.7875	7.90233e-54	2.89284e-48	2.40469e-51	-2.486	0.346387	2.83239	0.271405	0.26181	0.153027	0.55936	0.406333	0.0244064	0.0446889
cg20555772	IFNGR1	6	137630455	137630504	2.21292	0.0618418	35.7836	7.97214e-54	2.91839e-48	2.4219e-51	-1.41	0.796562	2.20657	0.186528	0.270484	0.274162	0.633672	0.359509	0.0255437	0.0437061
cg09598552	CDH23	10	73417893	73417942	-3.07648	0.0859996	-35.7732	8.16309e-54	2.98829e-48	2.47786e-51	3.02045	-0.121955	-3.1424	0.279616	0.221034	0.888849	0.478972	-0.409876	0.0201539	0.0381548
cg12579300	PHF20	20	34535559	34535608	3.47344	0.097115	35.7663	8.29358e-54	3.03607e-48	2.51538e-51	-0.0729141	3.35963	3.43255	0.31628	0.18105	0.487392	0.91074	0.423347	0.0539398	0.0102445
cg13016732	MYO7A	11	76858947	76858996	-3.50974	0.0981476	-35.7598	8.41711e-54	3.08128e-48	2.55073e-51	2.15459	-1.32854	-3.48312	0.317262	0.257826	0.814355	0.286087	-0.528268	0.0349532	0.0357768
cg01373189	N4BP2L1	13	33002772	33002821	4.07791	0.114091	35.7427	8.75212e-54	3.20392e-48	2.65006e-51	-1.96152	2.12025	4.08177	0.365	0.375628	0.207277	0.810031	0.602754	0.0436667	0.0414838
cg01966459	ODF1	8	103597179	103597228	3.82279	0.106959	35.7406	8.79296e-54	3.21887e-48	2.66023e-51	0.115132	3.94171	3.82657	0.367473	0.163353	0.51944	0.938594	0.419154	0.0621864	0.00671988
cg25772185	AL139821.1	10	25371488	25371537	-1.9718	0.0551904	-35.7272	9.06605e-54	3.31885e-48	2.73692e-51	3.06057	1.10042	-1.96015	0.184738	0.187204	0.892358	0.681324	-0.211034	0.0123376	0.0277184
cg14036776	ERLIN2	8	37595315	37595364	2.49815	0.0699222	35.7276	9.05878e-54	3.31618e-48	2.73692e-51	-2.94988	-0.482213	2.46766	0.225959	0.236795	0.115551	0.417718	0.302166	0.0166654	0.0396448
cg26104196	IGSF9	1	159914143	159914192	2.23472	0.0625498	35.7271	9.06889e-54	3.31988e-48	2.73692e-51	-0.936126	1.31348	2.24961	0.218189	0.147634	0.344074	0.712657	0.368584	0.0330481	0.0203125
cg06392574	TMEM217	6	37212224	37212273	3.2983	0.0923765	35.7049	9.53907e-54	3.492e-48	2.87171e-51	-0.518074	2.75895	3.27702	0.302877	0.265964	0.411986	0.869996	0.45801	0.0506461	0.0199368
cg19092837	KIF1B	1	10271676	10271725	3.21636	0.0900898	35.7017	9.60894e-54	3.51758e-48	2.89037e-51	-0.903085	2.22499	3.12808	0.304609	0.308892	0.349889	0.821807	0.471918	0.0478485	0.030968
cg23350904	ZMYND15	17	4648532	4648581	-3.53309	0.0989654	-35.7003	9.64056e-54	3.52916e-48	2.8975e-51	0.687263	-2.89319	-3.58045	0.301072	0.37456	0.615752	0.121246	-0.494506	0.0488972	0.0314691
cg24003898	EIF2C1	1	36348269	36348318	-2.10566	0.0590038	-35.6868	9.94302e-54	3.63988e-48	2.98596e-51	3.00379	0.923249	-2.08054	0.188563	0.283027	0.888506	0.653536	-0.23497	0.0127111	0.0445132
cg13005636	ST6GALNAC4P1	13	20392706	20392755	-2.78768	0.078147	-35.6723	1.0278e-53	3.76252e-48	3.08403e-51	3.7822	1.01135	-2.77085	0.227972	0.384748	0.931573	0.66612	-0.265453	0.0099005	0.0599576
cg01964337	CHST11	12	105104734	105104783	3.99807	0.112114	35.6609	1.05492e-53	3.86179e-48	3.16281e-51	-0.812359	3.12822	3.94058	0.364523	0.145968	0.36486	0.897014	0.532154	0.0566982	0.00969527
cg11225330	UBE2J2	1	1196699	1196748	-2.30259	0.0645815	-35.654	1.07157e-53	3.92275e-48	3.21011e-51	2.51214	0.188847	-2.32329	0.223893	0.174028	0.84979	0.532554	-0.317236	0.0199423	0.0298834
cg05404792	MT1L	16	56650847	56650896	-2.77788	0.077924	-35.6486	1.08479e-53	3.97115e-48	3.24705e-51	2.80978	0.0398197	-2.76996	0.270174	0.159887	0.873707	0.506882	-0.366826	0.0237216	0.0276369
cg12554573	PARP3	3	51976619	51976668	3.38944	0.0950834	35.647	1.08882e-53	3.98589e-48	3.25645e-51	-0.704225	2.65311	3.35733	0.314448	0.214339	0.381554	0.861953	0.480399	0.0508165	0.0175794
cg22222281	CD9	12	6308710	6308759	-3.05	0.0855698	-35.6435	1.09774e-53	4.01854e-48	3.28044e-51	1.6045	-1.46796	-3.07247	0.297108	0.166044	0.7506	0.266069	-0.484531	0.0392494	0.0226386
cg05156137	RCAN1	21	35898927	35898976	3.97571	0.111557	35.6383	1.11074e-53	4.06615e-48	3.3166e-51	-2.56775	1.35897	3.92672	0.351699	0.3028	0.146937	0.717682	0.570745	0.0333609	0.0416252
cg12729800	C17ORF108;RP11-138P22.1;LYRM9	17	26206796	26206845	-2.01705	0.0566109	-35.63	1.13198e-53	4.14389e-48	3.37725e-51	3.25284	1.22162	-2.03122	0.189509	0.136792	0.90446	0.699537	-0.204923	0.011363	0.0199067
cg07674570	EHBP1L1	11	65346104	65346153	-1.84687	0.051841	-35.6257	1.14323e-53	4.18506e-48	3.40803e-51	2.00149	0.217388	-1.78411	0.192435	0.106601	0.799322	0.537548	-0.261774	0.0217074	0.0183226
cg13935577	BTBD11	12	107974849	107974898	-2.63779	0.0740911	-35.6019	1.20708e-53	4.41881e-48	3.59473e-51	-0.172483	-2.82703	-2.65455	0.222962	0.379461	0.470336	0.126217	-0.344119	0.0382439	0.0314577
cg27065254	CDC42EP4	17	71289332	71289381	3.0254	0.0849793	35.6017	1.20782e-53	4.42152e-48	3.59473e-51	-0.458273	2.59522	3.05349	0.270081	0.289363	0.421819	0.856353	0.434534	0.0455346	0.0261135
cg21034531	SLC16A3;CSNK1D	17	80197757	80197806	2.71974	0.0763968	35.6002	1.21204e-53	4.43695e-48	3.60435e-51	0.47995	3.2129	2.73295	0.246022	0.114869	0.581723	0.902441	0.320718	0.0400616	0.00699839
cg08577293	DHX58	17	40253566	40253615	-2.65381	0.0745586	-35.5936	1.23031e-53	4.50384e-48	3.65325e-51	3.19611	0.547687	-2.64842	0.247523	0.140783	0.900557	0.593587	-0.30697	0.01638	0.0235571
cg21186955	TRIM56	7	100729364	100729413	3.60949	0.101409	35.5936	1.23048e-53	4.50445e-48	3.65325e-51	-1.78478	1.8182	3.60298	0.320229	0.260401	0.227227	0.77763	0.550403	0.0402878	0.0309478
cg15159588		17	26672750	26672799	2.74992	0.0772604	35.5928	1.23252e-53	4.51195e-48	3.65636e-51	0.447993	3.1876	2.73961	0.250101	0.193762	0.576389	0.900478	0.324088	0.04145	0.0129516
cg02181506	SERPINA1	14	94856984	94857033	2.44002	0.0685708	35.584	1.25775e-53	4.60431e-48	3.72818e-51	-2.26384	0.182398	2.44623	0.252218	0.229413	0.173742	0.531355	0.357613	0.0251163	0.039345
cg09703323	NEAT1	11	65197828	65197877	1.94919	0.0547825	35.5805	1.26785e-53	4.64128e-48	3.75508e-51	-1.97411	-0.0449664	1.92915	0.200073	0.235571	0.203797	0.49219	0.288393	0.022821	0.0405101
cg23787321	AC093609.1	2	43385796	43385845	2.51859	0.0708194	35.5636	1.31784e-53	4.82426e-48	3.89997e-51	-2.97471	-0.406967	2.56774	0.259625	0.0967856	0.114127	0.430011	0.315884	0.0194968	0.0164699
cg12131208	USP32;C17orf64	17	58499700	58499749	-3.25936	0.0916985	-35.5443	1.37735e-53	5.04211e-48	4.07279e-51	2.60845	-0.652314	-3.26076	0.291781	0.233654	0.857328	0.389457	-0.467871	0.0275412	0.0384651
cg08367223	C19orf54	19	41255256	41255305	-2.35816	0.0663588	-35.5365	1.4023e-53	5.13346e-48	4.14323e-51	2.52094	0.179247	-2.34169	0.191455	0.373384	0.850856	0.530776	-0.32008	0.0164493	0.0633442
cg19972674	TMC8	17	76142363	76142412	-2.35026	0.0661424	-35.5334	1.41241e-53	5.17048e-48	4.16974e-51	2.45509	0.110686	-2.3444	0.206077	0.19596	0.844854	0.519102	-0.325752	0.0186123	0.0338226
cg01014262	MOCS1P1	16	48533882	48533931	2.91493	0.0820359	35.5324	1.41547e-53	5.18167e-48	4.1754e-51	-1.66313	1.22192	2.88505	0.282968	0.446143	0.241756	0.696439	0.454683	0.036289	0.0668405
cg25460807	EPB49	8	21907974	21908023	-3.37179	0.0948949	-35.5319	1.41724e-53	5.18813e-48	4.17724e-51	1.76525	-1.60562	-3.37087	0.327953	0.331377	0.770275	0.249612	-0.520663	0.0394331	0.0421476
cg04420889	L3MBTL1	20	42187055	42187104	2.84342	0.0800296	35.5296	1.42455e-53	5.21491e-48	4.19542e-51	0.314205	3.12747	2.81326	0.281577	0.240275	0.553677	0.896372	0.342694	0.047445	0.015718
cg00790307	RAI1	17	17684042	17684091	-2.49697	0.0702866	-35.5256	1.43779e-53	5.26339e-48	4.23102e-51	1.79779	-0.695667	-2.49346	0.218681	0.279872	0.775553	0.382775	-0.392778	0.0263541	0.0446909
cg05444816	IGF2-AS;INS-IGF2;IGF2	11	2162358	2162407	-4.61999	0.130059	-35.5222	1.44908e-53	5.30472e-48	4.26082e-51	1.83083	-2.72344	-4.55428	0.391403	0.449418	0.77718	0.135276	-0.641904	0.0488297	0.0362783
cg05883442	ATP6V0D1	16	67476089	67476138	2.25726	0.0635481	35.5205	1.45456e-53	5.32477e-48	4.27349e-51	-0.555371	1.72541	2.28078	0.213949	0.193166	0.405379	0.767013	0.361634	0.0357208	0.0236792
cg02457623	ATP2B4	1	203599041	203599090	-3.59225	0.101139	-35.5181	1.46265e-53	5.35438e-48	4.29381e-51	0.108067	-3.50405	-3.61212	0.344999	0.236332	0.51858	0.0817656	-0.436815	0.0587809	0.0119175
cg12060422	KAZALD1	10	102821636	102821685	-4.19356	0.118077	-35.5154	1.47192e-53	5.38831e-48	4.31756e-51	1.64849	-2.5067	-4.15519	0.377274	0.550242	0.755174	0.155637	-0.599536	0.0506869	0.0524553
cg20633317	WNT11	11	75917251	75917300	-3.20337	0.0902003	-35.514	1.47655e-53	5.40525e-48	4.32766e-51	0.678197	-2.56236	-3.24055	0.317112	0.178739	0.614252	0.145413	-0.468839	0.0522262	0.0153881
cg04622125	COL18A1	21	46876658	46876707	2.61421	0.0736121	35.5133	1.47878e-53	5.41344e-48	4.33075e-51	0.538362	3.16673	2.62837	0.241342	0.272067	0.59153	0.898576	0.307046	0.0393232	0.0183146
cg02584377	BCL7A	12	122489545	122489594	3.75105	0.105634	35.51	1.49023e-53	5.45536e-48	4.3608e-51	-0.655345	3.08881	3.74415	0.345212	0.218594	0.389661	0.894033	0.504372	0.0564978	0.0143253
cg27606002	C17orf99	17	76142461	76142510	-2.10552	0.0592953	-35.5091	1.49314e-53	5.46599e-48	4.3658e-51	2.19874	0.0616329	-2.13711	0.201987	0.127612	0.820226	0.510663	-0.309563	0.0203226	0.0220821
cg13138680	CRIM1	2	36689815	36689864	-2.44863	0.06896	-35.508	1.49707e-53	5.48039e-48	4.37382e-51	3.40016	0.923723	-2.47643	0.219806	0.328203	0.91273	0.653325	-0.259405	0.0119233	0.0527064
cg00220225	SEMA3F	3	50194470	50194519	-2.54167	0.0715901	-35.5031	1.51387e-53	5.54189e-48	4.41937e-51	2.16392	-0.340261	-2.50418	0.257177	0.147419	0.816083	0.441444	-0.374639	0.0271918	0.0251877
cg00076313	ELFN1	7	1748562	1748611	2.78037	0.0783163	35.5019	1.51819e-53	5.55769e-48	4.42844e-51	0.198508	2.99121	2.7927	0.255174	0.194343	0.534009	0.887636	0.353627	0.0433503	0.0134418
cg25865120	DUT	15	48625010	48625059	-3.08337	0.0868582	-35.4989	1.52847e-53	5.59532e-48	4.45487e-51	2.16447	-0.911621	-3.07609	0.270008	0.214193	0.81599	0.3478	-0.46819	0.0283564	0.033261
cg25412641	ZDHHC14	6	157877072	157877121	-2.47404	0.0696983	-35.4963	1.53756e-53	5.62861e-48	4.47781e-51	2.64563	0.12895	-2.51668	0.214111	0.261961	0.861288	0.522186	-0.339103	0.0173463	0.0449236
cg23278196	ATP5G2	12	54071111	54071160	-4.18133	0.117818	-35.4897	1.56129e-53	5.71548e-48	4.54143e-51	0.671361	-3.51973	-4.1911	0.352405	0.49813	0.613135	0.0836605	-0.529474	0.0580816	0.0268663
cg04726374	PTRF	17	40554519	40554568	-2.28678	0.0644498	-35.4816	1.59046e-53	5.82226e-48	4.62084e-51	1.8422	-0.414133	-2.25633	0.215225	0.197473	0.780877	0.429	-0.351877	0.0259487	0.0335962
cg14711869	FAM193A	4	2716524	2716573	3.36986	0.0950333	35.4598	1.67191e-53	6.12043e-48	4.85364e-51	-1.47332	1.89163	3.36496	0.313308	0.317351	0.266901	0.785567	0.518667	0.0412388	0.0358032
cg15348839	ARMC9	2	232224798	232224847	-2.43449	0.0686891	-35.4422	1.74123e-53	6.37417e-48	5.05085e-51	3.6207	1.19581	-2.42489	0.213109	0.311722	0.924176	0.694217	-0.229959	0.0105296	0.041719
cg24683623	AC021205.1	4	123747447	123747496	-2.51083	0.0708603	-35.4335	1.77622e-53	6.5023e-48	5.14829e-51	1.88702	-0.593787	-2.48081	0.221814	0.274211	0.786056	0.399341	-0.386715	0.0255243	0.0452514
cg26107333	TSPAN9	12	3310269	3310318	-3.1988	0.0902972	-35.4252	1.81041e-53	6.62743e-48	5.24322e-51	1.32063	-1.86785	-3.18848	0.305182	0.241821	0.712252	0.216307	-0.495945	0.043953	0.0288056
cg12727940	PLSCR4	3	145969718	145969767	3.42265	0.0966266	35.4214	1.82649e-53	6.68632e-48	5.28563e-51	-0.00211895	3.3881	3.39022	0.320977	0.136687	0.499517	0.912539	0.413022	0.0546919	0.00749169
cg03744440	MYO15B	17	73584108	73584157	-3.51815	0.099328	-35.4195	1.83432e-53	6.71497e-48	5.30408e-51	0.0493766	-3.47155	-3.52092	0.342146	0.203322	0.508922	0.0832896	-0.425633	0.0564852	0.0111508
cg06311778	RP11-983P16.4;TENC1	12	53441534	53441583	2.34382	0.0661759	35.418	1.84046e-53	6.73745e-48	5.31764e-51	-2.57473	-0.175187	2.39954	0.227001	0.124316	0.144804	0.469735	0.324931	0.0197278	0.0214156
cg09840386	BAIAP2	17	79058751	79058800	2.74174	0.0774152	35.416	1.84901e-53	6.76874e-48	5.33812e-51	0.272967	3.00044	2.72747	0.253373	0.249786	0.546737	0.887882	0.341145	0.0426693	0.0161324
cg19192146	MINK1	17	4740166	4740215	-2.17217	0.0613461	-35.4085	1.88125e-53	6.88678e-48	5.42693e-51	3.11598	0.91111	-2.20487	0.158868	0.358358	0.896143	0.65063	-0.245513	0.0102447	0.05218
cg15843262	DNMT3A	2	25473895	25473944	-4.26316	0.120403	-35.4074	1.88617e-53	6.90477e-48	5.43683e-51	1.09571	-3.16102	-4.25672	0.388904	0.173878	0.678681	0.101055	-0.577626	0.0593489	0.0114594
cg18520777	VPS13B	8	100634991	100635040	-2.15534	0.0608978	-35.3928	1.95064e-53	7.14077e-48	5.61823e-51	2.68053	0.566185	-2.11435	0.191474	0.259674	0.864321	0.596213	-0.268107	0.0156572	0.0432372
cg10386298	HLA-AS1	1	221050443	221050492	-3.8771	0.109557	-35.3888	1.96838e-53	7.20572e-48	5.66487e-51	0.564943	-3.3662	-3.93115	0.355774	0.343011	0.595531	0.090128	-0.505403	0.0593518	0.0190511
cg02264459	CASP16	16	3199723	3199772	-3.01746	0.0852732	-35.3857	1.98236e-53	7.25689e-48	5.70062e-51	0.249122	-2.78481	-3.03393	0.285062	0.174395	0.542704	0.127281	-0.415423	0.0487592	0.0135149
cg26529864	BOLA3-AS1	2	74375903	74375952	-2.73536	0.0773111	-35.3812	2.00312e-53	7.33291e-48	5.75581e-51	3.78204	1.09367	-2.68837	0.248449	0.295457	0.931417	0.679448	-0.25197	0.0114646	0.0448422
cg04411052	SIPA1L1	14	72219013	72219062	-2.95014	0.0834125	-35.3681	2.06463e-53	7.55807e-48	5.9279e-51	3.98759	1.02034	-2.96725	0.289997	0.133986	0.939669	0.669492	-0.270176	0.0124293	0.0205251
cg05618222	BFSP2	3	133174878	133174927	-2.12787	0.0601875	-35.3541	2.13224e-53	7.80557e-48	6.11722e-51	2.24009	0.128166	-2.11193	0.191654	0.236429	0.824491	0.522008	-0.302483	0.0190633	0.0406036
cg04494800	ZC3H12D	6	149775853	149775902	3.85258	0.108978	35.3519	2.14314e-53	7.84549e-48	6.14368e-51	-2.06584	1.82821	3.89406	0.363223	0.270211	0.195754	0.778713	0.582958	0.0387077	0.0327429
cg25774643	SCT	11	627127	627176	-4.49016	0.127016	-35.3513	2.14611e-53	7.85637e-48	6.14739e-51	1.0561	-3.40614	-4.46224	0.441341	0.290723	0.672102	0.0873889	-0.584713	0.068721	0.0151022
cg06905453	RFX1	19	14089236	14089285	-3.3627	0.0951286	-35.349	2.15736e-53	7.89753e-48	6.17477e-51	1.59918	-1.73293	-3.33212	0.32012	0.228982	0.749664	0.232378	-0.517286	0.0432911	0.0282392
cg00116430	BCAR3	1	94188268	94188317	-1.91481	0.0541734	-35.3458	2.17303e-53	7.95491e-48	6.21478e-51	1.33414	-0.565603	-1.89974	0.180114	0.18595	0.715345	0.40356	-0.311784	0.0256086	0.0311789
cg15226808	RNF217	6	125286903	125286952	-2.49696	0.0706473	-35.3441	2.18188e-53	7.98731e-48	6.23521e-51	3.1103	0.641854	-2.46845	0.218691	0.272842	0.895382	0.608549	-0.286833	0.014153	0.0444661
cg11966998	RP11-396O20.1	11	15692471	15692520	-3.6807	0.104148	-35.3412	2.19662e-53	8.04125e-48	6.27243e-51	1.93858	-1.73403	-3.67261	0.360779	0.273076	0.79021	0.232702	-0.557508	0.0431173	0.0340572
cg11100481	NDST1	5	149867577	149867626	2.82089	0.0798235	35.339	2.20733e-53	8.08045e-48	6.29809e-51	-0.822038	2.00761	2.82965	0.259466	0.266385	0.362304	0.799336	0.437032	0.0411801	0.0308561
cg20291162	DHX58	17	40259547	40259596	-3.14604	0.0890392	-35.3332	2.23711e-53	8.18948e-48	6.3781e-51	2.73225	-0.429198	-3.16145	0.295381	0.232163	0.867429	0.426643	-0.440786	0.0249779	0.0388693
cg05452899	INS-IGF2;IGF2	11	2161085	2161134	-3.71157	0.105061	-35.3276	2.26615e-53	8.29579e-48	6.45085e-51	1.81893	-1.83785	-3.65678	0.350989	0.179012	0.776421	0.219274	-0.557147	0.0440972	0.0216884
cg02268013	FXN	9	71650283	71650332	3.39034	0.0959681	35.3277	2.26558e-53	8.29368e-48	6.45085e-51	-1.78919	1.62381	3.41299	0.325141	0.259548	0.226757	0.753611	0.526854	0.0410845	0.033557
cg25938530	ITIH1	3	52812367	52812416	3.34066	0.0945689	35.3251	2.27922e-53	8.34362e-48	6.483e-51	-0.556806	2.82164	3.37844	0.303556	0.356309	0.405793	0.8738	0.468007	0.0491008	0.026281
cg21186778	RCL1	9	4855519	4855568	-2.43935	0.0690646	-35.3199	2.30703e-53	8.44542e-48	6.55701e-51	2.24305	-0.22067	-2.46372	0.240828	0.170762	0.824314	0.461954	-0.36236	0.0241926	0.0293686
cg21644578	ESPNP	1	17029783	17029832	2.37009	0.067106	35.3186	2.31395e-53	8.47076e-48	6.57158e-51	-2.91789	-0.595105	2.32279	0.20635	0.218887	0.117664	0.398886	0.281222	0.0151446	0.0355879
cg11566244	GSTP1	11	67351786	67351835	-4.05444	0.114803	-35.3165	2.32483e-53	8.51059e-48	6.59736e-51	1.67616	-2.34005	-4.01621	0.368572	0.344343	0.758878	0.167373	-0.591505	0.0510834	0.0345691
cg25823926	CRADD	12	94153312	94153361	2.51358	0.0712118	35.2972	2.43089e-53	8.89885e-48	6.89299e-51	-1.57045	0.904646	2.4751	0.236118	0.254259	0.253112	0.650843	0.39773	0.0313215	0.0400185
cg21429745	LBX2	2	74725208	74725257	-2.91176	0.0825068	-35.2911	2.4651e-53	9.0241e-48	6.9846e-51	-0.0887702	-3.04034	-2.95157	0.204291	0.51349	0.484699	0.113318	-0.371382	0.0351996	0.0476144
cg02769705	RP11-38O14.6	1	202975011	202975060	-3.46375	0.0981905	-35.2758	2.55366e-53	9.34829e-48	7.22992e-51	2.49894	-0.971901	-3.47084	0.29799	0.265575	0.847762	0.338774	-0.508988	0.0302749	0.04156
cg27296341	OPRM1;IPCEF1	6	154485839	154485888	3.48534	0.0988128	35.2722	2.57513e-53	9.42687e-48	7.28506e-51	-0.5617	2.90056	3.46226	0.297314	0.289187	0.404769	0.880415	0.475646	0.0494389	0.0211589
cg11414202	NLK	17	26501467	26501516	-2.37679	0.0673886	-35.27	2.58836e-53	9.4753e-48	7.31683e-51	3.00995	0.60796	-2.40199	0.221696	0.125502	0.888645	0.603642	-0.285004	0.0165341	0.0207153
cg16684661	HEY1	8	80678722	80678771	-2.98464	0.0846301	-35.2669	2.6065e-53	9.54172e-48	7.36244e-51	1.91924	-1.10663	-3.02586	0.269638	0.366963	0.789262	0.319371	-0.469891	0.0324107	0.0558511
cg14118465	C14orf80	14	105958792	105958841	3.01388	0.0854683	35.2631	2.62967e-53	9.62653e-48	7.42215e-51	-0.109951	2.96096	3.07091	0.27738	0.161318	0.480871	0.885744	0.404873	0.047126	0.0108255
cg03761216	RP11-191G24.1	1	51986082	51986131	-2.90501	0.0823864	-35.2607	2.64418e-53	9.67964e-48	7.45735e-51	3.0092	0.133428	-2.87577	0.262581	0.400878	0.888253	0.523191	-0.365062	0.018461	0.0681222
cg05323345	IGF2-AS;INS-IGF2;IGF2	11	2163174	2163223	-2.77332	0.0786543	-35.2596	2.65093e-53	9.70438e-48	7.47066e-51	1.94965	-0.796184	-2.74583	0.252281	0.148309	0.792915	0.365727	-0.427189	0.0295059	0.0239851
cg15254238	TET1	10	70321826	70321875	-3.57545	0.10144	-35.247	2.72917e-53	9.99079e-48	7.68522e-51	0.806366	-2.64828	-3.45464	0.368587	0.217257	0.63436	0.138467	-0.495893	0.0593005	0.0177582
cg18652900	PGLYRP2	19	15580397	15580446	-4.25854	0.120846	-35.2392	2.77866e-53	1.0172e-47	7.81256e-51	0.690593	-3.53232	-4.22291	0.416827	0.149844	0.615506	0.0798621	-0.535644	0.0686485	0.00760457
cg08314408	SEPHS2	16	30457493	30457542	2.73343	0.077572	35.2373	2.79102e-53	1.02172e-47	7.84129e-51	-1.55918	1.11943	2.67861	0.26422	0.41358	0.2549	0.681733	0.426833	0.0345203	0.059531
cg01899937	ACSL1	4	185723457	185723506	2.89262	0.0821067	35.23	2.83855e-53	1.03912e-47	7.96869e-51	0.141634	3.06674	2.9251	0.272003	0.160005	0.524238	0.892944	0.368706	0.0462271	0.0108086
cg09462924	MEIS1-AS2;MEIS1	2	66666422	66666471	-3.75546	0.1066	-35.2296	2.8414e-53	1.04016e-47	7.97061e-51	1.14408	-2.62376	-3.76784	0.346111	0.324313	0.686459	0.141656	-0.544803	0.0526397	0.02861
cg08311935	AC137932.6;ANKRD11	16	89387757	89387806	-2.51864	0.0714964	-35.2275	2.85497e-53	1.04513e-47	8.00253e-51	2.68134	0.124598	-2.55674	0.260661	0.166048	0.863736	0.521513	-0.342223	0.022577	0.0286636
cg21663580	PTK7	6	43044723	43044772	-4.58702	0.130226	-35.2235	2.88133e-53	1.05478e-47	8.06407e-51	0.715194	-3.83011	-4.5453	0.431645	0.26961	0.619595	0.0665882	-0.553007	0.0714463	0.0124141
cg06181069	AQP10	1	154293494	154293543	-3.51615	0.0998279	-35.2221	2.89068e-53	1.0582e-47	8.08405e-51	0.865651	-2.62195	-3.4876	0.331459	0.348767	0.644193	0.142138	-0.502055	0.0532892	0.0315189
cg06505619	MSLN;FAM195A	16	698024	698073	2.50349	0.0710783	35.2216	2.89436e-53	1.05955e-47	8.08818e-51	0.0762256	2.65565	2.57942	0.188543	0.473096	0.513136	0.858755	0.345619	0.0324089	0.0401027
cg11456013	CNN2P9	6	111192760	111192809	-2.56392	0.0728158	-35.211	2.96559e-53	1.08563e-47	8.28089e-51	2.49122	-0.0563127	-2.54753	0.263432	0.141364	0.847528	0.49027	-0.357258	0.0236132	0.0244306
cg07093324	ACTR3	2	114652095	114652144	3.00651	0.0854193	35.197	3.06335e-53	1.12141e-47	8.54735e-51	-0.378833	2.54099	2.91982	0.300739	0.31778	0.435396	0.851394	0.415998	0.0507955	0.0276974
cg23610373	RP11-403I13.8	1	149298539	149298588	-3.07493	0.0873662	-35.1959	3.07101e-53	1.12422e-47	8.56221e-51	-0.597299	-3.7216	-3.12431	0.253987	0.406357	0.398782	0.0725971	-0.326185	0.0409635	0.0198037
cg22452230	RP11-253M7.4	15	69754698	69754747	4.15162	0.118018	35.178	3.20139e-53	1.17195e-47	8.91214e-51	-1.01396	3.03807	4.05203	0.392468	0.473968	0.333818	0.887823	0.554005	0.0601539	0.030022
cg05226558	LRRC2;TDGF1	3	46617183	46617232	-2.08013	0.059137	-35.1748	3.22478e-53	1.18051e-47	8.96361e-51	1.82833	-0.235516	-2.06385	0.199607	0.175899	0.779376	0.459393	-0.319983	0.0238978	0.0302783
cg00227093	CTB-140J7.2	5	149979790	149979839	2.71719	0.0772477	35.1749	3.2237e-53	1.18011e-47	8.96361e-51	-0.997929	1.69153	2.68946	0.258461	0.297697	0.334843	0.761769	0.426926	0.0391643	0.0397556
cg18252924	STK24	13	99129208	99129257	2.59488	0.0737993	35.1613	3.32724e-53	1.21802e-47	9.2414e-51	-0.319951	2.27738	2.59734	0.240704	0.274678	0.44511	0.827469	0.382359	0.0409897	0.0251144
cg14242895		11	118393450	118393499	2.59984	0.0739587	35.1526	3.39494e-53	1.2428e-47	9.42228e-51	-0.140534	2.47709	2.61762	0.238375	0.235006	0.475806	0.846637	0.370831	0.0408858	0.0211352
cg06460568	IGF2-AS;INS-IGF2;IGF2	11	2162211	2162260	-3.13284	0.0891307	-35.1488	3.42499e-53	1.2538e-47	9.49398e-51	0.979018	-2.19119	-3.17021	0.218281	0.620653	0.662622	0.187594	-0.475028	0.0339196	0.0701413
cg00288844	TXNDC11	16	11835312	11835361	2.76734	0.0787387	35.1459	3.44802e-53	1.26223e-47	9.5479e-51	-1.04236	1.66217	2.70453	0.235053	0.394534	0.327798	0.756625	0.428827	0.0361846	0.0472392
cg14512563	NR2F2	15	96897142	96897191	-2.88005	0.0819524	-35.143	3.4709e-53	1.27061e-47	9.60398e-51	0.353494	-2.54455	-2.89804	0.247397	0.404853	0.560551	0.149647	-0.410904	0.0420613	0.0404926
cg24678767	CLK3	15	74902928	74902977	-2.11651	0.0602392	-35.1351	3.53496e-53	1.29406e-47	9.77383e-51	1.34076	-0.799016	-2.13977	0.208921	0.160755	0.716047	0.365341	-0.350707	0.0297409	0.0256675
cg23531257	DUOX1	15	45422505	45422554	-2.43556	0.069327	-35.1314	3.56528e-53	1.30515e-47	9.84279e-51	3.27855	0.90108	-2.37747	0.232895	0.268259	0.905671	0.650023	-0.255648	0.0143743	0.0392451
cg06118122	LGALS8	1	236695160	236695209	3.62068	0.10306	35.1317	3.56292e-53	1.30429e-47	9.84279e-51	-0.273002	3.38777	3.66077	0.339558	0.151071	0.45343	0.912463	0.459034	0.0576251	0.00812988
cg09610332	C8orf46	8	67446864	67446913	3.31237	0.0942981	35.1265	3.60587e-53	1.32001e-47	9.94735e-51	-0.25326	3.00635	3.25961	0.30754	0.295792	0.456468	0.887831	0.431363	0.0522824	0.0203406
cg13488013	RP5-1029K10.2	17	47592632	47592681	3.04013	0.0865625	35.1206	3.65564e-53	1.33823e-47	1.00771e-50	-2.97326	0.0959269	3.06919	0.312276	0.13569	0.114811	0.516585	0.401775	0.0242952	0.02346
cg11622162	RNF213	17	78237543	78237592	3.75083	0.106809	35.1172	3.6846e-53	1.34884e-47	1.01492e-50	-2.20982	1.52887	3.73869	0.315092	0.458464	0.179959	0.738502	0.558543	0.0330654	0.0627085
cg04891836	TNFSF14	19	6670342	6670391	2.53547	0.0722056	35.1146	3.70683e-53	1.35697e-47	1.02028e-50	-0.508909	2.0756	2.58451	0.248408	0.280918	0.413321	0.806583	0.393262	0.0415025	0.0296459
cg14138540	CHD2	15	93571988	93572037	3.22229	0.0917751	35.1107	3.74077e-53	1.3694e-47	1.02885e-50	-0.647455	2.61165	3.25911	0.281371	0.360921	0.390602	0.856866	0.466264	0.0460168	0.0307985
cg20508508	LRRC59;RP1-117B12.4	17	48473757	48473806	2.19174	0.0624481	35.097	3.86114e-53	1.41346e-47	1.06116e-50	-2.8094	-0.614452	2.19495	0.208062	0.0980096	0.125699	0.395215	0.269516	0.016495	0.0161434
cg01999051	RP1-168L15.5	6	166797690	166797739	3.24146	0.0923625	35.095	3.87887e-53	1.41995e-47	1.06523e-50	-0.571568	2.59072	3.16228	0.281402	0.355294	0.403033	0.855176	0.452143	0.0467742	0.0305566
cg24943609	ZNF652	17	47438045	47438094	2.09245	0.059646	35.0811	4.00611e-53	1.46653e-47	1.09935e-50	-2.39027	-0.289243	2.10102	0.182637	0.218527	0.160919	0.450338	0.289419	0.0175973	0.0370945
cg05929069	SCTR	2	120248984	120249033	-2.66524	0.0759911	-35.0731	4.08121e-53	1.49402e-47	1.11912e-50	2.95497	0.250019	-2.70495	0.245643	0.282469	0.884639	0.542771	-0.341868	0.0178323	0.048123
cg06850526	SLC38A10	17	79269838	79269887	3.19705	0.0911581	35.0715	4.09661e-53	1.49966e-47	1.1225e-50	-0.557488	2.63442	3.19191	0.292769	0.319935	0.405475	0.859321	0.453846	0.048621	0.0267865
cg21550024	AC021205.1	4	123747485	123747534	-3.54063	0.100965	-35.0679	4.13023e-53	1.51197e-47	1.13087e-50	1.78224	-1.71453	-3.49677	0.319418	0.323348	0.772471	0.235742	-0.536729	0.0396584	0.0402202
cg20583432	HIVEP1	6	12045333	12045382	2.81134	0.0801697	35.0673	4.13596e-53	1.51407e-47	1.13159e-50	-0.79592	1.95578	2.7517	0.276605	0.247339	0.366567	0.793744	0.427177	0.0443247	0.0289852
cg07397033	BLNK	10	98031201	98031250	2.70338	0.0771008	35.063	4.17799e-53	1.52946e-47	1.14224e-50	-1.03397	1.63425	2.66822	0.252523	0.215729	0.329268	0.755373	0.426105	0.0380988	0.0272689
cg21649349	ATP11A;RP11-144L2.1	13	113357003	113357052	-2.39129	0.0682006	-35.0626	4.18194e-53	1.5309e-47	1.14246e-50	3.10525	0.739509	-2.36574	0.233027	0.210904	0.894937	0.624809	-0.270128	0.01536	0.0337925
cg11684826	AIMP2	7	6055582	6055631	3.26129	0.0930307	35.0561	4.24527e-53	1.55408e-47	1.1589e-50	0.132238	3.39473	3.26249	0.321732	0.182768	0.522535	0.912667	0.390132	0.0548477	0.0109655
cg23889684	APOL3	22	36556813	36556862	3.03749	0.086675	35.0446	4.36009e-53	1.59612e-47	1.18936e-50	-2.4744	0.598409	3.07281	0.336871	0.30364	0.15491	0.601312	0.446402	0.0306719	0.0505591
cg05927714	SRCIN1	17	36734612	36734661	-3.5314	0.100802	-35.0331	4.47837e-53	1.63941e-47	1.21967e-50	0.954289	-2.61307	-3.56736	0.347138	0.149114	0.657742	0.140918	-0.516824	0.0549026	0.0124775
cg10301695	VWF	12	6233717	6233766	-3.07114	0.0876646	-35.0328	4.48113e-53	1.64042e-47	1.21967e-50	2.89781	-0.193019	-3.09083	0.282163	0.242473	0.880139	0.466804	-0.413335	0.0230335	0.0416868
cg12730562	TP53I11;TSPAN18	11	44927828	44927877	-2.14689	0.0612824	-35.0328	4.48123e-53	1.64046e-47	1.21967e-50	2.24232	0.0646734	-2.17765	0.19638	0.212638	0.824672	0.511162	-0.31351	0.0195471	0.0366705
cg18506744	GPX4	19	1102579	1102628	3.18312	0.0908829	35.0244	4.56936e-53	1.67272e-47	1.24274e-50	-2.70881	0.504316	3.21312	0.337327	0.128198	0.134933	0.586367	0.451434	0.026998	0.0216403
cg02688643	RP11-308D13.3	4	140585523	140585572	-1.97171	0.0562968	-35.0235	4.57921e-53	1.67633e-47	1.24449e-50	3.0926	1.14239	-1.95021	0.175363	0.206024	0.894521	0.687446	-0.207076	0.0119209	0.0299699
cg24917382	INS-IGF2;IGF2	11	2160905	2160954	-3.47894	0.0993329	-35.0231	4.58356e-53	1.67792e-47	1.24475e-50	1.54156	-1.88755	-3.42911	0.346122	0.27035	0.741759	0.214323	-0.527437	0.0471731	0.0315029
cg07759570	GRAMD1A	19	35491903	35491952	-3.72858	0.106522	-35.0029	4.80284e-53	1.75819e-47	1.30333e-50	0.990843	-2.70956	-3.7004	0.374484	0.211447	0.663041	0.133446	-0.529595	0.058753	0.0168532
cg23987137	PDE4D	5	58653576	58653625	-2.25561	0.0644437	-35.0013	4.82144e-53	1.765e-47	1.30653e-50	2.42313	0.169148	-2.25398	0.196393	0.228393	0.842017	0.529051	-0.312966	0.0182097	0.0390881
cg24815934	ITGB2	21	46332133	46332182	2.63923	0.0754039	35.0012	4.82177e-53	1.76513e-47	1.30653e-50	-0.662271	1.99528	2.65755	0.242563	0.328286	0.387949	0.797207	0.409258	0.0396142	0.0348851
cg17907520	KLF13	15	31680189	31680238	2.5767	0.0736199	35	4.83505e-53	1.76999e-47	1.30916e-50	-1.47423	1.07643	2.55066	0.255326	0.212529	0.266062	0.677566	0.411504	0.0346247	0.0323081
cg18218112	ELFN1	7	1748591	1748640	3.26058	0.0931749	34.9942	4.90148e-53	1.7943e-47	1.32617e-50	0.53375	3.88915	3.3554	0.279314	0.42184	0.590593	0.934658	0.344064	0.0460743	0.0186695
cg13149442	RP11-116O18.3	18	43303729	43303778	-2.48157	0.070917	-34.9927	4.91877e-53	1.80063e-47	1.32986e-50	3.02119	0.549455	-2.47174	0.186595	0.411835	0.889698	0.592301	-0.297397	0.0128168	0.0672854
cg19312427	NEK7	1	198174455	198174504	2.91045	0.0831882	34.9863	4.99175e-53	1.82735e-47	1.3486e-50	-0.225108	2.68051	2.90562	0.262817	0.229814	0.461319	0.864051	0.402732	0.0450156	0.0191195
cg11787160	DTX1	12	113515332	113515381	-3.96153	0.113261	-34.9769	5.10218e-53	1.86777e-47	1.37742e-50	2.05104	-1.90281	-3.95385	0.366127	0.363171	0.802605	0.21378	-0.588825	0.0415926	0.043972
cg15961693	CITED2	6	139689005	139689054	-1.76144	0.0503682	-34.9714	5.16788e-53	1.89183e-47	1.39412e-50	1.41539	-0.332576	-1.74797	0.17769	0.183121	0.726646	0.442826	-0.28382	0.024304	0.0312751
cg25656098	TPGS1	19	517039	517088	-2.14851	0.0614389	-34.9699	5.18611e-53	1.8985e-47	1.39801e-50	2.90889	0.763534	-2.14536	0.210826	0.273773	0.881664	0.628258	-0.253406	0.0150921	0.0434614
cg08151442	LRRFIP1	2	238632428	238632477	-2.81694	0.0805801	-34.9583	5.32822e-53	1.95052e-47	1.43526e-50	2.27906	-0.512271	-2.79134	0.259582	0.293574	0.827672	0.413025	-0.414647	0.0267884	0.0483658
cg00078299	ZHX1	8	124284331	124284380	3.25093	0.0930183	34.9493	5.43973e-53	1.99134e-47	1.46422e-50	-0.97746	2.26333	3.24079	0.307235	0.27365	0.338361	0.826062	0.487701	0.047256	0.0269051
cg15639951	MAP3K14	17	43367561	43367610	2.263	0.0647712	34.9384	5.5804e-53	2.04284e-47	1.50098e-50	-0.551932	1.74893	2.30086	0.197552	0.236861	0.405938	0.769508	0.36357	0.0326971	0.0273141
cg02963229	DCPS	11	126197995	126198044	3.27711	0.0938009	34.9368	5.60046e-53	2.05018e-47	1.50527e-50	0.272596	3.58163	3.30903	0.334788	0.219284	0.546406	0.922256	0.37585	0.0562431	0.0112192
cg27440150	CABIN1	22	24561032	24561081	-2.8138	0.0805413	-34.9361	5.61024e-53	2.05376e-47	1.5068e-50	3.34022	0.536398	-2.80382	0.242209	0.387851	0.909189	0.590254	-0.318934	0.0141429	0.0632179
cg10665488	SLC25A22	11	796521	796570	2.55236	0.0730586	34.9357	5.6146e-53	2.05536e-47	1.50686e-50	-2.46866	0.0776907	2.54636	0.220159	0.253493	0.154051	0.513368	0.359317	0.0201713	0.0434881
cg14196998	CEBPB	20	48810569	48810618	3.64785	0.104428	34.9317	5.66745e-53	2.07471e-47	1.51993e-50	-0.235545	3.37444	3.60999	0.331512	0.206139	0.459709	0.911413	0.451704	0.0561887	0.0121143
cg02141748	PROSAPIP1	20	3149470	3149519	-2.32681	0.0666209	-34.9262	5.74101e-53	2.10164e-47	1.53853e-50	2.46848	0.155723	-2.31276	0.194533	0.294645	0.846162	0.526622	-0.31954	0.017587	0.0502382
cg23196756	EIF4EBP2	10	72165580	72165629	2.6732	0.0765398	34.9256	5.74912e-53	2.1046e-47	1.53958e-50	-0.613189	2.04458	2.65777	0.257934	0.189009	0.396045	0.804136	0.408091	0.0427282	0.0209579
cg06614002	SOX10;POLR2F	22	38380391	38380440	-2.67902	0.0767116	-34.9233	5.77986e-53	2.11586e-47	1.54668e-50	3.09048	0.464173	-2.62631	0.256147	0.316499	0.893785	0.578749	-0.315036	0.0166776	0.0521563
cg21339084	LIMS2	2	128422385	128422434	2.50857	0.0718362	34.9207	5.81422e-53	2.12843e-47	1.55474e-50	-0.342894	2.15076	2.49366	0.25123	0.220967	0.441248	0.81517	0.373922	0.042783	0.0226947
cg10397678	LINC00605	14	103655664	103655713	-2.82702	0.0809594	-34.919	5.83791e-53	2.13711e-47	1.55993e-50	0.273343	-2.56303	-2.83637	0.28372	0.203319	0.546762	0.14554	-0.401222	0.0482719	0.0176073
cg06751366	ADCY7	16	50280675	50280724	-3.17948	0.0910559	-34.9179	5.85274e-53	2.14254e-47	1.56275e-50	0.555748	-2.54947	-3.10522	0.314132	0.244433	0.594145	0.147087	-0.447059	0.0522855	0.0222176
cg15768226	RP4-800J21.3	20	55965245	55965294	-3.14643	0.0901244	-34.9121	5.93243e-53	2.17171e-47	1.58173e-50	1.06153	-2.05639	-3.11791	0.276773	0.337832	0.674846	0.196236	-0.478611	0.0431654	0.0367171
cg10005273	NEAT1	11	65197613	65197662	2.14027	0.0613046	34.9121	5.93179e-53	2.17147e-47	1.58173e-50	-2.80075	-0.600602	2.20015	0.224256	0.207632	0.126482	0.397925	0.271443	0.017178	0.0336674
cg09995596	SYNGR1	22	39760158	39760207	-2.74584	0.0786523	-34.9112	5.94528e-53	2.17641e-47	1.584e-50	2.09706	-0.626789	-2.72384	0.258713	0.189183	0.809049	0.393478	-0.415571	0.0293794	0.0310777
cg24046411	CYBA	16	88717646	88717695	-3.843	0.110082	-34.9102	5.95868e-53	2.18132e-47	1.58641e-50	1.82567	-2.03705	-3.86271	0.349221	0.280729	0.777271	0.1976	-0.579671	0.0431975	0.0320764
cg14462670	CRK	17	1363684	1363733	2.92785	0.0838802	34.9051	6.02951e-53	2.20725e-47	1.6041e-50	-1.17066	1.79115	2.96181	0.288455	0.266158	0.309194	0.774328	0.465134	0.0421609	0.0326285
cg00211661	ARAP1	11	72433619	72433668	2.48221	0.0711254	34.899	6.1157e-53	2.2388e-47	1.62585e-50	-3.06705	-0.604032	2.46301	0.175613	0.432764	0.107152	0.399502	0.29235	0.0116324	0.0652918
cg27598168	WDR81;RP11-961A15.1	17	1640760	1640809	3.19029	0.0914169	34.8983	6.12619e-53	2.24264e-47	1.62746e-50	0.146925	3.32529	3.17836	0.322141	0.245827	0.524956	0.908346	0.38339	0.054545	0.0150401
cg05916509	IFT88	13	21140695	21140744	2.24944	0.0644668	34.8931	6.20091e-53	2.26999e-47	1.64611e-50	-3.11551	-0.865339	2.25017	0.210568	0.197408	0.10421	0.354953	0.250743	0.0132749	0.0314263
cg00730441	TBX2;RP11-332H18.4	17	59483815	59483864	-2.32876	0.0667647	-34.8801	6.39066e-53	2.33946e-47	1.69526e-50	2.64215	0.318451	-2.3237	0.235757	0.216229	0.860785	0.554686	-0.306099	0.0199729	0.0369374
cg16081457	MYF6	12	81103632	81103681	-2.42358	0.0694865	-34.8784	6.41592e-53	2.3487e-47	1.70072e-50	2.54249	0.182287	-2.3602	0.230681	0.269043	0.852384	0.5312	-0.321184	0.0202929	0.0458774
cg19989295	REC8	14	24641077	24641126	-3.90564	0.111985	-34.8765	6.44446e-53	2.35915e-47	1.70705e-50	0.660955	-3.28505	-3.946	0.35636	0.208132	0.611158	0.0937136	-0.517444	0.0586562	0.0124299
cg19606103	MICAL3	22	18324531	18324580	2.77486	0.0795697	34.8733	6.49268e-53	2.3768e-47	1.71858e-50	0.248411	3.05518	2.80677	0.233802	0.314098	0.542547	0.890933	0.348386	0.0390737	0.0218335
cg04596201	RP11-323F5.2	4	4669588	4669637	-2.69972	0.0774188	-34.8716	6.51839e-53	2.38621e-47	1.72414e-50	2.79596	0.124962	-2.671	0.242187	0.395198	0.87299	0.520965	-0.352025	0.018653	0.0670976
cg10695105	KCNH3	12	49943118	49943167	-3.20153	0.0918482	-34.8567	6.7492e-53	2.47071e-47	1.7839e-50	0.773786	-2.38062	-3.1544	0.277768	0.411163	0.630002	0.164552	-0.46545	0.0454827	0.0403289
cg27508055	AC092594.1	2	19286187	19286236	-2.10919	0.0605121	-34.8556	6.76717e-53	2.47729e-47	1.78736e-50	2.53721	0.41923	-2.11798	0.203973	0.152815	0.852167	0.571943	-0.280225	0.0178445	0.0257288
cg05447673	ZNF259	11	116659557	116659606	2.64991	0.0760352	34.8511	6.83835e-53	2.50334e-47	1.80486e-50	-0.497103	2.10996	2.60707	0.262484	0.162549	0.415306	0.811359	0.396052	0.0440987	0.0168397
cg12194745	BAHCC1	17	79423601	79423650	-2.33191	0.0669121	-34.8504	6.84888e-53	2.5072e-47	1.80634e-50	2.266	-0.0869774	-2.35298	0.228098	0.0972968	0.826731	0.484948	-0.341783	0.0226317	0.0168331
cg25596783	SPRY2	13	80715583	80715632	-2.50627	0.0719173	-34.8493	6.86639e-53	2.51361e-47	1.80965e-50	2.93223	0.417289	-2.51494	0.226144	0.33541	0.883201	0.570794	-0.312406	0.0165068	0.0554825
cg16654458	SUFU	10	104393942	104393991	-1.96167	0.0562948	-34.8464	6.91355e-53	2.53087e-47	1.82077e-50	3.12676	1.15066	-1.97611	0.192447	0.185205	0.896631	0.688825	-0.207806	0.012375	0.0270343
cg26474043	CTC-529P8.1	5	148442857	148442906	-2.97033	0.08525	-34.8425	6.97593e-53	2.55371e-47	1.83485e-50	1.843	-1.1234	-2.9664	0.27749	0.252401	0.780282	0.315726	-0.464556	0.0331972	0.0377592
cg01242196	GRM4	6	33990181	33990230	-2.10685	0.0604684	-34.8422	6.98206e-53	2.55595e-47	1.83485e-50	1.51908	-0.618325	-2.13741	0.20555	0.153439	0.740424	0.394729	-0.345694	0.0276745	0.0253334
cg17759224	RP11-443B7.1	1	235098018	235098067	2.92147	0.0838485	34.8422	6.98141e-53	2.55571e-47	1.83485e-50	-1.64237	1.19848	2.84085	0.292658	0.27133	0.244516	0.695177	0.450661	0.0372064	0.0401196
cg14519515	KDM2A	11	67033546	67033595	2.96616	0.0851373	34.8397	7.02201e-53	2.57057e-47	1.84403e-50	-2.46454	0.54373	3.00827	0.324138	0.162277	0.155624	0.592883	0.437259	0.0301228	0.0273288
cg24409808	JMJD1C	10	64957239	64957288	3.75002	0.107638	34.839	7.03308e-53	2.57463e-47	1.84561e-50	-0.254321	3.5308	3.78512	0.346481	0.218884	0.456355	0.919696	0.463341	0.0581988	0.0116423
cg13146040	NCOR2	12	125004853	125004902	3.14621	0.0903171	34.8352	7.09715e-53	2.59808e-47	1.86109e-50	-0.0107358	3.08841	3.09915	0.297919	0.263784	0.497955	0.893624	0.395668	0.0507922	0.0180418
cg20102336	OAS3;RP1-71H24.1	12	113376681	113376730	3.05921	0.0878373	34.8281	7.2141e-53	2.64089e-47	1.8904e-50	-3.08278	-0.00441758	3.07837	0.300085	0.37447	0.107189	0.499425	0.392237	0.0207931	0.0641024
cg02593507	CTB-50L17.14	19	4535534	4535583	3.1241	0.0897115	34.8238	7.28752e-53	2.66777e-47	1.90828e-50	-0.0919184	3.02662	3.11853	0.316697	0.263407	0.484124	0.889533	0.405409	0.0541845	0.0174955
cg11443888	TMEM151B	6	44244542	44244591	-2.418	0.0694406	-34.8211	7.33368e-53	2.68467e-47	1.91899e-50	2.98256	0.5843	-2.39826	0.206772	0.349959	0.886877	0.598619	-0.288258	0.0157345	0.0576848
cg26337070	ATOH8	2	85999825	85999874	4.36671	0.125414	34.8183	7.38221e-53	2.70243e-47	1.93031e-50	-1.46097	2.92107	4.38203	0.407532	0.326195	0.26998	0.881426	0.611446	0.0545409	0.0258106
cg09321109	SLC9A3R2	16	2087507	2087556	3.08815	0.088717	34.809	7.54343e-53	2.76145e-47	1.97106e-50	-0.0369135	3.06372	3.10063	0.287894	0.276749	0.493535	0.891857	0.398322	0.0492398	0.0197548
cg07405370	DNAJC5	20	62528201	62528250	2.96266	0.0851205	34.8056	7.6046e-53	2.78385e-47	1.98563e-50	-2.26002	0.684167	2.94418	0.264495	0.472272	0.174262	0.614132	0.43987	0.026574	0.0784401
cg02988775	TNFRSF25	1	6524594	6524643	2.87875	0.0827227	34.8001	7.70286e-53	2.81982e-47	2.00985e-50	0.13337	3.04257	2.9092	0.280417	0.28365	0.522813	0.890412	0.367598	0.0478724	0.019177
cg22437405	MEAF6	1	38000122	38000171	3.09008	0.0887991	34.7985	7.73011e-53	2.82979e-47	2.01552e-50	-1.26415	1.77657	3.04071	0.308457	0.277496	0.295855	0.772426	0.476571	0.0441031	0.0324826
cg21237591	IGF2-AS;INS-IGF2;IGF2	11	2162462	2162511	-3.26649	0.0938795	-34.7945	7.80289e-53	2.85644e-47	2.03305e-50	1.84663	-1.37115	-3.21779	0.307299	0.351441	0.780347	0.280951	-0.499396	0.038601	0.0532438
cg11851174	RAI1	17	17712561	17712610	-2.50357	0.0719882	-34.7774	8.12029e-53	2.97263e-47	2.11424e-50	2.66305	0.13738	-2.52567	0.230752	0.214086	0.862561	0.52359	-0.338971	0.0191154	0.0366029
cg10996589	NCOR2	12	125017134	125017183	-3.61855	0.104094	-34.7625	8.40929e-53	3.07842e-47	2.18793e-50	2.94655	-0.630277	-3.57683	0.355575	0.176342	0.882758	0.392841	-0.489917	0.0278585	0.0290731
cg08919597	TNFAIP3	6	138194824	138194873	3.30559	0.0951483	34.7415	8.83283e-53	3.23347e-47	2.2965e-50	-1.55237	1.72897	3.28134	0.32353	0.472285	0.256536	0.763634	0.507098	0.0430143	0.0587331
cg20971623	AC104809.3	2	241925502	241925551	2.29821	0.0661701	34.7319	9.03275e-53	3.30665e-47	2.34681e-50	-0.184944	2.16704	2.35198	0.206434	0.209617	0.468087	0.816965	0.348878	0.0354513	0.0209485
cg09732498	UNKL	16	1424569	1424618	-2.67005	0.0769	-34.7211	9.2638e-53	3.39124e-47	2.40513e-50	2.84777	0.167363	-2.68041	0.260252	0.137262	0.876736	0.528911	-0.347825	0.0193455	0.0236889
cg18446472	YKT6	7	44253759	44253808	-2.52485	0.0727285	-34.7161	9.37256e-53	3.43105e-47	2.43164e-50	2.703	0.244515	-2.45849	0.274339	0.252627	0.865362	0.541997	-0.323365	0.0221543	0.0433211
cg06899237	RGS17	6	153353471	153353520	2.98123	0.085878	34.7147	9.40295e-53	3.44217e-47	2.4378e-50	-1.00745	1.94498	2.95243	0.282257	0.359414	0.333571	0.791101	0.457529	0.0433594	0.0427631
cg11818438	TNFRSF11B	8	119916530	119916579	2.18973	0.0630922	34.7068	9.57903e-53	3.50663e-47	2.48169e-50	0.191127	2.39871	2.20758	0.185388	0.30006	0.532903	0.838773	0.30587	0.0316668	0.02782
cg16922937	SUN1	7	906731	906780	3.22138	0.0928192	34.7059	9.59767e-53	3.51346e-47	2.48301e-50	-0.357431	2.90071	3.25814	0.279222	0.334461	0.43889	0.879922	0.441032	0.0473417	0.0245753
cg27549208	URGCP	7	43965451	43965500	3.21522	0.0926478	34.7037	9.64908e-53	3.53228e-47	2.49455e-50	-1.39431	1.80182	3.19614	0.30603	0.300991	0.277564	0.775193	0.497629	0.0415982	0.0369496
cg10370262	PRKAG2	7	151396512	151396561	-2.54646	0.0733792	-34.7028	9.66969e-53	3.53982e-47	2.49811e-50	2.33291	-0.194728	-2.52764	0.246532	0.15468	0.833052	0.466392	-0.366661	0.0245601	0.0266616
cg20149937	NFIC	19	3465709	3465758	-3.05002	0.0878924	-34.7018	9.69208e-53	3.54802e-47	2.50213e-50	2.96285	-0.0283789	-2.99123	0.217752	0.574467	0.885439	0.494149	-0.39129	0.015486	0.0969496
cg23331981	RP11-385N23.1	10	7574780	7574829	3.6075	0.103989	34.6913	9.93319e-53	3.63628e-47	2.56257e-50	-0.336294	3.25115	3.58745	0.338314	0.253371	0.442631	0.903989	0.461359	0.0572523	0.0143045
cg11234013	BDNF-AS;LINC00678	11	27646749	27646798	-2.0899	0.060254	-34.6849	1.00825e-52	3.69095e-47	2.59926e-50	2.84661	0.764004	-2.0826	0.181704	0.239267	0.877311	0.628608	-0.248702	0.013588	0.0384795
cg25471557	RP1-28O10.1;HSD11B1	1	209862480	209862529	-2.53998	0.0732425	-34.679	1.02223e-52	3.74211e-47	2.63343e-50	2.62704	0.0898727	-2.53716	0.253402	0.286732	0.859366	0.515539	-0.343828	0.0209051	0.0492087
cg26441910	SOLH	16	584172	584221	2.62807	0.0758208	34.6616	1.06478e-52	3.89788e-47	2.74112e-50	0.27177	2.84703	2.57526	0.192789	0.437717	0.546759	0.874499	0.327739	0.0328605	0.0339553
cg08087868	SALL1	16	51188129	51188178	-3.52632	0.101768	-34.6507	1.09218e-52	3.99817e-47	2.80968e-50	0.0361649	-3.47474	-3.5109	0.317896	0.253264	0.506224	0.0834286	-0.422795	0.0545008	0.0133004
cg21478437	RP11-38J22.6	1	206317403	206317452	-2.95418	0.0852625	-34.648	1.09915e-52	4.02369e-47	2.82562e-50	2.7944	-0.186993	-2.98139	0.279936	0.223529	0.872448	0.467813	-0.404635	0.0231485	0.0384267
cg20411756	DRD4	11	640606	640655	-2.94404	0.0849715	-34.6473	1.10097e-52	4.03035e-47	2.82832e-50	1.83644	-1.11634	-2.95279	0.278704	0.228375	0.779503	0.316548	-0.462955	0.0343972	0.0347649
cg18088242	DUOX1	15	45422277	45422326	-3.24319	0.0936206	-34.6418	1.11524e-52	4.08262e-47	2.86298e-50	-0.0254751	-3.21401	-3.18853	0.311319	0.238519	0.495835	0.0982211	-0.397614	0.0526115	0.0160994
cg05939495	CYP11A1	15	74660110	74660159	-1.87015	0.0539958	-34.6351	1.13308e-52	4.14792e-47	2.90674e-50	2.3287	0.480024	-1.84868	0.184773	0.180526	0.833236	0.582077	-0.251158	0.0178973	0.0297563
cg04978470	ITLN2;RP11-544M22.1	1	160914822	160914871	-3.21102	0.0927197	-34.6315	1.14257e-52	4.18266e-47	2.92903e-50	3.28125	0.059699	-3.22155	0.308236	0.202474	0.905158	0.510265	-0.394893	0.0189151	0.0348906
cg12237784	GCK	7	44187017	44187066	-2.71381	0.0783667	-34.6296	1.14763e-52	4.20119e-47	2.93995e-50	2.72515	0.0281219	-2.69703	0.275058	0.194816	0.867123	0.504864	-0.362259	0.0221	0.0336485
cg20691580	APOC3	11	116700996	116701045	2.50389	0.0723254	34.6198	1.17435e-52	4.299e-47	3.00262e-50	0.166991	2.69016	2.52316	0.223117	0.304327	0.528668	0.864109	0.335441	0.0380093	0.024507
cg07706367	RGS12	4	3342725	3342774	2.76883	0.0799775	34.6202	1.17337e-52	4.29541e-47	3.00262e-50	0.319908	3.15547	2.83556	0.257295	0.250596	0.554672	0.898096	0.343424	0.0430736	0.0153283
cg05262369	NUCKS1	1	205716317	205716366	2.88316	0.0832809	34.6197	1.17456e-52	4.29975e-47	3.00262e-50	-0.405712	2.4358	2.84152	0.296182	0.134815	0.43079	0.843643	0.412853	0.0500777	0.0123217
cg05509696	MOB1B	4	71772619	71772668	-2.48385	0.0717505	-34.6179	1.17966e-52	4.31844e-47	3.01357e-50	3.77055	1.35476	-2.41579	0.213996	0.289072	0.931116	0.717248	-0.213868	0.00996942	0.0394548
cg21606696	BCL3	19	45259487	45259536	2.87099	0.0829424	34.6143	1.18958e-52	4.35474e-47	3.03678e-50	0.0172291	2.83847	2.82125	0.280317	0.151034	0.502858	0.876932	0.374074	0.0479028	0.0109756
cg17868307	EIF4H	7	73597601	73597650	3.37624	0.0975404	34.6137	1.19115e-52	4.36049e-47	3.03867e-50	0.0867267	3.44563	3.3589	0.317937	0.179649	0.514622	0.915473	0.40085	0.0537135	0.00956725
cg15446939	MSL1	17	38296011	38296060	2.54556	0.0735616	34.6044	1.21744e-52	4.45675e-47	3.10358e-50	-2.3933	0.105839	2.49913	0.262568	0.247474	0.161411	0.518215	0.356804	0.0254159	0.0426174
cg25381229	KCNMA1	10	79051956	79052005	-1.97955	0.0572131	-34.5996	1.23144e-52	4.50799e-47	3.13709e-50	2.77933	0.775473	-2.00385	0.186539	0.185344	0.872175	0.630744	-0.241432	0.0144597	0.0293704
cg16611278	DTX1	12	113514933	113514982	-2.7968	0.0808458	-34.5942	1.2469e-52	4.56459e-47	3.17206e-50	2.63825	-0.0932889	-2.73154	0.261781	0.318116	0.860211	0.484003	-0.376208	0.0217228	0.0544387
cg10928426	PRRT4	7	127997481	127997530	-2.71928	0.0786048	-34.5943	1.24675e-52	4.56405e-47	3.17206e-50	2.94863	0.24182	-2.70681	0.270951	0.163787	0.883924	0.541687	-0.342237	0.0208811	0.0281267
cg03922345	LRRC8C;LRRC8D	1	90305409	90305458	-2.39637	0.0692758	-34.5918	1.25418e-52	4.59121e-47	3.18834e-50	2.93974	0.569354	-2.37039	0.248441	0.337773	0.88355	0.596145	-0.287405	0.017689	0.0552998
cg04937184	BMP4	14	54423797	54423846	-3.08647	0.0892319	-34.5893	1.26132e-52	4.61736e-47	3.20427e-50	0.985106	-2.12097	-3.10607	0.293498	0.173608	0.662941	0.18756	-0.475381	0.0456655	0.0183838
cg13924715	Y_RNA	11	10750890	10750939	-3.03791	0.0878328	-34.5874	1.26694e-52	4.63795e-47	3.21633e-50	-0.21427	-3.23641	-3.02214	0.282122	0.344195	0.463258	0.0978217	-0.365437	0.0481763	0.022072
cg13809236	MAPK8IP1	11	45907988	45908037	-3.06334	0.088594	-34.5773	1.29747e-52	4.7497e-47	3.29088e-50	2.75407	-0.311716	-3.06579	0.298593	0.173212	0.869134	0.446341	-0.422793	0.0238223	0.0297477
cg23723105	GADD45A	1	68150145	68150194	1.81699	0.052549	34.5771	1.2981e-52	4.75202e-47	3.29088e-50	-2.7487	-0.906205	1.84249	0.178174	0.281207	0.130147	0.349218	0.219071	0.01406	0.0428243
cg08279008	POLR1A	2	86263224	86263273	3.49769	0.101184	34.5676	1.32728e-52	4.85883e-47	3.36251e-50	-3.3409	0.141431	3.48233	0.348312	0.307318	0.0918593	0.524194	0.432335	0.0223996	0.0525547
cg07962360	B4GALNT1	12	58024128	58024177	-1.89899	0.0549426	-34.5631	1.34148e-52	4.9108e-47	3.39613e-50	2.94242	1.06838	-1.87404	0.153784	0.288998	0.884447	0.675692	-0.208755	0.0107572	0.0437278
cg22833612	ASAP2	2	9487838	9487887	3.67566	0.106355	34.5605	1.34984e-52	4.9414e-47	3.41493e-50	-1.24832	2.37069	3.61901	0.372503	0.289507	0.298814	0.836256	0.537442	0.0552142	0.0278675
cg07672051	NDST1	5	149887787	149887836	2.42185	0.0700781	34.5593	1.35335e-52	4.95426e-47	3.42145e-50	-0.643313	1.78278	2.42609	0.231252	0.274674	0.390987	0.773213	0.382226	0.0379797	0.0326126
cg06895831	ABCA4	1	94587028	94587077	-2.04088	0.0590586	-34.5569	1.36126e-52	4.98321e-47	3.43907e-50	2.60401	0.541396	-2.06261	0.209837	0.19743	0.85784	0.592382	-0.265458	0.0178635	0.0332435
cg19091779	KIAA1467	12	13200089	13200138	3.34591	0.096853	34.5463	1.39547e-52	5.10847e-47	3.52308e-50	-0.0657778	3.27448	3.34026	0.313175	0.249227	0.488594	0.905373	0.416779	0.0533141	0.0150025
cg09041614	MRPL13	8	121417181	121417230	-2.55774	0.0740442	-34.5435	1.40478e-52	5.14252e-47	3.54227e-50	2.86612	0.29511	-2.57101	0.2447	0.37205	0.878229	0.550263	-0.327966	0.0188115	0.0631399
cg07181257	AHDC1	1	27875985	27876034	2.75571	0.0797752	34.5434	1.40501e-52	5.14337e-47	3.54227e-50	0.327267	3.08202	2.75475	0.261186	0.212913	0.555959	0.89365	0.337691	0.0440884	0.0131949
cg14669379	ADORA3	1	112058559	112058608	-3.77542	0.109312	-34.5379	1.42321e-52	5.20999e-47	3.58568e-50	0.79952	-2.90198	-3.7015	0.353422	0.310953	0.633814	0.119727	-0.514087	0.0577946	0.0229871
cg19758848	SERP2	13	44951656	44951705	-2.34958	0.0680425	-34.5311	1.44616e-52	5.29402e-47	3.641e-50	3.27643	0.907306	-2.36912	0.21722	0.401959	0.905678	0.6498	-0.255879	0.0128842	0.0627877
cg13428086	CASZ1	1	10743168	10743217	-2.37706	0.0688479	-34.5262	1.46282e-52	5.35501e-47	3.68042e-50	3.14014	0.727327	-2.41281	0.222326	0.286929	0.897255	0.622265	-0.27499	0.0148787	0.0452283
cg01847344	TSPEAR;TSPEAR-AS1	21	45929528	45929577	2.65767	0.0769877	34.5207	1.48186e-52	5.42471e-47	3.72576e-50	-0.754404	1.87504	2.62945	0.255697	0.230846	0.373071	0.784642	0.411572	0.0414152	0.0261968
cg13174898	ARL8A	1	202104007	202104056	2.48325	0.0719414	34.5177	1.49251e-52	5.46368e-47	3.74995e-50	-0.214746	2.27172	2.48646	0.239957	0.153021	0.463049	0.827954	0.364905	0.0411326	0.0153094
cg02231404	ZNF512B;SOX18	20	62679587	62679636	-2.59029	0.0750615	-34.5089	1.52361e-52	5.57755e-47	3.82548e-50	-0.236789	-2.82781	-2.59102	0.278042	0.163537	0.459607	0.123946	-0.335661	0.0463344	0.012472
cg15403758	CPE	4	166428151	166428200	-2.45694	0.0712061	-34.5047	1.53886e-52	5.63338e-47	3.86112e-50	3.03164	0.584756	-2.44689	0.205497	0.423604	0.890273	0.598093	-0.29218	0.0140278	0.0698148
cg03101936	KDM8	16	27227277	27227326	2.53259	0.0734009	34.5035	1.54314e-52	5.64902e-47	3.86919e-50	-0.122176	2.42953	2.55171	0.244522	0.185848	0.478984	0.842742	0.363758	0.0418199	0.0168018
cg00992055	OLFML2A	9	127571550	127571599	-2.86011	0.0828987	-34.5013	1.55116e-52	5.67838e-47	3.88664e-50	2.88116	0.062675	-2.81849	0.254675	0.336079	0.879254	0.510779	-0.368475	0.0189029	0.0574595
cg05908960	PITPNM2	12	123472102	123472151	-2.02125	0.0585868	-34.5002	1.55528e-52	5.69346e-47	3.8943e-50	2.77086	0.741124	-2.02974	0.216201	0.188742	0.87129	0.625251	-0.246039	0.0166032	0.0310957
cg00611192	ZNF692	1	249151633	249151682	-2.32306	0.0673516	-34.4915	1.58741e-52	5.81109e-47	3.97204e-50	2.64082	0.316734	-2.32408	0.250676	0.143973	0.860532	0.554545	-0.305987	0.0209798	0.0246347
cg27027427	IFIT3;LIPA	10	91091912	91091961	3.00959	0.0872657	34.4877	1.60151e-52	5.86272e-47	4.00459e-50	-2.13963	0.887644	3.02727	0.259512	0.326188	0.186481	0.647601	0.46112	0.0289835	0.0518585
cg11370748	FBXO5	6	153296515	153296564	3.15977	0.0916381	34.481	1.627e-52	5.95603e-47	4.06555e-50	-0.380639	2.76596	3.1466	0.343102	0.244721	0.435283	0.870714	0.435431	0.0577878	0.0194585
cg12192145	ATG14	14	55849480	55849529	-2.04852	0.0594146	-34.4783	1.63735e-52	5.99392e-47	4.08862e-50	3.10804	1.05308	-2.05496	0.213999	0.189316	0.89526	0.674175	-0.221086	0.0142903	0.028501
cg23550060	NAB2	12	57484316	57484365	2.9505	0.0855767	34.4778	1.63925e-52	6.00086e-47	4.09056e-50	-0.338563	2.64332	2.98188	0.261029	0.252924	0.441929	0.860796	0.418868	0.044442	0.0210579
cg11433622	MEIS1-AS1;MEIS1-AS2;MEIS1	2	66667501	66667550	-3.6362	0.105484	-34.4717	1.66305e-52	6.088e-47	4.14714e-50	1.24014	-2.3968	-3.63694	0.306593	0.52011	0.700883	0.165087	-0.535796	0.0458348	0.0524494
cg12570309	FARSA	19	13044838	13044887	2.99785	0.0869899	34.462	1.70126e-52	6.22787e-47	4.23953e-50	-1.9712	0.985893	2.9571	0.29747	0.172972	0.205213	0.663992	0.45878	0.0334466	0.0263848
cg19722847	IPO8	12	30849114	30849163	2.82593	0.0820033	34.4612	1.70463e-52	6.24019e-47	4.24503e-50	-2.71675	0.0999696	2.81672	0.275162	0.163002	0.133584	0.517282	0.383699	0.0242489	0.0281792
cg23057870	HEY1	8	80679111	80679160	-2.37741	0.0690007	-34.4548	1.73047e-52	6.3348e-47	4.30646e-50	2.21321	-0.149665	-2.36288	0.218335	0.197812	0.821534	0.474145	-0.347389	0.0233756	0.0341682
cg07906331	CTRC	1	15783110	15783159	-2.27539	0.0660464	-34.4514	1.74437e-52	6.38567e-47	4.33809e-50	2.85483	0.597758	-2.25707	0.187179	0.299739	0.877882	0.601031	-0.276851	0.0139271	0.0484547
cg22041417	TPM4	19	16178147	16178196	2.5295	0.07344	34.443	1.77912e-52	6.51289e-47	4.42152e-50	-0.675035	1.82296	2.49799	0.242633	0.189962	0.385811	0.77887	0.393059	0.0400195	0.022114
cg10549986	RSAD2	2	7018153	7018202	3.17162	0.0921033	34.4355	1.81104e-52	6.62975e-47	4.4978e-50	0.768146	4.00728	3.23914	0.321621	0.397332	0.628616	0.939754	0.311138	0.0512984	0.0152981
cg10919111	DNAJB12	10	74075783	74075832	3.66075	0.106322	34.4308	1.8311e-52	6.70316e-47	4.54452e-50	-1.35517	2.27414	3.62931	0.343533	0.193512	0.283465	0.827904	0.54444	0.0479068	0.0189845
cg03755158	IRF7	11	612632	612681	2.81822	0.0818708	34.4227	1.86624e-52	6.83183e-47	4.62861e-50	0.329604	3.23826	2.90866	0.255335	0.339347	0.556369	0.902418	0.346049	0.042983	0.0199327
cg15012027	MGAT4A	2	99351502	99351551	-2.60423	0.075665	-34.4179	1.88745e-52	6.90947e-47	4.67804e-50	2.01234	-0.537348	-2.54968	0.242799	0.275688	0.800037	0.408737	-0.391301	0.0285354	0.0455636
cg13455434	RBPMS	8	30243930	30243979	2.62207	0.0761855	34.4169	1.89207e-52	6.92636e-47	4.68631e-50	-1.1955	1.40622	2.60173	0.258592	0.289286	0.305226	0.724377	0.419151	0.0379939	0.0391246
cg03016867	CTC-529P8.1	5	148442890	148442939	-2.37245	0.0689353	-34.4156	1.89803e-52	6.94819e-47	4.6979e-50	2.02777	-0.344177	-2.37194	0.227284	0.203347	0.801897	0.44091	-0.360987	0.0244611	0.0345846
cg15061954	BICD1	12	32299085	32299134	-2.30887	0.0671085	-34.405	1.94591e-52	7.12348e-47	4.81316e-50	2.82391	0.528882	-2.29503	0.228652	0.32801	0.87523	0.589623	-0.285608	0.0175871	0.0546266
cg14377923	MTA1	14	105923617	105923666	2.78427	0.0809301	34.4034	1.9531e-52	7.14979e-47	4.82768e-50	-0.64047	2.16748	2.80795	0.259076	0.313373	0.391573	0.815882	0.424308	0.0426615	0.0313429
cg06808305	EHBP1	2	63270824	63270873	-2.26631	0.0658807	-34.4002	1.96808e-52	7.20463e-47	4.86142e-50	2.12099	-0.113282	-2.23428	0.20597	0.214212	0.812125	0.480467	-0.331658	0.0218501	0.0368979
cg18151262	MIDN	19	1254251	1254300	3.02105	0.087835	34.3946	1.99425e-52	7.30043e-47	4.92274e-50	0.736987	3.81234	3.07535	0.264936	0.493146	0.624057	0.930621	0.306565	0.0430025	0.0219536
cg13750219	AC093802.1	2	240738673	240738722	-2.89521	0.0841773	-34.3942	1.9961e-52	7.30719e-47	4.92398e-50	3.15298	0.235822	-2.91716	0.275709	0.250384	0.897626	0.540464	-0.357161	0.0176487	0.0426779
cg00447324	AC015849.2	17	34208154	34208203	-2.1195	0.0616302	-34.3905	2.01355e-52	7.37107e-47	4.96034e-50	2.98512	0.87835	-2.10677	0.19365	0.237185	0.887178	0.646818	-0.240359	0.0134601	0.0371399
cg20078972	BRD4	19	15391832	15391881	3.27276	0.0951639	34.3908	2.01229e-52	7.36647e-47	4.96034e-50	-1.46274	1.75994	3.22268	0.319411	0.377643	0.268435	0.769051	0.500617	0.0414227	0.0410676
cg08235822	PITPNB	22	28280359	28280408	-2.24267	0.0652154	-34.3887	2.02215e-52	7.40258e-47	4.9782e-50	2.87204	0.627969	-2.24407	0.213065	0.250498	0.87896	0.606416	-0.272544	0.0155757	0.0411838
cg16437021	ANKRD11	16	89510283	89510332	2.82222	0.0820812	34.3833	2.04815e-52	7.49773e-47	5.0388e-50	-1.29695	1.48044	2.7774	0.273153	0.350964	0.290767	0.733682	0.442914	0.0390312	0.0474088
cg09646173	PDE6A	5	149317669	149317718	-3.07563	0.0894998	-34.3647	2.14001e-52	7.834e-47	5.26125e-50	2.65041	-0.387357	-3.03777	0.306035	0.271835	0.860681	0.434005	-0.426676	0.026279	0.0445345
cg14514032	LBX2	2	74725206	74725255	-3.26403	0.0949959	-34.3597	2.16544e-52	7.9271e-47	5.3202e-50	-0.446257	-3.67666	-3.2304	0.218083	0.6431	0.423744	0.0788843	-0.344859	0.0361746	0.0459233
cg21408360	OPTC	1	203493477	203493526	-2.04158	0.0594723	-34.3283	2.33201e-52	8.5369e-47	5.72178e-50	2.35417	0.318734	-2.03544	0.194952	0.161318	0.835592	0.554856	-0.280736	0.0181387	0.0275988
cg26396815	BANK1	4	102878084	102878133	-2.3701	0.0690489	-34.3249	2.35063e-52	8.60503e-47	5.76359e-50	2.5027	0.124994	-2.3777	0.225338	0.275392	0.84895	0.521433	-0.327517	0.019619	0.0472234
cg01150044	LINC00599	8	9766800	9766849	-2.49793	0.0727742	-34.3244	2.35356e-52	8.61576e-47	5.76691e-50	2.82645	0.348621	-2.47783	0.240831	0.188322	0.875291	0.559864	-0.315428	0.0198529	0.0318861
cg04814352	MBNL2	13	97909868	97909917	3.20265	0.0933063	34.3241	2.35556e-52	8.6231e-47	5.76796e-50	-0.347518	2.89947	3.24699	0.306969	0.184838	0.440551	0.881209	0.440659	0.0517733	0.0135719
cg18422423	RAD54L2	3	51576922	51576971	3.6448	0.106195	34.3217	2.36849e-52	8.67044e-47	5.79575e-50	0.136291	3.80374	3.66745	0.363928	0.148591	0.523004	0.932909	0.409905	0.0611868	0.00653391
cg25140751	CIB2	15	78419827	78419876	-2.0553	0.0598919	-34.3169	2.39574e-52	8.77018e-47	5.85851e-50	3.28289	1.24951	-2.03338	0.210161	0.138757	0.906101	0.703566	-0.202535	0.0126178	0.0199284
cg13247990	MYLK3	16	46782176	46782225	-2.397	0.0698753	-34.304	2.47005e-52	9.04221e-47	6.03619e-50	2.02938	-0.375243	-2.40462	0.23608	0.166727	0.801976	0.435543	-0.366433	0.025857	0.0282834
cg08156844	SLC25A21	14	37638478	37638527	-2.04795	0.0597037	-34.3019	2.48235e-52	9.08723e-47	6.06219e-50	2.93793	0.899427	-2.0385	0.210902	0.241862	0.883737	0.650067	-0.23367	0.0150888	0.0372462
cg03528118	RP11-91K8.2	3	133252013	133252062	-3.66461	0.106835	-34.3015	2.48423e-52	9.09414e-47	6.06276e-50	3.77029	0.211188	-3.5591	0.365977	0.235091	0.929381	0.536352	-0.393028	0.0344849	0.0403807
cg05007126	SDCBP2-AS1	20	1310884	1310933	3.15064	0.0918741	34.293	2.53505e-52	9.28016e-47	6.18265e-50	-0.623468	2.54871	3.17218	0.296582	0.170775	0.394614	0.853465	0.458851	0.0487203	0.0147702
cg10851168	SHANK2	11	70317508	70317557	-1.91225	0.0557799	-34.2821	2.6012e-52	9.5223e-47	6.33975e-50	2.49869	0.606138	-1.89255	0.187299	0.155498	0.848921	0.603243	-0.245678	0.0167308	0.0256272
cg00009053	SYT7	11	61283817	61283866	-2.90719	0.0848061	-34.2804	2.61133e-52	9.5594e-47	6.36021e-50	2.68944	-0.201785	-2.89122	0.279103	0.178801	0.864201	0.465196	-0.399005	0.0231997	0.0307974
cg11484576	LGALS12	11	63272554	63272603	3.66896	0.107101	34.2569	2.76107e-52	1.01076e-46	6.72045e-50	-0.539713	3.1626	3.70231	0.359827	0.196487	0.40878	0.898915	0.490136	0.059416	0.0125998
cg06970884	MNT	17	2300100	2300149	-3.79002	0.110653	-34.2515	2.79639e-52	1.02368e-46	6.80189e-50	0.0782189	-3.73012	-3.80834	0.362465	0.309215	0.513547	0.0711836	-0.442364	0.0617259	0.0123721
cg00186909	PLEKHG7	12	93129240	93129289	3.31477	0.0968025	34.2426	2.85606e-52	1.04553e-46	6.94242e-50	-1.74312	1.62836	3.37148	0.322965	0.327678	0.232353	0.753341	0.520987	0.0395244	0.0402665
cg04446722	ATP6V0A4	7	138435786	138435835	-2.57431	0.075185	-34.2398	2.87517e-52	1.05252e-46	6.98424e-50	2.74827	0.213089	-2.53519	0.253637	0.311704	0.869178	0.536407	-0.332771	0.0200204	0.0531587
cg05251190	MIR146B	10	104196206	104196255	2.84377	0.0830587	34.238	2.88695e-52	1.05684e-46	7.0082e-50	-0.507044	2.29053	2.79757	0.275905	0.232575	0.413813	0.829168	0.415356	0.0457092	0.022771
cg25102206	JDP2	14	75897342	75897391	2.19933	0.064237	34.2377	2.88925e-52	1.05768e-46	7.00914e-50	0.0595633	2.26685	2.20729	0.205108	0.233452	0.510155	0.826822	0.316668	0.0347492	0.0241731
cg02395363	U1	1	145395798	145395847	-3.67332	0.107307	-34.2318	2.92979e-52	1.07252e-46	7.10279e-50	1.67764	-1.94097	-3.61861	0.357874	0.268293	0.759117	0.208162	-0.550955	0.0475744	0.0318634
cg24567694	DPP6	7	154719693	154719742	2.87317	0.0839404	34.2287	2.95155e-52	1.08049e-46	7.1508e-50	-2.58954	0.276292	2.86583	0.280895	0.561181	0.144105	0.547134	0.403029	0.0242058	0.094631
cg21261709	SRPK2	7	104887042	104887091	-2.19207	0.0640558	-34.2213	3.004e-52	1.09969e-46	7.27306e-50	2.97573	0.80898	-2.16675	0.213676	0.239574	0.886375	0.635856	-0.250519	0.0149902	0.0386452
cg06319475	CTD-3065J16.6	8	145105829	145105878	-3.51917	0.102849	-34.217	3.03455e-52	1.11087e-46	7.34218e-50	1.03217	-2.48129	-3.51346	0.336516	0.297647	0.669758	0.153647	-0.51611	0.0525484	0.0266145
cg03606098	NADK	1	1690840	1690889	3.05157	0.0892284	34.1995	3.16274e-52	1.1578e-46	7.64727e-50	-0.164939	2.8831	3.04804	0.286568	0.283325	0.471682	0.879198	0.407516	0.0489883	0.0209688
cg10090414	SLC45A4	8	142309604	142309653	-2.06189	0.060294	-34.1973	3.17916e-52	1.16381e-46	7.68066e-50	1.97186	-0.112861	-2.08472	0.207183	0.173541	0.795887	0.480546	-0.315341	0.0228774	0.0298424
cg11208165	OXNAD1	3	16308357	16308406	2.75224	0.0804816	34.1971	3.18075e-52	1.16439e-46	7.68066e-50	-0.494747	2.33181	2.82656	0.24399	0.290755	0.415603	0.832552	0.416949	0.0409645	0.0279863
cg00057667	RP11-15H7.2	6	140069682	140069731	-2.30409	0.0673849	-34.193	3.21228e-52	1.17593e-46	7.75169e-50	3.08134	0.767515	-2.31383	0.249966	0.258016	0.893233	0.628998	-0.264235	0.0164695	0.0407815
cg21216471	ZMYND15	17	4644276	4644325	-2.23632	0.065407	-34.1908	3.22873e-52	1.18195e-46	7.78626e-50	2.9239	0.67458	-2.24933	0.22178	0.217726	0.882651	0.614262	-0.268389	0.0158952	0.0358212
cg19455642	LDLRAD4	18	13501701	13501750	2.67696	0.0783007	34.1882	3.24872e-52	1.18927e-46	7.82931e-50	-0.256134	2.46029	2.71642	0.266817	0.206097	0.456026	0.845387	0.389361	0.0454847	0.0181529
cg01373911	RPL22;RNF207	1	6269319	6269368	-3.43741	0.100545	-34.1876	3.25329e-52	1.19094e-46	7.83516e-50	0.503336	-2.93336	-3.4367	0.327172	0.30914	0.585447	0.117502	-0.467945	0.0549645	0.0247824
cg01055562	RP11-543E8.2	1	230777637	230777686	-2.62519	0.0767982	-34.183	3.28916e-52	1.20408e-46	7.91635e-50	2.31154	-0.32986	-2.6414	0.261474	0.193001	0.830824	0.443353	-0.387472	0.0267345	0.032664
cg12692069	RP11-612J15.3	4	157896997	157897046	-2.50588	0.0733184	-34.178	3.32804e-52	1.21831e-46	8.00465e-50	2.39528	-0.053936	-2.44922	0.230277	0.258806	0.839142	0.49081	-0.348332	0.0207672	0.0443988
cg23866916	SBNO2	19	1155738	1155787	2.70982	0.07929	34.1761	3.34337e-52	1.22392e-46	8.03625e-50	-0.517152	2.18908	2.70623	0.254451	0.266179	0.411995	0.818661	0.406666	0.0423213	0.027498
cg06620016	STK32C	10	134141783	134141832	-2.2361	0.0654408	-34.1698	3.39374e-52	1.24236e-46	8.15196e-50	2.69629	0.492361	-2.20393	0.218781	0.323509	0.86536	0.583376	-0.281983	0.0182728	0.0527203
cg24075745	C2orf54	2	241827864	241827913	2.37362	0.0694704	34.1674	3.41273e-52	1.24931e-46	8.1922e-50	0.0409581	2.47392	2.43296	0.200679	0.339102	0.507028	0.845163	0.338134	0.0344646	0.0311695
cg03613618	CPQ	8	97658325	97658374	3.5386	0.10358	34.1629	3.4497e-52	1.26285e-46	8.27553e-50	-1.11715	2.46428	3.58143	0.330406	0.26283	0.317508	0.84522	0.527712	0.0499894	0.0230903
cg11576424	C5orf56	5	131750756	131750805	3.64004	0.106576	34.1544	3.51965e-52	1.28845e-46	8.43781e-50	-2.14544	1.50883	3.65427	0.375264	0.193162	0.187466	0.739212	0.551746	0.0414483	0.0259267
cg22550549	NFIX	19	13123217	13123266	-3.36235	0.0984746	-34.1443	3.60505e-52	1.31972e-46	8.63689e-50	0.0771926	-3.19911	-3.2763	0.363024	0.236286	0.513388	0.0990713	-0.414317	0.0619316	0.0142715
cg14564351	AHI1	6	135644357	135644406	-2.91474	0.0853728	-34.1413	3.63058e-52	1.32906e-46	8.69236e-50	2.7613	-0.121079	-2.88237	0.286259	0.188756	0.869816	0.479142	-0.390674	0.0241916	0.032459
cg21198455	LRRC8A	9	131679945	131679994	3.6467	0.106843	34.1313	3.71773e-52	1.36096e-46	8.89518e-50	0.459336	4.15376	3.69442	0.332286	0.38978	0.577803	0.945214	0.367412	0.0546318	0.0148342
cg07631359	IRAK2	3	10276672	10276721	-2.53147	0.0741842	-34.1241	3.78255e-52	1.38469e-46	9.04438e-50	3.2332	0.69596	-2.53724	0.239169	0.289255	0.902932	0.617286	-0.285646	0.0143237	0.047037
cg24743301	FBLN7	2	112945458	112945507	-2.52381	0.0739728	-34.118	3.83708e-52	1.40466e-46	9.16877e-50	2.89698	0.371235	-2.52574	0.252901	0.228522	0.880431	0.563619	-0.316812	0.0183388	0.0388208
cg06487442	PRICKLE4;TOMM6	6	41757282	41757331	-1.99911	0.0586038	-34.1122	3.89057e-52	1.42424e-46	9.28446e-50	2.53329	0.564179	-1.96912	0.190544	0.233624	0.851944	0.595934	-0.256011	0.0162901	0.0384482
cg08251761	PTDSS2	11	470197	470246	3.40446	0.099808	34.1101	3.91014e-52	1.4314e-46	9.3251e-50	-0.685131	2.72619	3.41132	0.300861	0.378008	0.384525	0.866078	0.481552	0.0494217	0.0295541
cg03908017	TFDP1	13	114277466	114277515	3.20908	0.0940894	34.1067	3.94152e-52	1.44289e-46	9.39379e-50	0.589999	3.79227	3.20227	0.305613	0.197448	0.59972	0.932193	0.332474	0.0499088	0.0091295
cg26598918	CDK10	16	89761147	89761196	-3.34035	0.0979434	-34.1049	3.95856e-52	1.44913e-46	9.42827e-50	3.81189	0.500555	-3.31134	0.37564	0.131462	0.931732	0.58572	-0.346012	0.0163651	0.0220688
cg01278041	WWC2-AS2	4	184018479	184018528	-3.54079	0.103844	-34.0971	4.03317e-52	1.47644e-46	9.59972e-50	3.29227	-0.249095	-3.54137	0.347618	0.206466	0.905364	0.457182	-0.448182	0.0218152	0.0351424
cg14535274	POLQ	3	121151138	121151187	3.7235	0.109215	34.0933	4.06922e-52	1.48964e-46	9.67925e-50	-1.82211	1.80074	3.62285	0.340343	0.505042	0.22307	0.771664	0.548594	0.0404444	0.0614935
cg13519902	CISH	3	50639079	50639128	2.69358	0.0790163	34.0889	4.11211e-52	1.50534e-46	9.76858e-50	-1.76029	0.936077	2.69637	0.233773	0.30158	0.229148	0.655175	0.426027	0.028517	0.0440316
cg13677022	ARID3C	9	34625915	34625964	-2.14351	0.0628946	-34.081	4.19033e-52	1.53397e-46	9.94793e-50	2.85016	0.708789	-2.14137	0.214106	0.197731	0.87732	0.619921	-0.257399	0.0163995	0.0320211
cg00020991	CBR4	4	169930381	169930430	3.37168	0.0989437	34.0768	4.23251e-52	1.54941e-46	1.00416e-49	-0.460381	2.93634	3.39672	0.326573	0.174308	0.42167	0.883931	0.462261	0.0548084	0.0120296
cg13941235	RXRA	9	137270138	137270187	4.08089	0.119801	34.064	4.36318e-52	1.59725e-46	1.03382e-49	-1.59053	2.46441	4.05494	0.371629	0.469392	0.252301	0.842144	0.589842	0.0479153	0.0469787
cg02532017	AC005237.4;SNED1	2	241974917	241974966	-2.92579	0.0858967	-34.0618	4.3862e-52	1.60567e-46	1.0386e-49	2.83955	-0.0638695	-2.90342	0.294274	0.134071	0.875705	0.488952	-0.386753	0.024097	0.0231928
cg07628073	GNA11	19	3122256	3122305	3.65079	0.107214	34.0513	4.49633e-52	1.64599e-46	1.06399e-49	0.103835	3.79578	3.69195	0.354615	0.26574	0.517435	0.931971	0.414535	0.05979	0.0117954
cg04221886	ABCG5	2	44059046	44059095	-3.31039	0.0972434	-34.0423	4.59353e-52	1.68157e-46	1.08629e-49	0.12545	-3.13884	-3.26429	0.326431	0.359964	0.521656	0.104097	-0.417558	0.0556865	0.0241036
cg00043800	DCTN1	2	74612096	74612145	-2.4743	0.0726839	-34.0419	4.59872e-52	1.68347e-46	1.08681e-49	2.17422	-0.28684	-2.46106	0.251202	0.237652	0.817216	0.450728	-0.366488	0.0260862	0.0405327
cg03469122	AC002467.7	7	107380884	107380933	-2.19047	0.0643552	-34.0372	4.64979e-52	1.70217e-46	1.09817e-49	2.58365	0.425461	-2.15819	0.228279	0.309918	0.855945	0.572419	-0.283526	0.0199117	0.052028
cg01176433	RP11-253M7.4	15	69754666	69754715	4.53192	0.133154	34.0351	4.67336e-52	1.7108e-46	1.10303e-49	-1.34627	3.11281	4.45908	0.44061	0.472506	0.286238	0.892648	0.60641	0.0613992	0.0322609
cg14484844	AL590226.1	9	139590683	139590732	2.50512	0.0736077	34.0334	4.69265e-52	1.71786e-46	1.10687e-49	-0.346489	2.1718	2.51829	0.240595	0.304476	0.440615	0.816428	0.375814	0.0409378	0.0320405
cg13995774	MAML1	5	179189762	179189811	3.25667	0.0956937	34.0323	4.70478e-52	1.7223e-46	1.10901e-49	-0.78445	2.48157	3.26602	0.307805	0.167389	0.368656	0.847583	0.478928	0.0493992	0.0147812
cg16060635	RP5-888M10.2	1	12588654	12588703	2.16741	0.0637018	34.0243	4.79493e-52	1.7553e-46	1.12954e-49	-0.587883	1.53758	2.12546	0.193873	0.29392	0.399933	0.742	0.342066	0.0321859	0.037254
cg08521677	RP11-599B13.6;PER1	17	8054640	8054689	-3.23485	0.0950993	-34.0155	4.89682e-52	1.7926e-46	1.1528e-49	0.158846	-3.06492	-3.22377	0.330329	0.116463	0.527231	0.10697	-0.420261	0.0563504	0.00765747
cg02465427	GUCD1	22	24947430	24947479	3.50807	0.10314	34.0126	4.93087e-52	1.80506e-46	1.16007e-49	0.363128	3.85292	3.48979	0.347774	0.178672	0.561688	0.9349	0.373212	0.0581221	0.00738216
cg17052552	ANK1	8	41654404	41654453	-3.17854	0.0934566	-34.0109	4.95072e-52	1.81233e-46	1.16324e-49	2.61665	-0.529308	-3.14596	0.307896	0.298903	0.857821	0.410264	-0.447557	0.0279163	0.0490223
cg23151453	TRAPPC9	8	141312844	141312893	-2.83439	0.0833375	-34.0109	4.95029e-52	1.81217e-46	1.16324e-49	3.27944	0.466574	-2.81286	0.249477	0.27136	0.905594	0.579507	-0.326087	0.0152572	0.0455548
cg07038342	PLSCR4	3	145969577	145969626	3.6868	0.108406	34.0093	4.96911e-52	1.81906e-46	1.16681e-49	-0.591143	2.96445	3.55559	0.352295	0.374181	0.400357	0.884004	0.483647	0.057531	0.0264956
cg20088847	IGF2-AS;INS-IGF2;IGF2	11	2162568	2162617	-3.23713	0.0951962	-34.0049	5.0221e-52	1.83846e-46	1.1785e-49	1.85506	-1.29795	-3.15301	0.304822	0.281629	0.78136	0.290621	-0.490739	0.0373252	0.0405152
cg26833120	COL16A1	1	32169520	32169569	-2.28109	0.0670896	-34.0007	5.07209e-52	1.85676e-46	1.18947e-49	0.524358	-1.77194	-2.2963	0.193129	0.370431	0.589503	0.229393	-0.36011	0.0323681	0.0453669
cg17066943	CYCSP55	6	34192320	34192369	2.1072	0.0619807	33.9976	5.10935e-52	1.8704e-46	1.19744e-49	-2.83322	-0.768559	2.06466	0.180366	0.339892	0.12368	0.371738	0.248058	0.013552	0.0503744
cg00465970	C3orf37	3	129024601	129024650	-2.94631	0.0866726	-33.9936	5.15921e-52	1.88865e-46	1.20835e-49	2.31979	-0.663865	-2.98366	0.288318	0.172631	0.831298	0.387305	-0.443993	0.0307718	0.0283115
cg05020625	TTBK1	6	43252858	43252907	-3.37896	0.0994147	-33.9885	5.2217e-52	1.91153e-46	1.2222e-49	-0.314704	-3.7102	-3.3955	0.349376	0.290491	0.446478	0.0720835	-0.374395	0.0588283	0.0143049
cg05858126	MIR146B	10	104196213	104196262	3.3871	0.0996584	33.9871	5.23925e-52	1.91795e-46	1.22553e-49	-0.626333	2.72284	3.34917	0.326909	0.291729	0.394487	0.866832	0.472344	0.0527839	0.0243456
cg23998240	INF2	14	105166692	105166741	-2.12034	0.062393	-33.9837	5.28183e-52	1.93354e-46	1.2347e-49	2.54404	0.438315	-2.10572	0.204877	0.277848	0.852763	0.574667	-0.278096	0.0173794	0.0462406
cg25784872	STAG1	3	136350473	136350522	-2.29291	0.0674803	-33.979	5.34155e-52	1.9554e-46	1.24786e-49	3.5333	1.2454	-2.2879	0.216015	0.315685	0.919822	0.701451	-0.218371	0.0107853	0.0448914
cg24530246	RP11-5O17.2	3	53118167	53118216	-2.69874	0.0794409	-33.9717	5.43537e-52	1.98975e-46	1.26897e-49	2.39291	-0.300044	-2.69296	0.26646	0.215035	0.838506	0.44844	-0.390066	0.0260726	0.0368236
cg27246571	HAL	12	96389540	96389589	3.06126	0.0901171	33.9698	5.45988e-52	1.99872e-46	1.27388e-49	0.115621	3.18961	3.07399	0.29227	0.204862	0.519693	0.900547	0.380854	0.0497865	0.0129144
cg13721589	SREBF1	17	17716006	17716055	3.40091	0.100119	33.9685	5.47637e-52	2.00476e-46	1.27692e-49	0.0477969	3.53447	3.48667	0.2468	0.619164	0.508048	0.915495	0.407447	0.0419246	0.0310022
cg21697944	HRC	19	49658749	49658798	-2.22362	0.0654624	-33.9679	5.48449e-52	2.00773e-46	1.27799e-49	2.18916	-0.0337859	-2.22294	0.211337	0.157893	0.819159	0.494147	-0.325012	0.0218189	0.0272968
cg03317820	C7orf50	7	1141533	1141582	3.07059	0.0903999	33.9667	5.49996e-52	2.01339e-46	1.28078e-49	0.122512	3.19634	3.07383	0.28657	0.29497	0.520929	0.900179	0.37925	0.0488153	0.0206088
cg04986336	ACY3	11	67418310	67418359	2.18921	0.0644603	33.9622	5.56e-52	2.03537e-46	1.29394e-49	-0.940893	1.25624	2.19713	0.206303	0.262092	0.343212	0.703599	0.360387	0.0321206	0.0375106
cg12712481	HSPB1	7	75934366	75934415	2.88625	0.0850072	33.953	5.68334e-52	2.08052e-46	1.32181e-49	-0.325351	2.53817	2.86352	0.283197	0.216916	0.44435	0.852182	0.407831	0.0479828	0.0200602
cg26172342	ANK1	8	41654283	41654332	-2.79958	0.0824591	-33.9512	5.70735e-52	2.08931e-46	1.32655e-49	2.50551	-0.297795	-2.8033	0.287942	0.220902	0.848502	0.448879	-0.399623	0.0272457	0.0376171
cg26864950	NDUFS7;AC005329.7	19	1395365	1395414	2.7105	0.0798655	33.9383	5.88517e-52	2.15441e-46	1.36701e-49	-0.201276	2.46354	2.66481	0.245693	0.453803	0.465431	0.842319	0.376888	0.0418674	0.0458677
cg07931411	PGLYRP2	19	15580721	15580770	-3.60386	0.10619	-33.9379	5.89136e-52	2.15668e-46	1.36758e-49	0.872059	-2.64456	-3.51662	0.391926	0.378591	0.64456	0.140568	-0.503992	0.0628071	0.0308891
cg00505318	UBA3	3	69130870	69130919	-2.4106	0.0710385	-33.9337	5.94982e-52	2.17807e-46	1.38027e-49	2.27609	-0.146814	-2.42291	0.244838	0.179769	0.827548	0.47466	-0.352887	0.0244151	0.0310002
cg17005319	DEAF1	11	655531	655580	3.58949	0.105783	33.9325	5.96706e-52	2.18439e-46	1.3834e-49	-0.700195	2.86679	3.56699	0.292367	0.641232	0.382161	0.87193	0.489769	0.046863	0.0520975
cg13997883	GNAL	18	11880925	11880974	-1.9197	0.0565753	-33.9318	5.97765e-52	2.18826e-46	1.38498e-49	3.08508	1.16721	-1.91787	0.195996	0.202999	0.8939	0.691163	-0.202737	0.0129853	0.0301253
cg13721644	PTPN23	3	47446495	47446544	-2.30365	0.0679239	-33.9152	6.21903e-52	2.27662e-46	1.43999e-49	2.11338	-0.199541	-2.31292	0.231686	0.176042	0.81107	0.465576	-0.345495	0.0254948	0.0302989
cg08821747	RP11-539G18.2	4	39641752	39641801	3.0674	0.0904541	33.9111	6.28074e-52	2.29922e-46	1.45336e-49	-0.233608	2.82384	3.05745	0.303529	0.200767	0.45994	0.875519	0.415579	0.0516982	0.0148034
cg12113132	EPB42;RP11-473C18.3;TMEM62	15	43476923	43476972	-2.40019	0.07078	-33.9106	6.28769e-52	2.30176e-46	1.45405e-49	2.41261	0.0852327	-2.32738	0.23343	0.229519	0.840706	0.51467	-0.326037	0.0216755	0.0393946
cg06866208	FAM65A;CTD-2012K14.1	16	67560245	67560294	-2.11098	0.0622752	-33.8975	6.48739e-52	2.37487e-46	1.49928e-49	1.65892	-0.433201	-2.09212	0.206662	0.121666	0.758539	0.425615	-0.332924	0.0266797	0.0205406
cg11886187	CUEDC1	17	56033756	56033805	-2.91337	0.0859519	-33.8954	6.52013e-52	2.38685e-46	1.5059e-49	2.34743	-0.538377	-2.8858	0.284393	0.184866	0.833994	0.408126	-0.425867	0.0294087	0.0306956
cg21524538	SDCBP2-AS1	20	1310846	1310895	3.3272	0.0981668	33.8933	6.55252e-52	2.39871e-46	1.51243e-49	-0.898862	2.47531	3.37417	0.317291	0.210752	0.350649	0.846699	0.49605	0.0497268	0.0184857
cg24672271	TDGF1	3	46671515	46671564	-3.76964	0.111249	-33.8846	6.69028e-52	2.44914e-46	1.54325e-49	0.582875	-3.17503	-3.75791	0.36443	0.218727	0.598306	0.100443	-0.497864	0.0603906	0.0134651
cg03274456	AHNAK	11	62273116	62273165	-3.76632	0.111209	-33.8669	6.97949e-52	2.55501e-46	1.60895e-49	2.21229	-1.50803	-3.72032	0.362928	0.427319	0.819611	0.263405	-0.556206	0.0413538	0.0634775
cg20818457	TRIM2	4	154179353	154179402	-2.49326	0.0736319	-33.8612	7.07567e-52	2.59022e-46	1.63009e-49	2.14983	-0.328125	-2.47795	0.236991	0.235401	0.814838	0.443689	-0.371149	0.0251748	0.0402865
cg24578857	FLCN;MPRIP	17	17110207	17110256	5.06309	0.149562	33.8528	7.21817e-52	2.64238e-46	1.66188e-49	-0.416862	4.60569	5.02255	0.507619	0.192325	0.430083	0.960243	0.53016	0.084788	0.00557794
cg15722952	XXYLT1	3	194924554	194924603	-2.16309	0.0639032	-33.8494	7.27724e-52	2.66401e-46	1.67442e-49	1.94814	-0.198695	-2.14684	0.19875	0.182115	0.793289	0.465799	-0.32749	0.0225199	0.0310434
cg13985132	UBAP1L	15	65394366	65394415	-3.00057	0.0886493	-33.8477	7.30795e-52	2.67525e-46	1.68043e-49	2.80108	-0.132856	-2.93394	0.335677	0.237227	0.87233	0.477141	-0.39519	0.0260052	0.0406886
cg19763682	RP11-315H15.2	13	112903621	112903670	3.13916	0.0927498	33.8455	7.34662e-52	2.68941e-46	1.68827e-49	0.100632	3.25783	3.1572	0.302547	0.223419	0.517089	0.904555	0.387466	0.0511628	0.0142062
cg12495559	ENDOV	17	78415034	78415083	-2.95836	0.0874234	-33.8395	7.4518e-52	2.72791e-46	1.71136e-49	1.08477	-1.88707	-2.97184	0.273315	0.332873	0.678294	0.215173	-0.463121	0.0420892	0.0378327
cg06190046	OSGIN1	16	83986334	83986383	3.84508	0.113629	33.8388	7.46534e-52	2.73287e-46	1.7134e-49	-1.96535	1.85463	3.81998	0.362178	0.37418	0.206832	0.780421	0.573589	0.0404708	0.0442656
cg14898147	PTGES3	12	57089626	57089675	-2.63113	0.077771	-33.8318	7.58969e-52	2.77839e-46	1.74085e-49	2.79156	0.150919	-2.64064	0.247847	0.182209	0.87258	0.526056	-0.346524	0.0199377	0.0314325
cg06093152	RP11-61J19.2	1	212661969	212662018	2.70876	0.0800665	33.8314	7.59797e-52	2.78142e-46	1.74165e-49	-0.774962	1.9206	2.69557	0.266722	0.199868	0.369957	0.790199	0.420243	0.0416601	0.0214533
cg14290576	NFIL3	9	94181564	94181613	2.53804	0.0750301	33.8269	7.67971e-52	2.81134e-46	1.75929e-49	-0.264537	2.23921	2.50375	0.271113	0.246329	0.454714	0.823963	0.369249	0.0461134	0.0239951
cg08387014	SYT8	11	1848694	1848743	2.22913	0.0659025	33.8246	7.72203e-52	2.82683e-46	1.76788e-49	0.0228313	2.27191	2.24908	0.180746	0.31752	0.503923	0.826349	0.322426	0.0311586	0.0334582
cg09274826	HDGF	1	156718309	156718358	1.88377	0.0556978	33.8212	7.78517e-52	2.84995e-46	1.78122e-49	-2.27018	-0.379697	1.89048	0.200527	0.18978	0.172599	0.434855	0.262256	0.0198798	0.0321172
cg22704351	AC104809.3	2	241925500	241925549	2.18454	0.0646109	33.8108	7.98233e-52	2.92212e-46	1.82519e-49	-0.344639	1.87603	2.22067	0.196575	0.235438	0.440775	0.784712	0.343937	0.0335423	0.0277194
cg08060322	SFXN5	2	73263224	73263273	2.99028	0.0884733	33.7987	8.21682e-52	3.00796e-46	1.87763e-49	0.206019	3.21444	3.00842	0.299234	0.178428	0.535141	0.902239	0.367099	0.0505593	0.0109683
cg09478591	KLHDC3	6	42989096	42989145	2.03654	0.0602651	33.793	8.32952e-52	3.04922e-46	1.9022e-49	-1.33602	0.686451	2.02247	0.210357	0.134524	0.284636	0.616532	0.331896	0.029744	0.0219456
cg00089100	TPST2	22	26922951	26923000	3.29045	0.0973803	33.7896	8.39613e-52	3.0736e-46	1.91616e-49	-0.0296324	3.28512	3.31475	0.310947	0.171327	0.494656	0.906498	0.411841	0.0524743	0.0106536
cg10120040	TTPAL	20	43108721	43108770	3.00905	0.0890574	33.7878	8.43403e-52	3.08748e-46	1.92247e-49	0.0532269	3.02195	2.96872	0.29633	0.22121	0.509036	0.889553	0.380517	0.0505834	0.0150156
cg21680729	PEMT	17	17426374	17426423	-2.28488	0.0676374	-33.7814	8.56371e-52	3.13495e-46	1.94979e-49	2.39721	0.102649	-2.29456	0.217891	0.141405	0.839419	0.517728	-0.321691	0.0211067	0.0243994
cg11150353	H6PD	1	9308197	9308246	2.68274	0.0794148	33.7814	8.56454e-52	3.13526e-46	1.94979e-49	0.109745	2.82472	2.71497	0.263026	0.213589	0.518804	0.875488	0.356684	0.0448553	0.0158152
cg19492423	C19orf60;CRLF1	19	18700933	18700982	-3.08059	0.0912285	-33.7679	8.84587e-52	3.23824e-46	2.01258e-49	2.44091	-0.612768	-3.05368	0.285175	0.361334	0.842719	0.396767	-0.445952	0.0273922	0.0592535
cg16272030	TTC26	7	138868118	138868167	-2.83972	0.0841467	-33.7473	9.29286e-52	3.40187e-46	2.11296e-49	2.33983	-0.417019	-2.75685	0.286282	0.250897	0.833259	0.428804	-0.404455	0.0278311	0.0418261
cg10959651	RSAD2	2	7017972	7018021	3.01266	0.089279	33.7443	9.35976e-52	3.42637e-46	2.12686e-49	0.285902	3.29684	3.01094	0.303834	0.183429	0.548905	0.907118	0.358213	0.051813	0.0112479
cg08767743	WDR60	7	158673942	158673991	3.56357	0.105622	33.7388	9.484e-52	3.47185e-46	2.15375e-49	0.180834	3.72506	3.54423	0.325352	0.273652	0.530739	0.928787	0.398048	0.0549092	0.0118371
cg14322298	GCNT2	6	10585683	10585732	-2.50074	0.0741226	-33.7378	9.50619e-52	3.47997e-46	2.15745e-49	2.18269	-0.319059	-2.50175	0.25374	0.197035	0.818056	0.445187	-0.372869	0.026236	0.0335343
cg05960182	RP11-169K16.8	1	16160312	16160361	3.51043	0.104064	33.7333	9.60927e-52	3.5177e-46	2.17949e-49	-1.57992	1.87188	3.4518	0.323273	0.406725	0.252892	0.781938	0.529046	0.0440156	0.050134
cg22756951		11	118309476	118309525	-3.18992	0.0945671	-33.7318	9.64344e-52	3.53021e-46	2.18589e-49	1.16787	-1.97795	-3.14581	0.317721	0.297047	0.690184	0.204339	-0.485845	0.0476474	0.034698
cg09921555	TOMM34	20	43590026	43590075	-2.03093	0.0602094	-33.7311	9.6609e-52	3.5366e-46	2.18849e-49	2.58528	0.548468	-2.03681	0.195542	0.206281	0.856373	0.593483	-0.26289	0.016896	0.0343437
cg24670715	MCPH1;ANGPT2	8	6420458	6420507	-2.75668	0.081731	-33.7287	9.71653e-52	3.55697e-46	2.19973e-49	1.5896	-1.22295	-2.81254	0.237065	0.407848	0.749367	0.303041	-0.446327	0.0312899	0.0562262
cg13776620	AIF1L	9	133974527	133974576	-3.06862	0.0910033	-33.7199	9.92463e-52	3.63315e-46	2.24546e-49	2.91924	-0.138528	-3.05777	0.30699	0.141676	0.881463	0.47606	-0.405403	0.0224309	0.0244662
cg08928696	LBR	1	225632889	225632938	2.31827	0.068775	33.7081	1.02096e-51	3.73746e-46	2.30719e-49	-2.47013	-0.141489	2.32864	0.257335	0.218925	0.154304	0.475638	0.321333	0.0238952	0.0376046
cg01730857		8	144912074	144912123	2.82563	0.0838267	33.708	1.02101e-51	3.73764e-46	2.30719e-49	-0.19702	2.64599	2.84301	0.264675	0.284086	0.466047	0.860701	0.394654	0.0449779	0.023446
cg00813603	SLC25A42	19	19175682	19175731	2.88829	0.0856895	33.7065	1.02477e-51	3.75142e-46	2.31426e-49	-3.49745	-0.6122	2.88525	0.268878	0.338807	0.0824104	0.396973	0.314562	0.0139127	0.0537842
cg20208394	TADA2B	4	7052425	7052474	2.17101	0.0644181	33.7018	1.0363e-51	3.79364e-46	2.33886e-49	0.304751	2.44111	2.13636	0.209397	0.24541	0.552348	0.843288	0.29094	0.0356838	0.021983
cg24526899	BMP4	14	54424149	54424198	-2.44297	0.0724919	-33.6999	1.04107e-51	3.81108e-46	2.34817e-49	1.91553	-0.54113	-2.45666	0.249051	0.17682	0.789058	0.407654	-0.381403	0.0286558	0.0291118
cg26615176	SLC25A45	11	65150416	65150465	3.04381	0.0903385	33.6934	1.05758e-51	3.87153e-46	2.38395e-49	-2.53018	0.496987	3.02717	0.301801	0.159735	0.14948	0.585025	0.435545	0.0266016	0.0265807
cg19336191	RDX	11	110122911	110122960	3.16346	0.093895	33.6914	1.06252e-51	3.88961e-46	2.39361e-49	0.139269	3.27779	3.13852	0.308216	0.275074	0.523721	0.905326	0.381605	0.0523069	0.0174863
cg00630991	BCL2L14	12	12252249	12252298	-2.38708	0.0708613	-33.6866	1.07497e-51	3.93517e-46	2.42016e-49	2.43339	0.035033	-2.39836	0.214414	0.235392	0.842804	0.506053	-0.336751	0.019618	0.0405841
cg14895961	IGF2-AS;INS-IGF2;IGF2	11	2163513	2163562	-2.89369	0.0859186	-33.6794	1.09366e-51	4.00359e-46	2.46072e-49	1.88062	-0.978501	-2.85912	0.268978	0.256615	0.784798	0.33771	-0.447087	0.0322409	0.0397492
cg12962778	RP11-753H16.5;RP11-753H16.3;ZNF385A	12	54778264	54778313	-3.08425	0.0915805	-33.678	1.09735e-51	4.01711e-46	2.46751e-49	3.04848	-0.010141	-3.05862	0.307421	0.192869	0.890392	0.498292	-0.392099	0.0241948	0.0331996
cg24376891	AP001062.9	21	45760359	45760408	-2.3007	0.0683174	-33.6766	1.10094e-51	4.03025e-46	2.47406e-49	2.70357	0.394879	-2.3087	0.229673	0.239135	0.865867	0.567578	-0.298289	0.0181743	0.0404065
cg19916364	DEPDC1	1	68961838	68961887	-2.38473	0.0708137	-33.6761	1.10244e-51	4.03576e-46	2.47593e-49	1.64159	-0.703962	-2.34555	0.249945	0.190484	0.75589	0.380812	-0.375078	0.0315095	0.031261
cg12076102	ICAM2	17	62084274	62084323	-2.34784	0.0697232	-33.6737	1.10863e-51	4.05839e-46	2.48828e-49	1.90663	-0.435053	-2.34168	0.236037	0.146721	0.78818	0.425343	-0.362837	0.0277704	0.0248861
cg24288527	PPP1R3C	10	93390299	93390348	3.39872	0.100947	33.6683	1.1232e-51	4.11173e-46	2.51944e-49	-0.367649	3.02671	3.39436	0.339432	0.277908	0.437566	0.889385	0.451819	0.0557635	0.0192358
cg04462378	NUMA1	11	71749760	71749809	3.07139	0.0912308	33.6662	1.129e-51	4.13297e-46	2.53091e-49	-0.901421	2.14641	3.04783	0.302034	0.224309	0.350032	0.814686	0.464654	0.0481745	0.0230672
cg11707219	FGF17	8	21905756	21905805	-3.62638	0.107725	-33.6634	1.13655e-51	4.16061e-46	2.54627e-49	1.65851	-1.86346	-3.52197	0.346297	0.481016	0.756862	0.220441	-0.536421	0.0463458	0.0547454
cg06796713	MEIS1	2	66664871	66664920	-3.89142	0.115603	-33.662	1.14023e-51	4.17409e-46	2.55296e-49	1.78719	-2.02028	-3.80748	0.370976	0.409603	0.772381	0.201305	-0.571076	0.0477257	0.0437044
cg25936358	TFDP1	13	114301996	114302045	4.14511	0.123142	33.6613	1.14216e-51	4.18116e-46	2.55572e-49	-1.52974	2.62564	4.15538	0.366495	0.432088	0.260178	0.856914	0.596737	0.047682	0.0381579
cg00593243	DUSP1;RP11-779O18.3	5	172196153	172196202	3.84867	0.114336	33.6611	1.14292e-51	4.18392e-46	2.55584e-49	-0.126448	3.69658	3.82303	0.379366	0.235215	0.478099	0.927687	0.449589	0.0642376	0.0110352
cg03208245	MTSS1L	16	70717854	70717903	2.84278	0.0844562	33.6599	1.14625e-51	4.19611e-46	2.56143e-49	-0.981844	1.82894	2.81079	0.274314	0.325676	0.337387	0.778097	0.44071	0.0425553	0.0377009
cg27024654	PHF15	5	133904626	133904675	3.80144	0.112938	33.6596	1.14681e-51	4.19818e-46	2.56143e-49	-1.77034	1.98649	3.75683	0.38209	0.272482	0.229911	0.796918	0.567007	0.0481236	0.0303488
cg06711560	MAMDC4	9	139746365	139746414	3.31158	0.0983885	33.6582	1.1508e-51	4.21279e-46	2.56877e-49	-0.00985532	3.28058	3.29044	0.303038	0.271555	0.498072	0.905561	0.407488	0.0512079	0.0162186
cg09502809	RP11-84A19.3	1	32248172	32248221	-1.9491	0.0579267	-33.6478	1.18e-51	4.31969e-46	2.63235e-49	2.58275	0.592685	-1.99006	0.195595	0.152781	0.856157	0.601029	-0.255128	0.0169673	0.0253124
cg02319187	RXRA	9	137229859	137229908	3.13365	0.0931352	33.6463	1.18421e-51	4.33508e-46	2.64012e-49	-0.0331589	3.12832	3.16148	0.311485	0.222316	0.494167	0.896572	0.402404	0.0532463	0.0141612
cg23266869	MRPL23	11	1974219	1974268	1.99906	0.0594159	33.6452	1.18719e-51	4.34601e-46	2.64516e-49	0.0739048	2.10168	2.02778	0.170066	0.316187	0.512754	0.808949	0.296195	0.0293186	0.0333171
cg25042226	PAX8	2	114036523	114036572	-2.64361	0.0785739	-33.6448	1.18846e-51	4.35063e-46	2.64637e-49	2.75462	0.134863	-2.61976	0.255471	0.269831	0.869643	0.523004	-0.346639	0.020704	0.0458568
cg03780927	BCL9L	11	118781150	118781199	-3.44563	0.102426	-33.6401	1.20189e-51	4.39982e-46	2.67382e-49	1.21368	-2.2172	-3.43088	0.310656	0.422652	0.696952	0.180735	-0.516217	0.0469679	0.0473822
cg07898573	ANKRD2	10	99332241	99332290	2.36258	0.0702314	33.64	1.20225e-51	4.40111e-46	2.67382e-49	-2.64302	-0.320724	2.3223	0.235459	0.143519	0.139139	0.444776	0.305636	0.0199184	0.0245253
cg19520452	RP4-794H19.2	1	59369108	59369157	2.4185	0.0718963	33.6387	1.20603e-51	4.41496e-46	2.68061e-49	-2.97251	-0.53807	2.43444	0.225111	0.174326	0.113956	0.408094	0.294139	0.0163888	0.0293487
cg22161383	ISYNA1	19	18545441	18545490	-2.20264	0.0654813	-33.6378	1.20878e-51	4.42502e-46	2.68508e-49	3.01583	0.80223	-2.2136	0.229269	0.231303	0.889019	0.634783	-0.254236	0.0156091	0.0367314
cg00647820	DHX58	17	40259828	40259877	-4.13867	0.123047	-33.6348	1.21728e-51	4.45615e-46	2.70233e-49	1.93806	-2.21345	-4.15151	0.403863	0.327651	0.789473	0.179612	-0.609861	0.0491337	0.0337099
cg21667878	INS-IGF2;IGF2	11	2160932	2160981	-4.02717	0.119768	-33.6247	1.24724e-51	4.56581e-46	2.76716e-49	1.44562	-2.56417	-4.00978	0.394003	0.341131	0.728261	0.146885	-0.581376	0.05515	0.0290195
cg26552361	ERGIC1	5	172293758	172293807	-2.11659	0.0629742	-33.6104	1.29082e-51	4.72537e-46	2.86212e-49	2.83018	0.734475	-2.0957	0.215223	0.213752	0.875834	0.623979	-0.251855	0.0158446	0.0342656
cg11119023	COL23A1	5	177810246	177810295	-2.28913	0.0681246	-33.6022	1.31678e-51	4.82037e-46	2.9179e-49	3.35521	1.01839	-2.33683	0.21113	0.300726	0.910272	0.667815	-0.242457	0.012028	0.0417338
cg15856832	QRICH1	3	49127316	49127365	-1.80439	0.0537025	-33.5998	1.32427e-51	4.84781e-46	2.93274e-49	2.16728	0.349686	-1.81759	0.172623	0.252864	0.817239	0.559728	-0.257511	0.0178447	0.0418891
cg23363971	IKZF4	12	56415271	56415320	-3.53346	0.105189	-33.5917	1.35036e-51	4.94333e-46	2.98565e-49	0.620906	-2.90948	-3.53039	0.326978	0.512633	0.604834	0.122162	-0.482672	0.0541792	0.0395486
cg06672250	EPB49	8	21914545	21914594	-2.61914	0.0779699	-33.5917	1.35047e-51	4.94373e-46	2.98565e-49	2.76882	0.166997	-2.60183	0.25833	0.156062	0.870714	0.528839	-0.341875	0.0210801	0.0269158
cg16063416	SLC4A1;AC003043.1	17	42345478	42345527	-2.56624	0.0763953	-33.5916	1.35061e-51	4.94424e-46	2.98565e-49	3.42236	0.866932	-2.55543	0.222711	0.407004	0.913905	0.643298	-0.270607	0.0126578	0.0622814
cg12451155	YTHDF2	1	29065379	29065428	-2.25107	0.0670215	-33.5874	1.36456e-51	4.99529e-46	3.01466e-49	2.27583	0.0779701	-2.19786	0.232218	0.209718	0.827651	0.513483	-0.314167	0.0234627	0.036145
cg13240017	RP11-543E8.2	1	230777696	230777745	-3.70142	0.110214	-33.5838	1.3763e-51	5.03827e-46	3.03876e-49	1.13649	-2.54161	-3.6781	0.354613	0.31088	0.685158	0.148496	-0.536662	0.0539367	0.0278776
cg23492779	PI16	6	36928572	36928621	-3.0299	0.0902227	-33.5825	1.38071e-51	5.0544e-46	3.04666e-49	1.87224	-1.16409	-3.03632	0.285733	0.276664	0.783639	0.309922	-0.473718	0.0353275	0.0412549
cg12746120	AL162497.1	13	110398188	110398237	-2.61199	0.077805	-33.5709	1.41955e-51	5.1966e-46	3.13048e-49	2.82235	0.245678	-2.57667	0.235929	0.291892	0.87505	0.541946	-0.333105	0.018058	0.0494297
cg09581049	GFAP	17	42998320	42998369	-2.53949	0.0756548	-33.5668	1.43376e-51	5.24861e-46	3.15991e-49	1.15076	-1.39014	-2.5409	0.21934	0.402456	0.688555	0.279412	-0.409143	0.0326206	0.05298
cg13047308	RAPSN	11	47471339	47471388	2.8976	0.08634	33.5603	1.4565e-51	5.33185e-46	3.20809e-49	0.248944	3.13895	2.89	0.304408	0.178235	0.542488	0.897535	0.355047	0.0516109	0.0113049
cg25266888	KCNQ1	11	2482546	2482595	-2.9921	0.0891701	-33.555	1.47507e-51	5.39984e-46	3.24695e-49	2.23136	-0.699478	-2.93083	0.301472	0.204228	0.822434	0.381638	-0.440795	0.0307947	0.0331691
cg21913981	CIT	12	120151658	120151707	3.39291	0.101115	33.5548	1.47591e-51	5.40292e-46	3.24695e-49	-0.155439	3.25663	3.41207	0.337836	0.227831	0.473303	0.904493	0.43119	0.0574729	0.0130601
cg05395852	RP11-286H14.3	7	128750384	128750433	-2.3263	0.0693401	-33.5491	1.49621e-51	5.47725e-46	3.28964e-49	3.31714	0.995327	-2.32182	0.201047	0.276317	0.908161	0.664669	-0.243492	0.0117888	0.0419267
cg22220467	PAFAH1B3	19	42806180	42806229	-3.60998	0.107615	-33.5453	1.51009e-51	5.52806e-46	3.31817e-49	-0.0845239	-3.65344	-3.56892	0.363522	0.214515	0.485822	0.0742175	-0.411605	0.0617208	0.010218
cg13855364	SEC16A	9	139336084	139336133	3.37158	0.100546	33.5327	1.55637e-51	5.69747e-46	3.4178e-49	0.564013	3.9648	3.40079	0.327469	0.196976	0.595279	0.939374	0.344095	0.0532153	0.00797033
cg18183163	SP5	2	171574141	171574190	-3.51641	0.104874	-33.53	1.5666e-51	5.73491e-46	3.43819e-49	1.31743	-2.15703	-3.47445	0.318272	0.565409	0.711644	0.189832	-0.521812	0.0459141	0.0590347
cg03117379	OVOL2;SNX5	20	17943923	17943972	-2.19183	0.065372	-33.5285	1.57224e-51	5.75557e-46	3.44852e-49	2.11846	-0.0439408	-2.1624	0.226571	0.176715	0.811657	0.492373	-0.319284	0.0241016	0.0304952
cg18824549	FAM117A	17	47807543	47807592	4.03945	0.120506	33.5208	1.60196e-51	5.86435e-46	3.51158e-49	-1.08016	2.98754	4.0677	0.402515	0.247288	0.323892	0.886957	0.563065	0.0609839	0.0181728
cg26570844	CUX1	7	101578955	101579004	3.25519	0.0971207	33.517	1.61659e-51	5.9179e-46	3.54153e-49	0.146553	3.3892	3.24265	0.348518	0.196802	0.524891	0.912304	0.387413	0.0590346	0.0109137
cg01881182	ABAT	16	8806483	8806532	-2.4253	0.0723633	-33.5156	1.62203e-51	5.93785e-46	3.55134e-49	2.16426	-0.217885	-2.38215	0.225165	0.282148	0.81646	0.46266	-0.353801	0.0247326	0.0483487
cg15488978	ZNF503-AS2	10	77166318	77166367	-3.87803	0.115713	-33.514	1.62814e-51	5.9602e-46	3.56258e-49	3.77276	-0.0915338	-3.8643	0.386775	0.256463	0.929845	0.484201	-0.445644	0.0178464	0.0441067
cg05885668	DUS3L	19	5800586	5800635	2.4134	0.0720354	33.503	1.67204e-51	6.12089e-46	3.65645e-49	-0.138308	2.26769	2.406	0.245921	0.207847	0.476187	0.82715	0.350963	0.0423407	0.0203953
cg02341559	C1orf141	1	67603126	67603175	-1.85843	0.055492	-33.4901	1.72514e-51	6.31529e-46	3.77032e-49	3.01683	1.13258	-1.88426	0.189123	0.140831	0.889385	0.686414	-0.202971	0.0130182	0.0210881
cg20291222	CAPS2	12	75784493	75784542	3.44838	0.102971	33.4889	1.72989e-51	6.33268e-46	3.77845e-49	-1.81323	1.61347	3.42669	0.378313	0.35538	0.22473	0.751135	0.526405	0.044892	0.0484138
cg19414630	KIAA0146	8	48648826	48648875	3.29026	0.0982516	33.4881	1.73314e-51	6.34458e-46	3.78329e-49	-1.5682	1.72013	3.28833	0.335794	0.248363	0.254636	0.765841	0.511205	0.0444456	0.0299115
cg11545871	MNF1	6	33679847	33679896	2.37937	0.0710557	33.486	1.74192e-51	6.37671e-46	3.80019e-49	-2.40334	-0.0451696	2.35817	0.234013	0.267886	0.160164	0.492212	0.332048	0.0222547	0.0460616
cg10352418	RP11-61A14.1;NAE1	16	66876890	66876939	-1.83813	0.0548983	-33.4825	1.75687e-51	6.43146e-46	3.83053e-49	2.96306	1.10993	-1.85313	0.194395	0.251459	0.885628	0.682222	-0.203406	0.013988	0.0364577
cg04074908	TMEM63B	6	44101190	44101239	-1.95306	0.0583379	-33.4785	1.77405e-51	6.49432e-46	3.86337e-49	2.57502	0.621471	-1.95355	0.199552	0.149269	0.855462	0.605814	-0.249648	0.0176658	0.0247654
cg01307684	ANTXR2	4	80886143	80886192	-3.06122	0.0914413	-33.4775	1.77838e-51	6.51019e-46	3.87051e-49	3.48188	0.441513	-3.04037	0.260347	0.42068	0.916818	0.57413	-0.342688	0.0141558	0.0684968
cg18915156	FAM211A	17	16419537	16419586	-2.59663	0.0775708	-33.4743	1.79206e-51	6.56027e-46	3.89796e-49	2.75477	0.133462	-2.62131	0.244642	0.250851	0.869783	0.52296	-0.346823	0.018864	0.0431389
cg21941821	RPL3	22	39712633	39712682	2.49592	0.0745641	33.4735	1.79563e-51	6.57332e-46	3.9034e-49	-2.33095	0.189556	2.52051	0.241609	0.197754	0.167084	0.532682	0.365598	0.0243965	0.0340732
cg26717563	TLE2	19	3006063	3006112	-1.98093	0.0591798	-33.473	1.79744e-51	6.57998e-46	3.90503e-49	2.64487	0.687228	-1.95764	0.172161	0.334641	0.861545	0.615426	-0.24612	0.0143523	0.0533945
cg08884932	UBE2J2	1	1196677	1196726	-1.70785	0.0510263	-33.47	1.81085e-51	6.62905e-46	3.93182e-49	1.08335	-0.631174	-1.71453	0.180054	0.172914	0.678795	0.392696	-0.286099	0.027458	0.0282348
cg11254532	NFIA	1	61520399	61520448	-3.41223	0.101952	-33.469	1.81511e-51	6.64464e-46	3.93873e-49	2.41869	-1.04357	-3.46225	0.31712	0.435875	0.84029	0.329596	-0.510693	0.0291652	0.0679763
cg26291519	ISL2	15	76639957	76640006	-2.70122	0.08072	-33.4641	1.83652e-51	6.72301e-46	3.98047e-49	2.80793	0.116413	-2.69152	0.289093	0.255812	0.87342	0.519987	-0.353434	0.0221388	0.0439325
cg17306637	TFB1M	6	155584661	155584710	-2.71734	0.0812053	-33.4626	1.84348e-51	6.74848e-46	3.99319e-49	3.11688	0.362856	-2.75402	0.267579	0.417977	0.895394	0.56166	-0.333734	0.0173634	0.0702196
cg11007962	AGAP1	2	236923454	236923503	-2.73808	0.0818288	-33.4611	1.85008e-51	6.77265e-46	4.00512e-49	2.94585	0.206072	-2.73978	0.263014	0.255612	0.883808	0.535368	-0.34844	0.0201222	0.0438611
cg18358136	EML2	19	46119588	46119637	-3.12067	0.0932905	-33.4511	1.89542e-51	6.93865e-46	4.10086e-49	2.91919	-0.179737	-3.09893	0.264505	0.477555	0.8819	0.46904	-0.41286	0.0201377	0.0807346
cg20253551	ESR1	6	152129400	152129449	-3.52011	0.105241	-33.4482	1.90872e-51	6.98731e-46	4.12718e-49	0.894408	-2.6498	-3.54421	0.342143	0.206755	0.648496	0.138251	-0.510245	0.0544213	0.0166529
cg18668780	RP11-108L7.11;HUG1	10	102883117	102883166	-2.86939	0.0857893	-33.447	1.91432e-51	7.00783e-46	4.13685e-49	0.0836047	-2.77587	-2.85947	0.27068	0.392243	0.514353	0.130332	-0.38402	0.0465727	0.0336558
cg24679890	MYO9B	19	17246356	17246405	-3.55218	0.106228	-33.4393	1.9502e-51	7.13918e-46	4.21191e-49	1.03085	-2.57859	-3.60944	0.344459	0.311178	0.669386	0.145334	-0.524052	0.0527231	0.028995
cg26223797	AC112198.1	5	54131646	54131695	-2.46906	0.0738449	-33.4358	1.9667e-51	7.19959e-46	4.24504e-49	2.55013	0.0759888	-2.47414	0.251115	0.216336	0.852846	0.513043	-0.339803	0.0216778	0.037175
cg12301972	AGXT	2	241816142	241816191	3.94934	0.118131	33.432	1.98496e-51	7.26643e-46	4.28193e-49	-0.647924	3.29203	3.93995	0.38037	0.315786	0.391078	0.905783	0.514705	0.0617279	0.0201963
cg05277054	CREB5	7	28725646	28725695	2.50583	0.0749598	33.4289	1.99947e-51	7.31955e-46	4.31069e-49	-2.64595	-0.164942	2.48101	0.25686	0.14653	0.139114	0.471528	0.332414	0.0217557	0.0251862
cg00965578	APOL3	22	36560753	36560802	2.7099	0.0810751	33.4246	2.02064e-51	7.39705e-46	4.35377e-49	-0.982536	1.73636	2.71889	0.254739	0.236947	0.337091	0.767966	0.430875	0.0394484	0.0289823
cg13108141	UBE2H	7	129590559	129590608	3.39269	0.101521	33.4185	2.05051e-51	7.50639e-46	4.41552e-49	-2.76082	0.704684	3.46551	0.367717	0.242776	0.131275	0.61904	0.487765	0.0302982	0.0397287
cg07644939	AC005237.4;SNED1	2	241976658	241976707	-1.89568	0.0567268	-33.4177	2.05444e-51	7.52076e-46	4.42137e-49	1.4997	-0.363775	-1.86348	0.186025	0.122989	0.737999	0.4374	-0.300598	0.0245996	0.0209378
cg11211951	CTD-2517M22.14;GPT	8	145729692	145729741	2.47139	0.0739669	33.4121	2.08267e-51	7.62411e-46	4.4795e-49	0.621722	3.12323	2.50151	0.250815	0.226664	0.605326	0.896211	0.290885	0.0410783	0.0145509
cg15034393	RP11-529G21.3	3	152856725	152856774	2.83858	0.0849584	33.4114	2.08596e-51	7.63617e-46	4.48395e-49	-0.795799	1.99401	2.78981	0.296651	0.194652	0.366838	0.798524	0.431686	0.0466477	0.0221751
cg10802700	TBCD;ZNF750	17	80790419	80790468	-2.16944	0.0649413	-33.4061	2.11303e-51	7.73526e-46	4.53947e-49	3.12372	0.927117	-2.1966	0.204116	0.304298	0.896355	0.653893	-0.242462	0.0131495	0.0469394
cg00831237	AQP2	12	50344289	50344338	-2.88257	0.0863037	-33.4003	2.14265e-51	7.84368e-46	4.6004e-49	2.17224	-0.69763	-2.86987	0.293685	0.152475	0.816491	0.381679	-0.434812	0.0319387	0.0252342
cg00177239	TAF9BP2	10	116581064	116581113	2.98214	0.0892901	33.3984	2.1529e-51	7.8812e-46	4.61969e-49	-1.15692	1.76715	2.92408	0.298739	0.315161	0.311351	0.770821	0.45947	0.0432845	0.0382995
cg02478731	RP11-392O1.4;ETV4	17	41632343	41632392	-2.50953	0.0751469	-33.395	2.1707e-51	7.94636e-46	4.65516e-49	2.66989	0.19516	-2.47473	0.248111	0.226766	0.86294	0.533572	-0.329368	0.0210406	0.0388989
cg09879253	SP6	17	45935359	45935408	-2.42343	0.0725838	-33.388	2.20729e-51	8.0803e-46	4.73086e-49	3.2974	0.822732	-2.47467	0.241707	0.223411	0.906694	0.638098	-0.268596	0.0154487	0.0352847
cg03668539	PEX11G	19	7553276	7553325	3.37958	0.101222	33.3878	2.20859e-51	8.08508e-46	4.73089e-49	-0.500255	2.88589	3.38615	0.32742	0.282293	0.414897	0.879442	0.464545	0.05474	0.019894
cg19356311	C1orf222	1	1856025	1856074	2.34529	0.0702482	33.3857	2.21977e-51	8.12601e-46	4.75205e-49	-1.85507	0.466274	2.32135	0.226866	0.195664	0.217727	0.579773	0.362046	0.0271439	0.0329418
cg01662869	MGRN1	16	4730362	4730411	2.64215	0.0791499	33.3815	2.24231e-51	8.20853e-46	4.7947e-49	-0.252762	2.38677	2.63953	0.223621	0.313457	0.456572	0.837492	0.38092	0.0382385	0.0289863
cg03925642	C16orf95;RP11-178L8.4	16	87339609	87339658	-2.33869	0.0700615	-33.3805	2.24809e-51	8.22968e-46	4.80425e-49	1.77913	-0.533297	-2.31243	0.250443	0.217011	0.772964	0.409127	-0.363837	0.0310424	0.0358113
cg06847624	PFN3	5	176827623	176827672	-3.97688	0.119175	-33.37	2.30571e-51	8.44059e-46	4.9245e-49	0.508818	-3.41857	-3.92739	0.439775	0.222812	0.585793	0.0862439	-0.499549	0.073262	0.0122506
cg22992279	RBPJ	4	26414853	26414902	3.11479	0.0933543	33.3652	2.33263e-51	8.53917e-46	4.97911e-49	-0.284296	2.83471	3.11901	0.326957	0.14529	0.451432	0.876679	0.425247	0.0557064	0.0107397
cg01805480	FBRSL1	12	133137831	133137880	-3.42438	0.102644	-33.3618	2.35202e-51	8.61013e-46	5.01756e-49	0.476256	-2.9567	-3.43295	0.361508	0.141201	0.580629	0.114457	-0.466172	0.060243	0.00993495
cg05020685	APBB2	4	40858965	40859014	-4.39004	0.131598	-33.3594	2.36557e-51	8.65974e-46	5.04353e-49	2.23049	-2.12931	-4.3598	0.424885	0.270184	0.820376	0.187582	-0.632794	0.0486998	0.0280957
cg20850016	ARL8B	3	5165254	5165303	2.30058	0.068986	33.3485	2.42876e-51	8.89105e-46	5.17523e-49	-1.8863	0.376544	2.26284	0.254548	0.197875	0.214378	0.564612	0.350234	0.0301351	0.0336736
cg26928972	HNRNPA1P23	3	122043799	122043848	2.84234	0.0852327	33.348	2.43196e-51	8.90277e-46	5.17904e-49	0.0367441	2.83013	2.79338	0.277965	0.19705	0.506285	0.876015	0.36973	0.0476037	0.0146719
cg14214165	TNS1	2	218777434	218777483	-1.94956	0.0584683	-33.3439	2.45639e-51	8.99222e-46	5.22803e-49	1.67169	-0.245611	-1.9173	0.196623	0.152532	0.760231	0.457661	-0.30257	0.0246026	0.026098
cg04957757	ST3GAL2	16	70463170	70463219	-2.72593	0.0817935	-33.327	2.55903e-51	9.36796e-46	5.44332e-49	2.23348	-0.460944	-2.69442	0.272107	0.236591	0.823007	0.421276	-0.40173	0.0269034	0.0397596
cg25343734	PACSIN1	6	34502071	34502120	-1.77742	0.0533374	-33.3241	2.57667e-51	9.43253e-46	5.47766e-49	2.66338	0.882408	-1.78098	0.202976	0.228699	0.862838	0.64746	-0.215378	0.0163744	0.0346044
cg21394171	SEMA5B	3	122755851	122755900	2.65568	0.0797011	33.3205	2.59971e-51	9.51686e-46	5.52342e-49	-0.658904	1.96908	2.62798	0.276143	0.246948	0.388734	0.795255	0.406521	0.0449179	0.0263247
cg22957691	FEZ2	2	36790137	36790186	3.32412	0.0997828	33.3135	2.64378e-51	9.6782e-46	5.61381e-49	-0.845573	2.43456	3.28013	0.343121	0.298778	0.359237	0.84208	0.482843	0.0545905	0.0289787
cg02294302	FOXD2	1	47906276	47906325	-3.33709	0.100179	-33.3112	2.65851e-51	9.73211e-46	5.6418e-49	1.17987	-2.15905	-3.33892	0.284418	0.492671	0.69223	0.187996	-0.504233	0.0418695	0.049751
cg21614107	TCF3	19	1633025	1633074	-2.98748	0.0896882	-33.3096	2.6692e-51	9.77123e-46	5.6612e-49	3.47133	0.472155	-2.99918	0.342774	0.200614	0.915461	0.580755	-0.334706	0.0199826	0.033786
cg15207091	MINK1	17	4795120	4795169	-2.48466	0.074595	-33.3086	2.67556e-51	9.79452e-46	5.67141e-49	3.52144	1.06073	-2.46071	0.292478	0.216167	0.918617	0.675137	-0.24348	0.0155732	0.0322829
cg23888304	PRPF8	17	1554011	1554060	3.14712	0.0944874	33.3073	2.68391e-51	9.82509e-46	5.68582e-49	-0.195305	2.94805	3.14335	0.320161	0.131584	0.46657	0.884982	0.418412	0.0544801	0.00913053
cg18598117	ARID3A	19	941126	941175	3.8113	0.11444	33.3039	2.70612e-51	9.90641e-46	5.72625e-49	-0.113321	3.70686	3.82018	0.313036	0.732872	0.48077	0.921154	0.440384	0.0530671	0.0467113
cg16521605	SYMPK	19	46363340	46363389	3.1849	0.0956346	33.3028	2.7133e-51	9.93268e-46	5.73811e-49	0.383707	3.55103	3.16733	0.32993	0.120752	0.56518	0.921192	0.356012	0.0547346	0.00607678
cg12485906	IQCH	15	67588794	67588843	-2.21675	0.0665706	-33.2992	2.73757e-51	1.00215e-45	5.7861e-49	3.47605	1.22353	-2.25252	0.226662	0.175106	0.916763	0.699591	-0.217171	0.0122434	0.0253357
cg19232929	RP11-1100L3.4	12	52299524	52299573	-2.57395	0.0773136	-33.2923	2.78329e-51	1.01889e-45	5.87935e-49	1.94842	-0.627473	-2.57589	0.245839	0.243266	0.792853	0.39367	-0.399183	0.0289633	0.0395002
cg03500056	ABAT	16	8814507	8814556	-3.06942	0.0921993	-33.2911	2.79127e-51	1.02181e-45	5.8928e-49	0.406318	-2.62682	-3.03314	0.294123	0.285289	0.569322	0.140919	-0.428403	0.0497424	0.0245224
cg17292100	SPAG1	8	101250595	101250644	-2.743	0.0823964	-33.2903	2.79689e-51	1.02387e-45	5.90127e-49	1.69339	-1.01631	-2.7097	0.267391	0.296992	0.762225	0.332307	-0.429918	0.0336037	0.045017
cg04367503	NFIX	19	13121571	13121620	-4.01975	0.120759	-33.2873	2.81766e-51	1.03147e-45	5.94116e-49	2.07266	-1.92171	-3.99437	0.373759	0.373549	0.804815	0.211789	-0.593026	0.0405112	0.0448182
cg17367832	AC110619.2;GPC1	2	241395288	241395337	-3.21966	0.096724	-33.2871	2.81904e-51	1.03198e-45	5.94116e-49	0.652537	-2.49261	-3.14515	0.28721	0.457209	0.610266	0.155074	-0.455192	0.0476687	0.0440006
cg21766722	L3MBTL1	20	42186573	42186622	3.0185	0.0906889	33.2841	2.83933e-51	1.03941e-45	5.98047e-49	-0.225352	2.8503	3.07565	0.309838	0.139027	0.461275	0.87787	0.416595	0.0526678	0.0103725
cg19489146	DST	6	56535457	56535506	-2.08313	0.062589	-33.2826	2.84937e-51	1.04308e-45	5.99815e-49	2.68455	0.582224	-2.10233	0.177247	0.393211	0.864758	0.597864	-0.266894	0.0141513	0.0643059
cg08823975	ACSL1	4	185724646	185724695	3.70613	0.111361	33.2803	2.86562e-51	1.04903e-45	6.0289e-49	0.204194	3.84456	3.64037	0.371374	0.194523	0.534492	0.934469	0.399978	0.0621665	0.008362
cg20986726	MASP2	1	11106997	11107046	2.0462	0.0615066	33.268	2.95216e-51	1.08071e-45	6.20739e-49	0.611184	2.64529	2.0341	0.201189	0.191959	0.603857	0.861491	0.257634	0.032985	0.0152081
cg13468041	CXCL3	4	74902903	74902952	-2.99587	0.0900534	-33.2677	2.95449e-51	1.08156e-45	6.20873e-49	2.80516	-0.158958	-2.96412	0.310788	0.218975	0.87293	0.47264	-0.400289	0.0251671	0.0376848
cg12368188	RP11-798K3.2	15	67326082	67326131	-3.74265	0.112502	-33.2675	2.95619e-51	1.08218e-45	6.20874e-49	0.424681	-3.37286	-3.79754	0.365697	0.250156	0.571919	0.0889478	-0.482971	0.0611339	0.0139187
cg14544641	SEMA4D	9	92075837	92075886	-2.27688	0.0684565	-33.2603	3.00809e-51	1.10118e-45	6.31051e-49	3.43907	1.13003	-2.30904	0.203133	0.295412	0.91495	0.684826	-0.230124	0.0110228	0.0434943
cg14123992	TOMM40	19	45407868	45407917	2.90758	0.0874185	33.2605	3.00672e-51	1.10068e-45	6.31051e-49	-0.16628	2.72808	2.89436	0.2884	0.22091	0.471419	0.867955	0.396536	0.0493667	0.0173098
cg21380181	SPON2	4	1198278	1198327	4.05253	0.121849	33.2586	3.02049e-51	1.10572e-45	6.33289e-49	0.290138	4.35539	4.06525	0.376588	0.410906	0.54875	0.951676	0.402926	0.0610055	0.0165634
cg00652332	ZFPM1	16	88598320	88598369	-2.35095	0.07069	-33.2571	3.03143e-51	1.10973e-45	6.35219e-49	3.14617	0.782144	-2.36403	0.220045	0.257127	0.897681	0.63138	-0.2663	0.0137264	0.040777
cg16740640	TTC40	10	134735404	134735453	2.67096	0.0803132	33.2568	3.03404e-51	1.11068e-45	6.35402e-49	0.498635	3.2228	2.72416	0.255482	0.311639	0.58486	0.901738	0.316878	0.0420925	0.0187271
cg01172419	LA16c-349E11.1	16	1159044	1159093	1.9285	0.0579962	33.2521	3.06847e-51	1.12329e-45	6.42246e-49	-0.18654	1.74102	1.92756	0.176909	0.241855	0.467851	0.768493	0.300642	0.030323	0.030115
cg16235748	ZC3H12D	6	149772707	149772756	-3.21558	0.0967046	-33.2516	3.07223e-51	1.12466e-45	6.42665e-49	-0.0858035	-3.21857	-3.13277	0.322912	0.314353	0.485492	0.0985711	-0.386921	0.0548877	0.0195464
cg05372434	RP11-393J16.4	10	38265889	38265938	2.56809	0.0772488	33.2444	3.12687e-51	1.14467e-45	6.53721e-49	-2.46549	0.111905	2.5774	0.239231	0.35701	0.154527	0.519453	0.364926	0.0220054	0.0607695
cg12415479	PLXND1	3	129311650	129311699	-3.25349	0.0978712	-33.2426	3.14051e-51	1.14966e-45	6.56199e-49	0.986845	-2.20635	-3.19319	0.31286	0.46012	0.663058	0.1825	-0.480559	0.0489366	0.0539067
cg21441076	RPL5P33	17	48929520	48929569	2.4262	0.0729972	33.2368	3.18444e-51	1.16574e-45	6.64997e-49	-2.66794	-0.267663	2.40028	0.266438	0.196859	0.137401	0.453935	0.316534	0.0221829	0.0337309
cg01701837	PNPLA7	9	140374237	140374286	-1.88591	0.0567453	-33.2347	3.20132e-51	1.17192e-45	6.68142e-49	2.99999	1.12212	-1.87787	0.223023	0.138659	0.887983	0.684855	-0.203128	0.0152751	0.0203424
cg03525583	UBE2J2	1	1197536	1197585	-2.34006	0.0704112	-33.2343	3.2044e-51	1.17305e-45	6.68403e-49	3.38335	1.07311	-2.31023	0.224274	0.286083	0.911736	0.676371	-0.235365	0.013443	0.0420952
cg15508379	IGF2-AS;INS-IGF2;IGF2	11	2162390	2162439	-3.31269	0.0997008	-33.2264	3.26654e-51	1.1958e-45	6.80896e-49	1.40816	-1.90788	-3.31604	0.30962	0.38864	0.724414	0.213577	-0.510837	0.0445008	0.0473109
cg24135793	NFIX	19	13122519	13122568	-2.53581	0.0763197	-33.2262	3.26801e-51	1.19633e-45	6.80896e-49	2.01155	-0.499075	-2.51063	0.266668	0.131551	0.79967	0.41453	-0.38514	0.0309478	0.0220825
cg08587504	LINC00657	20	34639686	34639735	-2.53543	0.0763088	-33.2259	3.26993e-51	1.19703e-45	6.80907e-49	2.36342	-0.139778	-2.5032	0.265515	0.15107	0.835743	0.475872	-0.359871	0.0280446	0.0260288
cg11673687	SLC9A1	1	27426555	27426604	-1.80533	0.054343	-33.221	3.30969e-51	1.21159e-45	6.88403e-49	2.51145	0.722253	-1.7892	0.178627	0.166309	0.850114	0.622251	-0.227864	0.0158971	0.0270109
cg04984663	Y_RNA	10	102632048	102632097	-2.12213	0.0638802	-33.2205	3.31352e-51	1.21299e-45	6.88809e-49	3.28198	1.15195	-2.13003	0.19383	0.257689	0.906154	0.688373	-0.217781	0.0118015	0.0355063
cg01609139	U6	4	152235970	152236019	-2.77843	0.0836621	-33.2102	3.3976e-51	1.24377e-45	7.05488e-49	2.69989	-0.0903062	-2.7902	0.286976	0.251928	0.86496	0.48449	-0.38047	0.0234956	0.0432959
cg13924998	AC005027.3	7	41531107	41531156	2.4916	0.0750329	33.2068	3.42576e-51	1.25408e-45	7.10931e-49	-0.335465	2.11272	2.44818	0.222859	0.260496	0.442448	0.810776	0.368327	0.0379205	0.0271488
cg24379122	ERMAP	1	43290402	43290451	-2.23524	0.0673187	-33.2038	3.45064e-51	1.26319e-45	7.15687e-49	3.40289	1.16927	-2.23362	0.211731	0.222754	0.912921	0.691291	-0.22163	0.0119136	0.0322039
cg11115143	TTC30A	2	178483956	178484005	2.50155	0.0753656	33.1921	3.54976e-51	1.29947e-45	7.35829e-49	-2.75881	-0.239498	2.51932	0.227202	0.352675	0.129747	0.459325	0.329578	0.0178546	0.059446
cg23260877	GFPT2	5	179742906	179742955	2.7197	0.0819412	33.1909	3.56036e-51	1.30335e-45	7.37608e-49	-2.77335	-0.0497091	2.72364	0.263799	0.255582	0.128994	0.491597	0.362603	0.0215319	0.0437054
cg02680566	OSR1	2	19559744	19559793	-2.37987	0.0717079	-33.1884	3.58249e-51	1.31146e-45	7.41775e-49	2.75267	0.406337	-2.34634	0.225696	0.25919	0.869781	0.569447	-0.300334	0.018027	0.0438449
cg01928418	TEF	22	41810617	41810666	2.08563	0.0628442	33.1873	3.59143e-51	1.31473e-45	7.43204e-49	-2.21887	-0.128926	2.08995	0.216839	0.159492	0.177878	0.477749	0.299871	0.0226394	0.0274722
cg25563256	RP11-104H15.7;FGF11	17	7341641	7341690	-3.57495	0.107738	-33.1819	3.63889e-51	1.3321e-45	7.52602e-49	0.819954	-2.76529	-3.58525	0.359522	0.366843	0.636637	0.130694	-0.505943	0.0581777	0.0283914
cg15934804	TTYH3	7	2672352	2672401	2.20708	0.0665256	33.1764	3.68816e-51	1.35014e-45	7.6236e-49	-2.23133	-0.0293274	2.202	0.20748	0.229882	0.176533	0.49497	0.318437	0.02162	0.0396986
cg21865762	SCN8A	12	52060551	52060600	-2.12268	0.0639917	-33.1713	3.73476e-51	1.3672e-45	7.71558e-49	2.66929	0.554305	-2.11499	0.198798	0.244288	0.863348	0.594338	-0.26901	0.0163578	0.0410153
cg06458707	AC073957.15;C7orf50	7	1083161	1083210	2.18609	0.0659059	33.1698	3.74813e-51	1.37209e-45	7.73882e-49	-0.354833	1.81358	2.16842	0.217563	0.213237	0.439128	0.777552	0.338424	0.0369754	0.0254319
cg14986890	RARRES1	3	158427587	158427636	-2.33258	0.0703391	-33.1619	3.82057e-51	1.39861e-45	7.88394e-49	2.38917	0.102489	-2.28668	0.224085	0.28888	0.838618	0.517556	-0.321062	0.0210525	0.049578
cg05239225	AKAP13	15	86022371	86022420	2.8438	0.0857805	33.152	3.91402e-51	1.43282e-45	8.06768e-49	-0.966575	1.84737	2.81395	0.285731	0.27207	0.339918	0.780963	0.441044	0.0435467	0.033138
cg02520804	FOXP1	3	71629054	71629103	-3.06264	0.092384	-33.1511	3.92212e-51	1.43578e-45	8.07982e-49	2.76896	-0.264567	-3.03352	0.296982	0.151662	0.87029	0.454389	-0.415901	0.0246315	0.0260536
cg01376665	PHGR1	15	40641762	40641811	-2.28697	0.0689901	-33.1493	3.93961e-51	1.44219e-45	8.1113e-49	2.87124	0.656663	-2.21457	0.224592	0.208244	0.878767	0.611409	-0.267358	0.0187165	0.0346534
cg05194362	PAX8	2	114036396	114036445	-2.04759	0.0617787	-33.144	3.99121e-51	1.46108e-45	8.21292e-49	2.39808	0.334748	-2.06333	0.209614	0.204693	0.839586	0.557434	-0.282152	0.0195046	0.0345476
cg22721796	NDUFA2	5	140018644	140018693	3.405	0.102754	33.1373	4.05649e-51	1.48498e-45	8.33788e-49	-2.43799	0.954467	3.39246	0.312181	0.378619	0.157886	0.657546	0.499659	0.0298307	0.0597784
cg18935453	LRP5	11	68167030	68167079	3.85313	0.116277	33.1374	4.05572e-51	1.48469e-45	8.33788e-49	-1.23095	2.62035	3.8513	0.399192	0.215914	0.301811	0.859212	0.557401	0.0574485	0.0185758
cg20240791	TMEM63A	1	226068334	226068383	3.07233	0.092729	33.1324	4.10537e-51	1.50287e-45	8.43361e-49	-0.141954	2.97067	3.11262	0.308232	0.280568	0.475522	0.885502	0.40998	0.0524917	0.0197025
cg12598025	NEURL1B	5	172091768	172091817	-2.50351	0.0755701	-33.1283	4.14661e-51	1.51797e-45	8.51355e-49	2.72075	0.248963	-2.47178	0.232159	0.238051	0.867206	0.542861	-0.324345	0.0186657	0.0408075
cg02409364	RP5-977B1.7;RP5-977B1.11	20	35199886	35199935	-1.61658	0.0487999	-33.1267	4.16248e-51	1.52378e-45	8.54135e-49	1.71778	0.144732	-1.57305	0.215523	0.167807	0.765815	0.524992	-0.240822	0.0268683	0.0289821
cg21696012	HMGCL	1	24131000	24131049	3.17523	0.0958615	33.1231	4.19961e-51	1.53737e-45	8.6127e-49	-0.441522	2.7842	3.22572	0.321478	0.173576	0.42502	0.872679	0.447659	0.0533904	0.0133493
cg02604730	C16orf95;RP11-178L8.4	16	87339708	87339757	-2.79576	0.0844062	-33.1227	4.20385e-51	1.53892e-45	8.61658e-49	2.32737	-0.483942	-2.81131	0.262816	0.257614	0.83234	0.417569	-0.414771	0.025956	0.042707
cg03753670	DNAJC11	1	6762231	6762280	1.86331	0.056261	33.1191	4.24055e-51	1.55236e-45	8.68694e-49	0.561824	2.4349	1.87307	0.182876	0.214321	0.595774	0.843001	0.247228	0.0303792	0.0195918
cg00933696	RP11-396B14.2	16	11327093	11327142	-3.50918	0.105977	-33.1125	4.30866e-51	1.57729e-45	8.82153e-49	0.847214	-2.56837	-3.41558	0.255486	0.748289	0.64181	0.155329	-0.48648	0.0410383	0.0726272
cg13672106	TMEM99	17	38984421	38984470	-2.61447	0.078963	-33.1101	4.33488e-51	1.58689e-45	8.87024e-49	2.72271	0.0928061	-2.6299	0.227878	0.380978	0.867395	0.516094	-0.351301	0.0186595	0.0651147
cg09370982	TBC1D24	16	2547511	2547560	3.13537	0.0947022	33.1077	4.36003e-51	1.5961e-45	8.91673e-49	-0.0802285	3.0553	3.13553	0.294193	0.291596	0.486181	0.89119	0.405009	0.0502734	0.0196877
cg14723423	APOC4;APOC2	19	45448413	45448462	2.55869	0.077285	33.1072	4.36492e-51	1.59788e-45	8.92174e-49	0.0942617	2.69484	2.60058	0.252928	0.197309	0.516201	0.865487	0.349286	0.0433551	0.0156626
cg03594078	CTD-2530N21.4	8	22131675	22131724	2.84441	0.0859187	33.1059	4.3791e-51	1.60308e-45	8.94573e-49	-0.913836	1.89926	2.8131	0.28858	0.206732	0.348078	0.787679	0.439601	0.0450468	0.0239202
cg25821249	AATF	17	35423416	35423465	-2.28737	0.0690931	-33.1056	4.38204e-51	1.60415e-45	8.94674e-49	2.95741	0.673531	-2.28388	0.243685	0.208682	0.884837	0.614109	-0.270727	0.017389	0.0340902
cg06259351	CTC-786C10.1	16	85242901	85242950	2.60985	0.0788429	33.1019	4.4215e-51	1.6186e-45	9.02227e-49	0.0354751	2.68173	2.64625	0.267012	0.170901	0.505919	0.864608	0.358689	0.0454725	0.0137856
cg04413853	USP32;C17orf64	17	58499706	58499755	-2.86137	0.0864428	-33.1013	4.42805e-51	1.62099e-45	9.0306e-49	3.02032	0.154138	-2.86618	0.288719	0.144476	0.888708	0.526619	-0.362089	0.0218514	0.0249033
cg16066797	SLC51B	15	65341688	65341737	-3.77663	0.114108	-33.0971	4.47439e-51	1.63796e-45	9.12002e-49	1.50888	-2.26405	-3.77293	0.359727	0.280098	0.737269	0.173957	-0.563311	0.0497223	0.029382
cg03341377	CX3CR1	3	39309355	39309404	-1.88308	0.0569019	-33.0935	4.51383e-51	1.6524e-45	9.1953e-49	1.98371	0.0693306	-1.91438	0.198234	0.172883	0.797294	0.511964	-0.28533	0.0220159	0.0298803
cg11203397	LINC00563	13	46870406	46870455	2.95818	0.0893949	33.0912	4.53869e-51	1.6615e-45	9.2408e-49	-2.27534	0.695167	2.97051	0.328644	0.171724	0.173594	0.61781	0.444216	0.033837	0.027868
cg16821385	AMBRA1	11	46467184	46467233	-2.41288	0.072919	-33.0899	4.55358e-51	1.66695e-45	9.26597e-49	2.54593	0.158082	-2.38784	0.243062	0.243186	0.852546	0.527301	-0.325245	0.0222878	0.0417609
cg22460896	NR2F2	15	96888024	96888073	-2.96212	0.0895187	-33.0894	4.55829e-51	1.66867e-45	9.2704e-49	1.01746	-1.88704	-2.9045	0.234752	0.569755	0.668425	0.219629	-0.448796	0.0365002	0.0682058
cg23524191	MAD1L1	7	1894640	1894689	-2.57924	0.0779685	-33.0805	4.65901e-51	1.70554e-45	9.46997e-49	3.45583	0.862608	-2.59322	0.262269	0.217171	0.91542	0.644488	-0.270933	0.0144366	0.034432
cg04839835	AL590560.1	1	159881286	159881335	-2.75363	0.0832461	-33.0781	4.68556e-51	1.71526e-45	9.51538e-49	2.53886	-0.209451	-2.74831	0.23586	0.373633	0.852005	0.464511	-0.387494	0.0214439	0.0627938
cg24185397	RP11-173M1.4	17	25659609	25659658	2.89562	0.0875511	33.0735	4.73889e-51	1.73478e-45	9.61631e-49	-2.35421	0.573335	2.92754	0.283875	0.170236	0.16534	0.597767	0.432427	0.027625	0.028369
cg18666454	KCNH2	7	150651937	150651986	-2.74505	0.083001	-33.0725	4.75095e-51	1.7392e-45	9.63546e-49	3.13691	0.390068	-2.74684	0.27668	0.113439	0.896543	0.567091	-0.329452	0.0198077	0.0192974
cg04111789	CCND3	6	41908214	41908263	-3.34268	0.101088	-33.0672	4.8124e-51	1.76169e-45	9.7545e-49	1.21664	-2.09962	-3.31626	0.32209	0.270712	0.697265	0.190737	-0.506528	0.0483299	0.0301702
cg15030789	SLC9A1	1	27438378	27438427	3.1132	0.0941484	33.067	4.81498e-51	1.76264e-45	9.7545e-49	-0.361369	2.78237	3.14373	0.336088	0.219731	0.438289	0.8722	0.433911	0.0569269	0.0171245
cg07394914	IRF2	4	185371287	185371336	3.70962	0.112192	33.065	4.83825e-51	1.77116e-45	9.79622e-49	-1.24709	2.41484	3.66193	0.359903	0.258632	0.29891	0.840729	0.54182	0.0523458	0.0241835
cg27592318	HEMGN	9	100707016	100707065	-2.39487	0.0724316	-33.0639	4.85107e-51	1.77585e-45	9.81676e-49	2.48386	0.110064	-2.37379	0.239751	0.141132	0.847115	0.519019	-0.328096	0.0221141	0.0243784
cg20324356	CARS	11	3077922	3077971	2.45459	0.0742427	33.0617	4.87774e-51	1.78561e-45	9.86526e-49	-2.72198	-0.312828	2.40915	0.236325	0.217116	0.13274	0.446299	0.313559	0.0191892	0.0369327
cg10436414	LMO4	1	87797883	87797932	2.17852	0.0658951	33.0604	4.89263e-51	1.79107e-45	9.88992e-49	-3.36651	-1.20684	2.15968	0.180358	0.341788	0.0888996	0.304498	0.215598	0.0101205	0.0475126
cg26820327	MIR1471	2	232765754	232765803	-2.88503	0.0872749	-33.0568	4.93585e-51	1.80689e-45	9.96628e-49	3.28981	0.373409	-2.9164	0.283965	0.209277	0.905821	0.564056	-0.341766	0.0206966	0.0356319
cg19274703	TEF	22	41806451	41806500	3.18442	0.0963312	33.057	4.93353e-51	1.80604e-45	9.96628e-49	-1.37982	1.80379	3.18361	0.324382	0.250681	0.279786	0.776012	0.496226	0.0447168	0.0298945
cg09276315	ZC3H4	19	47614023	47614072	-4.0929	0.123829	-33.0528	4.98408e-51	1.82454e-45	1.00526e-48	1.31788	-2.70819	-4.02607	0.406722	0.241649	0.71059	0.13381	-0.57678	0.0598532	0.0192613
cg15207619	CAB39L	13	49975595	49975644	-3.34086	0.101089	-33.0487	5.03396e-51	1.8428e-45	1.01476e-48	1.59373	-1.67043	-3.26416	0.337538	0.224524	0.748701	0.240111	-0.50859	0.0448376	0.0290944
cg22979783	CYP26B1	2	72371261	72371310	-3.6585	0.110712	-33.0453	5.07616e-51	1.85825e-45	1.0227e-48	0.0404641	-3.64828	-3.68875	0.341385	0.454328	0.506852	0.0764903	-0.430362	0.0584386	0.0210957
cg22082456	ECHDC2	1	53392538	53392587	3.81797	0.115539	33.045	5.08064e-51	1.85989e-45	1.02304e-48	-0.589055	3.25793	3.84698	0.393112	0.150157	0.401116	0.90501	0.503894	0.0638581	0.00882578
cg17620335	NCOA4;TIMM23B	10	51566824	51566873	3.03654	0.0918961	33.0432	5.10271e-51	1.86797e-45	1.02692e-48	-0.58539	2.40468	2.99007	0.29112	0.364435	0.400881	0.838569	0.437688	0.0478961	0.030512
cg01613454	AC016700.5	2	70366251	70366300	-2.60049	0.078704	-33.0414	5.12493e-51	1.87611e-45	1.03083e-48	3.56393	0.97279	-2.59114	0.25623	0.382785	0.921057	0.660491	-0.260566	0.0138575	0.0616321
cg23287229	FBXO32	8	124552154	124552203	-2.55922	0.0774745	-33.0331	5.23033e-51	1.91469e-45	1.05145e-48	2.65315	0.0766269	-2.57652	0.281068	0.248449	0.86123	0.513086	-0.348144	0.0232448	0.0425763
cg10941749	LYSMD2	15	52030471	52030520	2.99185	0.0905765	33.0312	5.25367e-51	1.92323e-45	1.05556e-48	-1.24578	1.72342	2.9692	0.298537	0.20985	0.29835	0.766626	0.468275	0.043332	0.0258902
cg00793843	GDPGP1	15	90777889	90777938	2.44033	0.0738854	33.0286	5.28764e-51	1.93567e-45	1.0618e-48	-2.72495	-0.33121	2.39374	0.24437	0.340625	0.132571	0.443635	0.311064	0.0193878	0.0574602
cg20942867	SLC9A1	1	27426144	27426193	-3.49796	0.105937	-33.0194	5.40812e-51	1.97977e-45	1.0854e-48	0.998038	-2.49807	-3.49611	0.390615	0.216112	0.663926	0.151314	-0.512613	0.0606757	0.0187607
cg02696675	RBMS1	2	161265366	161265415	-2.21878	0.067202	-33.0166	5.44483e-51	1.99321e-45	1.09217e-48	2.9759	0.762813	-2.21309	0.185379	0.360778	0.886598	0.627312	-0.259286	0.0128562	0.0563574
cg19443075	INS-IGF2;IGF2	11	2161355	2161404	-2.746	0.0831757	-33.0144	5.47419e-51	2.00396e-45	1.09746e-48	0.826625	-1.90162	-2.72824	0.243286	0.461903	0.638601	0.215587	-0.423014	0.0392126	0.0565113
cg07507251	NT5DC2	3	52566962	52567011	-3.47219	0.105177	-33.0128	5.49585e-51	2.01189e-45	1.1012e-48	1.54009	-1.9308	-3.4709	0.293138	0.503541	0.742275	0.21303	-0.529244	0.0394883	0.0629179
cg21757368	C6orf170	6	121656329	121656378	2.99125	0.0906141	33.0109	5.52125e-51	2.02119e-45	1.10508e-48	-2.00032	1.03967	3.03999	0.32054	0.291983	0.20229	0.671398	0.469108	0.0365509	0.045562
cg21836117	RGS6	14	73012519	73012568	2.66708	0.0807989	33.0089	5.54885e-51	2.03129e-45	1.10999e-48	-0.0629856	2.64403	2.70702	0.27503	0.211844	0.489075	0.861212	0.372137	0.0471507	0.0182222
cg01367627	TRRAP	7	98477438	98477487	2.3855	0.0722748	33.006	5.588e-51	2.04562e-45	1.11722e-48	-1.79747	0.555107	2.35258	0.240697	0.262193	0.224709	0.594347	0.369638	0.0297908	0.043746
cg22620111	RP11-95M5.1	3	14849197	14849246	-1.96366	0.0595066	-32.999	5.68378e-51	2.08068e-45	1.13574e-48	2.43249	0.460302	-1.97219	0.245583	0.185365	0.84241	0.578788	-0.263623	0.022584	0.031137
cg08014499	IGF2-AS;INS-IGF2;IGF2	11	2162497	2162546	-3.48123	0.105514	-32.9931	5.76734e-51	2.11127e-45	1.15037e-48	2.19473	-1.22659	-3.42133	0.340997	0.24986	0.818128	0.300532	-0.517596	0.037316	0.0365883
cg08198488	RP11-244F12.3	15	63333792	63333841	-2.33673	0.0708252	-32.9929	5.76956e-51	2.11209e-45	1.15037e-48	2.02606	-0.262301	-2.28836	0.202118	0.31938	0.801947	0.455069	-0.346879	0.0223977	0.0544674
cg11685223	GZF1	20	23344170	23344219	2.71626	0.0823274	32.9933	5.76323e-51	2.10977e-45	1.15037e-48	-0.537242	2.19333	2.73057	0.251081	0.238389	0.408529	0.819392	0.410863	0.0421965	0.0244047
cg11277126	TRPC4AP	20	33680897	33680946	2.90605	0.0880807	32.9931	5.76737e-51	2.11129e-45	1.15037e-48	-1.50095	1.35401	2.85497	0.285197	0.324039	0.262828	0.716738	0.45391	0.0384463	0.0447479
cg00318322	GFOD2	16	67708822	67708871	2.7521	0.0834177	32.9918	5.78557e-51	2.11794e-45	1.15294e-48	0.44172	3.18088	2.73916	0.274278	0.126873	0.575236	0.900428	0.325192	0.0457339	0.00764352
cg08128361	KCTD19	16	67336004	67336053	-2.28714	0.0693271	-32.9906	5.80189e-51	2.12392e-45	1.15556e-48	2.75659	0.465896	-2.29069	0.206704	0.254536	0.870264	0.579486	-0.290778	0.0158547	0.0428548
cg13941305	LINC00505	1	46934613	46934662	-2.44506	0.0741262	-32.985	5.88153e-51	2.15307e-45	1.17015e-48	3.1943	0.737994	-2.45631	0.265373	0.185208	0.90029	0.624697	-0.275593	0.0176426	0.0296361
cg07287508	RP11-332H18.4;RP11-332H18.5	17	59471566	59471615	-2.40021	0.0727717	-32.9827	5.91459e-51	2.16518e-45	1.17609e-48	1.38784	-1.01228	-2.40012	0.238724	0.210637	0.722315	0.332181	-0.390133	0.032971	0.0322796
cg12065799	RRAGC	1	39324574	39324623	2.38283	0.0722474	32.9815	5.93296e-51	2.1719e-45	1.1791e-48	-2.9767	-0.571483	2.40522	0.226104	0.252045	0.11367	0.403023	0.289353	0.0163255	0.0405208
cg22849526	USP42	7	6199437	6199486	-2.15799	0.0654444	-32.9744	6.03666e-51	2.20986e-45	1.19906e-48	3.1685	1.0625	-2.106	0.229398	0.255584	0.89901	0.67507	-0.22394	0.0144929	0.037699
cg07686528	JMJD1C	10	65198128	65198177	-2.15077	0.0652281	-32.973	6.05677e-51	2.21723e-45	1.2024e-48	3.1533	0.996196	-2.15711	0.230583	0.123497	0.89805	0.665831	-0.232219	0.0144766	0.0190776
cg02821342	AC058791.2	7	130793551	130793600	2.94527	0.0893417	32.9663	6.15724e-51	2.25401e-45	1.22168e-48	-2.43869	0.530427	2.96912	0.301067	0.177073	0.157681	0.590609	0.432928	0.0284396	0.0297781
cg02571142	DKK4	8	42234755	42234804	-3.05338	0.0926271	-32.9643	6.18765e-51	2.26514e-45	1.2265e-48	2.32941	-0.681452	-3.01086	0.301406	0.150178	0.83204	0.384326	-0.447714	0.0318287	0.0247324
cg02931058	ESPNL	2	239047245	239047294	-2.41689	0.0733185	-32.9642	6.1882e-51	2.26534e-45	1.2265e-48	1.85166	-0.570291	-2.42195	0.224819	0.213783	0.781892	0.402949	-0.378944	0.0266177	0.0352253
cg20470945	GUCA1B	6	42167140	42167189	-2.06257	0.0625729	-32.9627	6.21165e-51	2.27392e-45	1.23048e-48	3.08388	1.02622	-2.05766	0.1878	0.276562	0.893884	0.66944	-0.224444	0.0121693	0.0426096
cg24937582	RP3-468B3.2	6	33875167	33875216	2.24216	0.0680304	32.9582	6.28038e-51	2.29908e-45	1.24342e-48	0.036838	2.3101	2.27327	0.232483	0.168056	0.506249	0.831605	0.325356	0.0397951	0.0166435
cg15431165	SDHAF1	19	36490314	36490363	3.73615	0.113393	32.9487	6.42748e-51	2.35293e-45	1.27186e-48	-0.718405	2.98932	3.70772	0.366617	0.382382	0.379588	0.885614	0.506026	0.0600381	0.0273872
cg17175419	RP5-888M10.2	1	12587868	12587917	2.94972	0.0895265	32.948	6.43924e-51	2.35724e-45	1.27349e-48	0.288853	3.20695	2.91809	0.296476	0.100177	0.549264	0.902127	0.352863	0.0497382	0.00612578
cg13845858	ABCA2	9	139916944	139916993	3.15386	0.0957307	32.9451	6.48459e-51	2.37384e-45	1.28177e-48	0.148965	3.33231	3.18334	0.302004	0.259494	0.525368	0.908654	0.383287	0.0512801	0.015433
cg17495671	LINC00607	2	216613547	216613596	2.99314	0.0908546	32.9443	6.49769e-51	2.37864e-45	1.28367e-48	-0.269816	2.73538	3.0052	0.298316	0.223142	0.453715	0.868508	0.414793	0.050524	0.0177586
cg16316042	C1R	12	7188378	7188427	2.78068	0.0844135	32.9412	6.54749e-51	2.39687e-45	1.29281e-48	-0.0863143	2.68119	2.76751	0.27666	0.328256	0.485108	0.863093	0.377985	0.0474087	0.0261584
cg11106117	PURA	5	139491182	139491231	-2.60118	0.0789678	-32.9397	6.57061e-51	2.40533e-45	1.29667e-48	1.91267	-0.661647	-2.57431	0.238345	0.197861	0.788852	0.387768	-0.401084	0.0285011	0.0325972
cg17128947	CPLX1	4	779432	779481	-4.28623	0.130143	-32.9347	6.65177e-51	2.43504e-45	1.31198e-48	1.66007	-2.62643	-4.28651	0.425377	0.33519	0.755759	0.141547	-0.614212	0.0564301	0.0284743
cg11127915	NFIX	19	13122381	13122430	-3.82763	0.116226	-32.9328	6.6826e-51	2.44632e-45	1.31735e-48	1.85606	-1.96051	-3.81658	0.376533	0.347539	0.780424	0.206983	-0.573441	0.0465137	0.0385718
cg26593946	NR2F2-AS1	15	96868995	96869044	-3.59953	0.10932	-32.9265	6.7876e-51	2.48476e-45	1.33733e-48	1.98581	-1.55574	-3.54155	0.348831	0.270253	0.79571	0.255326	-0.540385	0.0412114	0.0353304
cg24146100	DOCK9	13	99737400	99737449	-3.18699	0.0967921	-32.9262	6.79258e-51	2.48659e-45	1.33759e-48	2.13475	-1.11701	-3.25176	0.330383	0.160276	0.812081	0.316009	-0.496072	0.0367072	0.0241639
cg13860928	ADORA2BP	1	209915827	209915876	3.17539	0.0964519	32.922	6.86176e-51	2.51191e-45	1.35049e-48	-0.359819	2.84405	3.20387	0.307573	0.247641	0.438543	0.876633	0.43809	0.0520514	0.0192411
cg07572233	RP5-855F14.2	1	234689517	234689566	-2.30029	0.0698715	-32.9217	6.8678e-51	2.51412e-45	1.35095e-48	2.08313	-0.214163	-2.29729	0.234391	0.22008	0.807823	0.463197	-0.344625	0.0253375	0.0375571
cg03747456	KRT80	12	52586127	52586176	2.82136	0.0857062	32.919	6.91326e-51	2.53076e-45	1.35916e-48	-1.85204	1.01612	2.86816	0.288273	0.197122	0.218797	0.668495	0.449698	0.0334726	0.0300972
cg11327657	FAM207A	21	46388162	46388211	3.26066	0.0990634	32.9149	6.98213e-51	2.55598e-45	1.37197e-48	-0.499255	2.8085	3.30776	0.344166	0.375064	0.415422	0.872463	0.457041	0.0573831	0.0309881
cg22516566	LYSMD2	15	52031419	52031468	-2.41984	0.0735193	-32.9144	6.99137e-51	2.55936e-45	1.37231e-48	2.79957	0.386445	-2.41312	0.26883	0.242231	0.872991	0.566119	-0.306872	0.0209913	0.0408977
cg23461714	RP11-839D17.3	11	113184942	113184991	2.16878	0.0658915	32.9144	6.99049e-51	2.55904e-45	1.37231e-48	-2.45229	-0.298569	2.15372	0.219956	0.136264	0.155535	0.448541	0.293006	0.0206841	0.0233836
cg01841306	ABR	17	908923	908972	3.53358	0.107368	32.9109	7.05103e-51	2.5812e-45	1.38328e-48	-1.37519	2.22628	3.60147	0.332291	0.511118	0.280508	0.818511	0.538002	0.0465124	0.0522405
cg05878887	CMSS1;FILIP1L	3	99620389	99620438	3.20273	0.0973254	32.9074	7.11213e-51	2.60357e-45	1.39452e-48	-0.923134	2.20398	3.12711	0.349638	0.332636	0.347271	0.819362	0.472091	0.0534043	0.0330419
cg05008854	KIN	10	7825851	7825900	3.35257	0.101919	32.8945	7.34074e-51	2.68725e-45	1.43857e-48	0.225802	3.61305	3.38725	0.343918	0.230421	0.538355	0.923746	0.385391	0.0578713	0.0112218
cg24383480	SCAP	3	47466266	47466315	3.09344	0.0940492	32.8917	7.39132e-51	2.70577e-45	1.44771e-48	-0.46507	2.62796	3.09303	0.306288	0.227252	0.420787	0.859755	0.438968	0.0514738	0.0191241
cg01959516	RP1-80B9.2	6	2449276	2449325	-3.82554	0.116323	-32.8874	7.46983e-51	2.73451e-45	1.46152e-48	0.645524	-3.13239	-3.77792	0.386678	0.233605	0.608392	0.103244	-0.505148	0.0635547	0.014681
cg00187692	WDFY2	13	52199954	52200003	4.03606	0.122723	32.8875	7.4671e-51	2.73351e-45	1.46152e-48	-0.90876	3.10806	4.01682	0.419383	0.230048	0.350017	0.895199	0.545182	0.0661593	0.0151147
cg17031727	RP11-543E8.2	1	230777875	230777924	-3.43379	0.104427	-32.8822	7.5652e-51	2.76942e-45	1.47939e-48	0.817868	-2.59433	-3.41219	0.341424	0.320591	0.636383	0.144053	-0.49233	0.05419	0.0273062
cg25807487	RP11-554A11.6	11	68782058	68782107	-2.55153	0.0776015	-32.8798	7.60863e-51	2.78532e-45	1.48709e-48	1.93269	-0.590262	-2.52295	0.234502	0.281717	0.791181	0.399975	-0.391206	0.027325	0.046527
cg12012524	CIRBP	19	1267960	1268009	-2.28656	0.0695725	-32.8659	7.87321e-51	2.88218e-45	1.53798e-48	2.64541	0.348971	-2.29644	0.203997	0.306069	0.861345	0.559335	-0.30201	0.0169608	0.0504233
cg24028828	RP11-977G19.11;CNPY2	12	56694932	56694981	-2.38885	0.0726944	-32.8616	7.95722e-51	2.91293e-45	1.55356e-48	2.73082	0.353935	-2.37689	0.208071	0.314088	0.868223	0.56025	-0.307973	0.016342	0.0527614
cg10301941	FAM117A	17	47844673	47844722	-2.28731	0.0696097	-32.8591	8.00641e-51	2.93094e-45	1.56233e-48	2.77132	0.526098	-2.24522	0.235443	0.17991	0.871148	0.589855	-0.281294	0.0184568	0.0300894
cg10803923	ANKRD52	12	56637262	56637311	-2.01647	0.0613836	-32.8503	8.18032e-51	2.9946e-45	1.59542e-48	3.04413	1.06233	-1.98181	0.203163	0.231653	0.891132	0.675254	-0.215878	0.0136953	0.0344556
cg24118773	ERGIC1	5	172287924	172287973	2.569	0.078211	32.8471	8.24519e-51	3.01835e-45	1.60636e-48	-1.078	1.47968	2.55769	0.242813	0.255983	0.322488	0.734727	0.412239	0.0368095	0.0339702
cg13685129	RP11-326C3.12	11	334475	334524	-2.26207	0.0688686	-32.8461	8.26444e-51	3.02539e-45	1.60925e-48	2.56638	0.340199	-2.22618	0.258604	0.234994	0.854166	0.558243	-0.295923	0.0222643	0.0394003
cg05740262	CMIP	16	81527360	81527409	3.49718	0.106474	32.8455	8.27708e-51	3.03002e-45	1.61086e-48	0.167646	3.61709	3.44944	0.347169	0.238943	0.528441	0.923882	0.395441	0.0585282	0.011856
cg12063847	RP11-52J3.3	6	158184542	158184591	2.31844	0.0705929	32.8423	8.34199e-51	3.05378e-45	1.62263e-48	-1.127	1.22917	2.35617	0.237801	0.188385	0.315158	0.700326	0.385168	0.034661	0.0274996
cg21977234	C19orf60;CRLF1	19	18701320	18701369	-2.52165	0.0767895	-32.8385	8.42062e-51	3.08257e-45	1.63705e-48	2.91737	0.391485	-2.52588	0.256942	0.283747	0.881849	0.566765	-0.315084	0.0191676	0.0476872
cg22539744	U6	3	64476370	64476419	-2.88745	0.0879359	-32.8358	8.47626e-51	3.10294e-45	1.64699e-48	2.04778	-0.854756	-2.90253	0.288852	0.253652	0.80336	0.356927	-0.446433	0.0318406	0.0410649
cg22212414		21	34775032	34775081	-4.17122	0.127036	-32.8348	8.49667e-51	3.11041e-45	1.65009e-48	1.34824	-2.81709	-4.16533	0.406711	0.306505	0.715127	0.125992	-0.589135	0.0605334	0.0238248
cg23743554	LTBP3	11	65321178	65321227	-3.22068	0.0980953	-32.8322	8.55151e-51	3.13048e-45	1.65985e-48	2.9821	-0.221994	-3.20409	0.318897	0.292146	0.885777	0.461883	-0.423894	0.0229206	0.0501051
cg25926515	TET1	10	70321841	70321890	-3.24992	0.0989915	-32.8303	8.59223e-51	3.14539e-45	1.66687e-48	0.680766	-2.49485	-3.17561	0.332564	0.248669	0.614591	0.151912	-0.462679	0.0546054	0.0224047
cg06604968	NTN3	16	2522266	2522315	3.18019	0.0968829	32.8251	8.70298e-51	3.18594e-45	1.68657e-48	-0.059209	3.16522	3.22443	0.30168	0.336081	0.489589	0.897802	0.408213	0.0510828	0.0237352
cg15679064	DBP	19	49134057	49134106	-3.31724	0.101072	-32.8206	8.79799e-51	3.22072e-45	1.70408e-48	0.803024	-2.52366	-3.32668	0.279758	0.573965	0.634544	0.154777	-0.479766	0.0448404	0.0610169
cg10470208	ZNF598	16	2058653	2058702	2.97133	0.0905348	32.8197	8.81745e-51	3.22784e-45	1.70695e-48	-2.71387	0.260793	2.97466	0.292509	0.120859	0.133993	0.544996	0.411003	0.0245138	0.020742
cg01371233	SEPHS2	16	30456325	30456374	3.66787	0.111761	32.8188	8.83705e-51	3.23501e-45	1.70984e-48	-0.106287	3.52204	3.62833	0.354629	0.286222	0.481662	0.918777	0.437115	0.0602871	0.0150731
cg00814751	EIF4E1B	5	176072122	176072171	-2.52001	0.076796	-32.8143	8.93498e-51	3.27086e-45	1.72787e-48	2.6694	0.193948	-2.47545	0.249085	0.321144	0.862901	0.533143	-0.329759	0.0205311	0.0547443
cg22012115	FNIP1	5	130973595	130973644	-2.38419	0.0726615	-32.8124	8.97871e-51	3.28687e-45	1.73541e-48	2.98555	0.619512	-2.36604	0.210537	0.299461	0.887093	0.604759	-0.282334	0.0142357	0.0493762
cg24931658	EPB49	8	21914524	21914573	-2.21109	0.0673959	-32.8076	9.08481e-51	3.32571e-45	1.75499e-48	1.64417	-0.561358	-2.20553	0.240869	0.157757	0.756333	0.404188	-0.352145	0.0313597	0.0262882
cg12167548	LINC00299	2	8464763	8464812	-3.34673	0.102038	-32.799	9.27875e-51	3.39671e-45	1.79151e-48	0.89753	-2.2375	-3.13503	0.353803	0.476074	0.648786	0.179638	-0.469148	0.0559509	0.048893
cg10028884	RP11-599B13.6;PER1	17	8054829	8054878	-3.58373	0.109264	-32.7987	9.28395e-51	3.39861e-45	1.79157e-48	0.922431	-2.65574	-3.57818	0.35438	0.214373	0.652826	0.137837	-0.514988	0.0565265	0.0178376
cg02244431	AGAP1	2	236588226	236588275	3.28383	0.100132	32.795	9.37046e-51	3.43028e-45	1.80731e-48	0.0796919	3.35037	3.27067	0.327327	0.176594	0.513477	0.910241	0.396763	0.0554616	0.0100545
cg02200717	AL161668.12;RNASE7;NDRG2	14	21511628	21511677	2.59795	0.0792365	32.7872	9.55043e-51	3.49616e-45	1.84106e-48	-0.712924	1.85261	2.56553	0.254667	0.217725	0.379698	0.782141	0.402443	0.0417364	0.0244655
cg16588649	NFIC	19	3463193	3463242	-3.36421	0.102646	-32.7749	9.8446e-51	3.60385e-45	1.89577e-48	3.4854	0.123004	-3.36239	0.18831	0.846182	0.917497	0.516332	-0.401166	0.0100263	0.135753
cg14040679	LINC00092	9	98811442	98811491	2.05749	0.0627945	32.7654	1.0076e-50	3.68856e-45	1.93931e-48	0.194756	2.25348	2.05873	0.204689	0.273977	0.533511	0.825088	0.291576	0.0350491	0.0266318
cg05859777	INS-IGF2;IGF2	11	2161054	2161103	-4.16544	0.127137	-32.7634	1.0126e-50	3.70687e-45	1.94791e-48	1.77156	-2.28721	-4.05877	0.431127	0.326231	0.76936	0.172229	-0.59713	0.0546652	0.0322475
cg19481439	GGT7	20	33451379	33451428	-2.48828	0.0759486	-32.7627	1.01438e-50	3.71337e-45	1.9503e-48	2.9895	0.521698	-2.4678	0.207036	0.402936	0.887378	0.58752	-0.299859	0.0145715	0.0645492
cg13930682	BTN2A2	6	26393205	26393254	-1.79677	0.0548449	-32.761	1.01867e-50	3.72907e-45	1.95752e-48	2.36111	0.540052	-1.82106	0.189144	0.21955	0.836292	0.591976	-0.244316	0.0178758	0.0360724
cg11834956	REXO1;CTB-31O20.4	19	1824369	1824418	-2.29903	0.0701796	-32.7592	1.02321e-50	3.74569e-45	1.96521e-48	2.57863	0.241985	-2.33664	0.222455	0.244	0.855579	0.541495	-0.314084	0.0189628	0.0414987
cg13064897	ZFAT	8	135747178	135747227	-3.37879	0.103149	-32.7563	1.03053e-50	3.7725e-45	1.97824e-48	2.81779	-0.603911	-3.4217	0.34119	0.18862	0.873433	0.397229	-0.476204	0.0306266	0.0313274
cg13916469	SUSD3	9	95834772	95834821	2.64277	0.0806855	32.754	1.03631e-50	3.79368e-45	1.9883e-48	-0.518373	2.1484	2.66677	0.242388	0.29259	0.411702	0.81414	0.402439	0.0403555	0.0321552
cg14977938	ZFYVE21	14	104190829	104190878	-2.34741	0.0716705	-32.7527	1.03951e-50	3.80539e-45	1.9934e-48	2.43131	0.0539546	-2.37735	0.226844	0.216477	0.842491	0.509312	-0.333179	0.021181	0.0373426
cg18972123	MBL2	10	54532011	54532060	2.94018	0.0897786	32.7492	1.0486e-50	3.83865e-45	2.00977e-48	-0.925379	2.03533	2.96071	0.283887	0.288689	0.346224	0.802119	0.455894	0.0443133	0.0320183
cg05963690	DHCR7	11	71163418	71163467	2.06019	0.0629101	32.7481	1.05148e-50	3.8492e-45	2.01423e-48	-2.73332	-0.698665	2.03465	0.19319	0.219503	0.131472	0.381864	0.250392	0.015639	0.0354535
cg06133910	RP11-37L2.1;RP11-141M1.3	13	34185182	34185231	2.83354	0.0865503	32.7386	1.07628e-50	3.93998e-45	2.05958e-48	-0.561653	2.30491	2.86656	0.280324	0.274816	0.404784	0.830138	0.425353	0.045963	0.026895
cg03431846	REC8	14	24641135	24641184	-4.14298	0.126549	-32.7382	1.07752e-50	3.9445e-45	2.06087e-48	1.07369	-3.04048	-4.11417	0.398337	0.221875	0.675377	0.10919	-0.566187	0.0617698	0.0145683
cg21363348	AGBL3;C7orf49	7	134832173	134832222	3.67069	0.112139	32.7333	1.0905e-50	3.99202e-45	2.08461e-48	-2.34915	1.29834	3.6475	0.264733	0.841267	0.165597	0.701243	0.535646	0.0258489	0.130538
cg19062966	ZNF24	18	32924698	32924747	2.27321	0.0694632	32.7253	1.11201e-50	4.07079e-45	2.12463e-48	-2.71967	-0.459932	2.25974	0.261182	0.387724	0.133169	0.42268	0.289511	0.021091	0.0622959
cg13854495	DOLPP1	9	131846302	131846351	2.71311	0.082921	32.7193	1.12872e-50	4.13195e-45	2.15542e-48	0.557333	3.26631	2.70897	0.279839	0.122659	0.594482	0.905625	0.311143	0.0457976	0.00703286
cg27401724	ACBD4	17	43213581	43213630	2.78532	0.0851294	32.7186	1.13052e-50	4.13854e-45	2.15774e-48	-0.562749	2.19827	2.76102	0.263335	0.332887	0.404432	0.818765	0.414334	0.0437972	0.0341048
cg13854960	C9orf152	9	112965949	112965998	-2.20377	0.067366	-32.7133	1.14533e-50	4.19276e-45	2.18487e-48	3.16632	0.967744	-2.19858	0.206612	0.290117	0.899043	0.660307	-0.238736	0.0130324	0.0441329
cg12906748	C11orf16	11	8954528	8954577	-2.06979	0.0632722	-32.7125	1.14776e-50	4.20164e-45	2.18835e-48	1.65344	-0.379118	-2.03256	0.272874	0.187992	0.757139	0.434957	-0.322182	0.0348745	0.0317327
cg07058694	ATXN2	12	111909097	111909146	-2.47531	0.0756692	-32.7122	1.14848e-50	4.2043e-45	2.1886e-48	2.95374	0.471097	-2.48264	0.225381	0.263998	0.884734	0.580214	-0.30452	0.0161795	0.0436464
cg11070030	RP11-438N16.2	12	114232702	114232751	-2.53909	0.0776206	-32.7115	1.15053e-50	4.2118e-45	2.19136e-48	2.16699	-0.427093	-2.59408	0.267799	0.219959	0.816273	0.426983	-0.38929	0.0278718	0.0365059
cg16285946	SUN1	7	906799	906848	3.15501	0.0964526	32.7105	1.1535e-50	4.22267e-45	2.19588e-48	-0.0347591	3.10155	3.13631	0.315189	0.199695	0.493936	0.895005	0.401069	0.0538038	0.0126025
cg25336334	SLC40A1	2	190473997	190474046	-2.40859	0.0736472	-32.7044	1.1709e-50	4.28636e-45	2.22784e-48	2.276	-0.0751378	-2.35114	0.259843	0.34532	0.827368	0.486935	-0.340433	0.0261247	0.0587574
cg26746469	RPRD1B	20	36663242	36663291	2.81272	0.0860096	32.7024	1.17671e-50	4.30762e-45	2.23772e-48	-0.507032	2.26978	2.77681	0.283341	0.204285	0.413704	0.827379	0.413675	0.0475571	0.0209124
cg00466249	SLC38A10	17	79269836	79269885	3.20975	0.0981533	32.7014	1.17954e-50	4.31799e-45	2.24195e-48	-0.140078	3.06379	3.20387	0.330714	0.279321	0.475912	0.8919	0.415988	0.0563357	0.0180119
cg23987938	RPS26P49	14	105295784	105295833	-2.0802	0.0636141	-32.7003	1.18278e-50	4.32986e-45	2.24578e-48	2.70753	0.601331	-2.1062	0.179061	0.343452	0.866593	0.601303	-0.26529	0.014198	0.0554979
cg21468971	KLF15	3	126071194	126071243	2.6138	0.0799316	32.7004	1.18236e-50	4.3283e-45	2.24578e-48	0.0401476	2.67941	2.63926	0.263136	0.107914	0.506774	0.864753	0.357979	0.0448334	0.00866494
cg11482879	RP11-141J13.4	17	4480035	4480084	-3.41899	0.104568	-32.6962	1.19475e-50	4.37367e-45	2.26732e-48	3.25686	-0.165695	-3.42256	0.363648	0.145396	0.902975	0.471385	-0.43159	0.0261422	0.025077
cg27217148	PCGF6	10	105111110	105111159	2.97358	0.0909514	32.6942	1.2006e-50	4.39508e-45	2.27724e-48	-1.51174	1.51332	3.02505	0.311361	0.22745	0.261758	0.739497	0.477739	0.0405347	0.0291749
cg04428805	HELZ	17	65239474	65239523	3.11393	0.0952472	32.6931	1.20382e-50	4.40686e-45	2.28217e-48	0.318418	3.45305	3.13463	0.307312	0.130884	0.554272	0.916077	0.361806	0.0517929	0.00737589
cg26868345	EEFSEC	3	127912594	127912643	-2.38811	0.0730634	-32.6854	1.22698e-50	4.49165e-45	2.32487e-48	2.41623	0.0356885	-2.38054	0.201083	0.372236	0.841347	0.506701	-0.334646	0.0183663	0.0624111
cg26292918	THEM5	1	151826157	151826206	-2.57766	0.0788727	-32.6813	1.2395e-50	4.53748e-45	2.34738e-48	2.62679	0.0741908	-2.5526	0.25771	0.270064	0.859288	0.512558	-0.346729	0.0221139	0.0458199
cg04673465	CDS1	4	85570164	85570213	2.4684	0.0755305	32.6808	1.241e-50	4.54299e-45	2.34901e-48	-0.80519	1.63718	2.44237	0.262161	0.188827	0.36498	0.755975	0.390995	0.0420802	0.0241306
cg16264705	ATP5G2	12	54071194	54071243	-3.35549	0.102686	-32.677	1.25249e-50	4.58505e-45	2.36954e-48	1.05494	-2.2805	-3.33543	0.332396	0.352184	0.673495	0.173291	-0.500204	0.0526617	0.0369826
cg23336797	IQSEC1	3	13114522	13114571	-3.02369	0.092554	-32.6694	1.27613e-50	4.6716e-45	2.41301e-48	0.89875	-2.10141	-3.00016	0.283732	0.444949	0.649678	0.193162	-0.456516	0.0452418	0.0514793
cg19127638	TET1	10	70322394	70322443	-2.7768	0.0850016	-32.6676	1.28196e-50	4.69292e-45	2.42278e-48	2.87963	0.133363	-2.74626	0.230675	0.441784	0.879358	0.522101	-0.357257	0.0172472	0.0745321
cg09354050	UBASH3A	21	43824262	43824311	-2.29864	0.0703717	-32.6642	1.2927e-50	4.73224e-45	2.44182e-48	2.55931	0.23661	-2.3227	0.266654	0.186988	0.853473	0.540736	-0.312737	0.0229723	0.0320185
cg02606058	FBXL8	16	67195610	67195659	-3.46684	0.10615	-32.6599	1.30651e-50	4.78279e-45	2.46663e-48	2.42817	-1.12227	-3.55044	0.332505	0.397534	0.840941	0.317463	-0.523478	0.0310874	0.0602528
cg02000606	ABCB4	7	87103576	87103625	3.24448	0.0993593	32.654	1.32568e-50	4.85296e-45	2.50153e-48	-0.465516	2.80945	3.27497	0.327492	0.136848	0.420783	0.874819	0.454035	0.0544538	0.010231
cg00082939	ZNF503-AS2	10	77165293	77165342	-3.70147	0.113357	-32.6532	1.32833e-50	4.86267e-45	2.50395e-48	2.04668	-1.68956	-3.73624	0.330612	0.523726	0.802676	0.242218	-0.560458	0.0374546	0.0678066
cg00864666	RAPGEF4	2	173850250	173850299	3.33776	0.102218	32.6533	1.32795e-50	4.86129e-45	2.50395e-48	-0.284342	3.10932	3.39366	0.358191	0.170416	0.451426	0.895685	0.444259	0.0605342	0.010677
cg22973812	CATSPER1	11	65786452	65786501	-2.44588	0.0749162	-32.6482	1.34469e-50	4.92256e-45	2.53348e-48	3.25032	0.745022	-2.5053	0.237583	0.235238	0.903964	0.625545	-0.278419	0.0145119	0.0374848
cg24461171	DENND1B	1	197744977	197745026	2.72322	0.0834211	32.6443	1.35777e-50	4.97042e-45	2.5568e-48	-1.00241	1.70323	2.70564	0.274082	0.257826	0.334289	0.763657	0.429368	0.0415044	0.0327654
cg07216133	RREB1	6	7142018	7142067	2.98896	0.0915815	32.6371	1.38199e-50	5.05912e-45	2.60109e-48	-0.524219	2.48004	3.00426	0.336748	0.26869	0.41128	0.846581	0.435301	0.0558092	0.0233252
cg09357350	FNDC3B	3	171894094	171894143	2.98426	0.091444	32.6348	1.38977e-50	5.08758e-45	2.61438e-48	-1.10326	1.87205	2.97531	0.310498	0.157046	0.319382	0.784904	0.465522	0.0466314	0.0180161
cg12858593	CTD-2530N21.4	8	22131899	22131948	2.71541	0.0832067	32.6345	1.39112e-50	5.09254e-45	2.61558e-48	-1.36896	1.33057	2.69952	0.25344	0.336806	0.280463	0.713389	0.432926	0.0348106	0.0491702
cg19412964	PRKAG2	7	151328093	151328142	-2.25492	0.0691047	-32.6305	1.40477e-50	5.14251e-45	2.63989e-48	2.30333	0.0596429	-2.24368	0.21952	0.199279	0.830471	0.510294	-0.320177	0.0218752	0.0344325
cg15035705	CANX	5	179159291	179159340	2.72649	0.0835606	32.6289	1.41032e-50	5.16283e-45	2.64896e-48	-2.68683	0.039256	2.72608	0.279351	0.221156	0.136011	0.506826	0.370815	0.0231238	0.0381474
cg26099164	RP11-385N23.1	10	7574782	7574831	2.2496	0.0689613	32.6212	1.43751e-50	5.26235e-45	2.69864e-48	-0.424815	1.80117	2.22598	0.240601	0.191496	0.427395	0.776253	0.348858	0.0404931	0.0230926
cg09277376	FOXD2-AS1	1	47899676	47899725	-3.53351	0.108328	-32.6184	1.44718e-50	5.29776e-45	2.71541e-48	1.29449	-2.24424	-3.53873	0.366929	0.228552	0.707898	0.175375	-0.532523	0.0544982	0.0236856
cg20713968	CLN8	8	1737516	1737565	-2.5629	0.0785932	-32.6097	1.47867e-50	5.41301e-45	2.77306e-48	1.70011	-0.795	-2.4951	0.269332	0.222928	0.763037	0.366348	-0.396689	0.0337873	0.0351088
cg25151376	SUN1	7	895598	895647	3.6319	0.111391	32.605	1.49612e-50	5.47691e-45	2.80436e-48	0.451968	4.04089	3.58892	0.364436	0.264745	0.576294	0.941977	0.365683	0.059492	0.010009
cg19795793	NRP2	2	206551796	206551845	-3.09669	0.0950072	-32.5943	1.5362e-50	5.62363e-45	2.87654e-48	2.58288	-0.46077	-3.04364	0.29763	0.44223	0.855107	0.422381	-0.432727	0.0269042	0.0741418
cg26897297	MLNR	13	49796386	49796435	-1.88954	0.0579714	-32.5944	1.5357e-50	5.6218e-45	2.87654e-48	2.33547	0.465007	-1.87046	0.254327	0.309952	0.833211	0.579065	-0.254147	0.0248581	0.0520535
cg06937882	APMAP	20	24974362	24974411	2.93914	0.0901748	32.5938	1.53807e-50	5.63046e-45	2.87856e-48	-1.25852	1.66562	2.92414	0.293732	0.370786	0.2965	0.757433	0.460933	0.0420153	0.0454692
cg02913882	LINC00578	3	177196453	177196502	2.99639	0.0919455	32.5888	1.55711e-50	5.70018e-45	2.91271e-48	-1.1141	1.83975	2.95384	0.3029	0.292973	0.317679	0.77981	0.462131	0.0455975	0.0350199
cg21488132	TMX2-CTNND1	11	57508497	57508546	2.99477	0.0918978	32.5881	1.55981e-50	5.71005e-45	2.91627e-48	-1.12453	1.82503	2.94957	0.308758	0.263664	0.316152	0.778406	0.462254	0.0467072	0.0309923
cg12799818	SLC47A1	17	19450343	19450392	2.42609	0.0744489	32.5873	1.56287e-50	5.72127e-45	2.92051e-48	-2.8131	-0.36524	2.44786	0.221345	0.352249	0.125515	0.438175	0.31266	0.0167086	0.0581362
cg25841625	SCARB2	4	77119588	77119637	2.91933	0.089596	32.5833	1.5785e-50	5.77846e-45	2.9482e-48	-0.245705	2.63	2.8757	0.266951	0.377936	0.457858	0.858126	0.400268	0.0456515	0.0336673
cg03018496	NR2F2-AS1	15	96868941	96868990	-3.3435	0.102624	-32.58	1.59123e-50	5.82508e-45	2.97047e-48	2.12287	-1.14497	-3.26784	0.324904	0.324474	0.810927	0.313268	-0.49766	0.0365097	0.0478545
cg03028529	TMEM199;SARM1;SEBOX;CTB-96E2.3	17	26695002	26695051	2.55767	0.0785097	32.5778	1.60008e-50	5.85747e-45	2.98546e-48	0.293762	2.84114	2.54738	0.268083	0.14861	0.550201	0.87714	0.326939	0.0450944	0.0110823
cg22017733	MAT2B	5	162936453	162936502	3.09104	0.0948977	32.5724	1.62152e-50	5.93598e-45	3.02393e-48	-1.93726	1.15488	3.09214	0.310073	0.31152	0.209218	0.688267	0.479049	0.0368414	0.0441965
cg08962271	PITPNM1	11	67273448	67273497	2.00093	0.0614342	32.5702	1.6302e-50	5.96775e-45	3.03857e-48	-2.2525	-0.259666	1.99283	0.201147	0.197443	0.174358	0.455342	0.280984	0.0202878	0.0337389
cg00354381	SLC43A3	11	57195187	57195236	3.05704	0.0938624	32.5693	1.63378e-50	5.98084e-45	3.04368e-48	-0.109936	2.89772	3.00766	0.297833	0.276913	0.481061	0.880308	0.399247	0.0506945	0.0209768
cg11485465	MCIN	5	54518421	54518470	-2.21401	0.067983	-32.5671	1.64282e-50	6.01394e-45	3.05897e-48	1.8863	-0.294568	-2.18087	0.230469	0.114104	0.785884	0.44921	-0.336674	0.0271538	0.0194991
cg19143990	LYSMD2	15	52029104	52029153	3.11267	0.0955851	32.5644	1.65401e-50	6.0549e-45	3.07824e-48	-3.1273	0.0729218	3.20022	0.311464	0.266042	0.104411	0.512744	0.408332	0.0211661	0.0454731
cg02017926	CDK2AP1	12	123754280	123754329	-3.47535	0.106737	-32.5598	1.67279e-50	6.12366e-45	3.11162e-48	1.19117	-2.26467	-3.45584	0.319734	0.528094	0.693515	0.178018	-0.515497	0.0472172	0.0540797
cg11498607	RUNX1	21	36399226	36399275	-3.60536	0.110754	-32.5528	1.70211e-50	6.23097e-45	3.16453e-48	0.85064	-2.70087	-3.55151	0.345566	0.444641	0.641658	0.137141	-0.504517	0.055354	0.0401656
cg13788819	DNMT3B	20	31352228	31352277	-3.28634	0.100973	-32.5466	1.72816e-50	6.32633e-45	3.21134e-48	2.13166	-1.10882	-3.24048	0.339159	0.299466	0.81169	0.318331	-0.493358	0.0410265	0.0452044
cg26889659	EXOC2	6	684090	684139	-3.01508	0.0926428	-32.5452	1.73424e-50	6.3486e-45	3.22101e-48	2.39929	-0.607438	-3.00672	0.317582	0.21419	0.838478	0.39678	-0.441698	0.0325645	0.0353255
cg09860092	STX4	16	31054075	31054124	-2.50638	0.0770225	-32.5408	1.75304e-50	6.41742e-45	3.25427e-48	2.83686	0.344855	-2.492	0.231692	0.288942	0.876181	0.558863	-0.317317	0.0176433	0.0486048
cg01902066	SNX20	16	50727242	50727291	2.175	0.0668422	32.5393	1.75988e-50	6.44246e-45	3.26531e-48	-2.05747	0.103937	2.16141	0.228584	0.122422	0.194882	0.517976	0.323094	0.0244899	0.0211746
cg00614157	REEP5	5	112258326	112258375	2.28361	0.0701856	32.5367	1.77096e-50	6.48304e-45	3.28422e-48	-2.5545	-0.324996	2.22951	0.24161	0.365427	0.146684	0.445052	0.298367	0.0212079	0.0602658
cg13442016	MIR146B	10	104196291	104196340	2.42519	0.0745393	32.5357	1.77556e-50	6.49987e-45	3.29108e-48	-0.359551	2.08921	2.44876	0.264335	0.230875	0.438493	0.80858	0.370087	0.0447437	0.0246075
cg18226169	KLF1	19	12998764	12998813	-2.25122	0.0691984	-32.5329	1.78787e-50	6.54491e-45	3.3122e-48	1.79753	-0.453265	-2.25079	0.219918	0.173516	0.775501	0.422362	-0.353139	0.0265702	0.0291534
cg02175033	KIAA0247	14	70098475	70098524	3.02722	0.0930873	32.5202	1.8447e-50	6.75298e-45	3.41577e-48	-1.27959	1.7168	2.99639	0.302982	0.268622	0.293581	0.765208	0.471627	0.0432947	0.0311459
cg05350800	RNA5SP69	1	178550844	178550893	-3.06726	0.0943194	-32.5199	1.84597e-50	6.75761e-45	3.41638e-48	1.94222	-1.11816	-3.06038	0.291314	0.386801	0.791592	0.317895	-0.473698	0.0335964	0.0586448
cg10062109	CDK10	16	89761133	89761182	-3.481	0.107067	-32.5124	1.88059e-50	6.88433e-45	3.47754e-48	4.0338	0.485962	-3.54784	0.3817	0.264588	0.9408	0.582767	-0.358033	0.0146528	0.0441874
cg10108888	snoU13	7	77064285	77064334	-2.18674	0.0672587	-32.5124	1.88091e-50	6.88553e-45	3.47754e-48	2.11519	-0.0835071	-2.1987	0.237797	0.166006	0.811194	0.485559	-0.325635	0.0255853	0.0286841
cg27035480	CREBBP	16	3907707	3907756	3.26782	0.100516	32.5106	1.88937e-50	6.91649e-45	3.49142e-48	-0.932977	2.33366	3.26664	0.339927	0.272291	0.345701	0.832923	0.487222	0.0515991	0.0274218
cg08024887	CCDC88B	11	64108193	64108242	-3.55812	0.109448	-32.5096	1.89405e-50	6.93362e-45	3.4983e-48	1.77873	-1.67419	-3.45292	0.36726	0.40083	0.771496	0.241964	-0.529532	0.0495912	0.048326
cg03237845	TCF12	15	57377612	57377661	-2.3229	0.0714615	-32.5056	1.9128e-50	7.00228e-45	3.53116e-48	2.50527	0.169544	-2.33572	0.284261	0.148063	0.848524	0.529271	-0.319253	0.0262072	0.0255094
cg16857771	PHKG1	7	56160361	56160410	3.31265	0.101926	32.5004	1.93747e-50	7.09257e-45	3.57488e-48	-0.940543	2.42982	3.37036	0.330625	0.254449	0.344287	0.842159	0.497872	0.0515725	0.0233026
cg11854981	TRERF1	6	42219847	42219896	3.45078	0.106179	32.4996	1.94122e-50	7.1063e-45	3.58e-48	-1.70288	1.76021	3.46309	0.297374	0.542334	0.236972	0.766037	0.529066	0.037175	0.0690119
cg17431922	AKR7L	1	19599516	19599565	3.15545	0.0971062	32.4948	1.96453e-50	7.19162e-45	3.62116e-48	0.0138712	3.20511	3.19124	0.299754	0.405301	0.502373	0.899445	0.397072	0.050751	0.0283383
cg00002033	LRFN1	19	39798433	39798482	-3.03771	0.0934898	-32.4925	1.97596e-50	7.23346e-45	3.63856e-48	-0.335502	-3.36019	-3.02468	0.337524	0.383139	0.443179	0.0910286	-0.35215	0.0552985	0.0241633
cg02748089	RP11-264L1.4;WWOX	16	78540124	78540173	3.8574	0.118736	32.4873	2.00124e-50	7.32602e-45	3.68327e-48	-0.680832	3.12585	3.80669	0.389587	0.31262	0.385946	0.89562	0.509674	0.0632561	0.0201883
cg12056210	ZFP41	8	144330653	144330702	-2.31542	0.0712817	-32.4826	2.02463e-50	7.41166e-45	3.72445e-48	2.2313	-0.0996403	-2.33094	0.235915	0.199413	0.823188	0.482823	-0.340364	0.0237451	0.0343759
cg11268628	EFR3A	8	132916004	132916053	2.19519	0.0675833	32.4813	2.03143e-50	7.43654e-45	3.73508e-48	-3.0447	-0.870095	2.17461	0.191208	0.426043	0.10875	0.35668	0.24793	0.0131353	0.0624368
cg26331172	SEMA6C	1	151118251	151118300	-2.80873	0.0864805	-32.4782	2.04683e-50	7.4929e-45	3.7615e-48	1.41612	-1.38655	-2.80267	0.282636	0.132726	0.725776	0.277018	-0.448758	0.0396316	0.0177775
cg10949576	RP11-286N22.8	11	61248508	61248557	-2.52466	0.0777371	-32.4769	2.0535e-50	7.51733e-45	3.77187e-48	2.00989	-0.504721	-2.51461	0.24985	0.237562	0.79968	0.413974	-0.385706	0.0281223	0.0394862
cg16424082	METTL7A	12	51323740	51323789	3.31524	0.102083	32.476	2.05812e-50	7.53424e-45	3.77845e-48	-0.108484	3.19729	3.30578	0.350227	0.170323	0.481372	0.901229	0.419857	0.0590947	0.0106997
cg15476723	GLTSCR1;CTD-2571L23.8	19	48116808	48116857	-2.41113	0.0742453	-32.4752	2.06199e-50	7.54843e-45	3.78367e-48	2.02497	-0.350197	-2.37517	0.252203	0.237882	0.801322	0.439959	-0.361363	0.0291367	0.0405396
cg13797425	HSP90AA1	14	102554929	102554978	-3.56949	0.109917	-32.4745	2.06599e-50	7.56305e-45	3.7891e-48	0.976201	-2.55495	-3.53115	0.345292	0.394112	0.661177	0.148414	-0.512763	0.0540926	0.0331213
cg10616795	ZBED3-AS1	5	76464164	76464213	3.41541	0.105176	32.4734	2.07169e-50	7.58391e-45	3.79765e-48	-1.03305	2.3603	3.39335	0.350526	0.271744	0.330214	0.835491	0.505276	0.0545143	0.0254799
cg04104526	NTRK1;INSRR	1	156818749	156818798	-2.37354	0.0730929	-32.473	2.07358e-50	7.59084e-45	3.79922e-48	-0.567027	-2.90182	-2.33479	0.235084	0.246968	0.403612	0.119091	-0.284521	0.0387799	0.0178272
cg22277296	RP11-45H22.2	5	54180170	54180219	-2.68224	0.0826232	-32.4635	2.12268e-50	7.77058e-45	3.88723e-48	2.82148	0.11937	-2.70211	0.304163	0.141864	0.874239	0.520639	-0.3536	0.0253904	0.0245158
cg07004075	REC8	14	24649287	24649336	2.98091	0.0918505	32.454	2.17358e-50	7.9569e-45	3.97845e-48	-0.0854835	2.89279	2.97828	0.283991	0.26835	0.48523	0.88003	0.3948	0.0485932	0.0206046
cg18401376	TCP11	6	35141084	35141133	-2.11146	0.0650727	-32.4476	2.20794e-50	8.08269e-45	4.03933e-48	2.36609	0.280983	-2.08511	0.243597	0.188731	0.836253	0.548376	-0.287877	0.023008	0.0323755
cg08529295	U6	1	245132782	245132831	3.04779	0.0939533	32.4395	2.25314e-50	8.24814e-45	4.11995e-48	-1.17467	1.81223	2.9869	0.290362	0.431768	0.308623	0.774433	0.46581	0.0423004	0.0490648
cg03449125	CAPN5	11	76779064	76779113	2.4482	0.0754953	32.4285	2.31511e-50	8.475e-45	4.23115e-48	-0.158928	2.2872	2.44613	0.250217	0.209089	0.472645	0.829057	0.356413	0.0429481	0.0204651
cg11918822	VRK3	19	50479817	50479866	-1.90697	0.0588063	-32.428	2.31795e-50	8.48541e-45	4.23424e-48	2.33425	0.458262	-1.87599	0.201186	0.221156	0.833632	0.578306	-0.255326	0.0190518	0.0370671
cg23712530	TECPR2	14	102964522	102964571	-2.2369	0.0689821	-32.4273	2.32227e-50	8.50123e-45	4.24002e-48	3.43977	1.15899	-2.28079	0.206408	0.378553	0.914964	0.688138	-0.226826	0.0113509	0.055691
cg19131227	IGF2-AS;INS-IGF2;IGF2	11	2162917	2162966	-2.77034	0.0854363	-32.4257	2.33119e-50	8.53389e-45	4.25418e-48	1.93818	-0.799399	-2.73758	0.28511	0.163441	0.791234	0.365279	-0.425954	0.0337506	0.0263128
cg23973175	PHRF1	11	587743	587792	3.10986	0.0959349	32.4163	2.38616e-50	8.73512e-45	4.35233e-48	0.675781	3.77778	3.102	0.33233	0.277548	0.613539	0.931118	0.317578	0.0531161	0.0120755
cg05469118	RP11-820L6.1	11	122215055	122215104	-1.86315	0.0574763	-32.4159	2.38852e-50	8.74376e-45	4.35446e-48	2.40622	0.566656	-1.83956	0.174155	0.348457	0.840632	0.595768	-0.244864	0.0165085	0.0578584
cg02140384	NFIA	1	61518849	61518898	-3.20148	0.098768	-32.4142	2.39907e-50	8.78237e-45	4.37151e-48	2.19719	-0.997611	-3.1948	0.315268	0.230698	0.818768	0.334547	-0.484221	0.0338038	0.0359391
cg04322298	ORMDL1	2	190635851	190635900	-2.23815	0.0690503	-32.4134	2.40369e-50	8.79929e-45	4.37776e-48	2.70197	0.46169	-2.24028	0.2317	0.285834	0.865703	0.578553	-0.28715	0.0191228	0.0475063
cg26013992	NFIA	1	61520051	61520100	-3.60247	0.111143	-32.413	2.40608e-50	8.80804e-45	4.37993e-48	2.62326	-0.963079	-3.58634	0.357798	0.411081	0.857719	0.341809	-0.515911	0.0318918	0.0623386
cg27083891	MIR192	11	64658726	64658775	1.91271	0.0590198	32.408	2.43634e-50	8.91881e-45	4.43281e-48	0.294646	2.17144	1.87679	0.16858	0.31994	0.550709	0.816205	0.265497	0.028809	0.0324443
cg24519393	FHL3	1	38470540	38470589	-3.30265	0.101947	-32.3957	2.51188e-50	9.19534e-45	4.56798e-48	0.81384	-2.44202	-3.25586	0.329403	0.239477	0.635892	0.156576	-0.479316	0.0529689	0.0217344
cg18455616	INPP4A	2	99124870	99124919	-2.96016	0.0914095	-32.3835	2.58861e-50	9.47621e-45	4.70517e-48	2.2751	-0.649549	-2.92464	0.295496	0.291375	0.826849	0.390389	-0.436459	0.0297043	0.0467194
cg13355704	AC092431.1;ANXA4	2	69968366	69968415	2.22504	0.0687101	32.383	2.59227e-50	9.48964e-45	4.7095e-48	-2.23753	-0.0239158	2.21362	0.232426	0.247731	0.176151	0.49591	0.319759	0.0235073	0.042704
cg16159313	ACY1;ABHD14A-ACY1	3	52018129	52018178	3.48187	0.107534	32.3794	2.61558e-50	9.57497e-45	4.74949e-48	0.409947	3.90752	3.49757	0.350381	0.201375	0.56932	0.937063	0.367743	0.0574448	0.00818821
cg25363807	ERI3	1	44703875	44703924	-3.5175	0.10865	-32.3746	2.6466e-50	9.68852e-45	4.80105e-48	1.70859	-1.78303	-3.49162	0.331873	0.42821	0.76334	0.229016	-0.534323	0.0431337	0.0525552
cg01969683	CTC-756D1.1;CTC-756D1.2	8	23340980	23341029	-2.5332	0.0782523	-32.3723	2.66207e-50	9.74513e-45	4.82671e-48	3.84361	1.30475	-2.53885	0.233092	0.325964	0.934151	0.709778	-0.224373	0.011322	0.0450551
cg26571889	MFAP3L	4	170950469	170950518	-2.8098	0.0868035	-32.3697	2.67936e-50	9.80842e-45	4.85565e-48	3.08237	0.276811	-2.80556	0.283409	0.200958	0.892966	0.547588	-0.345378	0.0192966	0.034232
cg01790646	HDAC4	2	240321229	240321278	2.50176	0.0772955	32.3662	2.70277e-50	9.89415e-45	4.89567e-48	-1.99415	0.458959	2.45311	0.286103	0.223787	0.202501	0.578415	0.375914	0.0322036	0.0374617
cg05958910	C10orf114	10	21796441	21796490	-3.56263	0.110085	-32.3626	2.72683e-50	9.9822e-45	4.93679e-48	2.04996	-1.43245	-3.4824	0.284972	0.611001	0.80365	0.277587	-0.526063	0.0310309	0.0823971
cg15034267	GTPBP1	22	39106404	39106453	-2.65263	0.081973	-32.3599	2.74538e-50	1.00501e-44	4.96793e-48	2.37892	-0.239803	-2.61872	0.251766	0.327467	0.837369	0.4589	-0.378469	0.0239358	0.0561311
cg26975184	DENND2A	7	140266992	140267041	3.93231	0.121527	32.3574	2.76195e-50	1.01108e-44	4.99545e-48	-0.190002	3.80673	3.99673	0.396002	0.329882	0.467766	0.931944	0.464178	0.0653356	0.0155378
cg22356814	RP1-167A19.5	1	54447963	54448012	2.57705	0.0796513	32.3541	2.78483e-50	1.01945e-44	5.03434e-48	-0.57307	1.97737	2.55044	0.28279	0.117567	0.402835	0.797182	0.394347	0.0468046	0.0131189
cg20385508	PROC	2	128180781	128180830	-3.33907	0.103241	-32.3425	2.86613e-50	1.04921e-44	5.17875e-48	0.750513	-2.69451	-3.44502	0.256158	0.721819	0.626305	0.143946	-0.482359	0.0412696	0.0737203
cg16433737		12	6950075	6950124	-2.17622	0.0673008	-32.3357	2.91521e-50	1.06718e-44	5.26484e-48	3.24063	1.07885	-2.16178	0.212677	0.374158	0.903566	0.676383	-0.227183	0.0130951	0.0569165
cg27271532	IRF7	11	612714	612763	2.08205	0.0643924	32.3337	2.92984e-50	1.07254e-44	5.28866e-48	0.144376	2.24916	2.10478	0.214241	0.214959	0.524865	0.82524	0.300375	0.0368692	0.0222597
cg02770745	STIM1	11	3926789	3926838	2.92599	0.0904994	32.3316	2.94489e-50	1.07805e-44	5.31319e-48	0.0294404	2.87266	2.84322	0.305396	0.294156	0.504972	0.878319	0.373348	0.0521212	0.0218005
cg23508887	LDLRAD4	18	13502053	13502102	2.93014	0.0906344	32.3292	2.96248e-50	1.08449e-44	5.34231e-48	0.311669	3.26288	2.95122	0.319937	0.203373	0.553063	0.905011	0.351948	0.0537157	0.0121378
cg11153400	C22orf26	22	46449450	46449499	3.70896	0.114733	32.3268	2.98063e-50	1.09113e-44	5.37238e-48	-2.67153	0.985031	3.65656	0.373428	0.240592	0.13853	0.663427	0.524896	0.0326229	0.037197
cg20742389	GIPC1	19	14591033	14591082	-3.00578	0.0929931	-32.3227	3.01138e-50	1.10239e-44	5.42514e-48	0.724309	-2.2522	-2.97651	0.287977	0.439881	0.62183	0.177427	-0.444403	0.046379	0.0431909
cg20229014	ST3GAL1	8	134529378	134529427	2.92417	0.0904729	32.321	3.02389e-50	1.10697e-44	5.445e-48	-2.81099	0.0632848	2.87428	0.298062	0.268219	0.126471	0.51088	0.384409	0.0236086	0.0461999
cg05245094	GSE1	16	85669572	85669621	2.80345	0.0867455	32.3181	3.04568e-50	1.11494e-44	5.48153e-48	0.331568	3.1558	2.82423	0.2852	0.235517	0.5565	0.89821	0.341711	0.0474928	0.0152269
cg09642075	PML	15	74303043	74303092	3.40695	0.105422	32.3171	3.05307e-50	1.11765e-44	5.49213e-48	-0.208849	3.20029	3.40914	0.358471	0.126261	0.464499	0.901621	0.437123	0.0603935	0.00803614
cg05517572	STAP2	19	4338721	4338770	2.71187	0.0839162	32.3163	3.05904e-50	1.11984e-44	5.50018e-48	-0.837594	1.84443	2.68202	0.268121	0.244631	0.359914	0.78091	0.420996	0.0422985	0.0290987
cg18700940	MAP3K14	17	43371099	43371148	2.72941	0.0844686	32.3127	3.0866e-50	1.12992e-44	5.54699e-48	-1.60894	1.0692	2.67815	0.271796	0.266258	0.248526	0.676048	0.427522	0.0353549	0.0404417
cg26974214	LIPA	10	91151837	91151886	2.92091	0.0904021	32.3102	3.1064e-50	1.13717e-44	5.57984e-48	-1.5156	1.40785	2.92345	0.318262	0.306706	0.261291	0.724427	0.463136	0.0431168	0.042697
[truncated: 26,919 more rows]
