# Supplementary material for: Genetic and epigenetic regulation of gene expression in fetal and adult human livers
Source: BMC Genomics. 2014 Oct 4;15(1):860. doi: 10.1186/1471-2164-15-860 (PMC4287518; doi:10.1186/1471-2164-15-860)
Supplement: Supplementary file 4 — Additional file 4: Differentially expressed genes between fetal and adult liver. A table listing the 3,284 expression probes which show significant differential expression when comparing the adult liver with the fetal liver. (XLSX 510 KB) [file 12864_2014_6781_MOESM4_ESM.xlsx]

## Sheet: Supplementary_Table2
HT12v4 ArrayAddress	Gene	Chr	Probe position		logFC	AveExpr	t	P-Value		Median expression		SD of expression
			Start	End				raw	FDR	Adult	Fetal	Adult	Fetal
1440379	FAM178B	2	97541714	97541763	6.1491	4.70871	54.1596	1.24198e-68	2.57277e-64	3.881	10.115	0.385	0.323
7320246	HEMGN	9	100692946	100692995	6.17283	4.56799	50.1821	7.5545e-66	7.82457e-62	3.705	10.182	0.388	0.618
6100278	RFESDP1	13	23424437	23424486	5.24688	5.23307	49.4207	2.72054e-65	1.46146e-61	4.542	10.059	0.344	0.57
10681	SLC4A1	17	42326673	42326722	6.95587	5.00572	49.3991	2.82203e-65	1.46146e-61	4.038	11.304	0.42	0.719
1510612	MYL4	17	45300379	45300428	6.64577	4.82209	47.0573	1.63746e-63	6.784e-60	3.879	10.771	0.495	0.435
3780100	OSBP2	22	31303500	31303549	6.33992	4.35391	46.5318	4.1795e-63	1.44297e-59	3.519	9.802	0.453	0.427
1990110	TRIM10	6	30119892	30119941	5.29697	5.2404	45.6798	1.94968e-62	5.76966e-59	4.513	9.963	0.388	0.621
4010136	COL2A1	12	48367040	48367089	5.5544	4.30566	45.5199	2.61058e-62	6.75978e-59	3.606	9.271	0.378	0.618
4040170	HBQ1	16	231067	231116	6.18892	4.56935	43.7998	6.41781e-61	1.47717e-57	3.713	9.877	0.503	0.442
2750491	RFESD;SPATA9	5	94992715	94992764	4.81268	4.46276	41.5299	5.2585e-59	1.0893e-55	3.883	8.556	0.37	0.418
4590370	SLC2A1	1	43391989	43392038	5.99637	5.51332	41.4106	6.66935e-59	1.25596e-55	4.67	10.853	0.553	0.29
3180209	ANK1	8	41510953	41511002	5.53127	4.11962	39.9884	1.18909e-57	2.05266e-54	3.418	9.104	0.472	0.421
5360386	KIF15	3	44893717	44893766	4.47009	4.44683	38.767	1.52065e-56	2.29543e-53	3.849	8.225	0.367	0.477
4060075	SPTA1	1	158580792	158580841	6.20595	4.69528	38.7575	1.55134e-56	2.29543e-53	3.817	10.288	0.444	0.976
940639	ERP27	12	15067072	15067121	4.958	4.55168	38.2713	4.36636e-56	5.69541e-53	3.901	8.845	0.41	0.569
3370561	DLK1	14	101200784	101200833	6.59057	4.37165	38.2678	4.39907e-56	5.69541e-53	3.5	10.295	0.496	1.032
7330019	GYPA	4	145030642	145030691	6.87767	3.86033	37.9264	9.16103e-56	1.1163e-52	3.039	9.88	0.712	0.309
1050347	TUBB1	20	57601461	57601510	5.59704	4.84351	37.8272	1.13515e-55	1.30637e-52	4.09	9.718	0.574	0.411
6660543	C17orf99	17	76162107	76162156	3.91323	4.37148	37.3634	3.11137e-55	3.39221e-52	3.906	7.8	0.335	0.406
5360273	SNCA	4	90647588	90647637	6.43443	5.33728	36.8793	9.02187e-55	8.93782e-52	4.427	11.21	0.598	0.972
6040468	KEL	7	142638370	142638419	5.0968	4.26168	36.8773	9.06079e-55	8.93782e-52	3.625	8.672	0.486	0.298
770575	TSPAN32	11	2339272	2339321	5.97269	4.88323	36.7642	1.16419e-54	1.09619e-51	4.091	10.02	0.657	0.373
2070520	CDCA7	2	174233383	174233432	3.75507	4.53114	36.1366	4.73222e-54	4.26208e-51	4.035	7.957	0.299	0.608
7570630	PEG10	7	94298638	94298687	6.06659	4.82954	35.724	1.20373e-53	1.03897e-50	3.884	10.141	0.632	0.338
1050292	GP9	3	128781184	128781233	4.2921	4.34636	35.1892	4.09482e-53	3.39297e-50	3.757	7.981	0.364	0.834
5340338	E2F2	1	23832968	23833017	6.44169	5.38719	34.6999	1.27296e-52	1.0142e-49	4.312	11.042	0.723	0.341
3870025	NA	8	32901911	32901960	2.89744	4.38002	34.3079	3.19096e-52	2.44817e-49	4.042	6.812	0.299	0.28
4670554	ANKLE1	19	17398258	17398307	4.00696	3.85422	33.7652	1.15586e-51	8.55133e-49	3.31	7.416	0.407	0.595
7400451	TRIM10	6	30121467	30121516	4.22639	4.3313	33.4066	2.73289e-51	1.95213e-48	3.787	7.966	0.44	0.478
5690187	EPB42	15	43489610	43489659	8.18975	4.15694	33.3224	3.34878e-51	2.25521e-48	3.126	11.249	0.905	0.332
2970040	B3GALNT1	3	160801782	160801831	3.66009	4.61384	33.3191	3.37492e-51	2.25521e-48	4.147	7.898	0.363	0.451
7320021	HMBS	11	118964095	118964144	3.91948	7.76048	33.2541	3.94927e-51	2.4875e-48	7.312	11.165	0.486	0.287
5900754	CTSE	1	206332015	206332064	3.85702	4.22911	33.2527	3.96271e-51	2.4875e-48	3.7	7.774	0.368	0.432
6100424	HEMGN	9	100692877	100692926	5.97431	3.51542	33.233	4.15634e-51	2.53231e-48	2.76	8.928	0.607	0.533
4900168	TSPAN5	4	99397374	99397423	3.57163	4.57259	33.2054	4.44344e-51	2.62988e-48	4.121	7.715	0.339	0.414
4830541	HBE1	11	5289754	5289803	7.63238	4.01511	33.0108	7.12989e-51	4.10266e-48	2.87	10.662	0.744	1.056
3060682	BPGM	7	134363965	134364014	4.4689	5.22843	32.7765	1.26357e-50	7.0743e-48	4.636	9.283	0.436	0.777
510468	NFE2	12	54685937	54685986	6.79623	5.14558	32.289	4.2027e-50	2.29103e-47	4.096	11.033	0.781	0.352
4230128	PEG10	7	94298242	94298291	4.77062	4.34708	31.9874	8.90893e-50	4.73201e-47	3.701	8.944	0.473	0.849
7210398	GYPC	2	127454001	127454050	4.76452	7.34058	31.7596	1.57787e-49	8.17141e-47	6.632	11.53	0.524	0.29
4060192	KCNH2	7	150646890	150646939	4.1085	4.40523	31.7488	1.62118e-49	8.19093e-47	3.886	8.199	0.384	0.672
7560605	RBP2	3	139173574	139173623	3.80895	4.18647	31.6879	1.89001e-49	9.32182e-47	3.699	7.378	0.389	0.64
6330184	HBBP1	11	5263317	5263366	3.16316	4.34701	31.4892	3.12322e-49	1.50087e-46	3.939	7.301	0.352	0.559
5050333	RHAG	6	49573438	49573487	6.55572	4.1267	31.4811	3.18794e-49	1.50087e-46	3.349	10.22	0.675	0.825
6480014	IGDCC4	15	65674121	65674170	3.98466	3.93301	31.4647	3.32297e-49	1.52967e-46	3.483	7.557	0.428	0.51
6510259	DLK1	14	101201069	101201118	9.15414	4.56496	31.126	7.87589e-49	3.54672e-46	3.266	12.638	1.052	0.549
3310242	EPOR	19	11488574	11488623	3.99848	6.0825	30.8844	1.4645e-48	6.45473e-46	5.561	9.584	0.529	0.468
3120609	PPOX	1	161140828	161140877	3.23683	5.90614	30.6352	2.78892e-48	1.20359e-45	5.463	8.733	0.333	0.439
6980192	HBZ	16	204444	204493	9.07159	4.53733	30.4683	4.30339e-48	1.81928e-45	3.226	12.346	1.063	0.575
6580450	BCL11A	2	60684848	60684897	3.16584	4.75428	30.294	6.78449e-48	2.81082e-45	4.292	7.345	0.313	0.54
3390338	KLF1	19	12995491	12995540	3.3877	4.50455	30.225	8.12946e-48	3.302e-45	4.065	7.408	0.386	0.452
3830092	RGS10	10	121259599	121259648	4.38908	5.97065	30.0318	1.35086e-47	5.38137e-45	5.363	9.859	0.567	0.399
4670255	MARCH3	5	126205821	126205870	3.31206	4.78269	30.0191	1.39695e-47	5.45995e-45	4.346	7.81	0.356	0.442
1660196	HK1	10	71161435	71161484	4.00152	8.19868	29.9719	1.58234e-47	6.07002e-45	7.665	11.724	0.449	0.295
4780129	CENPF	1	214837741	214837790	4.35371	4.4971	29.9427	1.70924e-47	6.35631e-45	3.898	8.352	0.559	0.216
7380670	MYB	6	135540160	135540209	3.77626	4.44567	29.9382	1.72967e-47	6.35631e-45	3.979	7.763	0.371	0.598
6940634	RUNDC3A	17	42394920	42394969	4.53283	3.44856	29.934	1.74902e-47	6.35631e-45	2.935	7.324	0.531	0.434
3710523	CYP19A1	15	51502005	51502054	3.63052	4.36823	29.8661	2.09314e-47	7.47575e-45	3.951	7.57	0.389	0.622
7610433	SLC1A5	19	47278238	47278287	3.35508	5.19508	29.2268	1.15538e-46	4.05657e-44	4.665	8.217	0.462	0.429
5960564	SNCA	4	90650372	90650421	5.29223	4.42979	28.9622	2.36451e-46	8.16348e-44	3.793	9.302	0.52	1.174
2680450	HIST1H1D	6	26234508	26234557	4.17662	4.50502	28.6881	4.993e-46	1.69557e-43	3.984	8.229	0.399	0.89
240221	DLGAP5	14	55655962	55656011	4.9881	4.38163	28.6194	6.02717e-46	2.01375e-43	3.627	8.945	0.618	0.615
840725	ZNF788	19	12225411	12225460	2.77122	4.35375	28.5447	7.39768e-46	2.43243e-43	3.98	6.731	0.301	0.394
2480072	SLC22A16	6	110746083	110746132	4.65266	3.47706	28.4654	9.20259e-46	2.97862e-43	2.996	7.531	0.601	0.306
5220095	DLGAP5	14	55618575	55618624	5.49346	4.64318	28.373	1.18742e-45	3.78421e-43	3.805	9.537	0.671	0.398
2230563	PPBP	4	74853546	74853595	4.10439	5.97963	28.1277	2.34345e-45	7.35525e-43	5.358	9.614	0.523	0.514
6100564	CENPE	4	104027428	104027477	3.05486	4.73268	27.993	3.41053e-45	1.05446e-42	4.301	7.403	0.358	0.499
620682	SLC25A37	8	23429454	23429503	4.78267	6.29275	27.9344	4.01826e-45	1.22409e-42	5.566	10.319	0.672	0.533
4760646	TROAP	12	49725173:49725191	49725356:49725387	3.22309	4.55261	27.8964	4.46866e-45	1.34157e-42	4.103	7.329	0.388	0.413
2120152	SLC4A1	17	42327177	42327226	5.35214	4.23746	27.8351	5.30528e-45	1.55177e-42	3.549	9.111	0.519	1.238
5090079	C1QTNF1	17	77045721	77045770	-4.18833	8.26766	-27.8343	5.31864e-45	1.55177e-42	8.833	4.451	0.455	0.817
3190288	LYL1	19	13209847	13209896	4.43211	6.40626	27.7786	6.21835e-45	1.78907e-42	5.778	10.077	0.55	0.487
2350274	AHSP	16	31540044	31540093	8.45755	5.78366	27.6328	9.37283e-45	2.6597e-42	4.372	13.26	1.093	0.145
6480091	DNAJA4	15	78574177	78574226	4.81243	5.09606	27.5906	1.05599e-44	2.95605e-42	4.402	9.31	0.622	0.49
5820672	HIC2	22	21805532	21805581	3.61755	5.85206	27.5163	1.30289e-44	3.59859e-42	5.412	8.904	0.472	0.363
6560167	DIAPH3	13	60240830	60240879	3.30952	4.3734	27.4484	1.57929e-44	4.27387e-42	3.922	7.104	0.388	0.57
4480730	HBM	16	216441:216472	216579:216597	9.03069	4.3743	27.4463	1.58865e-44	4.27387e-42	3.007	12.519	1.225	0.525
3130541	CCNF	16	2508700	2508749	4.09265	5.49897	27.3816	1.90914e-44	5.07024e-42	4.85	9.046	0.556	0.427
7570181	MCM10	10	13253010	13253059	3.66174	4.55561	27.3651	2.00057e-44	5.22614e-42	4.014	7.782	0.498	0.327
4760020	UROD	1	45481007	45481056	1.95739	10.0643	27.362	2.0183e-44	5.22614e-42	9.776	11.814	0.249	0.266
110075	TRAK2	2	202242072	202242121	2.59591	6.96024	27.3174	2.29163e-44	5.86063e-42	6.582	9.198	0.339	0.479
7000577	GYPC	2	127453826	127453875	4.72916	6.09247	27.2876	2.4948e-44	6.30241e-42	5.43	10.242	0.634	0.404
6060458	GFRA3	5	137588357	137588406	3.89409	3.8559	27.1158	4.07484e-44	1.01699e-41	3.314	7.541	0.479	0.688
3400270	RNF213	17	78369773	78369822	3.78692	4.31484	27.0979	4.28899e-44	1.05769e-41	3.861	7.454	0.489	0.931
2600739	VRK1	14	97342417:97342458	97347514:97347522	3.07896	5.03696	26.969	6.20947e-44	1.51328e-41	4.611	7.71	0.383	0.347
5910491	GPC5	13	93519366	93519415	3.02708	4.36839	26.9492	6.57485e-44	1.5837e-41	3.958	7.071	0.347	0.566
10414	PTTG1	5	159849374:159849411	159849716:159849728	2.91842	5.12106	26.9086	7.38989e-44	1.75956e-41	4.723	7.806	0.392	0.486
5670020	GKN2	2	69172516	69172565	3.25471	4.16528	26.8987	7.60226e-44	1.78956e-41	3.793	6.98	0.391	0.69
5900482	HMGB2	4	174253016	174253065	4.56346	7.2016	26.8093	9.8399e-44	2.29026e-41	6.651	11.392	0.843	0.306
2060138	NA	1	247681314	247681363	3.58905	4.61132	26.7748	1.08726e-43	2.5025e-41	4.161	7.351	0.334	1.069
3990056	ALOX12P2	17	6831210	6831259	2.77199	4.19896	26.7233	1.26212e-43	2.87306e-41	3.894	6.5	0.346	0.428
3140750	RBM38	20	55984058	55984107	4.2259	6.26785	26.6414	1.60044e-43	3.6036e-41	5.601	10.073	0.6	0.561
730554	ICAM4	19	10398684	10398733	3.92804	3.79451	26.5231	2.25794e-43	5.02938e-41	3.309	7.306	0.543	0.33
4590020	YOD1	1	207217682	207217731	3.24608	6.45844	26.4543	2.75964e-43	6.08147e-41	6.055	9.428	0.417	0.466
6840301	NT5DC2	3	52558613	52558662	3.86538	4.59192	26.4428	2.8539e-43	6.223e-41	4.036	8.073	0.517	0.577
3170440	BCL11A	2	60684354	60684403	3.83651	3.76721	26.3592	3.64528e-43	7.86583e-41	3.322	6.961	0.488	0.515
2370441	DEPDC1B	5	59892829	59892878	3.72033	4.25427	26.3091	4.22154e-43	9.01538e-41	3.739	7.558	0.511	0.358
7610537	HMGB2	4	174253315	174253364	4.58712	6.63538	26.29	4.46402e-43	9.43593e-41	6.002	10.561	0.642	0.283
630333	CKAP5	11	46765363	46765412	2.48562	7.71544	26.2766	4.6434e-43	9.71596e-41	7.45	9.909	0.325	0.372
2030746	TAL1	1	47682250	47682299	3.61163	3.95717	26.2347	5.2514e-43	1.08783e-40	3.525	7.066	0.433	0.515
4610670	DMTN	8	21939833	21939882	3.68503	5.4964	26.2281	5.35512e-43	1.09833e-40	5.074	8.662	0.57	0.462
3190470	PLK4	4	128817992	128818041	3.43007	4.72518	26.1996	5.82248e-43	1.18248e-40	4.237	7.839	0.49	0.38
5700373	TRIP13	5	917891	917940	3.51042	4.55761	26.1745	6.26859e-43	1.26072e-40	3.995	7.752	0.532	0.383
3840156	TMCC2	1	205242124	205242173	5.78572	3.29791	26.1206	7.34785e-43	1.45152e-40	2.737	8.366	0.778	0.502
5310471	UBE2C	20	44442097:44442104	44444493:44444535	4.96015	4.87722	26.1202	7.35744e-43	1.45152e-40	4.092	9.15	0.711	0.447
2000072	C8G	9	139840972	139841021	-5.59187	9.67126	-26.0621	8.73378e-43	1.7068e-40	10.397	4.178	0.517	1.537
4900593	SPECC1	17	20217774	20217823	3.07809	4.00409	25.9694	1.14892e-42	2.21816e-40	3.604	6.76	0.416	0.282
5870725	TTK	6	80750367	80750416	3.68479	4.67125	25.9672	1.15646e-42	2.21816e-40	4.136	7.911	0.527	0.371
5960224	PTTG3P	8	67679821	67679870	4.79519	5.03437	25.9157	1.34726e-42	2.5604e-40	4.241	9.216	0.662	0.437
6250403	GATA5	20	61038668	61038717	3.00322	3.9901	25.7506	2.20161e-42	4.10193e-40	3.658	6.569	0.386	0.511
2940746	NNMT	11	114182770	114182819	-6.88137	10.1689	-25.7497	2.20741e-42	4.10193e-40	11.056	3.442	0.955	1.698
540215	CENPW	6	126667369	126667418	3.99626	5.34887	25.7481	2.21779e-42	4.10193e-40	4.825	8.922	0.676	0.431
3610722	CLCC1;GPSM2	1	109472720	109472769	2.47105	4.7566	25.7174	2.43087e-42	4.45625e-40	4.386	6.888	0.317	0.335
7380195	TSPO2	6	41011827	41011876	2.90686	4.06375	25.7133	2.46095e-42	4.4718e-40	3.691	6.405	0.357	0.53
7150411	NA	17	40948938	40948987	4.04232	3.38297	25.6934	2.6114e-42	4.70392e-40	2.833	6.843	0.531	0.579
6760167	MARCH3	5	126205787	126205836	3.38562	4.69401	25.6735	2.77154e-42	4.94935e-40	4.247	7.784	0.418	0.46
5090754	KIAA0101	15	64669039	64669088	4.51536	4.93067	25.6451	3.01708e-42	5.34177e-40	4.268	8.847	0.66	0.368
3460279	APCS	1	159558362	159558411	-7.00243	11.7529	-25.6063	3.38787e-42	5.94744e-40	12.691	4.392	0.319	2.55
1410113	ARL4A	7	12727273	12727322	2.69075	4.53426	25.5629	3.85853e-42	6.71675e-40	4.146	6.96	0.325	0.572
4560730	XPO7	8	21862873	21862922	2.87146	7.02876	25.3093	8.28054e-42	1.42943e-39	6.641	9.458	0.403	0.321
3940167	CNRIP1	2	68520230	68520279	3.35534	6.33738	25.254	9.78799e-42	1.67569e-39	5.873	9.304	0.465	0.431
1820176	MEP1A	6	46807187	46807236	3.57988	3.8951	25.1733	1.24988e-41	2.12224e-39	3.456	7.04	0.412	0.91
4880392	FAM214B	9	35104294	35104343	2.97751	5.45804	25.1632	1.28878e-41	2.17049e-39	5.073	7.901	0.407	0.557
290333	CDCA4	14	105476388	105476437	2.90121	5.25008	24.9891	2.18927e-41	3.65732e-39	4.796	7.708	0.362	0.561
4830523	NA	14	101379129	101379178	3.93869	4.23266	24.9723	2.30394e-41	3.81808e-39	3.715	7.776	0.358	1.251
3420521	C9	5	39285046	39285095	-7.18307	10.7423	-24.9558	2.42303e-41	3.98358e-39	11.906	3.587	0.837	2.427
6510553	ARID3A	19	972539	972588	4.40546	6.05472	24.9524	2.44878e-41	3.99421e-39	5.488	9.919	0.619	0.429
4560717	MDK	11	46405035	46405084	4.36703	5.28021	24.9268	2.64808e-41	4.28555e-39	4.643	9.321	0.608	0.882
2000458	NUF2	1	163325147	163325196	3.12476	4.21897	24.876	3.09268e-41	4.96626e-39	3.799	6.937	0.426	0.245
830047	GSTP1	11	67353992	67354041	3.12172	8.47144	24.7456	4.61396e-41	7.35217e-39	7.997	11.302	0.437	0.285
2480341	CDC25A	3	48198995	48199044	3.64403	4.31792	24.6883	5.50394e-41	8.70337e-39	3.794	7.67	0.541	0.403
520240	SERPINI1	3	167543051	167543100	3.35868	4.24774	24.6643	5.92566e-41	9.29925e-39	3.82	7.378	0.492	0.8
6650487	MOB1B	4	71853492	71853541	2.21682	5.31973	24.661	5.98716e-41	9.32511e-39	5.075	7.366	0.385	0.489
830309	COG1;FAM104A	17	71203555	71203604	2.22981	8.05891	24.6505	6.18404e-41	9.55988e-39	7.802	10.129	0.436	0.31
3780095	AOX1	2	201535434	201535483	-6.80425	10.8192	-24.6109	6.98723e-41	1.07215e-38	11.848	4.047	0.547	2.302
2650608	CCNA2	4	122739235	122739284	4.86683	5.35199	24.3234	1.70398e-40	2.59544e-38	4.504	9.538	0.719	0.441
1690392	HIST1H2BH	6	26252230	26252279	2.93074	4.43376	24.2888	1.89769e-40	2.86938e-38	4.078	6.969	0.343	0.737
7040398	MASP2	1	11086852	11086901	-3.5754	7.8825	-24.203	2.48034e-40	3.7232e-38	8.434	4.751	0.446	0.865
3290605	IGF2	11	2150350	2150399	3.56445	5.4928	24.0436	4.08684e-40	6.09057e-38	5.006	8.657	0.828	0.749
3130220	TMEM158	3	45266008	45266057	4.57183	6.19673	24.0267	4.30995e-40	6.37718e-38	5.559	10.225	0.683	0.516
5820626	KRT6C	12	52862681	52862730	3.61252	3.49918	24.0047	4.61916e-40	6.78624e-38	3.077	6.677	0.515	0.588
6770008	TSPAN32	11	2339119	2339168	3.77049	4.3376	23.9563	5.37867e-40	7.84642e-38	3.886	7.671	0.53	0.46
4860307	CYP2C18	10	96495134	96495183	-5.15263	8.89464	-23.8751	6.9475e-40	1.00642e-37	9.721	4.095	0.658	1.317
4830634	CDCA8	1	38174991	38175040	3.24599	4.84485	23.8613	7.25793e-40	1.04408e-37	4.348	7.64	0.473	0.448
60184	NDN	15	23930941	23930990	3.04802	6.57836	23.8421	7.71296e-40	1.10189e-37	6.182	9.37	0.481	0.326
1510291	PTTG1	5	159854864:159854881	159855609:159855641	5.10834	6.06737	23.7908	9.0716e-40	1.28711e-37	5.248	10.551	0.773	0.417
4060056	POLQ	3	121150360	121150409	2.96363	4.65718	23.7561	1.01246e-39	1.42674e-37	4.189	7.217	0.458	0.308
990136	PARPBP	12	102591103	102591152	3.9835	4.20511	23.7322	1.09217e-39	1.52867e-37	3.676	7.822	0.625	0.399
1050706	CDK1	10	62551912	62551961	3.92742	4.66035	23.7042	1.19376e-39	1.65637e-37	4.06	8.253	0.603	0.591
7320707	SLC25A37	8	23432751	23432800	3.94002	8.20457	23.7027	1.1994e-39	1.65637e-37	7.743	11.569	0.623	0.381
450020	ORM2	9	117093875	117093924	-3.75677	12.8781	-23.6998	1.21023e-39	1.66026e-37	13.465	9.346	0.279	1.274
7050326	CDKN2D	19	10677350	10677399	3.25288	5.28208	23.6253	1.53388e-39	2.09041e-37	4.875	8.001	0.441	0.624
4760196	C3P1	19	10184634	10184683	-6.62642	10.3436	-23.5867	1.73409e-39	2.34216e-37	11.364	3.814	0.602	2.112
6770438	HIST1H1B	6	27834723	27834772	3.75354	4.21809	23.5854	1.74122e-39	2.34216e-37	3.777	7.379	0.447	1.045
2650564	RARRES3	11	63313650	63313699	-4.1031	8.86398	-23.5742	1.80454e-39	2.41168e-37	9.389	5.111	0.556	0.911
6020523	PPP2R2B	5	145969186	145969235	3.90825	4.67735	23.4149	3.00254e-39	3.98703e-37	4.102	8.073	0.549	0.458
1980291	RAD54L	1	46743961	46744010	2.60144	4.28935	23.3935	3.2157e-39	4.24288e-37	3.924	6.367	0.358	0.416
1510017	SMIM1	1	3692414	3692463	3.47499	7.71605	23.3303	3.93803e-39	5.16305e-37	7.352	10.767	0.627	0.326
4210703	RPL15	3	23961819	23961868	4.28744	6.63015	23.2645	4.86586e-39	6.33939e-37	5.922	10.774	0.739	1.214
6660162	LRG1	19	4537311	4537360	-4.7081	10.4306	-23.2417	5.23671e-39	6.7799e-37	11.059	5.951	0.824	1.055
3440156	SERPINI1	3	167512493	167512542	2.76142	4.94067	23.1109	7.98612e-39	1.02753e-36	4.621	7.628	0.328	0.782
1450280	NCAPG	4	17843943	17843992	5.52993	4.4553	23.055	9.56824e-39	1.22349e-36	3.6	9.293	0.896	0.436
3120037	C5orf30	5	102614275	102614324	2.32976	4.54671	23.023	1.06142e-38	1.34892e-36	4.214	6.493	0.336	0.418
3850468	PEG3	19	57323932	57323981	4.43838	6.77309	22.9969	1.15538e-38	1.45938e-36	6.177	10.542	0.671	0.572
5910689	SMC4	3	160152343	160152392	2.84671	6.7469	22.9544	1.32603e-38	1.66477e-36	6.348	9.328	0.438	0.39
870632	NA	2	70883922	70883971	3.2448	4.2545	22.945	1.36734e-38	1.70629e-36	3.794	7.158	0.447	0.572
5690019	PIP5K1B	9	71320616	71320665	2.74229	3.92816	22.9225	1.4712e-38	1.82491e-36	3.612	6.249	0.375	0.521
6330133	BPGM	7	134364422	134364471	2.70707	4.29251	22.8245	2.02425e-38	2.49597e-36	3.951	6.493	0.396	0.795
2450717	BLM	15	91354576	91354625	2.86226	3.76501	22.8157	2.08371e-38	2.55408e-36	3.357	6.278	0.432	0.35
4610348	SGOL1	3	20212679	20212728	2.47648	4.14634	22.782	2.32571e-38	2.83395e-36	3.843	6.334	0.411	0.293
7400707	C1S	12	7177938	7177987	-3.8578	11.9579	-22.7472	2.60604e-38	3.15697e-36	12.522	8.512	0.374	1.255
6280168	SERPINA3	14	95090253	95090302	-3.29397	12.9115	-22.7261	2.7923e-38	3.34798e-36	13.367	9.475	0.147	1.314
3180672	LITAF	16	11642262	11642311	-3.51944	9.17575	-22.7257	2.79604e-38	3.34798e-36	9.579	6.063	0.523	0.794
1110022	KIF11	10	94414801	94414850	3.84597	4.46092	22.691	3.13234e-38	3.72911e-36	3.885	8.116	0.6	0.665
2810070	ATP1B2	17	7560755	7560804	2.72566	4.66828	22.6663	3.39683e-38	4.02087e-36	4.356	6.98	0.435	0.4
4260368	UBE2C	20	44444504	44444553	5.15541	4.79763	22.626	3.87614e-38	4.56217e-36	3.969	9.263	0.814	0.474
3360349	FHDC1	4	153900462	153900511	2.78664	4.2331	22.5434	5.08516e-38	5.95137e-36	3.937	6.521	0.453	0.459
670670	C3P1	19	10184713	10184762	-6.40257	9.64539	-22.5135	5.61147e-38	6.53043e-36	10.649	3.402	0.661	2.02
670068	CYP2E1	10	135352415	135352464	-7.64147	12.3145	-22.4272	7.46106e-38	8.63441e-36	13.418	4.102	0.317	3.226
830639	SLC25A37	8	23432751	23432800	4.04904	7.63825	22.4012	8.13117e-38	9.35762e-36	7.178	11.245	0.732	0.39
6420500	MGAT3	22	39887987	39888036	2.87544	4.42467	22.3782	8.77225e-38	1.00396e-35	4.028	6.837	0.447	0.553
1850564	LBP	20	37002637:37002658	37005267:37005295	-5.28358	11.1838	-22.3175	1.07266e-37	1.21428e-35	11.978	6.272	0.803	1.394
1440209	RGS10	10	121302102	121302151	2.64607	4.40059	22.3175	1.07272e-37	1.21428e-35	4.061	6.794	0.413	0.382
6290161	SLC16A9	10	61410818	61410867	4.47923	5.04536	22.3147	1.08269e-37	1.21891e-35	4.412	8.986	0.807	0.583
2060041	FMO1	1	171254829	171254878	3.27973	4.51208	22.1795	1.69671e-37	1.89986e-35	4.099	7.407	0.459	0.523
3180367	HJURP	2	234749272	234749321	4.53427	4.40963	22.1261	2.02731e-37	2.25783e-35	3.804	8.219	0.7	0.481
580719	BORA	13	73329390	73329439	2.66209	4.96155	22.0677	2.46354e-37	2.729e-35	4.581	7.471	0.522	0.385
4760056	ELOVL4	6	80624559	80624608	2.5096	4.32176	22.0232	2.85849e-37	3.14966e-35	3.974	6.521	0.334	0.691
1470647	KIF2C	1	45233189	45233238	2.906	4.34248	21.9902	3.19319e-37	3.49984e-35	3.954	6.785	0.464	0.387
4590040	CCNB1	5	68473790	68473839	3.24607	4.30388	21.9832	3.26841e-37	3.56343e-35	3.794	7.302	0.517	0.371
6370474	CDCA3	12	6958269	6958318	3.81021	4.06538	21.9349	3.84275e-37	4.16767e-35	3.541	7.428	0.587	0.445
60670	LXN	3	158384484	158384533	3.5459	5.30926	21.8797	4.62635e-37	4.9914e-35	4.82	8.819	0.553	0.763
270358	FRAS1	4	79465105	79465154	2.54961	4.46092	21.7987	6.07685e-37	6.52238e-35	4.091	6.863	0.364	0.71
2630433	CDT1	16	88875576	88875625	4.36306	4.0506	21.7866	6.32822e-37	6.75717e-35	3.395	7.81	0.717	0.627
2850112	UBAC1	9	138824938	138824987	2.81062	8.0875	21.6826	8.99211e-37	9.55239e-35	7.774	10.651	0.477	0.34
5900433	KIF20B	10	91534603	91534652	3.01529	5.65019	21.6738	9.26274e-37	9.78967e-35	5.213	8.236	0.5	0.467
4810139	C9orf40	9	77562037	77562086	2.77676	4.93617	21.6355	1.05465e-36	1.10899e-34	4.602	7.563	0.448	0.62
3400482	RPIA	2	89050216	89050265	2.68468	6.10485	21.605	1.16966e-36	1.22372e-34	5.785	8.493	0.451	0.375
6290070	ATAD5	17	29219708	29219757	2.02543	4.12431	21.5694	1.31977e-36	1.37382e-34	3.844	5.973	0.328	0.392
5810132	HSD11B1	1	209907695	209907744	-5.97811	9.63045	-21.567	1.33061e-36	1.37817e-34	10.596	3.755	0.658	2.01
4220482	LIN28B	6	105531043	105531092	3.28654	3.43789	21.5646	1.34148e-36	1.38253e-34	3.017	6.227	0.464	0.611
5560400	SLC14A1	18	43330445	43330494	1.89909	4.25488	21.4618	1.90284e-36	1.95135e-34	4.045	6.012	0.298	0.364
1050470	NDC80	18	2608698	2608747	3.30012	4.37162	21.4131	2.24668e-36	2.29261e-34	3.886	7.201	0.53	0.452
3460707	STMN1	1	26226892	26226941	3.26397	5.0592	21.3784	2.52942e-36	2.56848e-34	4.58	8.083	0.535	0.424
6020458	NR2F2	15	96881513	96881562	2.98957	5.30112	21.29	3.42254e-36	3.45843e-34	4.8	7.677	0.496	0.742
4730605	AURKA	20	54944639	54944688	4.1133	5.29313	21.2774	3.57313e-36	3.59307e-34	4.663	8.945	0.671	0.352
7330674	KIFC1	6	33374610	33374659	4.36463	4.53369	21.2396	4.06731e-36	4.07025e-34	3.903	8.422	0.715	0.326
2140167	MARC2	1	220955256:220955275	220957261:220957291	-3.01342	9.11222	-21.1572	5.39981e-36	5.37774e-34	9.528	6.242	0.441	0.73
5050681	TESC	12	117476961	117477010	4.05138	5.60332	21.1555	5.43084e-36	5.38277e-34	4.988	9.215	0.657	0.367
3990026	CCNE1	19	30315041	30315090	3.87942	3.85532	21.1488	5.55729e-36	5.48187e-34	3.429	7.19	0.665	0.376
1050195	KIF20A	5	137523042	137523091	3.94586	4.48142	21.1166	6.20859e-36	6.0953e-34	3.812	7.906	0.671	0.484
830411	PPME1	11	73965547	73965596	2.59079	6.51457	21.0706	7.27558e-36	7.10913e-34	6.105	8.567	0.456	0.534
540685	CRP	1	159682166	159682215	-7.27423	11.7952	-21.0456	7.93238e-36	7.71452e-34	13.327	4.326	1.014	2.494
1400259	FAM117A	17	47788104	47788153	2.62752	4.89569	21.027	8.45717e-36	8.18646e-34	4.555	7.268	0.395	0.577
1230682	BIRC5	17	76221374	76221423	3.68032	4.30152	20.9916	9.56011e-36	9.21105e-34	3.836	7.487	0.597	0.704
7610494	CDCA4	14	105477230	105477279	2.84178	4.17091	20.9846	9.7935e-36	9.39224e-34	3.814	6.627	0.453	0.442
6380324	CKAP2L	2	113495583	113495632	4.37147	4.08892	20.9776	1.00321e-35	9.55381e-34	3.459	7.813	0.729	0.523
4010367	SLC22A17	14	23815661	23815710	2.91052	5.59694	20.977	1.00542e-35	9.55381e-34	5.12	8.188	0.534	0.42
4610669	NEK2	1	211836143	211836192	4.55266	4.48288	20.9546	1.0863e-35	1.02752e-33	3.73	8.507	0.793	0.437
3290091	DCAF12	9	34086706	34086755	2.8413	7.93186	20.9299	1.1835e-35	1.11437e-33	7.628	10.476	0.49	0.415
160494	AQP9	15	58477861	58477910	-6.81215	10.5168	-20.8932	1.34396e-35	1.25973e-33	11.507	3.473	0.646	2.908
4010097	FBXO5	6	153292332	153292381	3.35117	6.18677	20.8846	1.38493e-35	1.29229e-33	5.808	9.007	0.54	0.476
3710022	SAA2-SAA4	11	18252974	18253023	-3.92191	11.9211	-20.8682	1.4661e-35	1.36189e-33	12.448	8.082	0.447	1.4
3420372	RBM38	20	55983826	55983875	3.76077	4.59249	20.8269	1.69198e-35	1.56471e-33	4.139	8.001	0.719	0.644
2350142	CNRIP1	2	68520654	68520703	2.21202	4.36475	20.8166	1.75401e-35	1.61486e-33	4.09	6.504	0.33	0.655
6840129	ASAP1	8	131065080	131065129	2.45586	7.82045	20.7035	2.60142e-35	2.38444e-33	7.53	9.832	0.382	0.461
4560139	CNOT6	5	180004753	180004802	1.90188	5.36409	20.6919	2.70898e-35	2.47209e-33	5.098	7.06	0.312	0.206
7650524	BCAT1	12	24964863	24964912	2.89805	4.28631	20.6762	2.8615e-35	2.59983e-33	3.935	6.917	0.416	0.779
3850630	HOMER2	15	83517915	83517964	-3.25143	7.82972	-20.6627	2.99921e-35	2.71304e-33	8.307	4.673	0.473	0.768
2940022	BLVRA	7	43846743	43846792	2.20007	6.66463	20.6219	3.45979e-35	3.11607e-33	6.351	8.64	0.39	0.451
6550373	CENPN	16	81053834	81053883	2.4644	5.67879	20.6115	3.58867e-35	3.21816e-33	5.3	7.865	0.514	0.448
3870392	ICAM4	19	10398474:10398515	10398662:10398670	2.3226	3.71723	20.5598	4.30061e-35	3.83996e-33	3.442	5.829	0.372	0.341
4210630	ARHGAP23	17	36668275	36668324	2.7512	6.6031	20.5484	4.47595e-35	3.97937e-33	6.23	8.967	0.473	0.261
2260274	CYP4F11	19	16023274	16023323	-4.3775	8.33821	-20.5425	4.57035e-35	4.04593e-33	9.05	4.092	0.579	1.315
5690398	TNFSF4	1	173153105	173153154	2.32319	4.51073	20.5102	5.11783e-35	4.51131e-33	4.209	6.598	0.353	0.629
5910349	SPC24	19	11256641	11256690	3.47223	5.47796	20.4622	6.05856e-35	5.31793e-33	4.909	8.353	0.585	0.69
2070494	PRC1	15	91509501	91509550	4.87986	5.42695	20.455	6.21485e-35	5.42813e-33	4.594	9.796	0.863	0.404
6130441	ASPM	1	197053462	197053511	4.43829	5.2578	20.454	6.23652e-35	5.42813e-33	4.475	9.218	0.802	0.219
1070228	SPR	2	73119046	73119095	-2.48513	7.80401	-20.4341	6.69026e-35	5.7987e-33	8.054	5.473	0.591	0.464
6580059	UCP2	11	73686016	73686065	5.14704	6.37731	20.4289	6.81245e-35	5.88e-33	5.776	11.035	1.13	0.756
1260014	NA	10	98755481	98755530	1.7266	5.66561	20.3875	7.88257e-35	6.77541e-33	5.406	7.145	0.305	0.315
630446	TANGO2	22	20053228	20053277	2.66026	5.5792	20.2932	1.09999e-34	9.41582e-33	5.259	7.788	0.544	0.617
6860347	FAM46C	1	118170848	118170897	4.06825	7.99222	20.2075	1.49027e-34	1.27041e-32	7.593	11.531	0.73	0.429
2070220	C21orf58	21	47721077	47721126	2.11483	4.43052	20.2018	1.52032e-34	1.29071e-32	4.188	6.051	0.314	0.603
5860050	TMEM238	19	55890689	55890738	-2.70052	7.63173	-20.1825	1.6281e-34	1.37658e-32	8.01	5.109	0.524	0.494
6450669	ANLN	7	36492761	36492810	3.4071	4.09939	20.1677	1.71651e-34	1.44542e-32	3.604	7.23	0.602	0.553
2030309	SERPING1	11	57381995	57382044	-2.41579	11.7771	-20.1559	1.78986e-34	1.50109e-32	12.102	9.662	0.355	0.75
2070746	RBX1;XPNPEP3	22	41360051	41360100	1.57815	8.91231	20.1394	1.89763e-34	1.58505e-32	8.68	10.512	0.356	0.41
6280242	DUT	15	48635469	48635518	2.97686	5.77478	20.133	1.94162e-34	1.61529e-32	5.449	8.362	0.5	0.489
7560615	ARL4A	7	12730202	12730251	3.45267	4.96602	20.1286	1.97215e-34	1.63412e-32	4.636	8.136	0.626	0.531
650347	NUDT1	7	2290586	2290635	2.64795	5.41364	20.1057	2.13936e-34	1.76561e-32	5.007	7.503	0.459	0.603
4390484	TACC3	4	1746551:1746560	1746675:1746715	3.58053	5.26458	20.0699	2.43079e-34	1.99817e-32	4.708	8.269	0.63	0.352
3990619	TOP2A	17	38545067	38545116	5.36414	4.58067	20.0445	2.6611e-34	2.17884e-32	3.656	9.394	0.999	0.418
3890082	YPEL4	11	57412704	57412753	3.69782	3.47084	19.995	3.17485e-34	2.58925e-32	3.194	6.592	0.612	0.614
4540398	BEND5	1	49202076	49202125	2.13791	4.21106	19.9829	3.31533e-34	2.69322e-32	3.975	6.038	0.349	0.412
3310632	SLC45A4	8	142217390	142217439	2.19885	4.32745	19.9785	3.3673e-34	2.72475e-32	4.038	6.224	0.34	0.596
2650521	LRPAP1	4	3514563	3514612	-1.992	7.48813	-19.9607	3.58929e-34	2.89308e-32	7.73	5.835	0.281	0.515
1470746	PTPN3	9	112140802	112140851	-2.33929	7.1141	-19.8951	4.53876e-34	3.6442e-32	7.352	4.898	0.542	0.383
1450468	MYT1	20	62873355	62873404	3.33605	4.04635	19.8854	4.70038e-34	3.7594e-32	3.516	6.82	0.66	0.431
1400673	CDCA5	11	64845107	64845156	3.6838	5.11745	19.7628	7.30004e-34	5.81617e-32	4.444	8.444	0.742	0.346
1450192	CENPM	22	42334831	42334880	3.83169	4.62803	19.7044	9.00942e-34	7.15058e-32	4.008	7.808	0.704	0.529
650634	SLC25A39	17	42397073	42397122	2.1298	10.0508	19.679	9.8729e-34	7.80599e-32	9.751	11.918	0.452	0.288
6960022	SEPT5-GP1BB	22	19712239	19712288	4.3031	6.20027	19.6526	1.08626e-33	8.55586e-32	5.437	10.045	0.77	0.567
3360400	SMC2	9	106903557	106903606	2.76364	5.62761	19.6164	1.23769e-33	9.71163e-32	5.27	8.06	0.504	0.259
6400402	FAM110A	20	826496	826545	2.14274	4.95551	19.5958	1.33366e-33	1.04252e-31	4.66	6.675	0.384	0.429
2320653	ECHDC2	1	53361979	53362028	-2.30445	11.7158	-19.5876	1.37401e-33	1.07002e-31	12.076	9.539	0.327	0.605
3830327	MGLL	3	127408241	127408290	-2.56847	6.6639	-19.5451	1.60232e-33	1.24315e-31	6.97	4.386	0.465	0.486
1500189	CD81	11	2418501	2418550	-1.54745	12.4732	-19.5334	1.67165e-33	1.28937e-31	12.714	11.107	0.239	0.329
5310292	CFHR5	1	196978427	196978476	-4.93018	9.26017	-19.533	1.67434e-33	1.28937e-31	10.044	4.619	0.797	1.312
7610050	ABCC5	3	183701661	183701710	3.11216	4.749	19.5215	1.74543e-33	1.33914e-31	4.34	7.486	0.555	0.601
3710156	ROBO1	3	78646616	78646665	2.4524	4.84555	19.4923	1.9404e-33	1.48322e-31	4.596	7.102	0.46	0.515
270152	SLC7A5	16	87863732	87863781	3.99214	6.11988	19.4501	2.26264e-33	1.72165e-31	5.612	9.509	0.835	0.624
3360113	MEG3	14	101327203	101327252	4.50409	6.38018	19.4493	2.26893e-33	1.72165e-31	5.669	10.775	0.712	1.226
5220204	C19orf66	19	10203832	10203881	-2.67027	8.02974	-19.4157	2.56383e-33	1.93831e-31	8.419	5.357	0.514	0.779
3170066	FANCI	15	89860076	89860125	3.25206	3.92205	19.3757	2.96604e-33	2.23423e-31	3.454	6.964	0.677	0.412
4560164	PDLIM7	5	176917288	176917337	3.27378	4.92647	19.3486	3.27436e-33	2.45755e-31	4.437	7.679	0.556	0.717
6590131	HP	16	72094500	72094549	-4.50625	12.7419	-19.3448	3.32019e-33	2.48295e-31	13.372	8.036	0.124	2.215
2690379	C4BPB	1	207271556	207271605	-2.61539	10.6937	-19.3215	3.61492e-33	2.69364e-31	10.999	8.354	0.41	0.757
2480722	UBE2T	1	202302149	202302198	3.2292	4.90848	19.269	4.37816e-33	3.25066e-31	4.419	7.971	0.605	0.496
4050400	HMMR	5	162918841	162918890	5.36582	4.49489	19.2678	4.39824e-33	3.25391e-31	3.587	9.442	1.034	0.543
2100711	CYP2C8	10	96796886	96796935	-6.85376	11.6659	-19.2531	4.64105e-33	3.42133e-31	12.898	4.825	0.906	2.455
7040184	CCDC34	11	27378994	27379043	3.62136	6.53877	19.2482	4.72414e-33	3.47024e-31	6.186	9.516	0.662	0.688
290468	AGO2	8	141541469	141541518	3.21809	7.15335	19.2242	5.15871e-33	3.77606e-31	6.643	9.75	0.602	0.558
2850315	ORM1	9	117087069	117087118	-3.0668	13.1564	-19.212	5.39451e-33	3.93477e-31	13.581	10.312	0.111	1.504
7050370	ANKRD9	14	102973238	102973287	2.40143	7.6243	19.2028	5.5799e-33	4.05571e-31	7.31	9.661	0.442	0.452
7650020	NCEH1	3	172348986	172349035	2.60766	5.11438	19.1961	5.7192e-33	4.14242e-31	4.749	7.738	0.394	0.838
3120348	CYP19A1	15	51502788	51502837	3.44208	3.62556	19.1467	6.85401e-33	4.94707e-31	3.193	6.723	0.46	1.282
2680497	NCAPD2	12	6640571	6640620	2.94732	6.05121	19.1224	7.4951e-33	5.391e-31	5.627	8.719	0.636	0.442
1410037	PIP4K2A	10	22824340	22824389	2.16093	6.96816	19.0792	8.78325e-33	6.2783e-31	6.667	8.999	0.422	0.48
4830343	ORC6	16	46729977:46729998	46731370:46731398	2.91241	4.127	19.0791	8.78932e-33	6.2783e-31	3.695	6.612	0.474	0.706
2810373	FAM20A	17	66533566	66533615	-2.32443	6.72324	-19.0548	9.61207e-33	6.84241e-31	6.935	4.605	0.479	0.564
6560066	ST20-MTHFS	15	80137642	80137691	-1.99498	9.83043	-19.0454	9.95031e-33	7.05892e-31	10.008	7.949	0.403	0.472
3520754	SGOL2	2	201438598	201438647	2.22024	4.14008	19.0278	1.0614e-32	7.50409e-31	3.827	6.004	0.376	0.579
7040711	CKAP2	13	53050404	53050453	3.13492	5.15963	18.9873	1.23246e-32	8.68382e-31	4.597	8.06	0.702	0.473
6130615	PARP3	3	51982523	51982572	-2.21943	6.69186	-18.9637	1.34502e-32	9.44476e-31	7.053	4.646	0.42	0.372
6770497	PLAG1	8	57074087	57074136	2.03274	4.31895	18.9566	1.38074e-32	9.66288e-31	4.06	6.263	0.351	0.334
7160274	TXNDC12	1	52485958	52486007	1.55001	8.63263	18.9556	1.38582e-32	9.66577e-31	8.422	9.941	0.419	0.26
6270114	CSF3R	1	36931719	36931768	3.63109	6.73717	18.9188	1.58741e-32	1.10346e-30	6.142	9.874	0.764	0.443
6650242	IFITM3	11	319810	319859	-2.40536	11.4809	-18.858	1.9883e-32	1.37752e-30	11.825	9.255	0.485	0.56
4120538	H2AFX	11	118964819	118964868	3.2661	6.14187	18.848	2.06339e-32	1.42477e-30	5.596	8.977	0.6	0.227
4480035	LRRC17	7	102585220	102585269	2.92953	4.8826	18.8227	2.26662e-32	1.5599e-30	4.472	7.569	0.564	0.587
1660121	LINGO1	15	77905522	77905571	1.87964	4.33442	18.7573	2.89024e-32	1.98249e-30	4.098	5.89	0.316	0.455
4220347	LRRC1	6	53788442	53788491	2.57723	4.77084	18.7365	3.12186e-32	2.1343e-30	4.359	7.162	0.493	0.439
6660739	DIAPH3	13	60240002	60240051	2.27104	3.97947	18.7288	3.21254e-32	2.18907e-30	3.699	6.156	0.386	0.749
3450136	RNF144A	2	7183906	7183955	2.07031	5.1504	18.6894	3.72137e-32	2.52748e-30	4.868	6.963	0.397	0.278
4200025	OAF	11	120100447	120100496	-2.06969	10.8209	-18.6829	3.81279e-32	2.58111e-30	11.084	8.885	0.402	0.542
1710368	EZH2	7	148504719	148504768	2.33175	4.62202	18.6814	3.83367e-32	2.58679e-30	4.267	6.611	0.466	0.4
1240242	CPOX	3	98298338	98298387	3.16665	7.77068	18.6535	4.25328e-32	2.86061e-30	7.524	10.806	0.816	0.448
5420309	AURKA	20	54944647	54944696	4.23691	4.85969	18.6019	5.15714e-32	3.45728e-30	4.249	8.57	0.787	0.337
7050598	SSUH2	3	8661563	8661612	2.65975	3.83993	18.5982	5.23057e-32	3.4952e-30	3.506	6.519	0.442	0.808
5570296	DTL	1	212277736	212277785	2.8281	4.29003	18.5798	5.6027e-32	3.73183e-30	3.818	6.99	0.542	0.408
5820754	HIST1H2AJ	6	27782125	27782174	3.23554	3.53886	18.5682	5.85144e-32	3.88502e-30	3.219	6.54	0.554	0.977
4490292	COL5A2	2	189897456	189897505	4.10019	6.86627	18.5599	6.03523e-32	3.99424e-30	6.367	10.633	0.846	0.635
3840400	GMPR	6	16295403	16295452	2.28074	5.13418	18.5404	6.49119e-32	4.27416e-30	4.815	7.111	0.411	0.484
160097	MELK	9	36677336	36677385	3.33009	4.47383	18.5401	6.49945e-32	4.27416e-30	3.893	7.561	0.643	0.454
6330494	DUT	15	48635323	48635372	2.53039	4.47189	18.4676	8.52976e-32	5.59158e-30	4.141	6.604	0.441	0.522
4850168	SLC22A4	5	131679573	131679622	3.66823	4.69167	18.4499	9.11635e-32	5.95726e-30	4.177	8.138	0.663	0.844
6250110	TNS1	2	218667750	218667799	2.75637	6.08218	18.4163	1.03429e-31	6.73749e-30	5.672	8.484	0.594	0.34
2070131	CCNE1	19	30314720	30314769	1.8483	4.17411	18.4057	1.07639e-31	6.98982e-30	3.899	5.816	0.342	0.501
6960059	GCKR	2	27746132	27746181	-2.32334	6.43658	-18.3483	1.33572e-31	8.64673e-30	6.844	4.132	0.612	0.5
7000072	ASAP1	8	131065157	131065206	2.48972	6.69464	18.3423	1.36665e-31	8.81937e-30	6.406	8.762	0.464	0.447
6290747	NRGN	11	124616765	124616814	2.26939	4.63095	18.3168	1.50437e-31	9.67796e-30	4.319	6.591	0.413	0.624
4730403	HMBS	11	118958729	118958778	3.8833	3.56165	18.3025	1.58802e-31	1.01845e-29	3.113	7.555	0.578	1.377
3180025	FGG	4	155525997	155526046	-2.84083	12.2941	-18.297	1.62116e-31	1.03649e-29	12.629	9.912	0.408	1.185
1230048	ABCB1	7	87133543	87133592	-3.11618	7.55702	-18.2902	1.66313e-31	1.06005e-29	7.942	4.883	0.54	0.809
1470195	MCM7	7	99690548	99690597	2.37169	7.85955	18.2814	1.7197e-31	1.09275e-29	7.546	10.006	0.498	0.34
540053	FOXM1	12	2967159	2967208	2.81636	4.35212	18.2538	1.90822e-31	1.20883e-29	3.873	6.997	0.548	0.393
4900044	CDC7	1	91991049	91991098	3.03821	4.88372	18.2329	2.06544e-31	1.30444e-29	4.426	7.59	0.605	0.243
2030161	AFP	4	74319566	74319615	6.97023	7.25781	18.2233	2.1422e-31	1.3488e-29	6.345	13.492	1.46	0.101
6100747	SOAT2	12	53518064	53518113	2.5908	4.64474	18.2129	2.228e-31	1.39858e-29	4.379	7.023	0.492	0.524
6370369	CD14	5	140011339	140011388	-2.11857	12.5599	-18.2101	2.25161e-31	1.40913e-29	12.908	10.675	0.312	0.652
6350053	NUSAP1	15	41672327	41672376	3.33717	5.21587	18.1749	2.57292e-31	1.60536e-29	4.649	8.383	0.589	0.937
1300504	HIST1H2AH	6	27115254	27115303	3.43606	3.06906	18.1691	2.62972e-31	1.63587e-29	2.684	6.036	0.633	0.888
3370349	CFB	6	31909619:31909648	31909729:31909749	-2.48156	12.9721	-18.1607	2.71485e-31	1.68378e-29	13.322	10.633	0.239	1.034
6290605	MSH2	2	47707884	47707933	1.59006	4.60844	18.1523	2.80251e-31	1.73296e-29	4.371	6.118	0.322	0.473
650445	CTSE	1	206331123	206331172	2.61091	4.14189	18.137	2.97005e-31	1.83109e-29	3.829	6.499	0.444	0.541
2940095	SLC36A1	5	150871554	150871603	2.07951	5.14324	18.1286	3.06609e-31	1.88469e-29	4.828	7.02	0.382	0.45
2630673	ASF1B	19	14230476	14230525	3.08033	4.47376	18.1274	3.0808e-31	1.88813e-29	4.027	7.255	0.579	0.475
6760162	RHCE	1	25688886	25688935	3.32641	3.52374	18.094	3.49688e-31	2.13681e-29	3.13	6.337	0.568	0.807
7200315	FECH	18	55215621	55215670	2.94946	7.03834	18.0455	4.20456e-31	2.56169e-29	6.635	9.549	0.597	0.463
1820274	HERC1	15	63901246	63901295	1.82009	6.89031	18.0218	4.60171e-31	2.79544e-29	6.584	8.504	0.379	0.493
4150196	RAD51AP1	12	4668794	4668843	2.60186	4.81326	17.9739	5.52317e-31	3.34539e-29	4.384	7.448	0.55	0.567
3710730	MEG3	14	101311798	101311847	4.33073	4.23105	17.9679	5.65294e-31	3.41402e-29	3.664	8.68	0.626	1.742
5960021	PIP4K2A	10	22823930	22823979	2.26063	8.42899	17.9379	6.3378e-31	3.8165e-29	8.159	10.436	0.467	0.338
6060315	FERMT3	11	63991174	63991223	2.38277	6.05282	17.9148	6.92279e-31	4.15669e-29	5.698	8.141	0.471	0.487
1090477	BTRC	10	103316708	103316757	2.16915	4.64892	17.9038	7.21843e-31	4.32167e-29	4.408	6.423	0.426	0.44
2600392	CENPA	2	27017107	27017156	3.01925	3.87514	17.8986	7.36509e-31	4.39677e-29	3.456	6.811	0.511	0.863
4040441	HSD17B6	12	57180982	57181031	-6.30852	10.9081	-17.8704	8.20417e-31	4.88361e-29	12.118	4.613	1.018	2.154
5220612	ECHDC3	10	11805844	11805893	-4.13827	9.13298	-17.8593	8.55919e-31	5.07199e-29	9.805	5.234	0.652	1.421
6770768	SYNGR1	22	39774189	39774238	1.90041	4.35903	17.8583	8.59353e-31	5.07199e-29	4.056	5.917	0.374	0.44
6270471	FAM65C	20	49203018	49203067	2.88708	5.92553	17.8583	8.5941e-31	5.07199e-29	5.592	8.617	0.593	0.63
2140707	SLPI	20	43881946	43881995	-4.17331	7.0119	-17.8027	1.06342e-30	6.24254e-29	7.365	3.153	1.011	0.78
150474	CA12	15	63615819	63615868	2.92109	4.32944	17.8026	1.06378e-30	6.24254e-29	3.824	6.882	0.566	0.697
4920040	DEFB1	8	6735347	6735396	-5.0326	8.51998	-17.7896	1.118e-30	6.5422e-29	9.379	3.844	0.991	1.385
5720136	RAB34	17	27041546	27041595	1.60211	4.86194	17.7787	1.16582e-30	6.80283e-29	4.635	6.289	0.299	0.325
3890372	DSCC1	8	120846352	120846401	1.48535	4.93644	17.7619	1.24359e-30	7.23621e-29	4.732	6.101	0.263	0.329
4060064	HMMR	5	162918493	162918542	3.85803	4.83776	17.702	1.56569e-30	9.08492e-29	4.228	8.549	0.652	1.216
1770646	EXO1	1	242052794	242052843	3.35367	3.88743	17.6996	1.58039e-30	9.14463e-29	3.421	6.921	0.639	0.531
5890138	TRIM58	1	248039495	248039544	2.14401	4.15507	17.6987	1.58537e-30	9.14792e-29	3.851	6.312	0.359	0.736
20609	SLC29A2	11	66130158	66130207	2.0318	4.40433	17.6919	1.62771e-30	9.36613e-29	4.107	6.146	0.362	0.424
6180598	NDUFAF1	15	41694637:41694643	41688685:41688728	-1.70284	7.07812	-17.6747	1.7392e-30	9.97993e-29	7.316	5.65	0.314	0.318
7000161	OIP5	15	41601613	41601662	3.25484	4.95595	17.6739	1.74469e-30	9.98379e-29	4.396	7.977	0.713	0.501
4490687	GBGT1	9	136028416	136028465	2.04247	4.47395	17.6722	1.75592e-30	1.00203e-28	4.137	6.179	0.387	0.409
3140598	SNORD114-3	14	101419695	101419744	2.98951	3.81724	17.6711	1.76342e-30	1.00355e-28	3.484	6.56	0.511	0.895
2640324	SLC46A3	13	29274531	29274580	-3.25817	8.75201	-17.6699	1.77166e-30	1.00548e-28	9.3	5.646	0.67	0.845
730612	HTRA1	10	124274207	124274256	-4.05485	8.62923	-17.6477	1.92988e-30	1.09228e-28	9.063	5.027	0.869	0.721
2370632	MMP11	22	24126201	24126250	2.18499	4.08612	17.6266	2.09321e-30	1.18149e-28	3.826	5.944	0.43	0.433
150129	AUNIP	1	26160536	26160585	3.34254	3.44089	17.6209	2.13999e-30	1.20462e-28	3.077	6.306	0.662	0.523
2190220	TTF2	1	117644958	117645007	2.18397	5.2618	17.6177	2.16657e-30	1.21627e-28	4.903	7.15	0.488	0.327
2690240	FANCD2	3	10143398	10143447	3.07641	4.30173	17.6064	2.26337e-30	1.26718e-28	3.822	7.196	0.647	0.614
2510593	PLA2G16	11	63342448	63342497	-2.44671	9.87662	-17.5951	2.36425e-30	1.31421e-28	10.27	7.624	0.503	0.566
5050113	LIG1	19	48619144	48619193	2.21323	5.60989	17.595	2.36459e-30	1.31421e-28	5.361	7.616	0.489	0.351
940519	PTGDR2	11	60618691	60618740	4.18402	2.98943	17.5948	2.3664e-30	1.31421e-28	2.56	6.779	0.827	0.704
2810201	KIF14	1	200521655	200521704	1.95709	4.75738	17.5794	2.5113e-30	1.39095e-28	4.472	6.61	0.345	0.451
3460152	CDC25C	5	137621293	137621342	3.14502	3.42038	17.5522	2.79073e-30	1.5416e-28	2.964	6.093	0.611	0.454
6220133	HSD11B1	1	209880105	209880154	-5.57139	8.73106	-17.5175	3.19107e-30	1.75806e-28	9.679	3.179	0.947	1.805
4120278	KIF23	15	69739244:69739281	69740131:69740143	2.65366	4.19517	17.5144	3.22987e-30	1.77471e-28	3.82	6.799	0.437	0.804
2970121	MXD3	5	176734466	176734515	2.98921	4.32535	17.5046	3.35476e-30	1.83846e-28	3.819	6.93	0.596	0.638
4640372	TRPM8	2	234928070	234928119	-4.67995	7.96803	-17.5029	3.37677e-30	1.84564e-28	8.647	3.791	1.048	1.288
3890551	CMTM3	16	66647381	66647430	2.19555	6.35333	17.4931	3.50724e-30	1.91191e-28	6.104	8.237	0.522	0.275
5260014	CDKN3	14	54878332	54878381	4.19164	4.24408	17.4704	3.83007e-30	2.08241e-28	3.547	8.042	0.798	0.543
4390176	CEP152	15	49034192	49034241	2.06506	4.17711	17.4587	4.00817e-30	2.17213e-28	3.939	5.922	0.399	0.335
5810424	C1RL	12	7247432	7247481	-2.72651	8.57429	-17.4582	4.01606e-30	2.17213e-28	8.99	6.158	0.508	0.73
2510639	CENPE	4	104027364	104027413	3.52417	3.61437	17.4463	4.20564e-30	2.26875e-28	3.158	6.863	0.64	0.711
6520040	C6	5	41142733	41142782	-3.48033	11.4047	-17.4421	4.275e-30	2.30017e-28	12.028	8.358	0.596	1.153
5080138	NA	4	69570419	69570468	-3.30699	11.5872	-17.4336	4.41732e-30	2.37059e-28	12.177	8.647	0.579	1.16
2120452	MLPH	2	238462407	238462456	-2.78806	6.93812	-17.4193	4.66992e-30	2.49616e-28	7.276	4.431	0.571	0.733
6290358	TPX2	20	30388830	30388879	3.27368	5.1444	17.419	4.67541e-30	2.49616e-28	4.565	8.453	0.576	1.048
6040601	ADD2	2	70900387	70900436	2.68931	3.40422	17.3895	5.24237e-30	2.79166e-28	3.161	5.783	0.546	0.402
7550730	MND1	4	154315475:154315489	154318371:154318406	2.43401	4.06929	17.3738	5.57249e-30	2.95985e-28	3.724	6.269	0.519	0.358
4050671	GNG4	1	235714387	235714436	2.19146	3.92371	17.3578	5.93023e-30	3.14181e-28	3.691	5.599	0.432	0.645
2120398	NA	4	57195420	57195469	1.74856	4.33535	17.3462	6.20384e-30	3.27838e-28	4.121	5.887	0.311	0.391
7000369	CD14	5	140011580	140011629	-3.17489	10.0669	-17.3077	7.20881e-30	3.79976e-28	10.516	7.27	0.575	0.931
6040653	TRIM6	11	5633956	5634005	2.25437	4.38787	17.2892	7.74646e-30	4.07279e-28	4.052	6.217	0.449	0.405
3190524	KNTC1	12	123109184	123109233	2.28527	5.3505	17.2685	8.40094e-30	4.40571e-28	4.945	7.421	0.492	0.28
2490400	MUC6	11	1016343	1016392	2.55421	4.54082	17.2646	8.52714e-30	4.4606e-28	4.215	6.351	0.365	1.091
6900612	DSTN	20	17588359	17588408	-1.66192	8.95661	-17.2468	9.14335e-30	4.77089e-28	9.178	7.467	0.364	0.466
4200543	GPX7	1	53074304	53074353	2.7445	5.74044	17.2399	9.39165e-30	4.88814e-28	5.269	8.24	0.569	0.41
1190746	ACSL6	5	131296260	131296309	1.91841	4.36177	17.1995	1.09971e-29	5.70939e-28	4.117	6.245	0.337	0.59
20364	MKI67	10	129895246	129895295	2.88522	3.59241	17.1834	1.17123e-29	6.06551e-28	3.285	6.201	0.617	0.353
5810296	GP1BA	17	4837992	4838041	1.36446	5.15327	17.1674	1.247e-29	6.44178e-28	4.971	6.37	0.238	0.39
1190750	SLC41A2	12	105199069	105199118	-3.0939	6.51605	-17.1664	1.25199e-29	6.45146e-28	7.083	3.793	0.655	0.487
3390767	CYP2C9	10	96748683	96748732	-6.30103	9.79544	-17.1442	1.36556e-29	7.01923e-28	10.963	3.792	1.062	2.214
5220615	RHD	1	25633170	25633219	3.64474	3.49838	17.1432	1.37083e-29	7.0289e-28	3.05	6.914	0.523	1.53
4230068	RNASEH2A	19	12924196	12924245	2.34415	4.81678	17.1115	1.55217e-29	7.93907e-28	4.484	6.809	0.502	0.436
20446	CEBPB	20	48808976	48809025	-2.29522	11.1773	-17.0927	1.67108e-29	8.52623e-28	11.483	8.813	0.405	0.736
7400070	TBC1D22B	6	37300420	37300469	1.9042	4.54236	17.066	1.85574e-29	9.44513e-28	4.286	6.084	0.445	0.357
1170196	CLEC4G	19	7794030	7794079	-3.79655	7.58145	-17.0469	2.00066e-29	1.01578e-27	8.253	3.841	0.777	1.039
4120411	ARHGEF2	1	155916723	155916772	2.22541	8.19647	17.0296	2.14128e-29	1.08451e-27	7.896	10.01	0.48	0.358
5080561	BARD1	2	215593458	215593507	2.16079	4.75165	17.022	2.20663e-29	1.11489e-27	4.43	6.653	0.416	0.392
6860392	UGT2B17	4	69403475	69403524	-3.16522	11.5822	-17.0205	2.2192e-29	1.11851e-27	12.162	8.906	0.564	1.129
3120114	HIST1H2AM	6	27860831	27860880	2.05768	3.9559	16.9707	2.70046e-29	1.35777e-27	3.711	5.815	0.402	0.604
3890544	NUP37	12	102468162	102468211	1.76252	6.88959	16.9633	2.78012e-29	1.39444e-27	6.663	8.632	0.35	0.556
3520372	CES2	16	66978864	66978913	-3.36232	9.94901	-16.9295	3.17682e-29	1.58956e-27	10.563	6.727	0.652	0.873
2640528	NPRL3	16	135848	135897	2.13965	7.57868	16.9141	3.37475e-29	1.68453e-27	7.305	9.285	0.539	0.479
1190575	CALN1	7	71407244	71407293	-1.6634	10.8451	-16.9044	3.50668e-29	1.74617e-27	11.056	9.452	0.297	0.415
7210377	GPR37	7	124386617	124386666	-3.23077	6.81996	-16.8836	3.80809e-29	1.89171e-27	7.219	3.943	0.757	0.425
520528	SPDL1	5	169031368	169031417	2.3282	4.46968	16.8826	3.82266e-29	1.89441e-27	4.214	6.584	0.517	0.37
4560672	ENPEP	4	111482757	111482806	-3.29673	8.04117	-16.845	4.43435e-29	2.19231e-27	8.516	5.04	0.665	0.812
1070292	GPSM2	1	109466728	109466777	3.05859	3.76333	16.8343	4.62738e-29	2.28229e-27	3.422	6.681	0.595	0.877
2120326	GRB14	2	165349646	165349695	-3.75967	8.48392	-16.8121	5.05249e-29	2.48604e-27	9.129	5.113	0.772	0.756
730482	IKZF1	7	50470129	50470178	2.91309	5.44364	16.8097	5.09942e-29	2.50318e-27	5.059	7.99	0.578	0.768
6650053	MCM3	6	52128938	52128987	2.06159	8.7276	16.8017	5.26372e-29	2.57773e-27	8.43	10.583	0.443	0.162
1690259	PAPSS2	10	89506792	89506841	-2.7641	8.50875	-16.7941	5.42577e-29	2.65082e-27	8.92	5.925	0.629	0.627
6770279	ERMAP	1	43310316	43310365	2.76977	6.99403	16.7872	5.57652e-29	2.71806e-27	6.67	9.683	0.5	0.859
6040398	SLC22A4	5	131676257	131676306	3.06699	4.52716	16.7771	5.80232e-29	2.82148e-27	4.074	7.385	0.563	0.86
2470450	NA	8	25368260	25368309	1.82174	4.19947	16.7254	7.12392e-29	3.45602e-27	3.965	5.935	0.327	0.502
510435	PKIA	8	79515320	79515369	2.20849	3.82381	16.7196	7.28971e-29	3.52818e-27	3.555	5.67	0.451	0.504
1510521	PAFAH1B3	19	42801199	42801248	3.84821	6.02817	16.7096	7.58502e-29	3.66256e-27	5.408	9.131	0.913	0.641
4900309	C2orf88	2	191064770	191064819	2.63627	5.60473	16.6864	8.3181e-29	4.00719e-27	5.127	8.193	0.648	0.551
5390672	DIAPH3	13	60348862	60348911	1.86829	4.18117	16.678	8.60084e-29	4.13379e-27	3.96	5.736	0.361	0.315
2190408	UPK1A	19	36169289	36169338	1.62227	4.20671	16.66	9.24054e-29	4.43097e-27	4.016	5.382	0.405	0.481
3440717	APOC4-APOC2	19	45448472	45448521	-5.13105	9.89869	-16.6542	9.45636e-29	4.52398e-27	10.772	4.634	0.928	1.832
4900747	SMCO4	11	93211803	93211852	-2.041	8.71046	-16.6406	9.98347e-29	4.76515e-27	9.009	6.888	0.433	0.605
6650152	SLC22A1	6	160575874	160575923	-5.58833	9.27348	-16.6305	1.03924e-28	4.94895e-27	10.372	3.75	1.004	1.749
7380110	CDK4	12	58142209	58142258	1.41835	8.16528	16.6199	1.08394e-28	5.14996e-27	7.933	9.417	0.298	0.268
3180553	RHNO1	12	2998320	2998369	1.87758	5.47299	16.5872	1.23508e-28	5.85463e-27	5.215	7.134	0.386	0.518
6380370	CCND3	6	41902735	41902784	2.14216	8.2961	16.5631	1.35969e-28	6.43058e-27	7.956	10.032	0.467	0.424
5720438	GPX8	5	54460446	54460495	2.38362	4.40249	16.5565	1.3958e-28	6.58632e-27	4.041	6.618	0.455	0.925
5700086	CENPK	5	64814327	64814376	2.49482	4.24234	16.543	1.47316e-28	6.93555e-27	3.829	6.647	0.45	0.755
990025	SHCBP1	16	46615043	46615092	1.70898	3.70339	16.5206	1.61111e-28	7.56783e-27	3.493	5.33	0.32	0.5
3520601	MPO	17	56347642	56347691	1.94404	4.24785	16.497	1.77047e-28	8.29758e-27	3.992	6.041	0.385	0.534
670014	XRCC3	14	104164120	104164169	1.46022	4.62044	16.4918	1.80783e-28	8.45354e-27	4.399	5.823	0.325	0.215
7040161	HELLS	10	96361616	96361665	2.02688	4.15249	16.4839	1.86553e-28	8.70372e-27	3.829	5.976	0.493	0.204
3450408	CCDC34	11	27360381	27360430	3.014	5.19137	16.481	1.8873e-28	8.7855e-27	4.801	8.059	0.705	0.403
2320286	JARID2	6	15521923	15521972	2.11442	5.16466	16.4804	1.89235e-28	8.78926e-27	4.961	7.08	0.392	0.641
2570100	ABCA7	19	1065127	1065176	1.97892	4.61359	16.4585	2.06524e-28	9.57081e-27	4.285	6.348	0.43	0.553
1500553	NUSAP1	15	41673141	41673190	4.39914	6.47822	16.4574	2.07451e-28	9.59229e-27	5.756	10.353	0.957	0.296
70181	NAP1L4	11	2965855	2965904	1.51341	8.52132	16.4272	2.34137e-28	1.08021e-26	8.345	9.819	0.32	0.271
6480349	SSBP2	5	80715854	80715903	2.04299	5.71316	16.4095	2.51373e-28	1.15715e-26	5.332	7.573	0.447	0.352
1230767	IFITM2	11	309223	309272	-1.91273	11.4325	-16.3732	2.90823e-28	1.33579e-26	11.634	9.592	0.42	0.584
20241	SLC7A1	13	30083629	30083678	3.90826	5.95922	16.3716	2.92625e-28	1.34109e-26	5.357	9.326	0.911	0.303
6380327	PDSS2	6	107473944	107473993	-1.60936	7.86243	-16.371	2.93341e-28	1.34141e-26	8.137	6.53	0.34	0.398
2030630	SKA1	18	47920189	47920238	1.92486	4.23764	16.3567	3.10651e-28	1.41743e-26	3.968	5.946	0.401	0.467
2470132	CPN2	3	194060656	194060705	-1.86785	10.9005	-16.3538	3.14327e-28	1.43105e-26	11.15	9.335	0.333	0.58
1050672	CKAP2	13	53049828	53049877	2.07219	4.84625	16.348	3.21753e-28	1.46165e-26	4.543	7.039	0.429	0.778
7100072	PFKM	12	48539689	48539738	1.82775	5.12725	16.3474	3.22546e-28	1.46205e-26	4.934	6.895	0.312	0.622
3440025	AGPAT4	6	161551217	161551266	1.9126	4.03594	16.3221	3.57117e-28	1.61521e-26	3.8	5.652	0.425	0.521
6400224	EHBP1L1	11	65359947	65359996	2.19209	6.06219	16.3019	3.87339e-28	1.74809e-26	5.703	7.937	0.498	0.319
7570148	LMNB2	19	2428329	2428378	2.35817	5.86512	16.2658	4.47936e-28	2.01717e-26	5.517	7.843	0.514	0.337
3390438	PLA2G7	6	46675852	46675901	3.23195	5.47402	16.2638	4.51478e-28	2.02871e-26	5.057	8.377	0.766	0.56
3870372	MND1	4	154336175	154336224	2.46425	3.74544	16.2365	5.0404e-28	2.26e-26	3.375	5.861	0.495	0.56
1470598	PARP3	3	51982800	51982849	-2.42398	7.93599	-16.208	5.65454e-28	2.52989e-26	8.331	5.669	0.517	0.4
7330201	TRIM59	3	160156150	160156199	2.55507	3.59478	16.2074	5.66924e-28	2.531e-26	3.312	5.806	0.478	0.557
5960133	NFIB	9	14087771	14087820	-1.8518	8.71832	-16.1985	5.87555e-28	2.61746e-26	9.022	6.985	0.388	0.531
6420630	SCARA3	8	27530318	27530367	2.9461	3.96069	16.1966	5.92231e-28	2.63263e-26	3.622	6.574	0.758	0.621
2470356	SLC22A1	6	160577029	160577078	-4.52662	9.26915	-16.1043	8.60099e-28	3.81361e-26	10.172	4.717	0.895	1.378
3800474	ZWINT	10	58118156	58118205	3.13096	4.75404	16.1039	8.61584e-28	3.81361e-26	4.25	7.591	0.726	0.319
3120474	KIAA1671	22	25593092	25593141	-1.61103	8.73373	-16.103	8.64674e-28	3.81913e-26	9.005	7.336	0.349	0.411
240035	RUNDC3B	7	87459669	87459718	-3.1225	7.37203	-16.0933	8.99134e-28	3.96289e-26	7.865	4.54	0.634	0.857
870497	CCNE1	19	30313145	30313194	1.87167	3.93006	16.092	9.04049e-28	3.97609e-26	3.693	5.665	0.36	0.594
1110538	INCENP	11	61919671	61919720	1.85322	4.0099	16.0849	9.30262e-28	4.08271e-26	3.789	5.549	0.443	0.285
2630102	CCDC28B	1	32670847	32670896	2.02308	4.11677	16.0525	1.06078e-27	4.64028e-26	3.879	5.77	0.373	0.778
3460161	RAB3IL1	11	61664820	61664869	2.44285	7.46258	16.0523	1.06179e-27	4.64028e-26	7.177	9.538	0.556	0.531
4880376	UBE2O	17	74386028	74386077	2.54022	5.57813	16.0478	1.08125e-27	4.71538e-26	5.208	7.807	0.591	0.426
5960176	SCARNA22	4	1976429	1976478	2.511	5.09957	16.0389	1.12131e-27	4.8798e-26	4.704	7.33	0.531	0.683
5090278	GPX2	14	65406154	65406203	-5.17506	9.98293	-16.0215	1.20299e-27	5.22432e-26	10.61	5.151	1.281	1.391
3780452	IFIT1B	10	91144683	91144732	3.07556	3.47008	15.9948	1.34103e-27	5.8116e-26	3.101	6.356	0.544	1.315
2760603	CDK1	10	62547911	62547960	2.17736	4.06234	15.9733	1.46334e-27	6.3284e-26	3.75	6.311	0.418	0.815
4290390	VCAM1	1	101204019	101204068	3.20232	5.9918	15.9592	1.55007e-27	6.68952e-26	5.546	9.029	0.849	0.777
4560450	E2F7	12	77415398	77415447	1.62407	3.91789	15.957	1.56382e-27	6.73485e-26	3.702	5.457	0.377	0.35
6020170	MCM4	8	48889351	48889400	3.016	5.9159	15.9307	1.74082e-27	7.48156e-26	5.427	8.617	0.71	0.33
6620360	COX14	12	50513954	50514003	-1.79167	7.43796	-15.8919	2.03865e-27	8.74339e-26	7.588	5.962	0.378	0.585
6550064	PRDX2	19	12911972	12912021	2.22356	8.0375	15.8729	2.20294e-27	9.42848e-26	7.769	10.262	0.374	0.902
6110332	ARHGAP19	10	98982247	98982296	2.01855	5.3047	15.8579	2.34142e-27	1.00005e-25	5.085	7.199	0.38	0.73
3390017	CNDP2	18	72188171	72188220	-1.34079	11.2426	-15.84	2.51973e-27	1.07399e-25	11.377	10.116	0.279	0.285
4670750	TNFRSF1A	12	6438187	6438236	-1.68915	9.15997	-15.8279	2.64731e-27	1.12606e-25	9.407	7.567	0.369	0.38
5900017	DIAPH3	13	60348903	60348952	2.0303	3.78196	15.7785	3.24013e-27	1.3754e-25	3.508	5.514	0.446	0.239
2360626	TPRA1	3	127292141	127292190	2.39547	6.05041	15.7762	3.26943e-27	1.385e-25	5.706	7.735	0.473	0.93
1470632	UROS	10	127477210	127477259	2.0525	8.48524	15.7677	3.38517e-27	1.4311e-25	8.235	10.224	0.491	0.425
5050270	SALL4	20	50400766	50400815	2.67941	4.28219	15.7472	3.68229e-27	1.55354e-25	3.847	6.623	0.562	0.563
1500681	LRRCC1	8	86048175:86048199	86049699:86049724	2.14265	6.32111	15.7353	3.86593e-27	1.6277e-25	5.997	8.119	0.475	0.359
2140196	HPX	11	6452886	6452935	-2.23105	12.8589	-15.6944	4.57237e-27	1.92123e-25	13.219	11.029	0.329	0.99
4920221	C7	5	40982796	40982845	-3.85348	8.76429	-15.6911	4.63368e-27	1.94305e-25	9.426	5.237	0.922	1.267
780528	NA	15	97094652	97094701	3.22087	7.09467	15.6379	5.76497e-27	2.41255e-25	6.585	9.857	0.782	0.449
990189	CEP152	15	49030589	49030638	1.83824	3.97635	15.637	5.78632e-27	2.4166e-25	3.843	5.512	0.377	0.485
2690411	SYBU	8	110586849	110586898	-3.54565	8.3101	-15.6236	6.11344e-27	2.54809e-25	8.732	4.932	0.746	1.142
6200382	NMNAT3	3	139279140	139279189	2.12048	5.57213	15.6188	6.23603e-27	2.59396e-25	5.342	7.405	0.434	0.36
2030736	SEPHS2	16	30455065	30455114	-1.82417	9.47541	-15.5947	6.88595e-27	2.85857e-25	9.759	7.595	0.389	0.467
4070333	EVA1A	2	75720110	75720159	-2.7558	8.03778	-15.5812	7.28017e-27	3.01618e-25	8.459	5.658	0.636	0.807
2690541	TPGS2	18	34376577	34376626	1.91486	5.77356	15.5636	7.82777e-27	3.23657e-25	5.556	7.643	0.395	0.699
6770242	MARCKSL1	1	32799785	32799834	2.21929	7.60277	15.5245	9.19696e-27	3.79512e-25	7.308	9.649	0.492	0.208
620450	RNASEH2B	13	51530501	51530550	2.03748	6.55754	15.518	9.44493e-27	3.8897e-25	6.405	8.367	0.772	0.483
670609	RAB2B	14	21927305	21927354	1.82789	8.22773	15.5144	9.58851e-27	3.94099e-25	7.971	9.633	0.37	0.491
1690563	SAA1	11	18291321	18291370	-7.09073	10.8032	-15.5032	1.00394e-26	4.11815e-25	13.039	3.907	1.911	2.42
2650736	AKR1C4	10	5260719	5260768	-5.70706	10.2315	-15.4928	1.04782e-26	4.28964e-25	11.311	4.519	1.126	1.95
3890349	HIST1H4C	6	26104435	26104484	2.25037	11.1613	15.4732	1.13657e-26	4.63819e-25	10.839	13.184	0.54	0.201
360114	CTXN1	19	7989403	7989452	2.41217	3.93268	15.473	1.13744e-26	4.63819e-25	3.609	5.662	0.471	0.856
840014	TPMT	6	18128703	18128752	-2.0991	8.97253	-15.4328	1.34269e-26	5.46441e-25	9.279	6.966	0.42	0.567
3840092	PFAS	17	8173590	8173639	1.67568	6.76806	15.4156	1.44209e-26	5.85742e-25	6.593	8.398	0.44	0.374
6290168	ADIRF	10	88730439	88730488	-4.09712	9.06313	-15.4096	1.47834e-26	5.9929e-25	9.572	5.026	0.841	1.687
130347	NDE1	16	15818854	15818903	1.77252	5.67696	15.3944	1.57393e-26	6.36795e-25	5.458	7.102	0.357	0.513
1820195	ZCCHC3	20	280550	280599	1.3215	5.16196	15.3891	1.60892e-26	6.49684e-25	4.982	6.342	0.304	0.427
6250484	CFH	1	196670606	196670655	-3.587	10.0736	-15.373	1.72011e-26	6.93231e-25	10.68	6.272	0.563	1.68
3170187	MZT1	13	73284094	73284143	2.1881	4.98101	15.3657	1.77314e-26	7.13214e-25	4.679	7.039	0.458	0.785
50192	DARC	1	159175984	159176033	3.7267	4.59855	15.3484	1.90481e-26	7.63213e-25	3.904	7.89	0.889	0.573
1980039	NEIL3	4	178283443	178283492	1.71872	3.86798	15.3233	2.11339e-26	8.45152e-25	3.618	5.451	0.399	0.35
6330725	BCL3	19	45263104	45263153	-3.10369	7.77683	-15.3046	2.2843e-26	9.11739e-25	8.26	4.653	0.766	0.747
7550021	TTC25	17	40117503	40117552	2.34148	3.96341	15.2917	2.41018e-26	9.60133e-25	3.627	5.886	0.517	0.556
4900424	TRPM8	2	234927580	234927629	-3.8305	7.02379	-15.2767	2.56492e-26	1.01981e-24	7.55	3.5	0.85	1.023
7330392	TAPSAR1;TAP1	6	32813110	32813159	-2.3851	7.38995	-15.2697	2.6402e-26	1.04774e-24	7.691	5.276	0.51	0.461
5290703	DCK	4	71895647	71895696	2.48785	5.63359	15.261	2.73741e-26	1.08424e-24	5.304	8.217	0.554	1.202
3310546	E2F4	16	67232606	67232655	1.59139	7.67661	15.241	2.97515e-26	1.17615e-24	7.454	9.108	0.401	0.288
1500470	MED25	19	50339628:50339664	50340104:50340117	2.0072	5.34214	15.2382	3.01056e-26	1.18788e-24	5.039	6.884	0.536	0.544
4260050	CASC5	15	40954363	40954412	1.65439	4.40092	15.2266	3.15904e-26	1.2441e-24	4.23	5.865	0.405	0.325
6770408	MCM2	3	127340962	127341011	3.51867	5.10175	15.2144	3.32399e-26	1.30657e-24	4.556	8.254	0.937	0.501
3990341	EVA1A	2	75720198	75720247	-2.86244	8.35917	-15.2087	3.40388e-26	1.33544e-24	8.841	5.985	0.66	0.881
6200468	CKS2	9	91926187	91926236	2.57535	5.85097	15.2062	3.43892e-26	1.34664e-24	5.473	8.098	0.633	0.6
4730196	TK1	17	76170481	76170530	3.18118	5.61479	15.1808	3.82292e-26	1.49418e-24	5.094	8.318	0.726	0.47
5220379	FMO3	1	171086461	171086510	-5.98394	10.2109	-15.1594	4.18016e-26	1.63073e-24	11.455	3.893	1.221	2.183
4250497	ABCC13	21	15663473	15663522	1.80682	4.13252	15.1574	4.21488e-26	1.64119e-24	3.863	5.624	0.343	0.602
6860154	FXYD2;FXYD6-FXYD2	11	117695370	117695419	3.58715	5.92941	15.1283	4.75854e-26	1.8494e-24	5.357	9.128	0.853	0.262
7320612	C4orf21	4	113461021	113461070	1.67526	4.56708	15.1169	4.98923e-26	1.93543e-24	4.358	6.014	0.402	0.432
1510750	ADH1C	4	100261731	100261780	-6.69176	10.5613	-15.113	5.07277e-26	1.96416e-24	11.934	3.919	1.41	2.444
70026	SYNGR1	22	39772100	39772149	2.01066	3.91273	15.1045	5.25647e-26	2.03149e-24	3.633	5.73	0.428	0.589
240523	EVA1A	2	75719816	75719865	-2.57205	10.0375	-15.0935	5.5029e-26	2.12277e-24	10.423	7.95	0.55	0.87
4850735	TAF4B	18	23971116	23971165	1.55053	3.97409	15.0397	6.89091e-26	2.65326e-24	3.812	5.263	0.335	0.513
10379	ST6GALNAC4	9	130670340	130670389	2.86527	4.83466	15.0336	7.06771e-26	2.71628e-24	4.313	7.373	0.669	0.553
4730504	ZFHX4-AS1	8	77523481	77523530	1.33049	4.17645	15.0059	7.93983e-26	3.04581e-24	3.992	5.239	0.311	0.23
6980382	TRMU	22	46729367	46729416	1.86466	4.0505	14.9768	8.96926e-26	3.43435e-24	3.795	5.69	0.415	0.361
5860411	TUBG1	17	40766971	40767020	2.49492	6.72721	14.9567	9.75592e-26	3.72867e-24	6.263	8.84	0.636	0.378
3890309	RFC3	13	34411319	34411368	1.54366	4.61217	14.9484	1.01016e-25	3.85366e-24	4.376	6.136	0.374	0.354
1820279	TSPAN18	11	44952798	44952847	2.25546	5.96588	14.931	1.08671e-25	4.13809e-24	5.644	7.878	0.435	0.962
2340392	MELK	9	36677223	36677272	2.01112	4.26356	14.9276	1.10237e-25	4.18902e-24	3.892	6.005	0.463	0.385
3140743	TACC2	10	124013617	124013666	-1.78214	7.07147	-14.9272	1.10413e-25	4.18902e-24	7.276	5.611	0.414	0.506
6130215	PLK1	16	23701573	23701622	2.04445	4.0085	14.9017	1.22925e-25	4.65519e-24	3.734	5.709	0.478	0.448
5820424	BST2	19	17513752	17513801	-2.49817	9.36754	-14.8952	1.26332e-25	4.77551e-24	9.704	7.216	0.914	0.787
130324	TMPRSS2	21	42836804	42836853	-3.3208	6.97541	-14.8918	1.28118e-25	4.83417e-24	7.426	4.025	0.818	0.681
130400	APOF	12	56754484	56754533	-4.02433	9.7137	-14.8912	1.28459e-25	4.83823e-24	10.401	5.816	0.907	1.119
6100356	ALPL	1	21904751	21904800	-2.718	9.75429	-14.8827	1.3317e-25	5.00656e-24	10.048	7.335	0.651	0.749
6520470	NA	2	144700004	144700053	-2.45365	6.90339	-14.8822	1.33447e-25	5.00789e-24	7.237	4.818	0.768	0.634
3060192	GINS3	16	58439698	58439747	2.19584	4.65166	14.8753	1.37341e-25	5.1447e-24	4.359	6.677	0.558	0.434
6510685	NA	8	91992590	91992639	1.83172	3.81173	14.872	1.39292e-25	5.20836e-24	3.63	5.554	0.364	0.563
2230035	KRT13	17	39657530	39657579	2.08433	3.38977	14.8662	1.42718e-25	5.32687e-24	3.12	5.175	0.524	0.453
3460739	RAB17	2	238483068	238483117	-2.76479	9.90845	-14.8642	1.43933e-25	5.36254e-24	10.301	7.436	0.641	0.837
2360491	NARF	17	80445947	80445996	2.58708	6.58501	14.8628	1.4478e-25	5.38442e-24	6.142	8.66	0.656	0.58
1050619	NPM3	10	103541206	103541255	1.62777	6.09746	14.8562	1.48859e-25	5.5262e-24	5.834	7.493	0.433	0.34
6280520	TMEM45A	3	100295941	100295990	-2.97283	8.34319	-14.8458	1.55481e-25	5.76169e-24	8.726	6.157	0.773	0.856
6250646	SLC27A5	19	59009967	59010016	-3.68315	9.44126	-14.8388	1.6016e-25	5.92448e-24	9.999	5.852	0.901	1.027
1010592	CD36	7	80305834	80305883	3.88966	6.67155	14.8267	1.68507e-25	6.22214e-24	6.186	10.411	1.046	0.914
1990204	NA	16	74701599	74701648	2.06121	4.53138	14.8196	1.73649e-25	6.40059e-24	4.276	6.282	0.534	0.442
6380079	FAM53B	10	126308260	126308309	1.63667	5.01434	14.8111	1.80004e-25	6.62306e-24	4.823	6.383	0.401	0.384
4890270	LY6E	8	144103514	144103563	-2.95628	9.91955	-14.8097	1.81074e-25	6.65061e-24	10.443	7.527	0.754	0.721
7150292	TRNP1	1	27326862	27326911	2.81636	5.48541	14.7903	1.96458e-25	7.20288e-24	5.094	7.72	0.693	0.636
7210326	PSMB8	6	32808665	32808714	-2.41272	7.61559	-14.7816	2.03787e-25	7.45839e-24	7.908	5.326	0.588	0.571
630114	EVC2	4	5564325	5564374	-2.75067	8.173	-14.7804	2.04824e-25	7.48311e-24	8.54	5.574	0.637	0.734
3120088	TRIM71	3	32933238	32933287	2.62051	3.22851	14.7713	2.12903e-25	7.76458e-24	2.952	5.772	0.59	0.868
540224	RALYL	8	85777087	85777136	2.0718	4.48186	14.7591	2.24072e-25	8.15755e-24	4.191	6.318	0.508	0.403
2490612	ADH1B	4	100227611	100227660	-5.73672	9.63565	-14.7522	2.30682e-25	8.38346e-24	10.748	3.803	1.271	2.076
2650164	FGGY	1	60139735	60139784	-2.49366	9.22598	-14.7323	2.50942e-25	9.10379e-24	9.6	6.884	0.596	0.607
2070605	ACAT1	11	108017996	108018045	-2.57277	11.2387	-14.7302	2.53185e-25	9.1691e-24	11.672	9.015	0.576	0.898
1780279	CYP4F22	19	15662820	15662869	-3.46738	6.21068	-14.7272	2.56383e-25	9.26871e-24	6.778	2.893	0.832	0.921
5090372	CDA	1	20945203	20945252	-2.49337	6.67857	-14.72	2.64359e-25	9.5404e-24	7.125	4.394	0.633	0.65
2570131	HPS1	10	100189191	100189240	2.23939	4.54705	14.7047	2.81994e-25	1.01591e-23	4.234	6.398	0.572	0.651
3710343	ITIH4	3	52847228	52847277	-3.12545	7.06944	-14.6999	2.87768e-25	1.03492e-23	7.498	4.143	0.759	0.924
6900750	HDAC2	6	114262206	114262255	1.7866	8.31282	14.6943	2.94628e-25	1.05775e-23	8.16	10.013	0.488	0.3
2190010	RACGAP1	12	50383250	50383299	2.97506	4.2894	14.6891	3.01194e-25	1.07945e-23	3.826	7.248	0.68	0.888
1450603	MIS18BP1	14	45672436	45672485	2.0557	5.98574	14.6793	3.13994e-25	1.12338e-23	5.761	7.714	0.46	0.534
4070091	RORC	1	151778901	151778950	-3.54261	7.11353	-14.669	3.27902e-25	1.17112e-23	7.7	3.661	0.832	0.982
6450440	PTGR1	9	114332388	114332437	-2.72115	10.7247	-14.657	3.44995e-25	1.23005e-23	11.121	8.456	0.602	0.955
3420554	PBK	8	27667279	27667328	3.50491	3.78915	14.6488	3.57254e-25	1.27157e-23	3.232	6.959	0.844	0.483
4610341	TMEM45A	3	100277416:100277434	100287666:100287697	-2.69203	7.21702	-14.6394	3.71746e-25	1.32088e-23	7.531	5.045	0.626	0.631
2750066	NA	7	102989037	102989086	-2.15224	6.47263	-14.6373	3.75102e-25	1.33052e-23	6.798	4.725	0.83	0.54
6020746	CMTM3	16	66646989	66647038	1.93936	4.11886	14.5997	4.39818e-25	1.55741e-23	3.892	5.928	0.539	0.557
620626	NAT2	8	18258597	18258646	-4.84772	8.12137	-14.5968	4.45392e-25	1.57445e-23	8.956	3.611	1.09	1.228
2480192	SESN3	11	94906422	94906471	1.75979	4.1841	14.5864	4.65314e-25	1.64207e-23	3.916	5.861	0.395	0.642
1190719	NEFH	22	29887129	29887178	1.27726	4.26612	14.5534	5.35422e-25	1.88627e-23	4.12	5.301	0.281	0.397
6400358	CD1D	1	158154221	158154270	-2.67157	6.79247	-14.535	5.78862e-25	2.03584e-23	7.23	4.457	0.652	0.484
3130441	HIF3A	19	46846439	46846488	1.96095	3.56643	14.524	6.06703e-25	2.13014e-23	3.37	5.272	0.432	0.527
4560088	PRKCQ-AS1	10	6626183	6626232	1.73216	4.44973	14.4987	6.75383e-25	2.36727e-23	4.231	5.968	0.421	0.377
4920053	BTG3	21	18966441	18966490	2.42675	6.16017	14.4956	6.84294e-25	2.39445e-23	5.795	8.298	0.56	0.739
10673	PLXNB2	22	50713640	50713689	-1.72547	8.19786	-14.4725	7.55256e-25	2.6383e-23	8.426	6.654	0.402	0.593
1340360	RCC2	1	17733424	17733473	1.85096	7.56397	14.4688	7.66993e-25	2.67479e-23	7.278	9.094	0.457	0.328
3710500	IGDCC4	15	65674476	65674525	1.81647	3.8644	14.4679	7.7009e-25	2.68108e-23	3.693	5.593	0.363	0.587
7150349	TPD52L1	6	125569460	125569509	-2.20005	7.05588	-14.4628	7.87039e-25	2.73549e-23	7.366	5.16	0.569	0.62
3440376	FECH	18	55216060	55216109	2.11062	4.54231	14.4623	7.88661e-25	2.73654e-23	4.308	6.596	0.487	0.867
5290608	RARRES2	7	150035734	150035783	-2.22108	10.8286	-14.4522	8.23354e-25	2.85214e-23	11.172	8.664	0.559	0.708
3420632	PSMB8	6	32808616	32808665	-2.11155	7.13806	-14.4415	8.61634e-25	2.97976e-23	7.332	5.075	0.552	0.587
4150360	WDHD1	14	55406982	55407031	1.47974	4.00015	14.4397	8.68386e-25	2.9981e-23	3.851	5.426	0.346	0.509
6250349	NA	8	27534195	27534244	2.09567	4.40022	14.4214	9.38732e-25	3.23558e-23	4.132	6.269	0.529	0.387
4590377	ANKRD35	1	145568428	145568477	-2.32408	6.19938	-14.4117	9.78382e-25	3.36664e-23	6.572	4.128	0.564	0.504
610201	HES6	2	239146985	239147034	2.96028	5.88694	14.4081	9.9357e-25	3.41323e-23	5.421	8.54	0.805	0.468
1570348	CCND2	12	4414006	4414055	2.02881	5.37078	14.4015	1.02202e-24	3.50515e-23	5.109	7.398	0.509	0.542
7200270	CHEK1	11	125525214	125525263	2.03625	4.23699	14.3913	1.06751e-24	3.65513e-23	3.927	6.354	0.43	0.739
6220377	CREBL2	12	12797916	12797965	-1.34	5.64788	-14.3805	1.11767e-24	3.82056e-23	5.848	4.501	0.441	0.252
2370072	PRR11	17	57278923	57278972	2.52357	3.59197	14.3785	1.12723e-24	3.84687e-23	3.347	6.052	0.585	0.592
1450358	HBD	11	5254175	5254224	3.30932	4.76763	14.369	1.17367e-24	3.99878e-23	4.192	7.797	0.846	0.656
4250364	HPGD	4	175411901	175411950	-3.93601	8.20226	-14.3666	1.18612e-24	4.03455e-23	8.973	4.497	0.97	1.112
3360279	CFH	1	196658692	196658741	-3.68477	11.1354	-14.3609	1.21497e-24	4.12592e-23	11.785	7.427	0.541	1.975
7000377	PHIP	6	79650489	79650538	1.9535	7.25989	14.3478	1.28531e-24	4.35764e-23	7.049	8.869	0.47	0.399
290615	CNRIP1	2	68544289	68544338	1.61307	4.06639	14.3408	1.32422e-24	4.48222e-23	3.847	5.481	0.372	0.364
2070059	PARP10	8	145051331	145051380	-2.39441	7.28833	-14.331	1.38092e-24	4.66344e-23	7.583	5.028	0.527	0.783
2850092	BBS7	4	122745775	122745824	1.52188	4.9769	14.3307	1.38226e-24	4.66344e-23	4.804	6.315	0.36	0.275
6940364	CP	3	148904331	148904380	-4.16543	8.67081	-14.3251	1.41607e-24	4.76975e-23	9.362	5.022	1.011	0.882
3440408	HPR	16	72110690	72110739	-3.45177	8.50212	-14.3243	1.42118e-24	4.77916e-23	9.114	5.33	0.847	0.956
2640411	SUN2	22	39130815	39130864	-1.67528	10.7633	-14.3201	1.4469e-24	4.85778e-23	10.983	9.169	0.415	0.507
3930392	ANG	14	21162178	21162227	-2.2333	12.6213	-14.3139	1.48562e-24	4.9797e-23	13.048	10.576	0.461	0.76
3310538	CD36	7	80302703:80302726	80303299:80303325	3.65769	7.10987	14.2958	1.60483e-24	5.3706e-23	6.662	10.695	1.07	0.545
5050138	NT5M	17	17250641	17250690	2.01227	3.80539	14.286	1.67399e-24	5.59302e-23	3.555	5.395	0.457	0.423
2640192	BNIP3L	8	26269939	26269988	2.50973	6.85427	14.2764	1.7437e-24	5.81654e-23	6.546	9.281	0.641	0.903
4760300	ZMYND8	20	45838757	45838806	1.72819	5.56439	14.2707	1.78698e-24	5.95132e-23	5.273	7.046	0.458	0.361
990075	BMP4	14	54416725	54416774	2.02977	5.61131	14.2566	1.89796e-24	6.31079e-23	5.253	7.433	0.565	0.35
620386	INS-IGF2	11	2154263	2154312	3.9202	6.55903	14.25	1.95302e-24	6.48345e-23	6.208	10.037	1.139	1.005
6110095	CCDC15	11	124873782	124873831	1.89128	5.16108	14.239	2.04661e-24	6.78329e-23	4.941	6.561	0.432	0.614
5910364	ENOSF1;TYMS	18	673020	673069	3.30806	5.84071	14.2354	2.07857e-24	6.8782e-23	5.275	9.18	0.861	1.004
4920537	POLA2	11	65064972	65065021	1.74357	5.50973	14.2331	2.09904e-24	6.93485e-23	5.211	6.908	0.449	0.46
3360059	CASP2	7	143004639	143004688	1.434	7.57486	14.2172	2.24778e-24	7.41445e-23	7.357	8.827	0.373	0.258
4640576	PRKCQ	10	6469397	6469446	1.20703	4.60007	14.2061	2.35711e-24	7.76272e-23	4.443	5.632	0.325	0.277
5960368	BMP2K	4	79800432	79800481	2.23093	5.26204	14.1997	2.42233e-24	7.96484e-23	4.95	7.522	0.705	0.623
5690274	MCM6	2	136598168	136598217	3.04776	7.27612	14.1956	2.46566e-24	8.09449e-23	6.857	10.108	0.909	0.353
2810315	S100A6	1	153507183	153507232	2.72548	7.4186	14.18	2.63601e-24	8.64004e-23	6.989	9.681	0.653	0.497
2350747	ABLIM3	5	148639763	148639812	-2.61511	7.44298	-14.1565	2.91682e-24	9.54532e-23	7.73	5.096	0.753	0.344
380424	CFH	1	196648872	196648921	-4.07588	10.1417	-14.1399	3.1321e-24	1.02337e-22	10.861	6.153	0.807	1.904
2350504	TYMP	22	50964182	50964231	-2.698	10.0079	-14.1318	3.24335e-24	1.05805e-22	10.204	7.488	0.681	0.79
3370703	FEN1	11	61564459	61564508	2.40116	7.20956	14.1285	3.28946e-24	1.0714e-22	6.825	9.363	0.617	0.436
3120221	APOBEC3C	22	39414611	39414660	1.61006	4.76092	14.1227	3.37194e-24	1.09654e-22	4.489	6.133	0.362	0.466
1740273	SNRPN	15	25223553	25223602	1.53883	8.21728	14.1168	3.45937e-24	1.12321e-22	8.043	9.641	0.405	0.31
3390292	KLF9	9	72999838	72999887	-3.64982	9.24923	-14.1047	3.6438e-24	1.18124e-22	9.921	5.866	0.916	1.137
780600	HCP5	6	31433390	31433439	-3.00716	7.1739	-14.1019	3.68852e-24	1.19387e-22	7.533	4.32	0.727	0.679
60491	DGCR5	22	18981966	18982015	-2.66051	5.7992	-14.0969	3.76802e-24	1.2177e-22	6.075	3.486	0.761	0.497
2190278	SCARA3	8	27516988	27517037	2.27117	3.7004	14.0965	3.775e-24	1.21805e-22	3.462	5.748	0.638	0.299
3420593	LMNB1	5	126168477:126168494	126171915:126171947	1.91032	4.9045	14.0928	3.83494e-24	1.23547e-22	4.661	6.54	0.461	0.247
6270138	TACSTD2	1	59041226	59041275	-3.3622	6.42693	-14.0786	4.07655e-24	1.31127e-22	6.847	3.458	0.849	0.774
2600356	C4BPB	1	207263711	207263760	-2.87374	8.74989	-14.0627	4.36558e-24	1.40206e-22	9.153	6.463	0.686	0.969
60639	EZH2	7	148529734	148529783	2.4715	4.48528	14.0619	4.37993e-24	1.40449e-22	4.166	6.832	0.617	0.666
3390221	EIF4E3	3	71732288	71732337	-2.05671	6.45989	-14.0435	4.7423e-24	1.51834e-22	6.791	4.745	0.569	0.456
3460132	PAQR4	16	3023394	3023443	1.75349	5.1519	14.0339	4.9426e-24	1.58003e-22	4.873	6.6	0.49	0.354
4060044	NA	17	45236166	45236215	1.77238	4.31878	14.0294	5.03862e-24	1.60824e-22	4.043	5.832	0.435	0.511
2630332	UGT1A1	2	234669616	234669665	-4.60991	7.5728	-14.0275	5.08181e-24	1.61954e-22	8.374	3.356	1.11	1.087
1740131	HAO1	20	7863748	7863797	-3.84063	10.1186	-14.0214	5.21596e-24	1.65973e-22	10.874	6.344	0.823	1.515
1050440	ANKLE1	19	17397618	17397667	1.62923	3.86607	14.0163	5.33333e-24	1.69369e-22	3.68	5.486	0.375	0.524
6220180	ADCK3	1	227174906	227174955	-1.74053	8.42148	-14.016	5.33904e-24	1.69369e-22	8.639	6.903	0.442	0.366
1110037	DYRK3	1	206822282	206822331	1.76871	5.15722	14.0122	5.42857e-24	1.71946e-22	4.919	6.757	0.442	0.411
6660161	RNF144A	2	7183890	7183939	1.42513	4.80054	14.0086	5.5112e-24	1.74297e-22	4.588	6.002	0.343	0.236
5080576	KIT	4	55606527	55606576	1.73512	4.34127	14.0049	5.5999e-24	1.76832e-22	4.146	5.907	0.414	0.495
7210605	BTG3	21	18966096	18966145	2.36222	5.47832	13.9981	5.76829e-24	1.81872e-22	5.293	7.632	0.772	0.459
2480228	FGL1	8	17722209	17722258	-2.00279	12.8718	-13.9904	5.96307e-24	1.87728e-22	13.368	11.282	0.457	1.038
2260020	SLC1A1	9	4587281	4587330	-2.90238	5.81105	-13.9851	6.1015e-24	1.91794e-22	6.241	3.163	0.713	0.654
1400382	KAZN	1	15256487	15256536	-1.70326	5.2736	-13.9767	6.32502e-24	1.98385e-22	5.509	4.059	0.409	0.71
1260364	ARL4A	7	12730266	12730315	2.38817	3.76132	13.9765	6.33031e-24	1.98385e-22	3.464	5.866	0.609	0.835
2810601	LEF1	4	108969142	108969191	1.47049	4.37012	13.9718	6.46039e-24	2.02155e-22	4.175	5.725	0.405	0.392
4540072	RMI2	16	11445185	11445234	2.79446	5.30864	13.9663	6.61672e-24	2.06735e-22	4.73	7.856	0.805	0.435
5310754	VNN1	6	133003444	133003493	-3.68373	7.50209	-13.9629	6.7155e-24	2.09505e-22	8.158	3.76	1.007	1.192
5810142	CITED4	1	41326951	41327000	-2.65351	7.34453	-13.9619	6.74269e-24	2.10037e-22	7.697	4.862	0.765	0.467
3120601	CFHR2	1	196920126:196920159	196927021:196927037	-3.16491	10.7009	-13.9592	6.8235e-24	2.12235e-22	11.312	7.568	0.698	1.235
2940398	CDCA2	8	25365020	25365069	2.3419	3.56301	13.9586	6.84037e-24	2.12441e-22	3.337	5.647	0.546	0.664
110653	NPL	1	182798028	182798077	2.25086	6.42414	13.9561	6.91354e-24	2.14392e-22	6.142	8.501	0.604	0.438
290731	POLD1	19	50920314:50920355	50920429:50920437	2.0091	5.03914	13.9538	6.98391e-24	2.16251e-22	4.714	6.796	0.487	0.288
6620196	METTL9	16	21668390	21668439	1.28742	4.51557	13.9472	7.18582e-24	2.22171e-22	4.36	5.643	0.295	0.296
1030017	HIST1H1E	6	26157197	26157246	2.77364	4.0337	13.9459	7.22567e-24	2.22985e-22	3.73	5.931	0.546	1.251
5960674	KATNAL1	13	30870351	30870400	2.42011	7.79855	13.9457	7.23369e-24	2.22985e-22	7.528	10.234	0.513	1.012
3850600	PCBD1	10	72642179	72642228	-2.33509	8.43755	-13.9435	7.30268e-24	2.24777e-22	8.868	6.295	0.607	0.528
4610632	MOCOS	18	33840117:33840139	33846712:33846739	-2.96423	8.21154	-13.9364	7.52963e-24	2.31419e-22	8.706	5.735	0.807	0.749
6420703	LIN9	1	226419441	226419490	1.56974	4.42972	13.9339	7.6118e-24	2.33598e-22	4.22	5.876	0.376	0.267
4850647	FMO3	1	171086659	171086708	-6.02261	10.1767	-13.9195	8.09866e-24	2.48171e-22	11.342	3.794	1.324	2.454
4760154	CCNE2	8	95893107	95893156	2.3297	4.56073	13.9176	8.16502e-24	2.49835e-22	4.163	6.792	0.664	0.573
7610403	HAO1	20	7887435	7887484	-4.19385	9.39443	-13.9155	8.24165e-24	2.51808e-22	10.258	5.188	0.951	1.567
6400288	PRG4	1	186282872	186282921	-3.18499	11.0199	-13.9068	8.55812e-24	2.61092e-22	11.518	7.486	0.55	1.723
2140154	CYB5A	18	71920765	71920814	-1.64083	12.237	-13.8806	9.58358e-24	2.91947e-22	12.496	10.943	0.365	0.669
5090414	MRPL40	22	19423280	19423329	-1.59233	7.41686	-13.8629	1.03491e-23	3.14804e-22	7.668	5.925	0.405	0.37
5130241	PPIH	1	43133054	43133103	1.14125	6.28113	13.8597	1.04935e-23	3.18727e-22	6.123	7.284	0.283	0.368
240195	B2M	15	45010027	45010076	-1.43066	11.716	-13.855	1.07088e-23	3.24791e-22	11.978	10.774	0.427	0.528
1500669	MYO1B	2	192289256	192289305	-2.04224	8.51984	-13.8499	1.09466e-23	3.31519e-22	8.818	6.703	0.541	0.493
6020129	GP6	19	55525814	55525863	1.32966	4.11369	13.8258	1.21514e-23	3.67468e-22	3.929	5.292	0.321	0.39
3440204	FBN2	5	127593797	127593846	1.36478	4.27478	13.8244	1.22281e-23	3.69249e-22	4.116	5.294	0.291	0.582
6590541	PAQR9	3	142680540	142680589	2.34165	6.94851	13.8234	1.22824e-23	3.70349e-22	6.636	9.14	0.524	0.741
6110022	FGL1	8	17726148	17726197	-2.52919	12.4794	-13.8182	1.25628e-23	3.78253e-22	13.009	10.437	0.623	1.273
1850097	CA8	8	61101608	61101657	2.79815	3.02914	13.8136	1.28107e-23	3.85158e-22	2.76	5.523	0.69	0.576
1090047	BUB1B	15	40512844	40512893	1.57139	4.42126	13.8037	1.33782e-23	4.01636e-22	4.197	5.933	0.361	0.486
6220142	EXOSC9	4	122735042	122735091	1.28391	6.43638	13.7944	1.39242e-23	4.17424e-22	6.291	7.468	0.309	0.316
6840056	MYL6B	12	56551487:56551520	56551666:56551682	1.45235	6.95473	13.794	1.39493e-23	4.17571e-22	6.683	8.08	0.423	0.396
7100632	C17orf76-AS1;FAM211A	17	16345127	16345176	1.47971	10.4765	13.7822	1.46815e-23	4.38856e-22	10.27	11.693	0.384	0.207
2600440	LIPG	18	47118442	47118491	-2.52477	6.91621	-13.7806	1.47859e-23	4.40706e-22	7.323	4.722	0.651	0.537
2450647	KRT1	12	53068866	53068915	2.35029	3.37306	13.7671	1.56773e-23	4.66602e-22	3.197	5.23	0.534	0.949
5570324	BMP1	8	22069529	22069578	-1.48385	6.27486	-13.7646	1.58498e-23	4.71058e-22	6.524	5.021	0.459	0.449
2810692	PLIN4	19	4502315	4502364	-2.96728	7.39594	-13.7587	1.62619e-23	4.82419e-22	7.656	4.545	0.816	0.608
1570092	TUBB6	18	12326236	12326285	2.87833	6.19958	13.7585	1.62786e-23	4.82419e-22	5.738	8.808	0.713	0.498
5670180	TUBG1	17	40767112	40767161	2.33459	8.1786	13.7434	1.73774e-23	5.13665e-22	7.85	10.076	0.616	0.485
6940114	COL9A1	6	70926058	70926107	2.57941	3.12218	13.7434	1.73825e-23	5.13665e-22	2.873	5.537	0.591	0.938
5050537	OPLAH	8	145106212	145106261	-2.01629	8.04671	-13.729	1.8498e-23	5.45849e-22	8.341	6.181	0.513	0.462
520367	IFT52	20	42265863:42265894	42271119:42271137	1.59875	4.59674	13.6825	2.26451e-23	6.67272e-22	4.385	6.173	0.366	0.725
6200561	CCDC28B	1	32669911	32669960	1.21221	4.73879	13.6773	2.31683e-23	6.81721e-22	4.565	5.679	0.275	0.478
4200259	ACLY	17	40023226	40023275	2.1682	8.32244	13.6711	2.38011e-23	6.99347e-22	7.938	10.143	0.595	0.299
7050736	FERMT3	11	63990635:63990662	63990785:63990807	1.68689	3.91071	13.669	2.40247e-23	7.04917e-22	3.778	5.463	0.461	0.633
3780022	PALM2	9	112713533	112713582	-2.89105	6.25315	-13.6661	2.43253e-23	7.12727e-22	6.618	3.308	0.702	0.954
1410370	B3GALNT1	3	160802315	160802364	1.63931	4.17752	13.6424	2.69754e-23	7.8926e-22	3.985	5.923	0.291	0.729
7560114	KLHDC8B	3	49213716	49213765	1.6374	6.41311	13.6412	2.71132e-23	7.92172e-22	6.256	7.945	0.428	0.413
7650168	ROBO2	3	77693954	77694003	1.39822	3.77609	13.6282	2.86976e-23	8.37283e-22	3.61	5.07	0.324	0.41
1170594	ACHE	7	100487865	100487914	1.90027	3.80954	13.6272	2.88174e-23	8.39596e-22	3.559	5.647	0.461	0.684
4560576	MYD88	3	38184134	38184183	-1.35301	6.5946	-13.6235	2.92929e-23	8.52249e-22	6.734	5.342	0.403	0.302
4880554	SALL2	14	21989426	21989475	1.50311	4.40787	13.6215	2.95405e-23	8.58248e-22	4.236	5.69	0.405	0.462
5900044	EPB41	1	29385102	29385151	2.28272	3.93593	13.6152	3.03718e-23	8.81166e-22	3.636	5.575	0.608	0.842
4780278	GC	4	72607544	72607593	-1.60045	13.1559	-13.605	3.17533e-23	9.18673e-22	13.428	11.848	0.218	0.971
7000309	CYP2D7P1	22	42537194	42537243	-3.23159	6.94782	-13.6029	3.20409e-23	9.25701e-22	7.494	4.048	0.909	0.714
6510050	PTK7	6	43129317	43129366	1.7206	3.69869	13.5967	3.29225e-23	9.49846e-22	3.473	4.973	0.399	0.569
5080131	MGST1	12	16516841	16516890	-2.01903	11.782	-13.5841	3.47743e-23	1.00188e-21	12.143	10.147	0.451	0.86
4250437	RECQL4	8	145737102	145737151	1.59414	4.37934	13.5795	3.54803e-23	1.0208e-21	4.098	5.713	0.431	0.352
5810465	GMPSP1	4	8176434	8176483	1.30022	7.63649	13.5578	3.90177e-23	1.12037e-21	7.45	8.857	0.378	0.446
1030241	ADK	10	76468197	76468246	-1.58702	8.7662	-13.5576	3.90495e-23	1.12037e-21	9.023	7.376	0.426	0.393
5260270	SERPINA13P	14	95112966	95113015	2.1797	3.5228	13.5405	4.2071e-23	1.2043e-21	3.245	4.896	0.419	1.057
1430681	TLCD1	17	27051565	27051614	1.74604	4.85044	13.5404	4.2091e-23	1.2043e-21	4.569	6.307	0.48	0.341
5700735	PARP9	3	122247214	122247263	-1.51868	7.95445	-13.5388	4.23864e-23	1.21108e-21	8.182	6.738	0.37	0.464
5960343	HELZ2	20	62189568	62189617	-1.66897	7.07304	-13.52	4.60302e-23	1.31338e-21	7.273	5.617	0.465	0.263
3520095	RAD23A	19	13064269	13064318	1.47719	8.62957	13.5182	4.6388e-23	1.32177e-21	8.374	9.68	0.463	0.406
4920097	C5orf27	5	95195632	95195681	-4.85358	8.75646	-13.5148	4.70871e-23	1.33985e-21	9.603	4.145	1.214	1.35
6660382	CDKN1A	6	36654968	36655017	-3.4758	9.36325	-13.5143	4.71922e-23	1.341e-21	9.787	5.833	0.947	0.907
6110181	ABCC4	13	95672369	95672418	2.25536	4.82018	13.5041	4.93268e-23	1.39973e-21	4.487	7.15	0.605	0.799
6940209	HTRA2	2	74758996	74759045	1.38061	5.43789	13.4985	5.05684e-23	1.433e-21	5.214	6.549	0.374	0.432
6370703	UGT1A6	2	234602444	234602493	-3.90784	6.63414	-13.4922	5.19716e-23	1.47075e-21	7.186	3.121	0.996	0.864
4220326	NTS	12	86272309:86272348	86276001:86276011	2.13277	4.17978	13.4776	5.54096e-23	1.56591e-21	3.832	6.071	0.572	0.413
7040333	ANG;RNASE4	14	21161716	21161765	-3.0347	10.1539	-13.4711	5.69915e-23	1.60842e-21	10.752	7.303	0.768	0.966
2230678	ACACB	12	109705959	109706008	-3.08967	9.28589	-13.4586	6.02124e-23	1.69701e-21	9.709	6.261	0.766	0.975
6510176	TUBA1B	12	49521706	49521755	1.64167	11.046	13.4471	6.33175e-23	1.78209e-21	10.711	12.515	0.517	0.23
3840167	TMEM14C	6	10731190	10731239	1.12325	10.2198	13.4423	6.46662e-23	1.81759e-21	10.112	11.244	0.3	0.263
7050626	PCNX	14	71576792	71576841	-1.14212	7.55654	-13.43	6.82612e-23	1.91603e-21	7.689	6.339	0.331	0.452
7150017	C6orf48	6	31805143	31805192	1.22725	8.41841	13.4279	6.88632e-23	1.93031e-21	8.356	9.494	0.373	0.267
6200315	DNASE2	19	12986104	12986153	-2.10446	7.39824	-13.4231	7.03578e-23	1.96954e-21	7.753	5.591	0.575	0.398
2900377	CBR1	21	37445041	37445090	-2.44888	7.24872	-13.4155	7.27185e-23	2.03288e-21	7.572	4.937	0.759	0.689
3290435	TFDP1	13	114294993	114295042	2.23965	7.61192	13.4129	7.35453e-23	2.05322e-21	7.248	9.983	0.423	1.069
5490753	NAALAD2	11	89925599	89925648	1.41492	4.17836	13.3972	7.88079e-23	2.19718e-21	4.009	5.546	0.298	0.595
620047	BNIP3L	8	26270364	26270413	2.60055	6.46048	13.3905	8.11517e-23	2.25949e-21	6.159	8.866	0.92	0.553
990193	SF3B4	1	149895316	149895365	1.13283	8.39352	13.3849	8.31653e-23	2.31244e-21	8.213	9.358	0.273	0.306
2470035	KIF18A	11	28042453	28042502	1.91874	3.75254	13.3824	8.40802e-23	2.33475e-21	3.55	5.54	0.485	0.394
1260450	CYP8B1	3	42913757	42913806	-3.31617	10.5534	-13.3743	8.71537e-23	2.41685e-21	11.021	7.284	0.79	1.328
2690524	BLCAP	20	36146033	36146082	-1.48007	7.41672	-13.3589	9.32207e-23	2.58164e-21	7.587	6	0.469	0.312
1260192	QKI	6	163956149:163956158	163983014:163983054	-1.55045	5.89043	-13.3507	9.66671e-23	2.67351e-21	6.128	4.62	0.444	0.495
1050136	CACNA1B	9	140786691	140786740	-2.61209	6.40316	-13.345	9.90836e-23	2.73669e-21	6.751	4.136	0.952	0.668
2320170	CDC45	22	19506374	19506423	3.7414	4.69403	13.3432	9.98919e-23	2.75534e-21	3.977	8.107	1.039	0.395
6280086	LGALS2	22	37966607	37966656	2.71499	4.72668	13.3375	1.02415e-22	2.82118e-21	4.273	7.171	0.717	0.483
70484	AKR7A3	1	19609185	19609234	-3.06745	10.3011	-13.3361	1.03051e-22	2.83493e-21	10.917	7.547	0.865	0.928
2750367	PMAIP1	18	57571422	57571471	1.61759	3.74375	13.323	1.09183e-22	2.99963e-21	3.553	5.029	0.466	0.459
20324	ANG;RNASE4	14	21161714	21161763	-2.91266	10.4282	-13.3118	1.14646e-22	3.14556e-21	11.016	7.629	0.751	0.944
4570224	C17orf53	17	42239767	42239816	1.60817	4.7002	13.3018	1.19826e-22	3.28332e-21	4.417	5.913	0.403	0.526
1580487	CHD7	8	61779109	61779158	1.32267	6.75771	13.2898	1.26345e-22	3.45739e-21	6.558	7.875	0.323	0.258
1260162	DNMT1	19	10244199	10244248	2.08297	8.78787	13.259	1.44669e-22	3.95358e-21	8.498	10.686	0.604	0.39
150020	R3HDM4	19	896612	896661	1.95667	7.42064	13.2459	1.53257e-22	4.18277e-21	7.057	9.109	0.499	0.474
5870707	SERPINA10	14	94749870	94749919	-2.15242	10.1439	-13.2402	1.57144e-22	4.2832e-21	10.324	8.191	0.605	0.524
540164	CGREF1;KHK	2	27323314	27323363	-2.37347	7.7171	-13.2394	1.57726e-22	4.29342e-21	8.196	5.473	0.653	0.663
5080736	RALGPS2	1	178716312	178716361	-1.75489	6.03432	-13.2376	1.58935e-22	4.32066e-21	6.267	4.55	0.584	0.368
10438	NA	9	104087030	104087079	2.21968	5.92652	13.2335	1.61839e-22	4.39383e-21	5.674	8.076	0.675	0.438
3390477	COPRS	17	30179124	30179173	-1.19748	7.69155	-13.2327	1.62454e-22	4.40477e-21	7.849	6.617	0.318	0.366
3830296	PCGF2;CISD3	17	36890320	36890369	1.5404	5.59397	13.2165	1.74457e-22	4.71784e-21	5.321	6.9	0.391	0.426
7400328	ZNF681	19	23926539	23926588	1.2855	4.02489	13.2051	1.83469e-22	4.95511e-21	3.87	5.141	0.346	0.361
1450709	CYP2D6	22	42523897	42523946	-3.94897	7.5731	-13.1991	1.88317e-22	5.07941e-21	8.289	3.957	1.285	0.784
2480735	KIAA1731	11	93463086	93463135	1.48726	6.21769	13.1986	1.8876e-22	5.08474e-21	6.003	7.539	0.411	0.39
670647	BMP2K	4	79793898	79793947	2.12803	5.38737	13.1934	1.93147e-22	5.19615e-21	5.152	7.652	0.492	0.978
5720682	TMEM176A	7	150502105	150502154	-1.79044	10.5985	-13.1831	2.02093e-22	5.42978e-21	10.888	8.967	0.506	0.537
20440	BHMT2	5	78384585	78384634	-2.10457	9.6088	-13.1745	2.09909e-22	5.63246e-21	9.93	7.602	0.558	0.663
1740242	KDSR	18	60998386	60998435	-1.83231	8.1666	-13.1735	2.1087e-22	5.65093e-21	8.344	6.544	0.473	0.411
6370523	KBTBD8	3	67061483	67061532	1.48448	4.65161	13.1696	2.14577e-22	5.74284e-21	4.454	5.925	0.39	0.374
870491	BUB3	10	124924749	124924798	1.03516	9.10401	13.169	2.15064e-22	5.74844e-21	8.943	9.984	0.264	0.226
460014	PRG4	1	186280198	186280247	-3.00969	8.31694	-13.1685	2.15542e-22	5.75104e-21	8.858	5.194	0.718	1.297
3890484	ANG;RNASE4	14	21161711	21161760	-2.89685	10.5361	-13.1684	2.15716e-22	5.75104e-21	11.141	7.83	0.753	0.968
5310286	SPA17	11	124564239	124564288	1.82477	5.3496	13.1522	2.31623e-22	6.1672e-21	5.045	6.688	0.5	0.543
6270743	FAM3B	21	42718946	42718995	2.55044	4.39662	13.1354	2.49559e-22	6.63621e-21	3.978	6.834	0.546	1.107
940010	CHCHD10	22	24108336	24108385	-1.65214	10.8901	-13.1332	2.51995e-22	6.69242e-21	11.084	9.395	0.534	0.378
6840209	LGALS4	19	39292722	39292771	-3.9278	7.10125	-13.1304	2.55067e-22	6.76532e-21	7.7	3.592	1.148	0.701
5310068	NUP93	16	56875731:56875746	56878411:56878445	1.40164	6.54666	13.1236	2.62828e-22	6.96226e-21	6.303	7.784	0.391	0.424
2750647	C20orf27	20	3734209	3734258	1.66191	6.63366	13.1158	2.72061e-22	7.19763e-21	6.381	7.903	0.434	0.578
1510440	RPA1	17	1801139	1801188	1.30111	8.19555	13.1082	2.81402e-22	7.43525e-21	8.058	9.475	0.339	0.273
6480026	HPDL	1	45794225	45794274	1.58828	3.41381	13.1049	2.8554e-22	7.52539e-21	3.28	4.741	0.438	0.243
4670390	CXCL2	4	74963065	74963114	-3.87259	7.61455	-13.1029	2.88013e-22	7.58092e-21	8.235	3.945	1.01	0.955
2490278	TBC1D10B	16	30368660	30368709	1.91535	5.23403	13.095	2.98227e-22	7.83982e-21	5.092	6.656	0.62	0.613
3420682	INS-IGF2	11	2156712	2156761	4.08026	6.20427	13.0858	3.10681e-22	8.15685e-21	5.964	10.205	1.31	1.563
4050291	SAA2	11	18266822	18266871	-6.63609	10.132	-13.0811	3.17154e-22	8.31626e-21	12.575	3.79	2.408	2.262
4150014	CEACAM1	19	43011621	43011670	-1.74044	7.99148	-13.0758	3.2478e-22	8.50545e-21	8.24	6.436	0.432	0.456
1450131	EXOSC3	9	37780608	37780657	1.19704	7.99542	13.0752	3.25579e-22	8.51561e-21	7.836	9.152	0.313	0.247
1690609	CFI	4	110662176	110662225	-2.49666	10.7331	-13.0683	3.3562e-22	8.76718e-21	11.188	8.626	0.66	0.874
4900674	BST2	19	17513827	17513876	-2.3237	8.85748	-13.0583	3.50833e-22	9.15304e-21	9.178	6.779	0.673	0.68
4890553	RORC	1	151778991	151779040	-3.05621	6.46292	-13.0559	3.54586e-22	9.2393e-21	6.882	3.649	0.838	0.914
7000743	ZWILCH	15	66841528	66841577	1.81768	5.76783	13.0538	3.57975e-22	9.31588e-21	5.622	7.444	0.58	0.28
540692	CHST2	3	142841660	142841709	1.82061	4.32483	13.0525	3.6008e-22	9.3589e-21	4.076	5.833	0.431	0.602
6040767	PIGQ	16	634043	634092	1.9747	7.11284	13.0438	3.7416e-22	9.71268e-21	6.788	8.784	0.571	0.435
2850575	RRM1	11	4159679	4159728	1.88637	8.81473	13.0361	3.87134e-22	1.00369e-20	8.619	10.605	0.53	0.273
270022	CEP135	4	56899099	56899148	1.79184	4.69031	13.0326	3.93255e-22	1.01829e-20	4.508	6.269	0.495	0.226
3190021	NTN4	12	96052097	96052146	-2.12636	7.21236	-13.0315	3.95128e-22	1.02186e-20	7.6	5.233	0.584	0.539
2940164	PKMYT1	16	3024003	3024052	1.81114	3.66468	13.0175	4.20434e-22	1.08595e-20	3.485	5.23	0.464	0.479
990717	NA	15	85958439	85958488	1.8052	4.3063	13.0161	4.22962e-22	1.09112e-20	3.983	5.966	0.488	0.344
1070242	EIF2AK1	7	6063502	6063551	1.1649	10.6016	13.0147	4.25526e-22	1.09637e-20	10.466	11.557	0.31	0.274
2480719	NSMCE2	8	126379143	126379192	1.47158	5.35017	13.0047	4.44884e-22	1.14482e-20	5.103	6.447	0.395	0.576
4150066	CKB	14	103986157	103986206	2.59279	5.36239	12.9877	4.79803e-22	1.23314e-20	4.942	7.61	0.753	0.375
3850291	CCDC77	12	551659	551708	1.21901	5.64682	12.9811	4.94071e-22	1.26824e-20	5.452	6.68	0.325	0.317
2360563	NSUN7	4	40811591	40811640	1.38825	4.08408	12.9751	5.07412e-22	1.30087e-20	3.872	5.31	0.387	0.208
3180731	MGST1	12	16500579	16500628	-2.80679	8.1056	-12.9719	5.14638e-22	1.31757e-20	8.581	5.767	0.732	1.02
4180133	SKA3	13	21727850	21727899	2.03979	4.17682	12.9716	5.15199e-22	1.31757e-20	3.927	5.813	0.503	0.507
1300327	C1S	12	7169059	7169108	-3.29697	5.91613	-12.9668	5.26441e-22	1.34466e-20	6.311	3.105	0.92	0.91
6130682	GPT	8	145732427	145732476	-3.49113	8.13701	-12.966	5.28169e-22	1.34742e-20	8.729	4.771	0.873	0.956
4290209	TMC6	17	76109116	76109165	1.77915	5.77809	12.9603	5.41744e-22	1.38035e-20	5.436	7.192	0.508	0.513
3850112	RBP7	1	10075863	10075912	-1.45451	6.58262	-12.9572	5.49345e-22	1.398e-20	6.804	5.279	0.366	0.452
7210093	PGM2L1	11	74041644	74041693	1.444	4.10219	12.9559	5.52424e-22	1.40411e-20	3.954	5.556	0.371	0.559
4730138	GPX8	5	54462826	54462875	2.28754	5.56016	12.9491	5.69463e-22	1.44564e-20	5.19	7.57	0.533	0.983
5340167	RFWD3	16	74655476	74655525	1.49051	5.85473	12.9487	5.70364e-22	1.44616e-20	5.633	7.109	0.434	0.311
5720433	WRN	8	31030760	31030809	1.6448	6.21774	12.9369	6.01036e-22	1.52206e-20	5.935	7.743	0.526	0.306
4640064	LTBR	12	6500451	6500500	-1.94358	9.04192	-12.9262	6.3034e-22	1.59432e-20	9.298	7.105	0.521	0.772
6960706	NA	4	124851461	124851510	1.62756	3.94642	12.9224	6.4095e-22	1.61918e-20	3.774	5.332	0.409	0.52
4560435	PCYOX1L	5	148748868	148748917	1.16505	4.06576	12.919	6.50838e-22	1.64216e-20	3.892	5.111	0.323	0.274
3180484	OIP5	15	41601929	41601978	1.65534	4.20017	12.9179	6.53978e-22	1.64807e-20	3.965	5.936	0.402	0.632
2190139	CA1	8	86240829	86240878	3.65067	3.74261	12.9031	6.9831e-22	1.75766e-20	3.15	6.676	0.869	1.782
2810246	LBH	2	30482541	30482590	1.45693	5.79573	12.8991	7.10884e-22	1.78713e-20	5.62	6.922	0.389	0.418
6770707	SQRDL	15	45981401:45981416	45983171:45983205	-1.67802	5.85252	-12.8902	7.39654e-22	1.8572e-20	6.089	4.355	0.512	0.458
1070594	ABCB4	7	87032473	87032522	-2.92362	8.10632	-12.8827	7.64692e-22	1.91775e-20	8.683	5.503	0.81	0.742
5290270	S100A4	1	153517236	153517285	2.91516	6.29739	12.8604	8.44375e-22	2.11502e-20	5.827	8.873	0.845	0.411
3610280	TMEM8B	9	35847058	35847107	1.25778	4.28198	12.8583	8.52387e-22	2.13251e-20	4.129	5.428	0.387	0.21
3450020	PTK7	6	43129102	43129151	1.70733	3.28957	12.8555	8.62893e-22	2.15619e-20	3.064	4.772	0.496	0.287
6900301	SMIM14	4	39553201	39553250	-1.72483	10.6178	-12.8451	9.04001e-22	2.25619e-20	10.975	9.109	0.478	0.337
7330253	MCM5	22	35819320:35819335	35820147:35820181	2.37894	6.19351	12.8314	9.60624e-22	2.39462e-20	5.782	8.229	0.72	0.392
150162	FNDC4	2	27715025	27715074	-2.75766	8.01191	-12.8191	1.01494e-21	2.52699e-20	8.274	5.428	0.833	0.346
6110746	LRRC17	7	102579999:102580033	102584657:102584672	1.49725	4.39742	12.8044	1.08368e-21	2.69489e-20	4.189	5.895	0.379	0.587
2230598	IGFALS	16	1840459	1840508	-3.53808	8.29647	-12.8029	1.09101e-21	2.70988e-20	8.955	4.742	0.895	1.146
510332	SARNP;GDF11	12	56146550	56146599	1.50424	5.34937	12.7925	1.1423e-21	2.83385e-20	5.188	6.533	0.362	0.663
2510048	FBXO30	6	146119894	146119943	1.1697	5.4745	12.7896	1.15751e-21	2.86817e-20	5.366	6.511	0.3	0.393
4860646	FAM20C	7	300341	300390	-1.60231	7.71649	-12.7843	1.18491e-21	2.93254e-20	7.894	6.239	0.501	0.388
580397	AVP	20	3063202	3063251	2.22246	3.99339	12.7806	1.20468e-21	2.97793e-20	3.681	5.942	0.574	0.733
7210528	TMEM205	19	11453495	11453544	-1.2387	10.5708	-12.7724	1.24946e-21	3.08492e-20	10.776	9.512	0.371	0.506
3840608	HPR	16	72110584	72110633	-3.51974	9.23066	-12.771	1.25751e-21	3.10111e-20	9.973	6.111	1.002	1.045
1510722	RNF130	5	179393811	179393860	-1.76993	9.14836	-12.7697	1.2645e-21	3.11463e-20	9.406	7.505	0.472	0.446
1030551	COPS3	17	17150327	17150376	1.09549	8.67556	12.7684	1.27207e-21	3.12956e-20	8.471	9.767	0.314	0.511
3120307	ZWINT	10	58117716	58117765	2.41422	4.03513	12.7631	1.30247e-21	3.20056e-20	3.575	6.371	0.588	0.842
3930372	ANG;RNASE4	14	21156960	21157009	-3.62071	8.97738	-12.757	1.33869e-21	3.28566e-20	9.752	5.687	0.978	1.146
2760520	C18orf54	18	51908162	51908211	1.41884	3.97794	12.7565	1.34114e-21	3.28779e-20	3.821	5.255	0.391	0.319
6620114	LINC00470	18	1268873	1268922	1.6479	4.01633	12.7442	1.41683e-21	3.46922e-20	3.834	5.292	0.339	0.823
1050196	PRKAG2	7	151254202	151254251	-2.03846	7.19559	-12.7439	1.41885e-21	3.47007e-20	7.518	5.097	0.515	0.65
4220674	STOX1	10	70652420	70652469	1.49358	4.07649	12.7332	1.4881e-21	3.63256e-20	3.848	5.446	0.405	0.359
7040670	DHRS3	1	12628134	12628183	-1.34009	9.55983	-12.7331	1.4888e-21	3.63256e-20	9.747	8.345	0.392	0.249
6560725	C16orf59	16	2514787	2514836	1.9112	3.66063	12.7263	1.53508e-21	3.74107e-20	3.351	5.339	0.542	0.34
3190608	SLC6A9	1	44462238	44462287	4.01172	5.31167	12.7224	1.5622e-21	3.8027e-20	4.393	8.788	1.154	0.465
2680600	CCL16	17	34303585	34303634	-4.53015	8.97311	-12.711	1.64345e-21	3.99577e-20	9.937	4.436	1.203	1.5
240274	IL1R1	2	102795782	102795831	-1.97992	7.2267	-12.6934	1.77817e-21	4.31827e-20	7.538	5.395	0.781	0.686
3710553	SMOX	20	4168158	4168207	3.2135	5.06808	12.693	1.78071e-21	4.31938e-20	4.526	7.967	0.859	0.998
7380601	ERMP1	9	5784684	5784733	1.20272	5.95761	12.6826	1.86598e-21	4.52092e-20	5.781	6.95	0.356	0.44
2650364	FOXM1	12	2967200	2967249	1.81511	4.04957	12.6771	1.91209e-21	4.62721e-20	3.769	5.68	0.482	0.41
2810255	CSAD	12	53551871	53551920	-2.79943	7.98881	-12.6687	1.98563e-21	4.79957e-20	8.447	5.811	0.778	0.754
2970397	ZNF296	19	45574780	45574829	1.45753	4.65015	12.6657	2.01186e-21	4.85731e-20	4.442	5.665	0.341	0.699
5820491	MAP7	6	136664318	136664367	-1.60472	6.97928	-12.6639	2.02794e-21	4.89042e-20	7.244	5.559	0.441	0.436
2640735	BHLHE40	3	5026448	5026497	-3.14704	10.0805	-12.6584	2.07848e-21	5.00648e-20	10.466	6.488	0.777	1.803
3390093	BOLA3	2	74362706	74362755	1.44996	8.85186	12.6396	2.26124e-21	5.44038e-20	8.685	10.299	0.431	0.45
620619	TBC1D8	2	101624121	101624170	-1.42295	6.02857	-12.6382	2.27589e-21	5.46926e-20	6.138	4.793	0.407	0.304
2710349	TNFSF4	1	173153521	173153570	1.30619	3.97753	12.6376	2.28157e-21	5.47655e-20	3.855	5.237	0.353	0.392
4220605	ETS2	21	40196395	40196444	-2.63784	8.45712	-12.6322	2.33686e-21	5.60279e-20	8.929	5.77	0.712	1.052
3440164	DVL1	1	1271127	1271176	2.03346	5.23222	12.6287	2.37445e-21	5.68634e-20	5.041	6.79	0.599	0.674
110735	SOX6	11	15991813	15991862	2.47926	4.47734	12.6184	2.48661e-21	5.94806e-20	4.188	6.811	0.728	0.787
290743	ANXA2	15	60682607	60682656	1.13437	5.13671	12.6098	2.58423e-21	6.17444e-20	5.006	6.006	0.336	0.502
4250546	FAM72A	1	206154265	206154314	1.10919	4.66863	12.5947	2.76483e-21	6.59833e-20	4.521	5.641	0.289	0.199
6200132	FZD9	7	72850400	72850449	2.04295	3.88909	12.5942	2.77009e-21	6.60326e-20	3.633	5.314	0.523	0.849
5260082	CCP110	16	19564520	19564569	2.06608	5.90503	12.5922	2.79543e-21	6.65603e-20	5.603	7.712	0.619	0.291
3460520	CCND2	12	4414219	4414268	2.53224	6.22144	12.5702	3.08497e-21	7.33698e-20	5.915	8.545	0.767	0.508
1710242	HENMT1	1	109191219	109191268	1.53089	5.03073	12.567	3.12925e-21	7.43375e-20	4.854	6.595	0.438	0.677
5090131	PABPC4L	4	135117690	135117739	1.34895	3.9529	12.5599	3.23041e-21	7.66529e-20	3.792	5.116	0.376	0.376
2370543	FAM198A	3	43098085	43098134	-2.17065	5.45713	-12.5592	3.24156e-21	7.68295e-20	5.783	3.67	0.842	0.444
3190433	STARD5	15	81605139	81605188	-2.36527	7.82403	-12.5589	3.24587e-21	7.68437e-20	8.197	5.524	0.709	0.533
3520070	EXOSC9	4	122735084	122735133	1.50624	7.00529	12.5574	3.26706e-21	7.7257e-20	6.839	8.345	0.529	0.366
2900132	RBL1	20	35626311	35626360	1.77676	3.39533	12.5427	3.48993e-21	8.24331e-20	3.289	4.983	0.514	0.3
780471	ZNF816	19	53452694	53452743	1.27067	5.06379	12.5327	3.64941e-21	8.61019e-20	4.947	6.184	0.37	0.335
3130224	CCDC88C	14	91737933	91737982	1.33378	4.9135	12.5205	3.85514e-21	9.08523e-20	4.753	6.091	0.393	0.399
6220113	DEPDC7	11	33052981	33053030	-2.43435	6.58788	-12.5187	3.8868e-21	9.14945e-20	6.988	4.478	0.708	0.611
1940162	GBP2	1	89573788	89573837	-3.00416	7.62428	-12.5167	3.92176e-21	9.22125e-20	7.982	4.776	0.84	0.742
670639	LONP2	16	48386830	48386879	-1.57727	8.71034	-12.5157	3.93966e-21	9.25284e-20	8.903	7.372	0.464	0.375
6520576	BOLA3	2	74362709	74362758	1.42339	8.76339	12.5078	4.08211e-21	9.57654e-20	8.597	10.192	0.424	0.475
2120097	CHAF1A	19	4443296	4443345	1.57368	3.76155	12.4961	4.3016e-21	1.00801e-19	3.515	5.05	0.454	0.402
4730309	PCCA	13	101182370	101182419	-1.5665	9.09154	-12.4943	4.33637e-21	1.015e-19	9.346	7.775	0.406	0.569
1010730	SCP2	1	53416507	53416556	-3.49303	9.10073	-12.4916	4.39001e-21	1.0264e-19	9.786	5.909	1.003	0.898
2900138	NA	9	108821487	108821536	-1.13483	4.92296	-12.4844	4.53326e-21	1.0587e-19	5.08	4.074	0.327	0.397
6400356	GAS2L3	12	101018513	101018562	1.93442	4.95607	12.4783	4.65864e-21	1.08675e-19	4.679	6.315	0.527	0.708
2570332	NA	1	146791284	146791333	-3.02021	9.73238	-12.463	4.99094e-21	1.16296e-19	10.224	7.332	0.789	1.153
2850682	PLAG1	8	57073516	57073565	2.51603	3.045	12.4621	5.011e-21	1.16632e-19	2.852	5.231	0.69	0.317
70730	GAS6	13	114523708	114523757	-2.33241	7.05243	-12.4615	5.02454e-21	1.16816e-19	7.448	4.859	0.667	0.587
6650273	CYP4F2	19	15989024	15989073	-3.64613	9.63226	-12.4544	5.18696e-21	1.20457e-19	10.327	6.012	0.98	1.249
3120326	ANGPT1	8	108262134	108262183	1.43749	4.70842	12.4528	5.22485e-21	1.21201e-19	4.526	5.965	0.385	0.402
5550682	WNK1	12	1020126	1020175	1.16149	8.05389	12.4525	5.23067e-21	1.21201e-19	7.911	9.112	0.293	0.309
4210647	NA	13	21836362	21836411	-1.53203	6.79976	-12.4517	5.24936e-21	1.21453e-19	6.995	5.34	0.418	0.561
6280685	PEX11A	15	90226436	90226485	-1.76116	7.37706	-12.4516	5.25329e-21	1.21453e-19	7.637	5.645	0.549	0.443
6280719	KIAA1524	3	108270118	108270167	1.47542	3.60462	12.4477	5.34608e-21	1.2346e-19	3.473	4.948	0.43	0.199
2490068	PLEKHH1	14	68055904	68055953	1.28663	4.34809	12.4405	5.52242e-21	1.27391e-19	4.157	5.413	0.387	0.307
4220612	FANCG	9	35073950	35073999	2.16182	5.52378	12.4392	5.55433e-21	1.27984e-19	5.144	7.435	0.596	0.251
6580553	ABCC5	3	183637872	183637921	1.7258	5.40477	12.4346	5.67032e-21	1.30512e-19	5.075	6.954	0.473	0.479
6060209	GNE	9	36214675	36214724	-2.17995	9.54424	-12.4289	5.81585e-21	1.33713e-19	9.898	7.58	0.6	0.618
1820528	PAPSS1	4	108534976	108535025	1.67705	5.13866	12.4276	5.85215e-21	1.34398e-19	4.906	6.432	0.637	0.54
1010500	UGP2	2	64069208	64069257	-3.03055	7.88663	-12.4255	5.90541e-21	1.35471e-19	8.535	5.421	1.159	0.867
4120154	EIF2AK1	7	6062134	6062183	1.34061	5.00921	12.4186	6.09178e-21	1.39592e-19	4.885	6.081	0.385	0.416
2480367	NPSR1-AS1	7	34768368	34768417	1.32227	3.66835	12.4114	6.29351e-21	1.44055e-19	3.471	4.797	0.37	0.271
3520113	FCN2	9	137779233	137779282	-2.33575	6.78138	-12.4069	6.42077e-21	1.46806e-19	7.142	4.661	0.722	0.637
5360156	IFITM1	11	315174	315223	-2.5537	7.75925	-12.4022	6.55958e-21	1.49654e-19	8.018	5.404	0.735	0.715
2570487	RTP3	3	46542241	46542290	-3.88188	7.56757	-12.4022	6.55977e-21	1.49654e-19	8.375	3.928	1.087	1.192
7380711	CENPH	5	68505531	68505580	1.13497	4.46781	12.3989	6.65627e-21	1.51546e-19	4.264	5.512	0.301	0.339
50600	PIGR	1	207102172	207102221	-2.95038	6.16555	-12.3989	6.65732e-21	1.51546e-19	6.489	3.494	0.856	0.588
7000132	ST6GALNAC4	9	130670389	130670438	1.8541	5.165	12.3881	6.99029e-21	1.5895e-19	4.826	6.876	0.474	0.584
4070424	C16orf93;PHKG2	16	30768791	30768840	1.58903	4.3885	12.3869	7.0253e-21	1.59571e-19	4.143	5.632	0.461	0.508
1500608	HSD3B7	16	31000060	31000109	-2.04005	6.81347	-12.3809	7.21795e-21	1.63768e-19	7.015	4.795	0.656	0.406
6040259	ALOX12	17	6913666	6913715	1.47574	3.77074	12.3782	7.30625e-21	1.6559e-19	3.642	5.014	0.354	0.539
360221	RABGAP1L	1	174926641	174926690	1.19313	5.65666	12.3676	7.66488e-21	1.73528e-19	5.496	6.704	0.343	0.416
1980129	NMNAT3	3	139279488	139279537	1.39951	4.39542	12.3671	7.68282e-21	1.73744e-19	4.251	5.694	0.396	0.496
1770689	CHTF18	16	847085:847093	847694:847735	1.6584	4.60332	12.3622	7.85147e-21	1.77352e-19	4.284	5.961	0.473	0.358
4070575	EPCAM	2	47607046	47607095	2.72515	6.23797	12.362	7.85947e-21	1.77352e-19	5.818	9.128	0.744	0.865
580601	PIGC	1	172410969	172411018	1.19528	7.09975	12.3589	7.96948e-21	1.79638e-19	6.945	8.186	0.335	0.372
2360603	PRSS57	19	685779	685828	1.40011	4.11892	12.3568	8.04787e-21	1.81208e-19	3.954	5.29	0.386	0.374
2570722	UGT2B4	4	70346321	70346370	-1.96953	10.3111	-12.3509	8.26169e-21	1.85821e-19	10.733	8.964	0.785	0.862
770390	PRKDC	8	48685772	48685821	1.25611	6.43631	12.3417	8.6136e-21	1.93526e-19	6.229	7.661	0.373	0.316
5290307	FBXO30	6	146119564	146119613	1.70372	5.36779	12.3381	8.75532e-21	1.96497e-19	5.267	6.976	0.741	0.491
5690053	TK2	16	66544991	66545040	-1.0938	5.58164	-12.3375	8.77584e-21	1.96692e-19	5.775	4.591	0.338	0.135
2600768	ETNPPL	4	109663717	109663766	-2.89739	8.3002	-12.3374	8.78303e-21	1.96692e-19	8.776	5.603	0.798	0.877
2570288	SH3YL1	2	218189	218238	1.80438	6.53681	12.3308	9.04567e-21	2.02355e-19	6.35	8.317	0.693	0.46
6180170	PFDN1	5	139625037	139625086	1.23348	6.25956	12.3232	9.36047e-21	2.09172e-19	6.153	7.206	0.416	0.499
6020735	GINS2	16	85711328	85711377	3.33586	5.58753	12.3095	9.95973e-21	2.22323e-19	4.874	8.492	1.097	0.361
5960736	MGME1	20	17971387	17971436	1.1626	6.66567	12.2997	1.04084e-20	2.32089e-19	6.5	7.761	0.343	0.342
4780048	FBXO7	22	32894431	32894480	1.65684	8.03657	12.2903	1.08565e-20	2.41819e-19	7.912	9.65	0.513	0.614
4540349	LSM2	6	31765196	31765245	1.06803	8.17536	12.2886	1.09437e-20	2.43501e-19	8.015	9.09	0.3	0.301
3120341	RAMP3	7	45223626	45223675	-1.72021	5.57288	-12.2808	1.13336e-20	2.51906e-19	5.815	4.097	0.541	0.57
2230619	HIST1H4E	6	26205148	26205197	1.63882	3.88746	12.2764	1.15627e-20	2.56585e-19	3.662	5.413	0.445	0.373
6960142	COL1A1	17	48261601	48261650	3.12743	6.32468	12.2763	1.15689e-20	2.56585e-19	5.701	8.96	0.945	0.742
1440703	CLDN19	1	43199130	43199179	1.17189	4.31017	12.2693	1.19379e-20	2.64485e-19	4.181	5.345	0.295	0.423
1240358	RAB20	13	111175921	111175970	-1.91211	5.79717	-12.2646	1.21936e-20	2.69862e-19	6.035	4.01	0.569	0.367
6290717	DMRTA1	9	22451723	22451772	-1.96762	5.68412	-12.2636	1.2249e-20	2.70799e-19	6.027	4.056	0.598	0.449
2970059	SHMT1	17	18231520	18231569	-2.27506	6.66053	-12.26	1.24499e-20	2.74653e-19	7.103	4.566	0.709	0.617
2030315	RFC4	3	186507987	186508036	1.92053	6.44449	12.2547	1.2748e-20	2.80931e-19	6.236	8.346	0.592	0.538
1260468	GAL3ST1	22	30950941	30950990	1.80075	3.97313	12.2502	1.30109e-20	2.8642e-19	3.705	5.492	0.521	0.458
1090338	MNS1	15	56721043	56721092	2.09273	4.57001	12.2494	1.30588e-20	2.8717e-19	4.229	6.259	0.617	0.434
6350193	NA	5	69785507	69785556	1.51297	4.23714	12.248	1.31441e-20	2.88739e-19	4.012	5.586	0.427	0.321
4590215	ADRA1A	8	26605712	26605761	-2.6717	5.73032	-12.2471	1.3195e-20	2.89548e-19	6.201	3.394	0.776	0.446
270068	SMOX	20	4168271	4168320	2.63361	5.5247	12.2444	1.33562e-20	2.92776e-19	5.029	7.724	0.715	0.867
6290241	NA	4	182444094	182444143	2.19269	5.17247	12.2435	1.34149e-20	2.93752e-19	4.801	7.332	0.655	0.722
3310400	IGF1	12	102789893	102789942	-4.50613	7.40495	-12.241	1.35613e-20	2.96645e-19	8.146	3.596	1.528	0.98
4880736	ACSM5	16	20451754	20451803	-3.45714	7.49086	-12.2331	1.40574e-20	3.07172e-19	8.101	4.113	1.008	0.938
7550753	BCL2L12	19	50176954	50177003	1.08582	6.97352	12.2287	1.43409e-20	3.13037e-19	6.866	7.948	0.316	0.242
1690450	TTPA	8	63972967	63973016	-2.92636	6.79421	-12.2256	1.454e-20	3.17049e-19	7.307	4.443	0.893	0.546
2230193	ZFHX4-AS1	8	77523481	77523530	1.31224	3.84376	12.2233	1.46929e-20	3.20046e-19	3.679	5.047	0.345	0.469
730110	METTL4	18	2537882	2537931	1.31847	4.66305	12.2212	1.48299e-20	3.22691e-19	4.555	5.784	0.397	0.417
4200451	CDC25C	5	137621771	137621820	1.86135	3.36022	12.2089	1.56797e-20	3.40824e-19	3.131	5.076	0.55	0.316
360128	KIT	4	55606350	55606399	1.51532	4.34073	12.2033	1.60834e-20	3.49233e-19	4.114	5.851	0.377	0.64
1410358	SH3RF1	4	170016141	170016190	-1.85501	5.51027	-12.2003	1.63e-20	3.53564e-19	5.763	4.063	0.588	0.426
3890482	ZNF581	19	56156831	56156880	1.43591	6.22024	12.1936	1.68027e-20	3.64088e-19	6.032	7.372	0.499	0.31
450187	CPB2	13	46627386	46627435	-1.15038	12.2352	-12.1769	1.81232e-20	3.92291e-19	12.445	11.25	0.312	0.32
2230279	NA	22	25161609	25161658	1.64331	6.39608	12.1713	1.85852e-20	4.01872e-19	6.36	8.023	0.868	0.445
870148	MSH6	2	48033917	48033966	1.38827	8.51432	12.1702	1.86752e-20	4.03397e-19	8.363	9.813	0.46	0.163
3710609	TSPAN17	5	176085985	176086034	1.78796	7.81303	12.166	1.90347e-20	4.10732e-19	7.494	9.389	0.614	0.375
6100397	RGS18	1	192154519	192154568	1.51078	4.70326	12.1648	1.91443e-20	4.12669e-19	4.499	6.052	0.468	0.552
4860184	PCBD1	10	72645594	72645643	-1.82466	8.02786	-12.1638	1.92254e-20	4.13986e-19	8.332	6.421	0.576	0.553
6380086	GORASP1	3	39138408	39138457	-1.19897	7.122	-12.1601	1.95529e-20	4.206e-19	7.21	6.138	0.319	0.493
1470743	CFH	1	196711124	196711173	-3.72972	8.32825	-12.1466	2.07808e-20	4.4655e-19	9.087	4.751	1.156	1.722
5490408	CEBPD	8	48649730	48649779	-2.24015	11.0259	-12.1294	2.24688e-20	4.81822e-19	11.385	8.332	0.633	1.2
4670138	SLC27A2	15	50528158	50528207	-1.89767	10.1668	-12.1279	2.26174e-20	4.84508e-19	10.487	8.798	0.491	0.906
7200678	TFDP2	3	141670558	141670607	1.62071	5.54641	12.1275	2.26605e-20	4.8493e-19	5.388	7.168	0.505	0.554
4050112	MAT1A	10	82031850	82031899	-2.60935	10.4332	-12.1255	2.28663e-20	4.88828e-19	10.9	7.923	0.712	0.902
1740458	C7orf41	7	30202305	30202354	1.98613	6.3309	12.117	2.37667e-20	5.07553e-19	6.058	8.091	0.555	0.593
150543	FAM83D	20	37581169	37581218	2.71648	4.83019	12.111	2.4417e-20	5.20905e-19	4.376	7.669	0.781	0.838
3990152	DYRK3	1	206822113	206822162	1.57071	4.29982	12.1097	2.45649e-20	5.23521e-19	4.106	5.746	0.444	0.63
4390754	PPL	16	4932805	4932854	-1.76823	5.74994	-12.1067	2.49035e-20	5.3019e-19	5.943	4.164	0.521	0.411
6900079	PCNA	20	5095942	5095991	2.38083	7.7231	12.1016	2.54851e-20	5.42017e-19	7.48	10.198	0.832	0.534
7210327	NCEH1	3	172348570	172348619	1.32162	6.67537	12.0961	2.61228e-20	5.55009e-19	6.436	7.825	0.411	0.411
4760577	CENPA	2	27016069	27016118	1.93645	3.33054	12.0952	2.62271e-20	5.56654e-19	3.171	5.204	0.563	0.458
2190452	PIM3	22	50357401	50357450	-1.94229	6.81368	-12.0878	2.71214e-20	5.75047e-19	7.153	4.971	0.585	0.273
70630	RNF144B	6	18468232	18468281	-2.20909	6.43324	-12.0793	2.81889e-20	5.97069e-19	6.795	4.489	0.628	0.681
5910148	ACYP1	14	75520238	75520287	1.71329	5.60723	12.0705	2.9337e-20	6.20752e-19	5.34	6.964	0.495	0.516
6560291	FAR2	12	29486821	29486870	1.48049	4.50887	12.0632	3.03279e-20	6.41063e-19	4.305	5.894	0.403	0.439
6450403	C8A	1	57383502	57383551	-1.59468	11.9257	-12.0549	3.14838e-20	6.64819e-19	12.253	10.663	0.405	0.662
3800392	GRINA	8	145067435	145067484	-1.44191	8.34096	-12.0394	3.37792e-20	7.12561e-19	8.591	7.085	0.413	0.381
830132	PHOSPHO1	17	47301003	47301052	1.33459	3.97762	12.0343	3.45753e-20	7.28615e-19	3.867	5.118	0.377	0.418
20653	SIX4	14	61176420	61176469	1.40375	3.84522	12.0302	3.52231e-20	7.41511e-19	3.658	4.951	0.431	0.279
5090309	FAR1	11	13753527	13753576	1.56762	4.98652	12.0209	3.67413e-20	7.72687e-19	4.863	6.332	0.465	0.464
3990347	MEG9	14	101539101	101539150	1.3251	3.97931	12.0202	3.68524e-20	7.74238e-19	3.796	5.211	0.312	0.584
830278	GLIPR2	9	36163798	36163847	2.02904	7.02284	12.0186	3.71242e-20	7.79156e-19	6.761	8.779	0.58	0.483
2000301	DCLRE1B	1	114456154	114456203	1.41341	3.81714	12.0176	3.72991e-20	7.82035e-19	3.704	5.162	0.377	0.567
4860494	C3	19	6686133	6686182	-3.67592	9.90107	-12.0117	3.83008e-20	8.02225e-19	10.491	6.842	1.046	1.372
4490093	ABCC9	12	21954063	21954112	-2.46852	5.8583	-12.0071	3.91167e-20	8.18486e-19	6.3	3.756	0.777	0.425
3370544	KCNJ16	17	68131556	68131605	1.59069	5.02777	11.9993	4.0528e-20	8.47163e-19	4.787	6.875	0.384	0.89
6060066	ZNF415	19	53611350	53611399	1.33541	4.50682	11.9968	4.0978e-20	8.55705e-19	4.315	5.826	0.356	0.386
3990170	IFI27	14	94582803	94582852	-2.89657	7.01504	-11.9962	4.10934e-20	8.5725e-19	7.44	4.555	0.92	0.639
6960379	SFRP1	8	41119964	41120013	1.76446	5.20937	11.9931	4.16741e-20	8.68491e-19	5	6.78	0.546	0.744
7380767	CHST4	16	71572304	71572353	-2.89069	6.23592	-11.9891	4.24446e-20	8.83659e-19	6.38	3.691	0.894	0.471
3460296	TM6SF1	15	83807239	83807288	1.63599	4.1292	11.9877	4.2707e-20	8.88229e-19	3.883	5.591	0.489	0.409
6370039	RAVER2	1	65298673	65298722	1.48523	4.48921	11.9868	4.28947e-20	8.91237e-19	4.235	5.732	0.407	0.45
4560682	CENPO	2	25039632	25039681	1.40853	3.89292	11.9846	4.33095e-20	8.98953e-19	3.7	5.209	0.38	0.308
1410019	NA	15	75048856	75048905	-6.7206	10.5346	-11.9812	4.3985e-20	9.12061e-19	12.097	3.442	1.83	2.95
1980626	SMARCA5	4	144471240:144471258	144474272:144474303	1.27224	6.947	11.9717	4.5933e-20	9.51502e-19	6.874	8.167	0.567	0.276
5310747	PSIP1	9	15464349	15464398	1.76752	6.62484	11.9711	4.60491e-20	9.52954e-19	6.503	8.401	0.598	0.244
4220370	MYRIP	3	40301479	40301528	-2.74343	6.50483	-11.9687	4.6567e-20	9.6271e-19	6.979	4.167	0.835	0.553
4260100	PUS3	11	125763844	125763893	-1.17408	7.28063	-11.9678	4.67434e-20	9.65394e-19	7.468	6.226	0.381	0.247
5720703	AKTIP	16	53525905	53525954	-1.33977	6.466	-11.9671	4.69037e-20	9.66857e-19	6.694	5.628	0.55	0.471
4480463	FGL1	8	17739577	17739626	-3.50796	11.2438	-11.9671	4.69076e-20	9.66857e-19	11.924	8.708	1.033	1.924
3390605	AZI1	17	79163425	79163474	1.42715	5.30009	11.9639	4.75927e-20	9.80002e-19	5.111	6.282	0.412	0.599
1570327	BRCA2	13	32972833	32972882	1.91497	3.35166	11.9635	4.76835e-20	9.80898e-19	3.094	4.845	0.478	0.866
130187	PAPSS1	4	108535434	108535483	1.61094	6.18643	11.9509	5.0474e-20	1.03727e-18	5.995	7.655	0.48	0.305
670475	C4orf19	4	37593177	37593226	-1.66551	7.02842	-11.9472	5.13373e-20	1.05397e-18	7.3	5.704	0.627	0.345
70100	UGT3A1	5	35953749	35953798	-2.88978	6.44421	-11.9421	5.2552e-20	1.07784e-18	6.963	3.769	0.898	0.62
1430477	CTSV	9	99795183	99795232	1.34289	4.11396	11.9404	5.29525e-20	1.08498e-18	3.926	5.318	0.35	0.588
1470551	SEL1L3	4	25749247	25749296	-1.86877	5.98896	-11.9364	5.39212e-20	1.10373e-18	6.26	4.38	0.582	0.424
2710687	SNORD114-1	14	101416185	101416234	1.19742	3.78986	11.9345	5.43801e-20	1.11203e-18	3.665	4.849	0.333	0.351
1580709	NID2	14	52471751	52471800	1.78648	4.67493	11.9263	5.64659e-20	1.15354e-18	4.484	6.499	0.654	0.789
2100528	HIST1H3F	6	26250497	26250546	1.23467	4.31062	11.9251	5.67639e-20	1.15849e-18	4.154	5.185	0.343	0.468
5870482	KDM5B	1	202696719	202696768	1.34788	6.59057	11.9242	5.69891e-20	1.16194e-18	6.42	7.787	0.381	0.264
3360343	RSAD2	2	7037101	7037150	1.93745	4.71348	11.9208	5.78857e-20	1.17906e-18	4.405	6.492	0.579	0.613
1940056	RIMKLB	12	8929625	8929674	1.16721	4.37731	11.9204	5.79997e-20	1.18022e-18	4.246	5.284	0.339	0.454
5910215	RAD51C	17	56772403	56772452	1.08639	5.82864	11.9192	5.83125e-20	1.18542e-18	5.677	6.783	0.336	0.34
1050050	MIR600HG	9	125871878	125871927	1.52923	4.59957	11.9087	6.11718e-20	1.24233e-18	4.394	5.815	0.452	0.386
2510181	C12orf76	12	110479317	110479366	1.72434	5.1972	11.9008	6.34102e-20	1.28652e-18	4.927	6.846	0.493	0.667
5670093	ECHS1	10	135176113	135176162	-2.0843	11.3007	-11.9005	6.34933e-20	1.28695e-18	11.759	9.325	0.593	0.59
2900747	C10orf10	10	45471952	45472001	-3.03119	8.65122	-11.8852	6.80713e-20	1.37839e-18	9.081	5.731	0.99	0.638
3830735	UPB1	22	24922401	24922450	-4.10159	9.60768	-11.8781	7.03073e-20	1.42228e-18	10.563	5.206	1.176	1.561
5910463	PKIA	8	79515125	79515174	1.75846	3.21973	11.8776	7.04702e-20	1.42418e-18	3.036	4.824	0.494	0.49
2100762	INHBE	12	57851604	57851653	-2.99993	9.32116	-11.8746	7.14374e-20	1.44233e-18	9.823	6.464	0.859	0.771
430202	NOL3	16	67208808:67208848	67208950:67208959	-1.63602	5.13314	-11.8719	7.23209e-20	1.45874e-18	5.282	3.727	0.49	0.438
6420379	BCL2L12	19	50176954	50177003	1.08248	7.23812	11.8548	7.81715e-20	1.57369e-18	7.097	8.229	0.325	0.25
3930411	NA	1	7829473	7829522	1.15701	4.22773	11.8504	7.97471e-20	1.60385e-18	4.08	5.162	0.364	0.262
4210075	BHMT2	5	78384975	78385024	-2.12912	8.06606	-11.8301	8.7459e-20	1.75724e-18	8.398	6.177	0.697	0.598
1440719	CYP4F2	19	15990603	15990652	-2.37932	6.1962	-11.8295	8.77041e-20	1.76046e-18	6.714	4.063	0.835	0.577
1260601	ST6GAL1	3	186795648	186795697	-2.30516	8.48864	-11.8272	8.86279e-20	1.77728e-18	8.801	6.762	0.657	0.98
7150128	SGOL1	3	20212538	20212587	1.62163	3.70952	11.8262	8.90278e-20	1.78357e-18	3.575	5.131	0.547	0.275
1010487	BTG2	1	203278236	203278285	2.98816	5.96719	11.8197	9.17163e-20	1.83566e-18	5.41	8.354	0.841	1.151
2230008	FGG	4	155527880	155527929	-1.12266	13.3228	-11.8151	9.36823e-20	1.87139e-18	13.49	12.609	0.125	0.82
5270195	AKR7L	1	19592593	19592642	-2.2144	5.73559	-11.8121	9.49566e-20	1.89502e-18	5.969	3.795	0.737	0.444
4760091	CEP78	9	80881648	80881697	1.22882	4.70784	11.8097	9.59956e-20	1.91274e-18	4.541	5.924	0.411	0.244
7560328	RAVER1	19	10427092	10427141	1.60124	5.19752	11.8096	9.60295e-20	1.91274e-18	5.039	6.46	0.542	0.501
4250538	STAT3	17	40465855	40465904	-2.0954	7.83594	-11.8074	9.6993e-20	1.93008e-18	8.025	5.973	0.659	0.416
2570019	C11orf82	11	82645321	82645370	1.43975	4.47308	11.8008	9.9959e-20	1.98719e-18	4.251	6.043	0.457	0.534
1090722	RFTN2	2	198435715	198435764	1.72928	4.41505	11.7958	1.02267e-19	2.03112e-18	4.176	5.902	0.528	0.277
2350754	FBXO34	14	55819855	55819904	1.38137	6.66644	11.7954	1.0249e-19	2.03361e-18	6.562	7.939	0.408	0.413
2760598	CDHR5	11	616783	616832	-2.18	6.98643	-11.7926	1.03776e-19	2.05715e-18	7.421	4.995	0.78	0.56
4280632	GAS6	13	114523703	114523752	-2.18972	6.98912	-11.7924	1.03897e-19	2.05757e-18	7.324	4.93	0.663	0.534
1240519	VCAM1	1	101198040	101198089	1.60862	4.40667	11.7639	1.18327e-19	2.34111e-18	4.202	5.851	0.453	0.674
730577	CPXM1	20	2774821	2774870	1.28617	4.41354	11.7619	1.19408e-19	2.36025e-18	4.232	5.487	0.31	0.599
7200768	ITGA4	2	182400605	182400654	1.3507	4.35066	11.7473	1.27623e-19	2.52021e-18	4.194	5.702	0.359	0.454
4780059	PPT2	6	32131092	32131141	1.4432	5.2206	11.7415	1.31024e-19	2.58492e-18	4.997	6.402	0.508	0.243
4390647	FGGY	1	60125910	60125959	-2.16089	6.92013	-11.7406	1.31574e-19	2.5933e-18	7.209	4.76	0.684	0.417
5810414	CYB5A	18	71959024	71959073	-2.29901	10.8544	-11.7399	1.31986e-19	2.59895e-18	11.244	9.155	0.61	1.01
4200367	FAM212A	3	49842307	49842356	1.64837	4.57168	11.7376	1.33398e-19	2.62425e-18	4.445	5.799	0.471	0.683
360706	GRTP1	13	113978835	113978884	-1.41549	7.19144	-11.7372	1.33622e-19	2.62617e-18	7.322	6.03	0.429	0.499
2450201	ABCC4	13	95672560	95672609	1.9322	4.81594	11.7366	1.33973e-19	2.62807e-18	4.507	6.874	0.541	0.823
6900520	NA	12	106724916	106724965	1.27184	4.29097	11.7273	1.39833e-19	2.74043e-18	4.123	5.262	0.391	0.455
4830291	SASS6	1	100549487	100549536	1.15828	4.57324	11.7216	1.4348e-19	2.80926e-18	4.418	5.715	0.324	0.419
1300762	STEAP3	2	120023010	120023059	-1.61459	9.65114	-11.717	1.46533e-19	2.86632e-18	9.843	8.314	0.496	0.436
7040487	SCNN1A	12	6456067	6456116	-2.01641	5.79409	-11.7089	1.52061e-19	2.97165e-18	5.988	4.09	0.708	0.389
2750706	NTSR1	20	61394073	61394122	1.61658	3.64208	11.703	1.56198e-19	3.04962e-18	3.424	4.862	0.416	0.717
2470161	PLEKHF1	19	30166200	30166249	-2.42559	7.01446	-11.6987	1.59319e-19	3.10761e-18	7.362	4.622	0.72	0.586
2570672	SLC26A3	7	107405984	107406033	3.18113	4.5459	11.6875	1.67657e-19	3.26718e-18	3.995	7.706	0.892	1.114
3420433	SHMT1	17	18238882	18238931	-2.82146	6.70526	-11.6811	1.72666e-19	3.36163e-18	7.295	4.092	0.869	0.809
6480577	U2SURP	3	142773804	142773853	1.24348	6.30652	11.6753	1.7734e-19	3.44939e-18	6.15	7.214	0.358	0.491
5720482	HERC5	4	89427202	89427251	-2.10495	7.3988	-11.6694	1.8212e-19	3.53903e-18	7.715	5.267	0.666	0.416
2000577	DCAF7	17	61671294	61671343	1.15822	8.17415	11.6686	1.82802e-19	3.54896e-18	8.045	9.198	0.379	0.25
1570367	IL18R1	2	103014772	103014821	-1.13624	6.65276	-11.667	1.84124e-19	3.57128e-18	6.821	5.722	0.315	0.402
2370546	KIF24	9	34252737	34252786	1.50198	3.3798	11.6639	1.86824e-19	3.62026e-18	3.196	4.69	0.474	0.335
20673	BSG	19	583171	583220	3.0396	7.99361	11.6616	1.88752e-19	3.6542e-18	8.135	10.624	1.287	0.623
610377	MSH2	2	47707972:47708011	47709918:47709928	1.36831	4.0307	11.6611	1.89182e-19	3.65912e-18	3.938	5.217	0.449	0.359
6520424	HIST1H3C	6	26045943	26045992	1.86271	2.99718	11.647	2.01773e-19	3.89899e-18	2.797	4.544	0.557	0.415
4760209	MMAA	4	146576481	146576530	-1.32304	6.42649	-11.6463	2.02455e-19	3.90854e-18	6.633	5.183	0.389	0.459
7040450	ACMSD	2	135655922	135655971	-1.76847	9.3764	-11.6438	2.04753e-19	3.94922e-18	9.693	7.92	0.58	0.533
2570091	PHF19	9	123618111	123618160	1.23036	5.89944	11.6351	2.13104e-19	4.10646e-18	5.648	6.81	0.36	0.394
5290050	HOMER1	5	78670421	78670470	1.51336	3.49712	11.6255	2.22675e-19	4.28692e-18	3.316	4.835	0.46	0.559
5910553	CAV2	7	116148520	116148569	-1.38777	5.62511	-11.625	2.23139e-19	4.29186e-18	5.83	4.434	0.475	0.254
3400538	IGFBP7	4	57899414	57899463	-2.1899	8.56169	-11.6233	2.24873e-19	4.3212e-18	8.821	6.695	0.658	0.802
450398	KIF3B	20	30922194	30922243	-1.21946	6.52029	-11.6231	2.25103e-19	4.3216e-18	6.726	5.459	0.33	0.448
2000661	NCAPH2	22	50961581:50961596	50961664:50961698	1.25721	5.2656	11.6167	2.31815e-19	4.44635e-18	5.09	6.226	0.407	0.431
7650189	LAMB2	3	49158742	49158791	-1.67	7.63123	-11.6147	2.33923e-19	4.48261e-18	7.952	6.354	0.534	0.759
4390612	CCDC14	3	123632690	123632739	1.67663	6.98954	11.6139	2.34816e-19	4.49559e-18	6.771	8.629	0.498	0.52
3930035	UGP2	2	64114624	64114673	-2.43902	10.4487	-11.6132	2.35569e-19	4.50582e-18	10.909	8.464	0.714	0.964
5550343	PDCL	9	125581762	125581811	1.24544	4.81728	11.6112	2.37696e-19	4.54233e-18	4.704	5.852	0.362	0.29
2650193	SDC4	20	43954285	43954334	-2.39427	8.31146	-11.6031	2.4667e-19	4.70947e-18	8.504	6.083	0.746	0.64
3520332	DPYSL5	2	27170789	27170838	1.75137	4.19754	11.6018	2.48171e-19	4.73375e-18	4.029	5.299	0.468	0.938
6980497	H2AFX	11	118965215	118965264	1.92069	5.0115	11.6004	2.49698e-19	4.7585e-18	4.684	6.705	0.545	0.491
2100484	STAT3	17	40466042	40466091	-2.46642	7.66538	-11.5996	2.50682e-19	4.77286e-18	7.902	5.645	0.748	0.718
2940435	TFRC	3	195776356	195776405	3.06598	9.28428	11.5971	2.53513e-19	4.81791e-18	8.839	12.261	0.926	0.773
2900139	SLC48A1	12	48175105	48175154	1.91146	5.62622	11.5904	2.61453e-19	4.96424e-18	5.402	7.201	0.723	0.434
840403	TSPAN17	5	176085919	176085968	1.28989	5.56484	11.5802	2.74001e-19	5.19774e-18	5.382	6.759	0.425	0.391
5090307	PRSS35	6	84234889	84234938	1.56774	4.08094	11.5794	2.74942e-19	5.21082e-18	3.892	5.379	0.403	0.727
4860086	RNFT2	12	117290604	117290653	1.45383	4.03835	11.5773	2.77597e-19	5.25633e-18	3.886	5.251	0.44	0.574
1510039	SNRPD1	18	19209811	19209860	1.01552	5.01713	11.5584	3.0267e-19	5.7252e-18	4.847	5.866	0.347	0.258
2970180	KCNU1	8	36793541	36793590	1.40315	3.34211	11.5583	3.02912e-19	5.7252e-18	3.183	4.519	0.411	0.488
940672	SLC35C1	11	45834349	45834398	-2.84268	8.14598	-11.5467	3.19433e-19	6.02645e-18	8.447	5.673	1.076	0.207
6860753	TSPO	22	43559143	43559192	-1.5606	8.74433	-11.5381	3.32227e-19	6.26213e-18	8.972	7.202	0.487	0.676
4220541	ZNF431	19	21368601	21368650	1.24877	3.67974	11.5379	3.32599e-19	6.26344e-18	3.551	4.666	0.342	0.359
2760739	PRG4	1	186278954	186279003	-3.33558	8.83365	-11.5357	3.35938e-19	6.32058e-18	9.502	5.44	0.94	1.617
1660181	MZT1	13	73282882	73282931	1.6639	4.149	11.5268	3.49881e-19	6.57694e-18	3.931	5.939	0.466	0.928
4900373	C11orf21	11	2317552	2317601	1.18828	3.68144	11.5264	3.50511e-19	6.58281e-18	3.545	4.752	0.316	0.462
7380427	DHODH	16	72056323	72056372	-2.61681	6.24189	-11.5179	3.64488e-19	6.83291e-18	6.51	3.847	0.865	0.386
5220424	FSIP1	15	39892658	39892707	-1.25111	5.14585	-11.5169	3.66161e-19	6.85807e-18	5.348	4.198	0.471	0.283
3140110	TPGS2	18	34376436	34376485	2.27051	5.88501	11.5121	3.74225e-19	7.00277e-18	5.634	8.068	0.727	0.622
2190148	GBP1	1	89518449	89518498	-2.60752	7.11425	-11.4978	3.99673e-19	7.46549e-18	7.389	4.668	0.829	0.618
5290672	ACYP2	2	54365811	54365860	-1.48299	7.23773	-11.4933	4.08026e-19	7.61465e-18	7.532	5.925	0.426	0.532
3180408	XXYLT1	3	194789098	194789147	1.22168	5.06416	11.4889	4.1631e-19	7.75664e-18	4.858	6.116	0.406	0.313
7400072	FGA	4	155506917	155506966	-1.12115	13.3104	-11.4889	4.16383e-19	7.75664e-18	13.481	12.591	0.138	0.835
5550092	ISM1	20	13280875	13280924	-2.74086	5.86912	-11.4827	4.28368e-19	7.97273e-18	6.229	3.456	0.871	0.466
630475	DHODH	16	72058439	72058488	-2.22105	6.10167	-11.4815	4.30758e-19	8.01001e-18	6.4	4.035	0.762	0.33
830609	RPL5	1	93307401	93307450	1.01976	10.6734	11.4735	4.46852e-19	8.30183e-18	10.589	11.543	0.446	0.324
5570102	DKK1	10	54076705	54076754	1.17852	4.06627	11.4702	4.53719e-19	8.42186e-18	3.913	5.238	0.324	0.422
2810221	UGT2B15	4	69535845	69535894	-4.84638	7.97611	-11.4649	4.64745e-19	8.61879e-18	9.032	3.41	1.594	1.434
6980010	MED28	4	17625808	17625857	1.26781	7.1341	11.4644	4.65877e-19	8.63206e-18	6.953	8.164	0.44	0.37
1980750	APOL3	22	36536653	36536702	-2.3548	6.73459	-11.4618	4.7146e-19	8.72769e-18	7.068	4.821	0.794	0.379
2140059	BEND5	1	49208349	49208398	1.2101	3.65499	11.457	4.81884e-19	8.9127e-18	3.542	4.837	0.389	0.417
6200253	THBS4	5	79378266	79378315	2.05227	4.0035	11.4561	4.83915e-19	8.94229e-18	3.769	5.999	0.421	1.46
1410242	ATAD2	8	124338144	124338193	1.77757	6.15879	11.4553	4.85637e-19	8.9661e-18	5.909	7.915	0.572	0.573
7650523	SHISA2	13	26619064	26619113	1.39979	3.70144	11.4538	4.89018e-19	9.02048e-18	3.572	4.914	0.432	0.481
2630020	SUPT3H	6	44796659	44796708	1.19468	3.64028	11.4523	4.92448e-19	9.07568e-18	3.535	4.578	0.381	0.32
1570767	HOMER2	15	83518395	83518444	-2.04215	5.91281	-11.4444	5.10594e-19	9.40173e-18	6.181	4.141	0.675	0.42
2630711	MCM4	8	48890001	48890050	2.23349	5.0892	11.441	5.18745e-19	9.54335e-18	4.737	7.446	0.6	1.002
510441	HIST1H3G	6	26271177	26271226	1.45057	3.66765	11.4375	5.27194e-19	9.69018e-18	3.555	4.67	0.414	0.552
3120279	PRKAG2	7	151254266	151254315	-1.61936	6.06494	-11.4329	5.38485e-19	9.88894e-18	6.258	4.664	0.462	0.587
2710348	FXYD2	11	117690792	117690841	2.10537	5.18891	11.4323	5.39755e-19	9.89949e-18	4.771	6.793	0.61	0.679
460154	PON1	7	94927794	94927843	-3.65498	9.37775	-11.4322	5.40016e-19	9.89949e-18	10.115	5.788	1.027	1.66
2690475	MAP4K5	14	50885285	50885334	1.38903	6.5325	11.4297	5.46286e-19	1.00056e-17	6.33	7.667	0.434	0.384
6940458	ZNF175	19	52092893	52092942	1.18734	5.10149	11.4261	5.55358e-19	1.01628e-17	4.967	5.986	0.346	0.41
2690402	ABHD6	3	58280126	58280175	-1.43842	8.36807	-11.4186	5.74824e-19	1.05097e-17	8.611	7.067	0.48	0.394
3140707	PARP9	3	122246982	122247031	-1.34178	7.30924	-11.4143	5.8648e-19	1.07134e-17	7.515	6.234	0.594	0.3
2030292	EDEM1	3	5260981	5261030	-1.89491	7.28892	-11.4123	5.91856e-19	1.08017e-17	7.486	5.66	0.546	0.849
3400685	OGDHL	10	50942988	50943037	-3.11723	7.78166	-11.4121	5.9236e-19	1.08017e-17	8.386	4.643	1.017	0.933
430717	NDUFS2	1	161183960	161184009	-1.00228	6.21467	-11.411	5.95362e-19	1.08469e-17	6.427	5.496	0.404	0.287
5670255	FBXO5	6	153291931	153291980	1.18986	4.4606	11.4094	5.99813e-19	1.09184e-17	4.329	5.476	0.359	0.571
1230592	ABAT	16	8877904	8877953	-2.29814	8.78451	-11.407	6.06376e-19	1.10282e-17	9.136	6.636	0.704	0.568
3890132	ROR1	1	64644314	64644363	1.28205	4.28323	11.403	6.17648e-19	1.12233e-17	4.073	5.447	0.362	0.371
3170204	FOXJ1	17	74132601	74132650	1.60053	3.64754	11.4005	6.24862e-19	1.13445e-17	3.393	5.107	0.446	0.554
4490739	PPAP2A	5	54721806	54721855	-1.85776	7.37925	-11.397	6.34877e-19	1.15029e-17	7.535	5.932	0.503	0.701
6840066	NA	1	56200444	56200493	1.16819	3.9511	11.3969	6.35254e-19	1.15029e-17	3.862	5.001	0.324	0.374
5050349	VPS13A	9	79985959	79986008	1.26371	5.44716	11.3797	6.8744e-19	1.2437e-17	5.265	6.574	0.397	0.343
7400653	PFKFB4	3	48555186	48555235	1.87247	4.71981	11.3783	6.91991e-19	1.25084e-17	4.449	6.295	0.615	0.313
380148	DECR2	16	462243	462292	-1.40128	9.30264	-11.3772	6.95251e-19	1.2552e-17	9.506	8.044	0.507	0.525
4070053	BCAR3	1	94027799	94027848	-2.02824	6.40159	-11.3771	6.95616e-19	1.2552e-17	6.661	4.871	0.638	0.593
4220193	SIGIRR	11	405859	405908	-2.18091	7.73344	-11.3672	7.28168e-19	1.31279e-17	8.03	5.501	0.81	0.819
4850133	SNURF;SNRPN	15	25213168	25213217	1.18054	5.74038	11.364	7.38947e-19	1.33107e-17	5.622	7.015	0.433	0.397
2650553	TPD52L1	6	125584195	125584244	-1.84009	8.04595	-11.3601	7.52148e-19	1.35367e-17	8.389	6.53	0.679	0.631
4760097	NA	12	52211732	52211781	2.16208	5.80746	11.3553	7.69039e-19	1.38287e-17	5.558	7.771	0.718	0.391
4920408	RPL23A	17	27051134	27051183	1.55435	6.21282	11.3529	7.77455e-19	1.39679e-17	5.97	7.643	0.505	0.505
4210228	PON3	7	94989339	94989388	-2.05634	10.7738	-11.3501	7.87574e-19	1.41374e-17	11.233	8.819	0.606	0.819
5820292	COPZ2	17	46103707	46103756	-1.4357	5.16775	-11.3485	7.93698e-19	1.4235e-17	5.336	3.796	0.426	0.35
6250435	ARHGEF3	3	56761576	56761625	1.63601	6.41092	11.3426	8.15315e-19	1.46101e-17	6.261	7.833	0.585	0.303
6040347	RAMP3	7	45223640	45223689	-1.42883	5.28427	-11.3355	8.4236e-19	1.50672e-17	5.497	4.008	0.435	0.518
3290292	LAP3	4	17609112	17609161	-2.10366	8.81685	-11.3353	8.43009e-19	1.50672e-17	9.128	7.323	0.714	0.846
5360653	CPT2	1	53679620	53679669	-1.62101	8.47823	-11.3195	9.06822e-19	1.61938e-17	8.788	7.045	0.51	0.355
1570743	METTL9	16	21668040	21668089	1.0804	4.14541	11.3185	9.10996e-19	1.62543e-17	4.066	5.151	0.336	0.265
4280487	CRISP2	6	49660327	49660376	1.29298	3.67122	11.3107	9.44172e-19	1.68318e-17	3.558	4.791	0.377	0.315
1500193	SMPD1	11	6415980	6416029	-1.7262	6.9396	-11.3073	9.5932e-19	1.70871e-17	7.079	5.462	0.528	0.48
3610735	F12	5	176829221	176829270	-1.80874	11.132	-11.3069	9.6083e-19	1.70993e-17	11.48	9.517	0.563	0.791
5860707	SAAL1	11	18103006	18103055	1.05192	6.03629	11.3001	9.9127e-19	1.76108e-17	5.903	6.965	0.336	0.242
4150100	PASK	2	242046096	242046145	1.0917	4.85959	11.2974	1.00403e-18	1.78222e-17	4.693	5.681	0.349	0.355
4280603	SLBP	4	1694704	1694753	1.38164	7.79427	11.2953	1.01373e-18	1.7979e-17	7.753	9.196	0.801	0.296
1010477	ADD3	10	111892086	111892135	2.19367	5.16637	11.2869	1.05376e-18	1.8673e-17	4.904	7.273	0.757	0.589
4040204	APMAP	20	24943888	24943937	-1.54405	9.65305	-11.284	1.06756e-18	1.89013e-17	9.908	8.617	0.484	0.714
4050674	NA	15	69863628	69863677	-3.33693	6.39991	-11.264	1.17088e-18	2.07128e-17	7.005	3.546	1.011	0.781
4490544	LY6G6D;LY6G6F	6	31685530	31685579	1.63709	3.08839	11.2567	1.21084e-18	2.14016e-17	2.941	4.345	0.469	0.633
1710674	DUSP23	1	159752220	159752269	-1.73793	9.58093	-11.2544	1.22363e-18	2.16092e-17	9.821	7.994	0.602	0.302
130338	SAA1	11	18291463	18291512	-5.66595	9.32938	-11.2461	1.27136e-18	2.24329e-17	11.38	4.134	2.563	1.892
7570437	NA	22	50655839	50655888	-1.66188	7.08653	-11.2429	1.29027e-18	2.27472e-17	7.333	5.595	0.606	0.531
4210039	NA	7	87132966	87133015	-2.36939	6.06574	-11.234	1.34454e-18	2.36837e-17	6.482	4.027	0.737	0.59
4850221	ZWILCH;LCTL	15	66840923	66840972	1.17852	4.60994	11.2302	1.36808e-18	2.40779e-17	4.373	5.782	0.409	0.346
1940129	SIRPA	20	1920371	1920420	-1.93767	9.04181	-11.226	1.39479e-18	2.45271e-17	9.292	7.209	0.62	0.545
6840215	ECT2	3	172539155	172539204	2.6454	5.14393	11.2224	1.41856e-18	2.4924e-17	4.508	7.618	0.928	0.568
540243	NPL	1	182798331	182798380	2.08993	6.19657	11.2191	1.43996e-18	2.52786e-17	5.963	8.109	0.69	0.391
6620689	MTHFD2	2	74441559	74441608	1.96153	4.28558	11.2176	1.45021e-18	2.5437e-17	4.088	6.069	0.577	0.647
7380180	TREML2	6	41158437	41158486	1.25308	3.92785	11.2143	1.47254e-18	2.58069e-17	3.811	4.925	0.399	0.421
2480088	XDH	2	31558505	31558554	-2.9434	6.57237	-11.2066	1.52578e-18	2.67173e-17	7.175	3.738	0.926	0.889
5560148	MLXIPL	7	73007618	73007667	-2.35491	8.88598	-11.1819	1.7095e-18	2.9909e-17	9.174	6.62	0.753	0.838
3850021	CASP4	11	104815511	104815560	-2.11008	8.03273	-11.1809	1.71742e-18	3.00223e-17	8.06	5.977	0.745	0.469
5080468	MBOAT2	2	8997442	8997491	2.0506	3.28707	11.1763	1.75454e-18	3.06453e-17	3.089	5.053	0.605	0.579
7000193	NFIB	9	14081902	14081951	-1.91647	8.17126	-11.1745	1.76931e-18	3.08771e-17	8.549	6.408	0.578	0.46
780670	ADRA1A	8	26627828	26627877	-1.87728	4.54148	-11.1687	1.8173e-18	3.16881e-17	4.721	2.955	0.699	0.453
1820497	TIGD2	4	90035415	90035464	-1.34985	6.71858	-11.1675	1.8269e-18	3.18287e-17	6.937	5.517	0.428	0.282
160537	KDSR	18	60998221	60998270	-1.43218	9.02905	-11.1621	1.87286e-18	3.2602e-17	9.25	7.839	0.582	0.314
6550044	FXYD2	11	117690790	117690839	2.36612	5.18726	11.1517	1.96564e-18	3.41883e-17	4.803	7.059	0.723	0.64
5130593	CAMK2B	7	44259074	44259123	-2.38118	5.65017	-11.1498	1.98241e-18	3.4451e-17	6.038	3.729	0.828	0.71
870753	PSPH	7	56078913	56078962	1.4738	4.58838	11.1419	2.05667e-18	3.57115e-17	4.361	5.89	0.466	0.489
290377	FOXD4	9	116548	116597	1.36326	4.45994	11.1412	2.06306e-18	3.57925e-17	4.318	5.548	0.367	0.834
7330138	CSAD	12	53552241	53552290	-2.04282	5.89941	-11.1394	2.08016e-18	3.60591e-17	6.243	4.095	0.693	0.38
6220278	TSPAN14	10	82279113	82279162	1.20129	6.12158	11.1308	2.16431e-18	3.74864e-17	5.975	7.353	0.368	0.508
6840039	ARHGEF39	9	35661561	35661610	1.36027	4.03224	11.1302	2.16991e-18	3.75519e-17	3.838	5.019	0.376	0.491
3840196	MFSD2A	1	40435188	40435237	-2.62391	5.65762	-11.129	2.1821e-18	3.77313e-17	5.951	3.18	0.876	0.684
6840747	SLC25A4	4	186066983	186067032	-1.56495	7.36169	-11.1278	2.19501e-18	3.79229e-17	7.648	6.106	0.482	0.566
1070471	CLU	8	27468692	27468741	-2.03137	5.38438	-11.1173	2.30393e-18	3.97716e-17	5.671	3.651	0.677	0.362
6400176	IRF7	11	612641	612690	-2.16109	7.43257	-11.1155	2.32287e-18	4.00652e-17	7.606	5.485	0.772	0.443
2470386	DEXI	16	11022898	11022947	-1.2425	9.18921	-11.1054	2.43343e-18	4.19024e-17	9.3	8.148	0.442	0.249
1340647	GAR1	4	110745791	110745840	1.38817	8.20607	11.1001	2.49396e-18	4.29089e-17	8.003	9.466	0.428	0.263
1050240	POLD4	11	67119284	67119333	-1.58023	6.57195	-11.098	2.51832e-18	4.3292e-17	6.653	5.149	0.589	0.502
3780152	NA	1	206828293	206828342	1.90486	5.02547	11.0968	2.53234e-18	4.3497e-17	4.751	6.672	0.6	0.516
2100546	ALDH8A1	6	135238923	135238972	-1.82192	10.0213	-11.0935	2.57195e-18	4.41408e-17	10.362	8.415	0.577	0.5
5270402	TICRR	15	90170982	90171031	1.40986	3.61782	11.0891	2.62389e-18	4.49949e-17	3.48	4.789	0.441	0.432
3060703	ERI2	16	20860798	20860847	1.97813	4.325	11.0876	2.642e-18	4.52681e-17	4.081	6.207	0.671	0.641
1010672	NR3C2	4	149000228	149000277	-1.76971	6.28302	-11.085	2.67495e-18	4.57946e-17	6.594	4.593	0.528	0.579
4560328	FSCN1	7	5646141	5646190	1.80987	8.57174	11.0845	2.68097e-18	4.58599e-17	8.399	10.213	0.701	0.539
5340017	H19	11	2016663	2016712	3.37443	10.2426	11.0822	2.70874e-18	4.62966e-17	9.706	13.156	1.335	0.347
50129	FHOD1	16	67263503	67263552	1.22674	5.13403	11.082	2.71206e-18	4.63152e-17	4.96	6.209	0.389	0.366
5720192	FANCE	6	35434753	35434802	1.64183	4.73036	11.0796	2.74188e-18	4.67859e-17	4.459	6.096	0.538	0.456
7510544	DNAJC22	12	49745275	49745324	-1.61607	7.48927	-11.0775	2.76918e-18	4.72128e-17	7.743	6.164	0.517	0.406
2900390	VCAM1	1	101204471	101204520	3.17146	8.45258	11.0726	2.8323e-18	4.82492e-17	8.162	11.315	1.206	0.44
5700672	TGOLN2	2	85545438	85545487	-1.07226	8.8661	-11.0711	2.8513e-18	4.8533e-17	8.988	8.063	0.399	0.518
7210500	JAKMIP3	10	133931043:133931079	133946816:133946829	-1.3567	5.0983	-11.0658	2.92307e-18	4.97138e-17	5.307	4.034	0.508	0.34
1260497	RFTN1	3	16357414	16357463	-1.98508	8.53017	-11.0608	2.99155e-18	5.08368e-17	8.818	6.769	0.65	0.568
6650692	ISOC2	19	55964472	55964521	-1.10932	8.57339	-11.0499	3.146e-18	5.33737e-17	8.725	7.603	0.374	0.358
5670400	PEPD	19	33878131	33878180	-1.59057	10.1649	-11.0486	3.16421e-18	5.36387e-17	10.388	8.864	0.508	0.577
6270435	LINC01018	5	6588102	6588151	-3.7284	7.57993	-11.046	3.20261e-18	5.42453e-17	8.497	4.036	1.333	1.103
1400746	CSF3R	1	36932337	36932386	1.73245	3.57356	11.0399	3.2944e-18	5.57545e-17	3.362	5.339	0.452	0.928
3420026	FAS	10	90775097	90775146	-2.0709	5.32769	-11.0392	3.30533e-18	5.58938e-17	5.637	3.641	0.85	0.487
1940180	PSMB9	6	32825066	32825115	-1.90447	5.25607	-11.0327	3.4053e-18	5.75374e-17	5.532	3.584	0.669	0.479
1170477	GPRC5C	17	72443327	72443376	-1.37672	6.23592	-11.0286	3.471e-18	5.85997e-17	6.507	5.023	0.471	0.334
1510673	MAFG	17	79879861	79879910	1.4939	5.71687	11.0119	3.75081e-18	6.3272e-17	5.506	6.74	0.551	0.47
2630669	DEPDC7	11	33050234	33050283	-2.15483	6.31232	-11.0103	3.77837e-18	6.36851e-17	6.67	4.334	0.702	0.46
1010176	GDPD5	11	75145842	75145891	1.43024	4.91815	11.0071	3.83345e-18	6.4561e-17	4.707	5.898	0.448	0.495
4590725	PDXDC1	16	15131162	15131211	-1.0404	9.70029	-10.9942	4.07037e-18	6.84954e-17	9.83	8.844	0.28	0.436
3390280	ACSM2B	16	20563527	20563576	-3.5747	8.74281	-10.9895	4.15948e-18	6.9938e-17	9.573	5.696	1.155	1.083
1500390	SPATC1L	21	47581444	47581493	1.06736	3.83488	10.984	4.26638e-18	7.16773e-17	3.749	4.723	0.343	0.369
2810296	BCKDHA	19	41930843	41930892	-1.49844	8.70873	-10.9817	4.31324e-18	7.24058e-17	8.851	7.307	0.495	0.409
1050255	NA	10	112628875	112628924	1.02707	4.21401	10.9787	4.37331e-18	7.33547e-17	4.128	5.113	0.325	0.182
4060086	NA	3	87099878	87099927	1.88881	7.51706	10.9731	4.48853e-18	7.52264e-17	7.225	9.073	0.656	0.56
4760309	NA	8	136637127	136637176	1.22312	5.69958	10.9694	4.56635e-18	7.64688e-17	5.552	6.799	0.436	0.372
4810020	PLEK	2	68624369	68624418	2.29082	6.39588	10.9661	4.6357e-18	7.75675e-17	6.161	8.394	0.957	0.566
2030687	MB21D2	3	192514840	192514889	1.26347	4.71133	10.9616	4.7324e-18	7.91216e-17	4.493	5.817	0.411	0.382
5890470	CCR6	6	167551908	167551957	1.84354	4.54096	10.9532	4.92006e-18	8.21927e-17	4.321	6.822	0.385	1.26
7200603	PIP4K2A	10	22826072	22826121	1.71161	5.21709	10.9523	4.94231e-18	8.2498e-17	5.041	6.583	0.521	0.638
4730131	PSD4	2	113960386	113960435	-1.27773	7.09994	-10.9488	5.0218e-18	8.37573e-17	7.275	5.854	0.47	0.362
840253	ALDH2	12	112247387	112247436	-1.48664	11.9366	-10.9326	5.41386e-18	9.01512e-17	12.207	10.553	0.485	0.538
1580037	HRC	19	49655264	49655313	1.37465	4.31727	10.9268	5.56151e-18	9.25355e-17	4.186	5.335	0.504	0.623
7330377	MLYCD	16	83949447	83949496	-1.62049	6.19011	-10.9212	5.70691e-18	9.48785e-17	6.465	4.899	0.56	0.49
3390241	MXI1	10	111967700	111967749	1.61797	3.51518	10.9208	5.71851e-18	9.49951e-17	3.381	4.834	0.539	0.455
870609	PABPC1P4	12	64217590	64217639	1.48915	8.16374	10.9116	5.96736e-18	9.90496e-17	8.132	9.503	0.889	0.579
1740041	CRLF3	17	29111149	29111198	1.49321	5.07653	10.9096	6.02306e-18	9.98941e-17	4.895	6.439	0.488	0.293
2850021	QSOX1	1	180167040	180167089	-1.6213	7.54374	-10.9092	6.03464e-18	1.00006e-16	7.67	6.189	0.563	0.331
7000634	CSE1L	20	47712885	47712934	1.12801	7.98089	10.902	6.23948e-18	1.03318e-16	7.824	8.913	0.396	0.378
6200390	PRIM1	12	57135285	57135334	1.38507	5.26645	10.901	6.26818e-18	1.0371e-16	5.132	6.639	0.443	0.688
460259	LAT	16	29001718	29001767	1.52279	4.41469	10.899	6.32459e-18	1.0456e-16	4.194	5.692	0.507	0.591
630215	RAD51	15	41024235	41024284	-2.18632	8.34407	-10.8973	6.37582e-18	1.05323e-16	8.751	6.224	0.849	0.711
6280370	RPL4P2	1	166717795	166717844	1.07294	9.90948	10.8969	6.38842e-18	1.05447e-16	9.878	10.843	0.618	0.382
6380239	SGIP1	1	67210482	67210531	1.32338	3.73128	10.8869	6.68996e-18	1.10336e-16	3.522	4.812	0.398	0.563
2900041	H2AFY2	10	71871803	71871852	2.1255	6.75655	10.8808	6.88406e-18	1.13447e-16	6.468	8.668	0.698	0.422
1710286	SKP2	5	36183945	36183994	1.69583	7.69857	10.8787	6.95016e-18	1.14446e-16	7.561	9.167	0.598	0.211
4180079	CRISPLD2	16	84942780	84942829	-2.15166	6.91529	-10.8746	7.08347e-18	1.16548e-16	7.118	4.973	0.717	0.612
3140021	PCBD1	10	72643517	72643566	-1.67342	9.89543	-10.8666	7.35233e-18	1.20876e-16	10.173	8.36	0.642	0.457
2230187	LAMTOR2	1	156025143	156025192	-1.03972	8.188	-10.8606	7.55869e-18	1.2417e-16	8.295	7.268	0.359	0.262
150437	NA	1	43352427	43352476	1.24623	4.15001	10.8575	7.66968e-18	1.25893e-16	3.982	5.402	0.338	0.538
3940068	UNC5CL	6	40994865	40994914	-2.53545	6.43883	-10.8507	7.91524e-18	1.29821e-16	6.72	4.281	1.114	0.49
6250605	RCCD1	15	91506119	91506168	1.53577	4.12621	10.8458	8.09548e-18	1.32672e-16	4.002	5.444	0.525	0.41
1190037	MCM8	20	5975018	5975067	1.05579	4.71736	10.8369	8.43591e-18	1.37981e-16	4.551	5.598	0.318	0.389
2630577	CAV2	7	116140440	116140489	-2.19477	6.25664	-10.8369	8.4394e-18	1.37981e-16	6.637	4.336	0.71	0.435
6350093	NA	6	79645753	79645802	1.39821	6.26812	10.8329	8.59359e-18	1.40391e-16	6.233	7.544	0.624	0.256
1710630	ST6GAL1	3	186795893	186795942	-1.44571	11.6369	-10.8232	8.99192e-18	1.46783e-16	11.854	10.585	0.394	0.753
4260243	MFHAS1	8	8747607	8747656	1.597	4.96449	10.8187	9.17909e-18	1.4972e-16	4.64	6.416	0.554	0.467
2260215	CASP3	4	185549046	185549095	1.01928	7.54649	10.8131	9.42162e-18	1.53555e-16	7.413	8.503	0.347	0.283
1570551	NCAPD3	11	134022677	134022726	1.2766	5.47012	10.8031	9.87169e-18	1.60764e-16	5.349	6.566	0.381	0.369
1300719	L3HYPDH	14	59950982	59951031	-1.5177	6.29215	-10.8028	9.88443e-18	1.60845e-16	6.477	5.179	0.659	0.455
4810646	PIF1	15	65108107	65108156	1.00848	4.07575	10.7997	1.00255e-17	1.63013e-16	3.94	4.901	0.318	0.27
4040386	APOL1	22	36662091	36662140	-2.11724	5.30547	-10.7956	1.02184e-17	1.66019e-16	5.495	3.396	0.788	0.373
2360762	ETNPPL	4	109663636	109663685	-3.10482	8.10186	-10.7911	1.04377e-17	1.69449e-16	8.593	5.521	1.002	1.146
6580685	MCM10	10	13252355	13252404	2.84025	2.90571	10.7845	1.07596e-17	1.74537e-16	2.698	5.732	0.873	0.78
1110544	GPHN	14	67648181	67648230	-1.54292	7.51874	-10.7772	1.11295e-17	1.80397e-16	7.725	6.213	0.532	0.255
6520725	TNFRSF14	1	2495103	2495152	-1.38995	8.43098	-10.7679	1.16225e-17	1.88242e-16	8.622	7.066	0.46	0.491
6060113	TBX15	1	119426095	119426144	-3.01346	6.19394	-10.765	1.1779e-17	1.90626e-16	6.626	3.359	1.103	0.879
3420270	IFT52	20	42264623:42264654	42265785:42265803	1.19202	4.61371	10.7632	1.1878e-17	1.92079e-16	4.468	5.81	0.342	0.575
1050736	HNRNPA1L2	13	53216538	53216587	-1.077	5.29282	-10.7589	1.21185e-17	1.95663e-16	5.519	4.4	0.383	0.279
1820091	HTRA2	2	74758110	74758159	1.80065	5.54634	10.744	1.29856e-17	2.09336e-16	5.351	7.303	0.504	0.884
2600278	C1orf54	1	150252065	150252114	1.46508	5.08562	10.7426	1.30736e-17	2.10591e-16	4.93	6.372	0.511	0.572
2060091	DAG1	3	49572710	49572759	-1.4764	7.87993	-10.7406	1.31926e-17	2.12342e-16	8.073	6.647	0.57	0.685
7040286	ACSL5	10	114188022	114188071	-2.32371	8.9855	-10.7353	1.35266e-17	2.17549e-16	9.467	6.759	0.775	0.78
5220408	DCDC1	11	30900127	30900176	1.68815	4.70142	10.7338	1.36163e-17	2.18822e-16	4.465	6.074	0.615	0.363
3840288	LRFN3	19	36435967	36436016	-1.38528	6.64156	-10.7317	1.37543e-17	2.20845e-16	6.799	5.189	0.411	0.656
3310142	TTC39C	18	21712484	21712533	-2.07554	9.14883	-10.7315	1.37635e-17	2.20845e-16	9.494	6.968	0.541	1.056
5550408	TMED3	15	79615070	79615119	1.59859	7.94508	10.7273	1.40363e-17	2.24874e-16	7.653	9.355	0.538	0.387
1170326	POLE2	14	50117091	50117140	1.57551	5.5109	10.7203	1.44983e-17	2.31917e-16	5.272	7.05	0.561	0.375
5720066	PIP5K1B	9	71623377	71623426	1.33781	3.85341	10.7185	1.46243e-17	2.33752e-16	3.663	5.22	0.377	0.661
540519	NAGLU	17	40696262	40696311	-1.22314	7.67361	-10.7105	1.51761e-17	2.42384e-16	7.846	6.563	0.372	0.419
2650494	SMC2	9	106900378	106900427	1.52688	4.5513	10.7084	1.5329e-17	2.44638e-16	4.356	6.025	0.4	0.849
4570546	LEAP2	5	132210147	132210196	-2.62624	11.1763	-10.7071	1.54185e-17	2.45877e-16	11.655	8.461	0.712	1.33
1990630	TRIB3	20	378009	378058	-2.46716	7.32103	-10.7066	1.5458e-17	2.46318e-16	7.434	4.868	1	0.569
2490113	CD248	11	66082066	66082115	1.51097	4.85846	10.6978	1.61013e-17	2.5637e-16	4.632	6.148	0.459	0.787
7320494	ZFPM1	16	88601281	88601330	1.60757	6.6254	10.6956	1.62651e-17	2.5878e-16	6.494	7.907	0.587	0.46
2510546	FUOM	10	135170223:135170243	135169242:135169271	-2.1711	6.64547	-10.6912	1.66018e-17	2.63934e-16	7.059	4.686	0.724	0.452
1300500	ZNF827	4	146681954	146682003	1.69267	4.34128	10.6871	1.69227e-17	2.68829e-16	4.128	5.585	0.515	0.832
2510445	NA	1	153524753	153524802	1.05213	4.20423	10.6803	1.74674e-17	2.77269e-16	4.117	4.92	0.299	0.457
5700753	CEACAM1	19	43011556	43011605	-1.52541	9.31788	-10.6789	1.75812e-17	2.78862e-16	9.582	7.955	0.47	0.501
5130053	SLC4A4	4	72437058	72437107	-2.09215	6.54232	-10.6782	1.76403e-17	2.79586e-16	6.885	4.752	0.771	0.64
520014	ISYNA1	19	18545646	18545695	1.50408	5.14576	10.6679	1.85038e-17	2.92824e-16	4.846	6.301	0.485	0.69
2810451	WDR72	15	53807427	53807476	-2.12899	9.06416	-10.6646	1.8786e-17	2.97063e-16	9.484	7.2	0.689	0.578
6290494	MCM3	6	52129387	52129436	1.67994	6.2776	10.6548	1.96634e-17	3.107e-16	6.048	7.949	0.496	0.676
4180524	EZH2	7	148511102	148511151	1.76123	3.85595	10.654	1.97413e-17	3.11693e-16	3.644	5.574	0.523	0.661
770746	ETV5	3	185764314	185764363	1.31868	6.22066	10.6529	1.98436e-17	3.1307e-16	6.058	7.524	0.482	0.294
2490259	PINK1;PINK1-AS	1	20977513	20977562	-1.23122	8.21413	-10.6494	2.01657e-17	3.17909e-16	8.365	7.26	0.371	0.395
6280458	BCL6	3	187439339	187439388	-1.94166	8.44075	-10.6462	2.0468e-17	3.22278e-16	8.679	6.532	0.642	0.52
2940538	CCDC8	19	46914449	46914498	1.38894	3.47209	10.6461	2.04739e-17	3.22278e-16	3.309	4.731	0.456	0.403
3060646	INF2	14	105185892	105185941	-1.36859	9.21556	-10.637	2.13611e-17	3.35988e-16	9.407	7.837	0.461	0.549
3120681	AFM	4	74368820:74368828	74369593:74369634	-4.17557	11.1755	-10.6213	2.29831e-17	3.61225e-16	11.939	6.661	1.1	2.468
870307	ZNF660	3	44637267	44637316	1.26622	3.87992	10.6183	2.33058e-17	3.6602e-16	3.771	5.036	0.386	0.467
990121	ARHGAP11A	15	32931481	32931530	1.41439	3.50794	10.6155	2.36107e-17	3.70527e-16	3.354	4.776	0.465	0.496
1470709	CFHR1	1	196789005:196789033	196794607:196794628	-2.9657	8.73271	-10.6138	2.37949e-17	3.72853e-16	9.34	5.913	0.993	1.394
4670491	NA	7	150487513	150487562	-1.476	6.20312	-10.6106	2.41607e-17	3.78013e-16	6.414	4.769	0.487	0.412
3460037	CNDP1	18	72251985	72252034	-3.02571	6.06147	-10.6102	2.41969e-17	3.78293e-16	6.519	3.369	1.021	0.861
2120053	CYP1B1	2	38295101	38295150	-2.59095	5.94718	-10.6062	2.46599e-17	3.85241e-16	6.26	3.879	0.932	0.438
6450307	DNMT3B	20	31396739	31396788	1.11898	4.18077	10.6046	2.4839e-17	3.87747e-16	4.06	5.198	0.389	0.181
620360	CAV2	7	116148073	116148122	-1.81837	6.40472	-10.6012	2.5231e-17	3.93569e-16	6.762	4.68	0.652	0.507
5870452	TMEM14C	6	10728872	10728921	1.13992	8.89593	10.6	2.53801e-17	3.95597e-16	8.837	10.212	0.343	0.635
5820129	PABPC1P4	12	64217423	64217472	1.12116	10.781	10.5927	2.62504e-17	4.08855e-16	10.628	11.795	0.428	0.231
4230072	RPL36AP39	11	1813796	1813845	1.04377	4.566	10.5914	2.64095e-17	4.11024e-16	4.318	5.315	0.551	0.718
6550452	ACSM2A	16	20498630	20498679	-3.15501	8.78233	-10.5876	2.68857e-17	4.1812e-16	9.491	5.876	1.03	0.946
6760661	CAPN5	11	76837100	76837149	-2.22708	7.84288	-10.586	2.70839e-17	4.20888e-16	8.198	5.531	0.683	0.882
2100020	NA	4	71151399	71151448	-1.3871	4.69393	-10.5834	2.74201e-17	4.25793e-16	4.939	3.488	0.424	0.484
1940368	NRSN2	20	335419	335468	1.2827	4.96225	10.5832	2.74412e-17	4.25802e-16	4.826	5.967	0.362	0.648
1050204	CASC5	15	40920371:40920407	40920809:40920822	1.33858	3.41551	10.5816	2.76509e-17	4.28733e-16	3.289	4.668	0.429	0.455
6380048	RNF217	6	125404418	125404467	-1.409	4.9448	-10.5768	2.8278e-17	4.37802e-16	5.206	3.689	0.471	0.343
160242	RGCC	13	42044702	42044751	3.43421	6.85139	10.5737	2.86867e-17	4.43798e-16	6.017	9.993	1.564	0.905
1030431	ACSL1	4	185676952	185677001	-2.34414	11.0443	-10.5725	2.88517e-17	4.46018e-16	11.54	8.837	0.819	0.949
6350437	CELSR3	3	48673927	48673976	1.60039	3.6534	10.5722	2.88822e-17	4.46155e-16	3.443	4.937	0.517	0.509
4480114	F11	4	187208864	187208913	-2.49928	7.9405	-10.571	2.90454e-17	4.48342e-16	8.411	5.87	0.851	0.927
5080021	BIRC3	11	102208247	102208296	-3.3212	6.54437	-10.5679	2.94682e-17	4.5453e-16	6.767	3.659	1.2	0.698
5090221	PRDM11	11	45236194	45236243	1.30124	6.04432	10.567	2.95942e-17	4.56134e-16	5.911	7.115	0.438	0.377
7510259	ATP7B	13	52507060	52507109	1.26372	8.05194	10.5525	3.16691e-17	4.87751e-16	7.93	9.249	0.461	0.466
6660333	ORC1	1	52838935	52838984	1.13755	4.34111	10.548	3.23377e-17	4.97679e-16	4.18	5.402	0.31	0.481
5050390	SYT7	11	61283028	61283077	-3.44526	8.45679	-10.5467	3.25347e-17	5.00338e-16	8.884	5.329	1.141	1.053
160593	MIS18A	21	33641192	33641241	1.28909	5.3858	10.5416	3.33161e-17	5.11975e-16	5.21	6.458	0.416	0.416
4010386	PGBD1	6	28269963	28270012	1.15871	4.62195	10.5398	3.3586e-17	5.1574e-16	4.506	5.663	0.377	0.312
630553	NHLRC4	16	619032	619081	1.14709	3.76325	10.5327	3.47259e-17	5.3285e-16	3.613	4.792	0.382	0.325
6770630	DHDH	19	49448152	49448201	1.73633	3.94017	10.5192	3.69824e-17	5.66216e-16	3.7	5.453	0.578	0.548
4390446	NOL12	22	38089337	38089386	1.11658	7.1439	10.5161	3.75197e-17	5.74018e-16	6.977	8.067	0.38	0.535
6420392	OCIAD2	4	48894789	48894838	-1.69059	9.11887	-10.5044	3.96118e-17	6.05579e-16	9.462	7.602	0.585	0.523
7210681	LIPG	18	47118990	47119039	-2.85772	8.13635	-10.5026	3.99489e-17	6.10281e-16	8.642	5.742	0.886	0.909
630161	RCAN2	6	46188628	46188677	-2.75236	5.8117	-10.493	4.17799e-17	6.37782e-16	5.893	3.437	1.074	0.397
6620544	TACO1	17	61685622	61685671	-1.14474	8.36532	-10.4913	4.21134e-17	6.424e-16	8.522	7.353	0.395	0.439
2510039	ENDOD1	11	94865280	94865329	1.40237	5.16787	10.4884	4.26966e-17	6.50817e-16	5.013	6.719	0.406	0.689
4180209	PLAGL2	20	30780612	30780661	1.43705	5.39656	10.4863	4.31102e-17	6.56639e-16	5.167	6.85	0.379	0.783
2320079	NME4	16	450477	450526	1.2803	9.81367	10.484	4.35711e-17	6.63171e-16	9.646	10.851	0.465	0.326
160612	MGLL	3	127541168	127541217	-1.44685	5.0214	-10.4808	4.42357e-17	6.72297e-16	5.195	3.798	0.545	0.34
5290594	NA	14	101396704	101396753	1.59148	3.63633	10.4749	4.54601e-17	6.904e-16	3.494	5.112	0.501	0.657
3610398	MMACHC	1	45976473	45976522	-1.80658	7.05489	-10.4726	4.59549e-17	6.97403e-16	7.386	5.537	0.646	0.244
6520273	WASF3	13	27151722	27151771	1.02298	7.45459	10.4648	4.76572e-17	7.22707e-16	7.35	8.367	0.974	0.702
160307	C9orf3	9	97849118	97849167	-1.66268	5.71012	-10.4636	4.79185e-17	7.26139e-16	5.756	4.094	0.663	0.403
2640471	RNF24	20	3914010	3914059	1.16804	4.22817	10.4513	5.07572e-17	7.68593e-16	4.068	5.203	0.39	0.249
6940280	WLS	1	68611644	68611693	-1.54112	5.60299	-10.4492	5.12414e-17	7.75358e-16	5.774	4.275	0.536	0.339
3990458	S100A4	1	153518232	153518281	1.27943	4.13078	10.4437	5.25754e-17	7.94383e-16	3.953	5.245	0.389	0.549
670376	RUSC1	1	155300843	155300892	1.30565	7.00735	10.442	5.3e-17	8.00215e-16	6.805	8.036	0.457	0.435
4150692	PARP14	3	122449319	122449368	-1.20494	7.03739	-10.4401	5.34829e-17	8.06667e-16	7.194	5.882	0.449	0.363
3940639	PYCR2	1	226107914	226107963	1.07054	7.06182	10.44	5.35052e-17	8.06667e-16	6.931	7.966	0.393	0.334
10341	SHMT2	12	57628402	57628451	-1.11755	10.3799	-10.4383	5.39286e-17	8.1246e-16	10.504	9.364	0.373	0.294
7040270	ZNF362	1	33765907	33765956	1.27365	6.42147	10.4338	5.50647e-17	8.28972e-16	6.305	7.601	0.455	0.371
1430670	SNRNP70	19	49611629	49611678	-1.53223	8.33574	-10.4324	5.54336e-17	8.33919e-16	8.424	6.855	0.643	0.355
4830373	GMNN	6	24785941	24785990	2.06441	5.92528	10.4262	5.70553e-17	8.57071e-16	5.783	8.345	0.752	1.123
3400687	DPCD	10	103369210	103369259	1.22297	4.42631	10.4199	5.87514e-17	8.8191e-16	4.272	5.348	0.352	0.625
7150685	CBX5	12	54651346	54651395	2.25676	8.42266	10.4112	6.121e-17	9.17486e-16	8.277	10.487	0.782	0.435
520274	FAM180A	7	135414661	135414710	-1.79765	5.19292	-10.409	6.18404e-17	9.26265e-16	5.491	3.594	0.608	0.434
3890202	SF3A2	19	2248617	2248666	1.59187	8.03346	10.4032	6.35251e-17	9.50811e-16	7.769	9.174	0.549	0.578
1470600	APOA5	11	116660275	116660324	-4.07512	8.9776	-10.4007	6.42746e-17	9.61335e-16	10.033	4.994	1.672	1.238
4260682	NASP	1	46084393	46084442	1.23163	5.51586	10.3791	7.1076e-17	1.06229e-15	5.384	6.646	0.389	0.327
2350630	CENPQ	6	49460397	49460446	1.51353	4.05525	10.3774	7.16488e-17	1.07008e-15	3.864	5.593	0.577	0.631
5050470	GHR	5	42721809	42721858	-3.25333	10.224	-10.3739	7.28252e-17	1.08687e-15	10.789	7.131	1.142	1.067
2070451	PAQR8	6	52272377	52272426	1.18941	4.57764	10.3689	7.45556e-17	1.11189e-15	4.418	5.672	0.39	0.52
270300	AKR7A3	1	19612845:19612867	19612382:19612409	-2.4726	5.49715	-10.3657	7.56875e-17	1.12796e-15	5.949	3.391	0.937	0.691
3710280	ASPG	14	104578270	104578319	-1.89927	8.2589	-10.3566	7.89693e-17	1.17602e-15	8.588	6.676	0.715	0.49
3830075	CA12	15	63616120	63616169	1.78159	3.22112	10.3553	7.94652e-17	1.18256e-15	2.985	4.995	0.551	0.826
4590561	PKDCC	2	42285310	42285359	1.37758	4.33342	10.353	8.03021e-17	1.19415e-15	4.159	5.387	0.485	0.325
20274	HPN	19	35556858	35556907	-1.63199	8.82527	-10.3495	8.16184e-17	1.21286e-15	9.241	7.461	0.656	0.569
4120356	CAMKMT	2	44999430	44999479	1.07703	5.38226	10.3416	8.47015e-17	1.25777e-15	5.279	6.217	0.363	0.292
4290332	KIAA1586	6	56919561	56919610	1.06586	4.45501	10.3373	8.63972e-17	1.28203e-15	4.346	5.602	0.329	0.554
70209	ETV4	17	41605501	41605550	1.14423	3.89625	10.3348	8.74473e-17	1.29669e-15	3.76	4.914	0.375	0.334
3060474	SLC23A2	20	4833409	4833458	-1.71914	7.09191	-10.3326	8.83307e-17	1.30885e-15	7.348	5.601	0.648	0.585
1400133	YIPF1	1	54317793	54317842	-1.20386	7.27779	-10.3307	8.91104e-17	1.31852e-15	7.469	6.359	0.542	0.317
2120377	NA	22	26956443	26956492	1.65214	7.58459	10.3281	9.02186e-17	1.33396e-15	7.506	8.956	0.578	0.336
4220091	TSPO	22	43558917	43558966	-1.50764	6.32132	-10.3228	9.24763e-17	1.36637e-15	6.486	4.909	0.504	0.545
3840376	ATOH8	2	86014927	86014976	-2.9132	6.41499	-10.3219	9.28666e-17	1.37116e-15	6.811	3.774	1.202	0.657
3610273	HECTD4	12	112598401	112598450	1.52449	6.07878	10.3178	9.46511e-17	1.39651e-15	5.888	7.482	0.459	0.775
1340600	PPP1R15A	19	49379202	49379251	2.02631	8.32732	10.3167	9.51485e-17	1.40285e-15	8.051	9.835	0.811	0.41
2450037	KIF3B	20	30922325	30922374	-1.35992	6.03745	-10.3141	9.62937e-17	1.41872e-15	6.287	5	0.491	0.54
3130609	INPP5D	2	234116293	234116342	1.40218	4.7576	10.314	9.63758e-17	1.41892e-15	4.581	5.973	0.509	0.461
2140022	NA	5	159399904	159399953	-1.57728	7.11006	-10.312	9.7269e-17	1.43106e-15	7.292	5.61	0.595	0.343
3420022	CIB2	15	78397286	78397335	1.2307	4.25944	10.3064	9.98201e-17	1.46651e-15	4.092	5.173	0.389	0.499
4730634	SLC31A2	9	115926028	115926077	-1.92348	6.92719	-10.294	1.05819e-16	1.55354e-15	7.109	5.186	0.68	0.28
2680372	SH2D4A	8	19253197	19253246	-1.50654	6.07874	-10.2934	1.0609e-16	1.55641e-15	6.284	4.68	0.548	0.385
4070201	FAM110A	20	826726	826775	1.17722	5.41065	10.2932	1.0618e-16	1.55664e-15	5.184	6.35	0.407	0.467
2640224	VEGFA	6	43753792	43753841	-1.23697	6.53971	-10.2877	1.08977e-16	1.5965e-15	6.685	5.36	0.444	0.648
5550204	DDRGK1	20	3171228	3171277	-1.00277	8.03802	-10.2823	1.1172e-16	1.63554e-15	8.178	7.312	0.337	0.37
770132	TSPYL5	8	98286051	98286100	1.96968	4.57435	10.2739	1.16243e-16	1.70054e-15	4.189	6.432	0.708	0.497
50746	HSD11B1	1	209878202	209878251	-2.58115	5.7442	-10.2737	1.16344e-16	1.70082e-15	6.307	3.444	0.98	0.684
4560154	ATG14	14	55833257	55833306	1.12349	6.12957	10.2705	1.18107e-16	1.72538e-15	5.989	7.128	0.367	0.381
3930403	EDNRA	4	148466024	148466073	1.57186	4.49669	10.2695	1.18609e-16	1.7315e-15	4.324	5.924	0.542	0.592
2340241	IMPA2	18	12030565	12030614	-1.65639	8.42905	-10.266	1.2059e-16	1.75916e-15	8.645	7.19	0.624	0.611
6110274	PALM3	19	14164432	14164481	-1.97632	5.84406	-10.2649	1.21207e-16	1.76693e-15	6.117	4.109	0.802	0.399
5490202	RPL4P2	1	166717497	166717546	1.10831	10.6329	10.258	1.25197e-16	1.82381e-15	10.553	11.674	0.522	0.141
70471	C21orf58	21	47721553	47721602	1.35177	3.69035	10.2538	1.27692e-16	1.85878e-15	3.474	4.847	0.422	0.485
2360672	TNFRSF19	13	24249852	24249901	1.3085	5.08714	10.2536	1.27777e-16	1.85878e-15	4.899	6.253	0.43	0.259
4570164	LAP3P2	6	36642653	36642702	-1.54859	6.2538	-10.2528	1.28276e-16	1.86472e-15	6.425	5.041	0.745	0.369
2940632	KCTD14	11	77727168	77727217	-1.65012	5.6064	-10.2493	1.30367e-16	1.8938e-15	5.746	4.107	0.674	0.294
2750291	HIST1H2BM	6	27783183	27783232	1.13564	3.73841	10.2486	1.30829e-16	1.89785e-15	3.633	4.677	0.39	0.425
2850630	C19orf48	19	51300967	51301016	1.65945	7.6305	10.2452	1.32924e-16	1.92688e-15	7.367	8.89	0.586	0.554
5290068	SLFN13	17	33762487	33762536	1.12487	4.0803	10.237	1.38131e-16	1.99956e-15	3.953	4.89	0.402	0.542
6590612	GPD1	12	50504776	50504825	-2.31952	6.09132	-10.2326	1.41006e-16	2.03976e-15	6.473	4.022	0.825	0.575
2480730	ACSBG1	15	78463395	78463444	1.09959	3.84287	10.2286	1.43664e-16	2.07676e-15	3.775	4.844	0.389	0.314
670026	CRLF3	17	29110132	29110181	2.07291	5.21816	10.2275	1.44392e-16	2.08438e-15	5.01	7.267	0.703	1
2640286	HBA2	16	223658	223707	3.71139	10.2633	10.2209	1.48932e-16	2.14841e-15	10.077	13.49	1.642	0.089
1570433	GAPVD1	9	128127062	128127111	1.41015	7.52549	10.2192	1.50092e-16	2.16365e-15	7.407	8.856	0.479	0.301
830634	USP24	1	55532237	55532286	1.27579	6.95895	10.219	1.50215e-16	2.16391e-15	6.804	8.068	0.446	0.28
6590041	RNASE4	14	21168411	21168460	-1.55999	10.9323	-10.2174	1.51368e-16	2.17901e-15	11.192	9.702	0.47	0.739
630086	CCDC23	1	43273033	43273082	1.25224	8.07116	10.2155	1.5269e-16	2.19499e-15	7.861	9.325	0.535	0.618
630427	KHK	2	27317669	27317718	-2.34369	5.94803	-10.2129	1.54582e-16	2.22064e-15	6.239	3.806	0.866	0.615
6860471	ZNF516	18	74069791	74069840	-1.18268	5.45665	-10.2113	1.55762e-16	2.23604e-15	5.601	4.437	0.407	0.365
7380338	UST	6	149397651	149397700	1.39724	4.40025	10.2052	1.60234e-16	2.29865e-15	4.205	5.637	0.499	0.577
3140520	TMOD1	9	100362272	100362321	2.26256	6.90745	10.191	1.71272e-16	2.45529e-15	6.634	8.75	0.794	0.5
4230564	ATP2B1	12	89981928	89981977	1.38877	5.72854	10.1812	1.79274e-16	2.56823e-15	5.559	7.009	0.664	0.385
6270523	DBH	9	136524299	136524348	-2.47173	7.57688	-10.1806	1.79788e-16	2.57381e-15	8.053	5.166	0.795	0.747
6250193	ADD2	2	70903970	70904019	1.1241	4.13277	10.1777	1.82241e-16	2.60713e-15	4.049	5.193	0.328	0.547
3180026	PSMB8	6	32811648	32811697	-1.56859	5.32988	-10.1751	1.84494e-16	2.63753e-15	5.59	3.943	0.554	0.529
3710400	AHNAK	11	62201212	62201261	-2.04215	6.39645	-10.1749	1.84633e-16	2.6377e-15	6.879	4.564	0.783	0.473
940435	TRIM8	10	104417902	104417951	-1.25697	8.39746	-10.1709	1.8814e-16	2.6841e-15	8.499	7.206	0.512	0.316
6580474	TUBB	6	30692958	30693007	1.25509	9.58039	10.1696	1.89326e-16	2.69917e-15	9.52	10.891	0.439	0.591
6330437	TANGO6	16	69118675	69118724	-1.12285	5.53102	-10.1667	1.91891e-16	2.73386e-15	5.643	4.617	0.359	0.312
430546	HIST1H2BG	6	26216695	26216744	1.69746	3.4904	10.1595	1.98435e-16	2.82514e-15	3.335	4.831	0.633	0.309
1570139	HPS1	10	100189328	100189377	1.09676	4.55929	10.1581	1.99816e-16	2.84284e-15	4.408	5.449	0.307	0.542
4640167	NA	2	19688323	19688372	1.18754	4.23287	10.1524	2.0517e-16	2.91701e-15	4.066	5.207	0.356	0.562
2140239	CMTM7	3	32496160	32496209	1.33649	6.80435	10.1517	2.05842e-16	2.92352e-15	6.615	7.923	0.534	0.475
6860400	NAP1L5	4	89617335	89617384	1.10424	5.66219	10.1516	2.0591e-16	2.92352e-15	5.535	6.693	0.374	0.623
10746	TXNDC11	16	11773300	11773349	-1.43834	6.93946	-10.1505	2.06999e-16	2.93697e-15	7.101	5.562	0.499	0.425
5670136	SLC39A3	19	2734766	2734815	1.11706	4.19168	10.1499	2.07628e-16	2.94388e-15	4.055	5.047	0.398	0.27
3400551	NA	17	56166618	56166667	-1.22836	7.02385	-10.1432	2.14218e-16	3.03316e-15	7.196	5.964	0.414	0.574
2000370	NR1H4	12	100957114	100957163	-1.33736	9.31578	-10.1387	2.18797e-16	3.09378e-15	9.486	8.445	0.416	0.738
4890341	SEC14L2	22	30819357	30819406	-2.84869	6.22589	-10.1383	2.19224e-16	3.0977e-15	6.842	3.608	1.085	0.586
6620521	BLVRB	19	40953713	40953762	1.68123	8.76867	10.1347	2.2295e-16	3.14819e-15	8.706	10.389	0.792	0.44
4730397	C4orf46	4	159588071	159588120	1.0732	4.15585	10.1309	2.26877e-16	3.20146e-15	4.025	5.284	0.411	0.361
4850670	EIF4E3	3	71732495	71732544	-1.14603	4.79664	-10.128	2.30042e-16	3.24392e-15	4.93	3.706	0.456	0.375
3840709	FOLR1	11	71907167	71907216	1.18748	3.67107	10.1209	2.37793e-16	3.34867e-15	3.516	4.626	0.379	0.721
6280176	GBE1	3	81539520	81539569	-2.18043	8.17889	-10.1173	2.41837e-16	3.4033e-15	8.615	6.335	0.759	0.819
4200041	RDH16	12	57345332	57345381	-3.97227	10.6248	-10.1065	2.5435e-16	3.57453e-15	11.554	7.051	1.333	1.223
5890307	ZFHX4-AS1	8	77523554	77523603	1.43012	3.40845	10.105	2.5616e-16	3.59752e-15	3.312	4.584	0.464	0.437
1470196	MARCH2	19	8503666	8503715	1.05152	6.79555	10.0981	2.64605e-16	3.71361e-15	6.628	7.665	0.428	0.397
4920131	IGDCC3	15	65620972	65621021	2.36642	3.01506	10.0961	2.67065e-16	3.7456e-15	2.879	4.894	0.744	1.283
6180050	STK24	13	99104531	99104580	1.12054	9.26747	10.094	2.69683e-16	3.77976e-15	9.15	10.207	0.426	0.267
1850075	AGBL5	2	27281464:27281471	27282058:27282100	1.20233	5.6356	10.0892	2.75855e-16	3.86365e-15	5.491	6.683	0.482	0.196
5340468	ITGA2B	17	42452074	42452123	1.36841	3.80602	10.0872	2.78411e-16	3.89682e-15	3.666	5.122	0.439	0.548
1990471	FAAH	1	46879186	46879235	-1.78521	6.15128	-10.0844	2.82193e-16	3.94708e-15	6.5	4.45	0.785	0.518
4900184	CPB2	13	46627458	46627507	-1.39869	11.4645	-10.0839	2.82745e-16	3.95213e-15	11.764	10.358	0.612	0.467
6200743	CNPY4	7	99722940	99722989	1.10991	5.64861	10.0832	2.8366e-16	3.96224e-15	5.457	6.583	0.402	0.223
6110093	NA	1	95428558	95428607	-1.6333	6.05568	-10.0819	2.85404e-16	3.98393e-15	6.242	4.673	0.578	0.474
10253	LRR1	14	50081104	50081153	1.45007	5.82167	10.0809	2.86826e-16	4.00108e-15	5.615	7.493	0.5	0.859
6350035	SRD5A2	2	31749917	31749966	-3.11557	6.48672	-10.0756	2.94052e-16	4.09912e-15	7.203	3.817	1.236	0.787
3440348	ASH2L	8	37996791	37996840	1.33035	7.50763	10.071	3.00374e-16	4.18161e-15	7.398	9.042	0.438	0.878
1110332	PLA2G16	11	63342071	63342120	-2.47124	6.82752	-10.0669	3.06218e-16	4.26011e-15	7.347	4.344	1.024	0.867
3170100	BMP7	20	55745594	55745643	1.74537	3.34094	10.0659	3.07714e-16	4.27549e-15	3.21	4.689	0.532	0.78
10068	SDS	12	113830309	113830358	-4.08946	8.37873	-10.0659	3.07736e-16	4.27549e-15	9.043	4.039	1.411	1.677
5050707	ANGPTL6	19	10204030	10204079	-1.43092	6.38671	-10.0568	3.21049e-16	4.45746e-15	6.543	5.151	0.622	0.421
4150477	LOXL4	10	100007575	100007624	2.5881	5.56717	10.0559	3.22507e-16	4.47471e-15	4.949	7.614	0.931	0.502
1980762	SAT2	17	7529756	7529805	-1.30511	9.61863	-10.0544	3.24673e-16	4.50174e-15	9.854	8.361	0.5	0.381
3890189	TTLL4	2	219618976	219619025	1.01177	4.33252	10.054	3.253e-16	4.50741e-15	4.178	5.16	0.342	0.296
2340170	TFDP2	3	141670819	141670868	1.26102	4.85621	10.0492	3.32751e-16	4.60757e-15	4.722	6.037	0.354	0.688
6940164	LBH	2	30480572	30480621	1.09758	3.91012	10.0483	3.3407e-16	4.62275e-15	3.802	4.844	0.303	0.548
6420632	MCCC1	3	182733258	182733307	-1.09405	8.48301	-10.0455	3.38523e-16	4.68125e-15	8.641	7.566	0.373	0.335
3360646	MVP	16	29859097	29859146	-2.29473	7.00837	-10.0417	3.44604e-16	4.76216e-15	7.335	4.975	0.881	0.283
7200338	BMP2K	4	79832964	79833013	1.36555	4.08003	10.0347	3.56195e-16	4.91577e-15	3.89	5.557	0.425	0.826
2070309	OSGIN2	8	90938217	90938266	-1.55353	5.67312	-10.0313	3.61874e-16	4.99083e-15	5.898	4.327	0.553	0.322
160121	SYNE2	14	64692622	64692671	-1.86573	6.60669	-10.0259	3.71037e-16	5.1138e-15	6.783	5.066	0.698	0.371
5260440	ST3GAL6	3	98513007	98513056	-1.78194	7.8642	-10.0257	3.71463e-16	5.11627e-15	8.146	6.203	0.597	0.443
1470577	NA	1	225960705	225960754	1.14021	4.60953	10.0205	3.80649e-16	5.23583e-15	4.468	5.441	0.412	0.508
2680523	SAMD4A	14	55251290	55251339	-1.53866	6.06942	-10.0187	3.83915e-16	5.27724e-15	6.298	4.615	0.582	0.405
3710148	DPM2	9	130699114	130699163	1.43998	4.64034	10.0149	3.90739e-16	5.36747e-15	4.426	5.697	0.422	0.651
5720564	CPSF3	2	9611521	9611570	1.0099	7.58483	10.0129	3.94451e-16	5.41488e-15	7.461	8.439	0.36	0.363
6660630	TP53INP1	8	95938712	95938761	-2.02183	8.62119	-10.0071	4.0522e-16	5.55535e-15	8.957	6.654	0.798	0.624
6370639	MINPP1	10	89312698	89312747	1.47446	7.02654	9.99235	4.34312e-16	5.94239e-15	6.922	8.633	0.64	0.562
5270280	PA2G4	12	56506741	56506790	1.72452	7.8073	9.98675	4.45868e-16	6.09647e-15	7.49	9.11	0.7	0.512
540390	ALPK1	4	113362506	113362555	-1.40308	5.29527	-9.98004	4.60119e-16	6.28334e-15	5.361	4.094	0.605	0.399
4890487	B2M	15	45007896:45007900	45008527:45008555-45009805:45009822	-1.91461	11.1462	-9.97999	4.6024e-16	6.28334e-15	11.499	9.923	0.673	1.154
1660156	SULT1E1	4	70707218	70707267	1.57966	4.73709	9.97989	4.60445e-16	6.28334e-15	4.484	6.113	0.622	0.292
4040674	UGT1A4	2	234627713	234627762	-3.46114	6.85112	-9.96821	4.86366e-16	6.62834e-15	7.58	3.754	1.287	0.558
3870400	TSPY26P	20	30774478	30774527	1.15655	4.11412	9.96781	4.87287e-16	6.63652e-15	3.906	5.168	0.399	0.215
240300	IRF6	1	209961299	209961348	-2.18318	4.60306	-9.96421	4.95588e-16	6.74514e-15	4.977	2.728	0.739	0.653
6660470	GAB1	4	144390864	144390913	1.26611	4.20686	9.9584	5.09268e-16	6.92678e-15	4.098	5.591	0.407	0.712
1580561	MT1H	16	56704906	56704955	3.72695	8.15623	9.94864	5.33136e-16	7.24667e-15	7.853	11.634	1.498	0.321
5220678	NRROS	3	196388555	196388604	1.23333	5.02354	9.94811	5.34455e-16	7.25983e-15	4.883	6.156	0.463	0.257
830136	CETN3	5	89705504	89705553	1.18468	5.58047	9.94717	5.36819e-16	7.28717e-15	5.476	6.382	0.338	0.563
460561	CENPJ	13	25457428	25457477	1.04629	4.63605	9.94595	5.39901e-16	7.3242e-15	4.517	5.69	0.367	0.419
1770685	MYH10	17	8377686	8377735	1.85052	9.349	9.94457	5.43409e-16	7.36215e-15	9.256	10.999	0.752	0.187
2680044	RAB27A	15	55496978	55497027	-1.80411	5.68557	-9.94022	5.54598e-16	7.50392e-15	5.892	4.214	0.698	0.447
3060523	NAMPT	7	105925278	105925327	-3.16408	7.75098	-9.93661	5.64086e-16	7.62732e-15	8.423	4.73	1.27	0.702
6040338	MTR	1	237067004	237067053	1.05035	5.22208	9.93345	5.72493e-16	7.73594e-15	5.068	6.113	0.346	0.304
5080162	KTN1	14	56146394:56146404	56147404:56147443	-1.66346	5.60398	-9.93295	5.73833e-16	7.74898e-15	5.856	4.248	0.618	0.588
6270372	EGFLAM	5	38464555	38464604	1.89046	6.2645	9.9167	6.19308e-16	8.35764e-15	6.027	8.088	0.717	0.479
4180692	VPREB1	22	22599836	22599885	2.54919	2.85824	9.91062	6.37208e-16	8.59359e-15	2.73	4.941	0.853	0.955
2070291	PGM1	1	64125575	64125624	-1.49873	11.0693	-9.90372	6.58189e-16	8.87078e-15	11.363	10.204	0.495	0.861
6350066	ARL9	4	57389982	57390031	1.95335	3.16873	9.90322	6.59732e-16	8.88579e-15	3.042	4.833	0.659	0.509
4610433	ANGPTL4	19	8439182	8439231	-3.53814	9.21177	-9.8916	6.96717e-16	9.37174e-15	9.915	4.946	1.237	2.048
4570026	CASP2	7	143004170	143004219	1.19964	4.64034	9.89134	6.97553e-16	9.3769e-15	4.458	5.808	0.373	0.597
630743	CYP3A4	7	99354678	99354727	-6.71582	10.2815	-9.88979	7.02651e-16	9.43931e-15	12.033	3.634	2.203	2.262
2320576	RBM47	4	40426008	40426057	-1.57376	8.47205	-9.88726	7.11051e-16	9.54596e-15	8.85	7.199	0.604	0.502
1410403	LRRN2	1	204586364	204586413	1.64066	4.17694	9.8648	7.90066e-16	1.05862e-14	3.939	5.557	0.53	0.535
6110273	NA	13	45995983	45996032	-1.02466	4.63359	-9.85159	8.40632e-16	1.12564e-14	4.793	3.726	0.344	0.219
2750040	ZNF526	19	42732242	42732291	1.27837	4.4855	9.84885	8.51498e-16	1.13946e-14	4.338	5.348	0.431	0.673
2230112	BBS7	4	122746224	122746273	1.18443	4.16017	9.84647	8.61061e-16	1.15151e-14	4.01	5.317	0.395	0.474
1010719	FEN1	11	61563783	61563832	1.40392	5.22806	9.84606	8.62718e-16	1.15298e-14	4.99	6.353	0.476	0.419
1230747	SF3A3	1	38422678	38422727	1.07794	8.06134	9.84244	8.77499e-16	1.17198e-14	7.889	8.767	0.326	0.597
430541	TMEM45B	11	129729832	129729881	-3.18003	5.80363	-9.83261	9.1897e-16	1.22579e-14	6.089	3.254	1.265	0.475
430603	NTN4	12	96052237	96052286	-1.16206	4.92118	-9.83026	9.29146e-16	1.23856e-14	5.145	4.024	0.537	0.247
1450524	NUP205	7	135333265	135333314	1.15972	6.99753	9.83009	9.29879e-16	1.23874e-14	6.884	8.134	0.432	0.363
6040014	SPIRE2	16	89937563	89937612	1.24373	5.1635	9.82674	9.44624e-16	1.25758e-14	4.985	6.161	0.456	0.515
1030255	MTMR11	1	149901236	149901285	-1.49873	6.15754	-9.82323	9.60322e-16	1.27765e-14	6.365	4.806	0.578	0.445
2710392	ABCA8	17	66863991	66864040	-2.26353	7.85903	-9.82087	9.71024e-16	1.29106e-14	8.257	5.84	0.855	1.127
2710682	NQO2	6	3017146	3017195	-1.73976	7.72587	-9.81706	9.88584e-16	1.31357e-14	8.043	6.251	0.644	0.459
7040243	PICK1	22	38471637	38471686	-1.16585	6.53548	-9.81494	9.98469e-16	1.32585e-14	6.715	5.41	0.489	0.405
20180	F11	4	187195379	187195428	-1.91844	6.81512	-9.81201	1.01227e-15	1.34245e-14	7.143	5.147	0.743	0.524
580739	FBLN1	22	45959067	45959116	2.79088	5.52782	9.8102	1.02094e-15	1.35309e-14	5.002	8.115	1.064	0.646
5050575	ASB13	10	5681083	5681132	-1.97039	7.17298	-9.8028	1.05701e-15	1.4e-14	7.356	5.352	0.765	0.368
5050577	PNPLA7	9	140354461	140354510	-2.15559	7.35956	-9.80144	1.06382e-15	1.40811e-14	7.726	5.4	0.835	0.739
5670424	GNA15	19	3163551	3163600	1.08171	4.54293	9.78637	1.1418e-15	1.5094e-14	4.42	5.277	0.359	0.532
1770731	PRTN3	19	847851	847900	1.09476	3.98748	9.78542	1.14694e-15	1.51523e-14	3.849	4.878	0.328	0.58
4610484	C14orf93	14	23456466	23456515	1.24702	5.8378	9.78197	1.16566e-15	1.53898e-14	5.669	6.752	0.418	0.437
3840519	DPEP3	16	68009605	68009654	1.20443	3.6318	9.78018	1.1755e-15	1.55099e-14	3.509	4.476	0.437	0.524
1400274	IL32	16	3119567	3119616	-3.22937	7.10979	-9.78004	1.17628e-15	1.55103e-14	7.734	4.427	1.26	0.37
5820193	TYRO3	15	41871315	41871364	1.18781	4.20945	9.77892	1.18249e-15	1.55823e-14	4.041	5.231	0.459	0.407
6480743	FRYL	4	48499668	48499717	1.01077	5.53564	9.77359	1.21246e-15	1.59512e-14	5.43	6.412	0.361	0.244
270709	AGXT	2	241818406	241818455	-2.48867	11.8333	-9.77353	1.2128e-15	1.59512e-14	12.328	9.637	0.815	0.979
240669	SSTR1	14	38681859	38681908	-1.46595	4.97056	-9.7733	1.21412e-15	1.59584e-14	5.207	3.721	0.679	0.374
2190475	DNM3	1	172381441	172381490	1.08545	3.71982	9.76576	1.25789e-15	1.65128e-14	3.6	4.714	0.358	0.381
2900674	IGSF3	1	117117394	117117443	1.41532	4.18861	9.76427	1.26669e-15	1.66178e-14	3.946	5.526	0.516	0.467
6770202	IPO11	5	61924282	61924331	1.20007	6.7761	9.76348	1.27141e-15	1.66692e-14	6.692	7.706	0.433	0.34
4040451	RPL14P1	12	63359596	63359645	1.04358	10.2915	9.76207	1.27987e-15	1.67695e-14	10.075	11.011	0.427	0.443
6960349	DCP2	5	112356391	112356440	1.49477	6.97962	9.76062	1.2886e-15	1.68732e-14	6.896	8.5	0.58	0.413
940014	NA	9	99489593	99489642	1.19223	5.88568	9.75673	1.31236e-15	1.71734e-14	5.771	6.747	0.485	0.463
2630008	COQ10A	12	56664505	56664554	-1.28551	6.67449	-9.75265	1.33774e-15	1.74835e-14	6.818	5.58	0.484	0.317
4890731	RFC5	12	118469743	118469792	1.16604	6.25803	9.75032	1.35246e-15	1.76647e-14	6.112	7.246	0.427	0.318
4180041	C3	19	6697366	6697415	-3.46553	8.59668	-9.74992	1.35504e-15	1.76872e-14	9.245	5.321	1.358	1.058
4920619	SUZ12	17	30327575	30327624	1.6141	8.95854	9.74821	1.36597e-15	1.78187e-14	8.847	10.335	0.594	0.312
7040731	VPS13A	9	80036167	80036216	1.25238	6.25176	9.74353	1.39632e-15	1.82031e-14	6.118	7.371	0.503	0.377
6100079	CENPM	22	42339615	42339664	1.27854	3.82046	9.73765	1.4354e-15	1.87008e-14	3.638	4.963	0.435	0.369
50204	DPPA4	3	109045261	109045310	1.42221	3.69288	9.73595	1.44694e-15	1.88393e-14	3.588	4.839	0.591	0.287
5860154	SHROOM1	5	132158358	132158407	-2.1092	5.98315	-9.73244	1.47098e-15	1.91403e-14	6.159	3.957	0.902	0.34
3310288	NA	13	41958172	41958221	1.49457	7.98948	9.73121	1.47952e-15	1.92393e-14	7.811	9.455	0.524	0.578
1090438	ZMYND8	20	45838820	45838869	1.34166	5.61856	9.72901	1.49489e-15	1.9427e-14	5.486	6.79	0.473	0.338
2710747	VPS13A	9	79985989	79986038	1.1708	5.61666	9.72718	1.50777e-15	1.9582e-14	5.446	6.642	0.434	0.377
5960762	PCDH18	4	138440981	138441030	1.37956	5.43022	9.72628	1.51421e-15	1.96534e-14	5.199	6.747	0.506	0.498
1230605	CCL13	17	32685425	32685474	-1.05792	5.0955	-9.72442	1.5275e-15	1.98134e-14	5.281	4.207	0.355	0.351
3990553	CAMK1D	10	12877091	12877140	-1.68636	6.59643	-9.72375	1.53229e-15	1.98632e-14	6.734	5.169	0.6	0.435
7330259	SH3GLB2	9	131770382	131770431	1.24145	7.8122	9.72226	1.54303e-15	1.99899e-14	7.551	8.694	0.454	0.459
2140053	SLFN14	17	33885032	33885081	1.07908	3.78971	9.71824	1.57245e-15	2.03456e-14	3.697	4.815	0.386	0.419
3440079	ANXA4	2	70053079	70053128	-1.77648	7.27176	-9.70883	1.64359e-15	2.12395e-14	7.652	6.111	0.961	0.842
10754	LRRC2	3	46557790	46557839	-1.55238	5.24886	-9.70726	1.65575e-15	2.13834e-14	5.53	3.873	0.559	0.494
5310195	SNRPA	19	41270962	41271011	1.22039	6.51974	9.70643	1.66225e-15	2.14539e-14	6.277	7.445	0.463	0.322
5080369	NA	4	140619749	140619798	1.2989	8.98782	9.69999	1.71331e-15	2.20853e-14	8.737	10.125	0.54	0.337
4040088	TCP11L2	12	106740376	106740425	1.80186	3.314	9.69823	1.72751e-15	2.22546e-14	3.151	4.808	0.65	0.696
2060192	SLC4A4	4	72437334	72437383	-1.59703	5.40096	-9.69724	1.73559e-15	2.23448e-14	5.668	4.168	0.838	0.468
6840546	PAWR	12	79986365	79986414	-1.40863	6.10901	-9.69311	1.76959e-15	2.27683e-14	6.288	4.901	0.474	0.464
3800139	HEXB	5	74016330:74016344	74016468:74016503	-1.08248	9.8872	-9.68645	1.8258e-15	2.34625e-14	10.039	9.135	0.316	0.646
6100072	DENND2A	7	140218271	140218320	1.37787	5.50217	9.68487	1.83941e-15	2.36227e-14	5.362	6.477	0.476	0.655
3140008	PPM1G	2	27604099	27604148	1.02925	9.43464	9.68029	1.87947e-15	2.41073e-14	9.263	10.228	0.384	0.341
3890040	KDM8	16	27232747	27232796	-2.52102	6.62558	-9.67722	1.90682e-15	2.44429e-14	7.12	4.457	1.054	0.63
3990594	COG3	13	46109687	46109736	-1.54918	6.48891	-9.67603	1.91746e-15	2.45641e-14	6.677	5.456	0.587	0.685
6020632	FAM109B	22	42475149	42475198	1.21767	3.61887	9.67427	1.93341e-15	2.47532e-14	3.456	4.649	0.428	0.306
1780037	GYS2	12	21689964	21690013	-2.73209	6.73802	-9.67316	1.94351e-15	2.4867e-14	7.303	3.899	1.017	0.87
4390273	RASSF7	11	563952	564001	-1.28786	8.59002	-9.67162	1.95764e-15	2.50324e-14	8.737	7.397	0.579	0.275
360743	SKA2	17	57187489	57187538	1.23345	7.05531	9.66876	1.98416e-15	2.53559e-14	6.938	8.282	0.595	0.312
460086	PARD6A	16	67696578	67696627	-1.17011	4.71065	-9.66495	2.02e-15	2.5798e-14	4.831	3.581	0.466	0.414
1780463	RFC3	13	34405470:34405492	34409285:34409312	1.31654	3.79494	9.66443	2.02488e-15	2.58444e-14	3.616	5.246	0.543	0.546
1410114	PID1	2	229889303	229889352	-2.18954	7.6863	-9.66246	2.04376e-15	2.60692e-14	7.925	6.023	0.79	0.786
1580184	GRAP2	22	40367113	40367162	1.93778	3.19375	9.66206	2.04761e-15	2.61024e-14	3.015	4.871	0.733	0.414
6510368	FAM178A	10	102724690	102724739	1.48619	6.85975	9.66165	2.05153e-15	2.61362e-14	6.733	8.123	0.553	0.307
1050242	ANXA10	4	169108546	169108595	-3.30498	8.70775	-9.6603	2.06456e-15	2.6286e-14	9.383	5.601	1.188	1.099
2600072	BOK	2	242513212	242513261	-1.5894	7.52351	-9.65928	2.07453e-15	2.63968e-14	7.709	6.102	0.582	0.376
2120341	SLX4	16	3631282	3631331	1.19645	5.12162	9.65893	2.0779e-15	2.64235e-14	4.932	6.045	0.449	0.404
3850471	CES2	16	66978388	66978437	-2.17105	7.02998	-9.65385	2.12813e-15	2.70456e-14	7.481	5.083	0.891	0.673
7510537	SCO2	22	50962127	50962176	-1.14362	7.61776	-9.65099	2.15696e-15	2.73951e-14	7.696	6.497	0.471	0.258
2360471	H2AFY	5	134670542	134670591	1.06581	6.98318	9.64933	2.1738e-15	2.75921e-14	6.827	8.077	0.379	0.6
4560753	CFHR3	1	196757505:196757529	196759175:196759200	-4.49808	6.61628	-9.64589	2.20925e-15	2.80249e-14	7.108	2.452	1.534	1.156
2100767	COLEC12	18	319781	319830	1.83341	3.64705	9.64331	2.23624e-15	2.83499e-14	3.396	5.324	0.649	0.687
3360750	GPR98	5	90459686	90459735	-2.33824	7.43582	-9.64059	2.26503e-15	2.86973e-14	7.921	5.202	0.9	0.731
1090497	CREG1	1	167510656	167510705	-1.40991	9.11141	-9.63994	2.27198e-15	2.87678e-14	9.276	7.993	0.511	0.571
6130138	POLR3C	1	145592704	145592753	1.15753	7.14123	9.63756	2.29757e-15	2.9074e-14	6.993	8.054	0.418	0.408
3060561	THOC5	22	29904370	29904419	1.02767	6.58658	9.63641	2.31002e-15	2.92137e-14	6.443	7.362	0.406	0.391
2850022	NA	14	101472942	101472991	1.10789	3.64746	9.63285	2.34899e-15	2.96884e-14	3.531	4.59	0.402	0.356
3800639	SLC2A10	20	45364223	45364272	-1.77439	6.95798	-9.62925	2.3891e-15	3.01769e-14	7.19	5.738	0.756	0.504
3990672	NA	1	96914017	96914066	1.08909	7.73462	9.62736	2.41033e-15	3.04265e-14	7.622	8.742	0.841	0.568
4730204	FCRLB	1	161697721	161697770	1.22024	4.99974	9.62461	2.44167e-15	3.08035e-14	4.796	6.151	0.504	0.302
1340681	FGFR1OP2	12	27118695	27118744	1.04608	5.72264	9.62435	2.44469e-15	3.08128e-14	5.623	6.668	0.471	0.497
5910609	IL4R	16	27375892	27375941	-1.76439	7.9828	-9.62429	2.44539e-15	3.08128e-14	8.082	6.048	0.711	0.615
1820386	PARVB	22	44564798	44564847	1.3426	6.15536	9.61974	2.49824e-15	3.14595e-14	5.924	7.399	0.458	0.47
460039	MTMR3	22	30423553	30423602	1.10854	7.55055	9.61785	2.52053e-15	3.1721e-14	7.438	8.543	0.397	0.209
5420538	TP53INP1	8	95938538	95938587	-2.25271	8.36379	-9.61506	2.55384e-15	3.21206e-14	8.727	6.491	0.953	0.906
4610424	RBP4	10	95353612	95353661	-1.16458	12.2376	-9.61222	2.58813e-15	3.25322e-14	12.528	11.231	0.506	0.495
7050056	SRPK1	6	35800970	35801019	1.29061	7.25768	9.61	2.61539e-15	3.28549e-14	7.139	8.292	0.503	0.282
150706	UGP2	2	64117251	64117300	-2.55136	9.03149	-9.60758	2.64526e-15	3.319e-14	9.43	7.179	1	1.036
4640086	FOXQ1	6	1314749	1314798	3.25241	5.36443	9.60679	2.65515e-15	3.32938e-14	4.729	7.866	1.223	0.87
7150554	LCOR	10	98718595	98718644	1.40967	7.9141	9.60634	2.66076e-15	3.3344e-14	7.85	9.158	0.734	0.566
2690056	NA	11	45793739	45793788	-1.29264	5.09457	-9.60526	2.67427e-15	3.3493e-14	5.274	4.006	0.517	0.327
6330474	CD151	11	838761	838810	-1.30498	10.6956	-9.6016	2.72064e-15	3.40532e-14	10.798	9.524	0.52	0.384
4200441	SEC14L1	17	75210172	75210221	1.35014	5.21811	9.5982	2.76451e-15	3.45814e-14	5.046	6.396	0.499	0.441
3370273	SGPL1	10	72639380	72639429	-1.04316	5.955	-9.5962	2.79071e-15	3.4867e-14	6.083	5.104	0.413	0.338
7610131	EPAS1	2	46613293	46613342	-1.12209	9.69658	-9.59225	2.84304e-15	3.54994e-14	9.889	8.663	0.424	0.466
7160609	POC1B	12	89813799	89813848	1.14814	5.66037	9.59167	2.85068e-15	3.55734e-14	5.5	6.864	0.403	0.518
6180719	C1QTNF1	17	77045562	77045611	-1.17417	4.57435	-9.5879	2.90177e-15	3.61674e-14	4.664	3.551	0.463	0.422
6110195	ZCCHC24	10	81142395	81142444	-1.64173	7.50292	-9.58613	2.92596e-15	3.64469e-14	7.706	5.966	0.671	0.325
4490044	LRFN4	11	66627742	66627791	1.09824	3.99157	9.57978	3.01463e-15	3.75212e-14	3.839	4.843	0.381	0.438
2650082	TAPBP	6	33267733	33267782	-1.23778	8.60291	-9.5797	3.01582e-15	3.75212e-14	8.816	7.585	0.459	0.483
3710180	PON1	7	94927401	94927450	-3.2896	8.26274	-9.57934	3.02087e-15	3.75614e-14	9.034	5.166	1.147	1.423
670673	BCL2L1	20	30252463	30252512	1.34604	9.34141	9.57262	3.11784e-15	3.87206e-14	9.116	10.574	0.489	0.296
3800241	CDH6	5	31324470	31324519	1.12034	4.261	9.56863	3.17686e-15	3.943e-14	4.061	5.124	0.413	0.501
4150356	ARHGEF5	7	144077434	144077483	-1.48618	5.68816	-9.5685	3.17882e-15	3.94306e-14	5.876	4.46	0.556	0.524
2850768	TNNC1	3	52485257	52485306	1.63407	3.57469	9.56816	3.18401e-15	3.94714e-14	3.396	5.21	0.472	1.017
770561	FAM210B	20	54943439	54943488	1.81672	8.66587	9.56687	3.2034e-15	3.96881e-14	8.445	10.268	0.74	0.354
4390180	AP2A1	19	50309157:50309199	50309376:50309383	1.94921	4.86431	9.56178	3.281e-15	4.05767e-14	4.828	6.87	0.791	1.044
4210626	SLC25A22	11	790588	790637	-1.42932	6.81813	-9.56065	3.29838e-15	4.07672e-14	7.023	5.463	0.576	0.413
7550368	NA	19	7933610	7933659	1.25851	4.14582	9.55921	3.32082e-15	4.10201e-14	4.001	4.944	0.423	0.741
540465	ENPP5	6	46128205	46128254	1.04832	3.97422	9.55877	3.32775e-15	4.10813e-14	3.801	4.903	0.382	0.306
5570730	TICAM1	19	4816046	4816095	-1.25763	6.76694	-9.55359	3.40981e-15	4.20191e-14	6.878	5.641	0.472	0.366
3290739	ARL2	11	64789604	64789653	1.42598	7.84045	9.55273	3.42352e-15	4.2163e-14	7.567	8.921	0.553	0.519
6480189	THRSP	11	77779237	77779286	-5.07967	8.53233	-9.54609	3.53217e-15	4.34753e-14	9.642	3.62	1.747	1.893
1660072	AP2A1	19	50310094	50310143	1.83035	5.73283	9.54379	3.57057e-15	4.39219e-14	5.479	7.361	0.778	0.599
2470093	TJP2	9	71869422	71869471	-1.34206	7.79841	-9.53985	3.63747e-15	4.47182e-14	7.972	6.635	0.464	0.635
5860278	ALAS1	3	52248144	52248193	-2.44298	6.5528	-9.53675	3.69089e-15	4.53481e-14	6.991	4.291	0.959	0.649
1110669	ITM2C	2	231743666	231743715	1.14657	7.15115	9.53063	3.79864e-15	4.66442e-14	6.973	8.254	0.449	0.524
7320437	DSCR3	21	38596098	38596147	-1.48364	7.33018	-9.52261	3.94465e-15	4.84084e-14	7.54	6.383	0.534	0.796
4200725	HLA-DRB6	6	32521694	32521743	-2.12474	6.98418	-9.52039	3.986e-15	4.88676e-14	7.285	4.978	0.907	0.636
4880482	BLMH	17	28575297	28575346	1.26557	5.80354	9.52035	3.98678e-15	4.88676e-14	5.682	6.908	0.509	0.347
2760368	IRF6	1	209961871	209961920	-1.30137	5.40218	-9.50965	4.19265e-15	5.13606e-14	5.619	4.226	0.557	0.353
2510224	SOWAHC	2	110376439	110376488	-1.39264	9.62397	-9.50745	4.23618e-15	5.18631e-14	9.791	8.562	0.522	0.452
4610451	SALL1	16	51170947	51170996	-2.05623	5.22297	-9.5063	4.25907e-15	5.21126e-14	5.44	3.268	0.869	0.51
5130709	MEG8	14	101365357	101365406	1.11744	4.11939	9.50285	4.32879e-15	5.29344e-14	4.021	5.17	0.371	0.488
6350743	CWC27	5	64314194	64314243	1.1932	6.48215	9.50006	4.38605e-15	5.35714e-14	6.389	7.469	0.464	0.276
3940762	APH1B	15	63601008	63601057	1.0963	5.07987	9.49763	4.43656e-15	5.41563e-14	4.977	6.111	0.344	0.544
2230519	PNMAL1	19	46970110	46970159	1.07876	3.66465	9.49149	4.56638e-15	5.57082e-14	3.514	4.656	0.374	0.339
2710176	EFCAB11	14	90397884	90397933	1.11757	5.43728	9.49072	4.58296e-15	5.58776e-14	5.217	6.538	0.43	0.353
4900332	FOXJ2	12	8207949	8207998	1.24571	7.05786	9.48863	4.6283e-15	5.63972e-14	6.949	8.061	0.453	0.427
1010521	SP4	7	21553983	21554032	1.26029	5.1195	9.48519	4.70388e-15	5.72508e-14	4.994	6.349	0.547	0.339
50162	GPR128	3	100414192	100414241	-2.75374	7.22292	-9.48229	4.76844e-15	5.80025e-14	7.677	4.975	1.094	0.53
4920066	SFMBT2	10	7204261	7204310	1.28836	4.44318	9.48163	4.78325e-15	5.81485e-14	4.283	5.285	0.375	0.821
620577	ACSL5	10	114187426	114187475	-2.4775	6.92288	-9.48069	4.80456e-15	5.83733e-14	7.329	4.72	0.981	0.854
2370671	TSPAN12	7	120428717	120428766	-1.42471	5.9983	-9.47954	4.83055e-15	5.86203e-14	6.278	4.822	0.519	0.395
2230731	BACE2	21	42648364	42648413	1.22158	4.97959	9.47532	4.92728e-15	5.97591e-14	4.764	5.897	0.422	0.565
6020398	IVD	15	40710727	40710776	-1.85851	7.37362	-9.4712	5.0238e-15	6.08941e-14	7.668	5.628	0.714	0.499
1770333	PDE5A	4	120415606	120415655	1.7339	4.9338	9.46735	5.11566e-15	6.19351e-14	4.579	6.611	0.673	0.47
580561	ADCY1	7	45762273	45762322	-2.49186	6.11527	-9.46561	5.15775e-15	6.24081e-14	6.494	3.936	0.887	0.594
4040438	MESP1	15	90293152	90293201	-1.36772	4.58891	-9.46179	5.2512e-15	6.35018e-14	4.745	3.441	0.519	0.357
1340022	PMVK	1	154897437	154897486	-1.31952	7.33138	-9.46116	5.26677e-15	6.3653e-14	7.432	6.102	0.54	0.27
3370736	SOX4	6	21598577	21598626	1.16369	5.55862	9.45947	5.30875e-15	6.4114e-14	5.283	6.527	0.497	0.265
6180039	EIF2B5	3	183867829	183867878	1.19209	10.3076	9.45938	5.31111e-15	6.4114e-14	10.115	11.489	0.432	0.442
5870010	MLXIPL	7	73007738	73007787	-1.84099	7.68415	-9.45584	5.40022e-15	6.51518e-14	7.906	5.87	0.745	0.689
3800088	MMP7	11	102394063	102394112	-2.48782	5.03589	-9.45488	5.42464e-15	6.54083e-14	5.32	3.122	0.923	0.516
7040735	CYP27A1	2	219679666	219679715	-1.9002	11.062	-9.44542	5.67163e-15	6.83467e-14	11.493	9.305	0.737	0.659
2650113	NR1I2	3	119537011	119537060	-2.76985	7.27756	-9.44384	5.71387e-15	6.87756e-14	7.808	4.579	1.01	0.74
20435	ZNF44	19	12371152	12371201	1.24618	8.57288	9.44356	5.72165e-15	6.88293e-14	8.445	9.406	0.46	0.59
1240730	SPINT2	19	38782773	38782822	1.78884	6.04271	9.43284	6.01749e-15	7.23461e-14	5.712	7.746	0.672	0.543
6550603	HMGCR	5	74657434	74657483	1.80055	8.34288	9.4324	6.03006e-15	7.24551e-14	8.027	9.912	0.707	0.383
4560019	MBOAT2	2	8996957	8997006	1.41407	4.39677	9.42389	6.27644e-15	7.53719e-14	4.2	5.571	0.568	0.367
730671	ACAD8	11	134135266	134135315	-1.11303	7.54978	-9.42245	6.31906e-15	7.58397e-14	7.803	6.84	0.422	0.665
6280341	PTS	11	112097204	112097253	-1.40652	7.10406	-9.41453	6.55909e-15	7.86749e-14	7.277	6.034	0.528	0.557
540093	WFIKKN1	16	683786	683835	1.18588	3.61896	9.41244	6.6237e-15	7.9358e-14	3.497	4.815	0.458	0.437
6250192	COL6A3	2	238232942	238232991	1.60145	6.73336	9.40903	6.73089e-15	8.05956e-14	6.521	8.158	0.711	0.582
150431	SNORD114-2	14	101418208	101418257	1.13977	4.36431	9.40836	6.75217e-15	8.08037e-14	4.247	5.442	0.32	0.75
5420592	SRC	20	36033519	36033568	1.71305	5.03714	9.40224	6.94951e-15	8.31173e-14	4.813	6.545	0.7	0.376
6280184	MAN1C1	1	26110513	26110562	-2.14987	6.77144	-9.40202	6.95667e-15	8.31549e-14	7.103	4.954	0.886	0.6
4230196	NA	9	109932730	109932779	1.7605	5.04332	9.39304	7.25711e-15	8.66461e-14	4.77	7.155	0.587	1.021
5090619	STAT3	17	40465691	40465740	-2.01724	8.98761	-9.38976	7.36985e-15	8.78909e-14	9.277	7.254	0.813	0.39
2970050	GFOD2	16	67708466	67708515	-1.55868	6.57827	-9.38259	7.62284e-15	9.08556e-14	6.807	4.922	0.556	0.615
2490577	PLEKHA4	19	49340510	49340559	-1.5933	6.93332	-9.38197	7.64502e-15	9.10677e-14	7.081	5.34	0.655	0.475
6280093	ZSWIM5	1	45482211	45482260	1.14348	4.29105	9.38015	7.71076e-15	9.1798e-14	4.141	5.357	0.473	0.23
3610288	LAT	16	29001701	29001750	1.02573	4.2719	9.37007	8.08556e-15	9.60943e-14	4.148	5.029	0.364	0.606
2320204	OPLAH	8	145107074	145107123	-1.16188	4.89192	-9.36356	8.33699e-15	9.89689e-14	5.062	3.903	0.462	0.34
20546	CLDN3	7	73183346	73183395	-1.68079	6.61595	-9.36232	8.38585e-15	9.94919e-14	6.878	4.894	0.593	0.756
4880148	P2RY1	3	152555494	152555543	1.13878	3.60628	9.36156	8.41588e-15	9.9677e-14	3.496	4.599	0.449	0.31
1010544	GAR1	4	110745588	110745637	1.16254	7.12491	9.36033	8.46463e-15	1.00197e-13	6.987	8.476	0.539	0.666
5080373	CLDN7	17	7163702	7163751	-2.00074	6.02053	-9.35919	8.51021e-15	1.00679e-13	6.241	4.212	0.859	0.431
1990468	ADD3	10	111895189	111895238	1.77054	7.88489	9.34538	9.08178e-15	1.07318e-13	7.674	9.603	0.825	0.26
2120703	RPS2P48	17	51834679	51834728	1.61775	9.15801	9.33221	9.66265e-15	1.14117e-13	8.837	10.657	0.699	0.291
5220022	GFRA1	10	117823145	117823194	-1.46015	5.65941	-9.32646	9.92738e-15	1.17177e-13	5.911	4.476	0.529	0.369
1450646	HSD17B13	4	88225104	88225153	-4.78092	8.13688	-9.32381	1.0052e-14	1.18528e-13	9.152	3.713	1.907	1.791
1190035	CECR5	22	17618834	17618883	-1.12517	5.3972	-9.32379	1.00533e-14	1.18528e-13	5.517	4.498	0.431	0.591
5670674	MME	3	154900904	154900953	-3.34615	6.68865	-9.3209	1.01906e-14	1.20078e-13	7.446	3.813	1.257	0.872
7160400	MGST3	1	165623515	165623564	1.20865	9.3609	9.31689	1.03848e-14	1.22228e-13	9.232	10.479	0.505	0.348
1470689	SULT1C2	2	108917305	108917354	1.51571	3.48735	9.31459	1.04982e-14	1.23492e-13	3.236	4.852	0.587	0.444
6590592	SDC1	2	20400668	20400717	-1.30828	10.4145	-9.3144	1.05072e-14	1.23528e-13	10.696	9.251	0.458	0.59
2970356	ALDH3B1	11	67796547	67796596	1.36245	4.52373	9.31188	1.06327e-14	1.24933e-13	4.418	5.593	0.563	0.751
6060367	AHR	7	17382605	17382654	-1.30782	5.83683	-9.31141	1.06561e-14	1.25137e-13	5.972	4.648	0.545	0.441
7320722	ANKRD55	5	55433157	55433206	1.03685	7.79823	9.31061	1.06966e-14	1.25541e-13	7.784	8.751	0.854	0.446
10343	MRPS5	2	95753237	95753286	-1.09899	7.3869	-9.30671	1.08948e-14	1.27795e-13	7.544	6.524	0.41	0.534
6330445	CASP3	4	185569620	185569669	-1.12702	5.48117	-9.30623	1.0919e-14	1.28007e-13	5.658	4.462	0.477	0.34
6480066	HPN	19	35556923:35556937	35557153:35557188	-1.36354	9.47855	-9.29973	1.12586e-14	1.31838e-13	9.73	8.312	0.623	0.412
6550358	UBA52	19	18688166	18688215	1.31827	5.35296	9.29641	1.14357e-14	1.33837e-13	5.177	6.128	0.589	0.717
6450546	VKORC1	16	31104635	31104684	-2.01552	7.92536	-9.28823	1.18849e-14	1.39015e-13	8.321	6.569	0.832	0.905
1510014	PCNT	21	47865467	47865516	1.1451	7.2021	9.2858	1.20213e-14	1.40451e-13	7.069	8.204	0.426	0.364
6520598	SLC2A10	20	45364580	45364629	-1.7904	9.26919	-9.28228	1.22221e-14	1.42717e-13	9.516	7.943	0.708	0.562
2650403	NA	5	9800700	9800749	1.23866	4.01905	9.28075	1.23109e-14	1.43674e-13	3.885	4.729	0.354	0.794
1990019	PPP2R2B	5	145969711	145969760	1.21055	3.72494	9.27788	1.24784e-14	1.45546e-13	3.62	4.794	0.445	0.466
2070349	SNRPB	20	2442367	2442416	1.11018	9.04995	9.2736	1.2732e-14	1.48337e-13	8.822	10.016	0.468	0.374
6520561	SHROOM3	4	77700495	77700544	-1.57441	7.30586	-9.27109	1.28835e-14	1.50018e-13	7.577	5.879	0.556	0.563
7510414	IGFBP4	17	38613758	38613807	-1.78905	10.9604	-9.26697	1.3136e-14	1.52873e-13	11.599	9.062	0.852	0.823
7150497	NAALADL2	3	175436122	175436171	1.43764	6.57684	9.26055	1.35387e-14	1.5736e-13	6.551	8.029	0.745	0.559
2630220	SEPSECS	4	25123881	25123930	-1.45808	6.48508	-9.26046	1.35444e-14	1.5736e-13	6.786	5.177	0.549	0.347
870301	HKDC1	10	71027048	71027097	2.70908	5.29321	9.25803	1.37005e-14	1.59084e-13	4.707	7.795	1.049	0.5
6590026	ZNF521	18	22641909	22641958	1.218	3.88103	9.25683	1.37779e-14	1.59893e-13	3.746	4.978	0.46	0.401
4250711	WLS	1	68591452	68591501	-1.34362	6.93196	-9.25651	1.37989e-14	1.60047e-13	7.062	5.691	0.509	0.548
4010086	OSGIN1	16	83999891	83999940	-2.63723	9.10987	-9.25497	1.38988e-14	1.61026e-13	9.398	6.686	0.925	1.119
2190192	GAB1	4	144346921	144346970	1.11829	4.02405	9.25004	1.42254e-14	1.64718e-13	3.87	4.799	0.377	0.579
3420553	ENPP1	6	132211881	132211930	-1.3116	8.01226	-9.24975	1.42451e-14	1.64854e-13	8.264	6.919	0.538	0.409
2450452	SLC9A3R1	17	72765349	72765398	-1.13968	9.50944	-9.23978	1.49296e-14	1.72678e-13	9.68	8.48	0.472	0.49
60706	SDCCAG3	9	139297077	139297126	-1.24313	5.94684	-9.23843	1.50248e-14	1.73683e-13	6.037	4.883	0.482	0.396
5720278	SNHG1	11	62619754	62619803	1.66298	6.62711	9.23483	1.52818e-14	1.76554e-13	6.432	8.122	0.625	0.543
6960685	ADIPOR2	12	1897524	1897573	-1.00977	8.949	-9.23384	1.53531e-14	1.7728e-13	9.076	8.044	0.436	0.458
1510392	LAMB1	7	107564437	107564486	1.26893	6.34503	9.23108	1.55534e-14	1.79492e-13	6.199	7.68	0.617	0.73
6900475	ABHD2	15	89738760	89738809	-1.41334	6.52205	-9.2307	1.55816e-14	1.79718e-13	6.656	5.171	0.567	0.449
3890326	SOD2	6	160103622	160103671	-2.44296	9.8742	-9.22739	1.58264e-14	1.82338e-13	10.131	7.627	1.015	0.549
780296	TM9SF1	14	24658793	24658842	-1.42469	7.66706	-9.22435	1.60541e-14	1.84859e-13	7.774	6.838	0.427	0.913
7650672	ANGPTL2	9	129849771	129849820	-1.94184	6.28856	-9.22285	1.61684e-14	1.85968e-13	6.73	4.796	0.849	0.501
6270139	KRBA1	7	149431588	149431637	1.26488	5.55908	9.22042	1.6354e-14	1.87998e-13	5.361	6.732	0.523	0.429
1990037	CHI3L1	1	203148340	203148389	-3.8451	7.54323	-9.22	1.63866e-14	1.88268e-13	8.024	3.979	1.594	0.654
5390463	FAM107A	3	58549985	58550034	-2.21623	5.02292	-9.21891	1.64706e-14	1.89129e-13	5.28	3.089	0.879	0.434
730093	SHD	19	4290648	4290697	-2.78222	5.52561	-9.21366	1.68828e-14	1.93647e-13	6.096	3.101	1.009	0.85
5900494	IFT20	17	26656673	26656722	-1.06736	6.69904	-9.21346	1.68988e-14	1.93724e-13	6.925	5.991	0.629	0.417
580064	TMEM53	1	45119887	45119936	-1.08266	5.62956	-9.20344	1.77146e-14	2.02964e-13	5.738	4.557	0.497	0.445
4640242	CEP70	3	138213432	138213481	-1.25672	5.33511	-9.20273	1.77744e-14	2.03537e-13	5.551	4.298	0.474	0.274
510523	GALC	14	88420736	88420785	-1.33321	5.93717	-9.19618	1.83307e-14	2.09675e-13	6.234	4.785	0.506	0.573
7050553	NA	3	152559102	152559151	1.07451	4.402	9.1956	1.83811e-14	2.10135e-13	4.271	5.318	0.38	0.358
670731	CYTL1	4	5016785	5016834	1.24135	3.65449	9.19431	1.84927e-14	2.11202e-13	3.529	4.912	0.421	0.614
1450075	ILF3	19	10802902	10802951	1.08818	7.25115	9.19429	1.84948e-14	2.11202e-13	7.03	8.09	0.434	0.28
7570358	NPC1	18	21111867	21111916	1.46354	7.05596	9.18754	1.90916e-14	2.17657e-13	6.825	8.331	0.561	0.343
1230504	SYNGR1	22	39760229	39760278	1.18478	3.53051	9.18694	1.91457e-14	2.18154e-13	3.426	4.707	0.418	0.465
940152	MKNK2	19	2037716	2037765	1.23331	9.21627	9.18588	1.9242e-14	2.19131e-13	9.032	10.226	0.483	0.391
3800538	ACPL2	3	141012663	141012712	1.08741	4.74306	9.18273	1.95292e-14	2.22279e-13	4.624	5.791	0.459	0.434
6220164	AGAP3	7	150841222	150841271	-1.11641	5.95552	-9.17931	1.9846e-14	2.2576e-13	6.049	4.853	0.516	0.419
1050563	SERPINC1	1	173873107	173873156	-1.02248	13.0492	-9.1787	1.99029e-14	2.26283e-13	13.282	12.302	0.309	0.648
6330091	CD7	17	80272757	80272806	1.36357	5.58308	9.17317	2.04285e-14	2.32005e-13	5.49	6.696	0.567	0.825
6590279	ESCO2	8	27661976	27662025	1.49872	3.16881	9.16854	2.08784e-14	2.36984e-13	3.05	4.533	0.654	0.361
5560706	STOX1	10	70646342:70646375	70652345:70652361	1.02071	4.08091	9.16345	2.13849e-14	2.42468e-13	3.94	4.962	0.362	0.362
2320129	YBX3	12	10852002	10852051	2.3478	8.49918	9.15426	2.23305e-14	2.53051e-13	7.99	10.595	0.886	0.429
4070324	CAPRIN1	11	34120517	34120566	1.37991	6.08529	9.15318	2.24446e-14	2.54205e-13	5.888	7.286	0.532	0.358
5130332	ZNF213	16	3192674	3192723	1.06251	4.49145	9.146	2.32159e-14	2.62509e-13	4.31	5.257	0.383	0.562
3940189	JAK2	9	5127647	5127696	1.21682	4.77427	9.14456	2.33735e-14	2.64148e-13	4.67	6	0.428	0.658
4290279	ACLY	17	40023729	40023778	1.64781	7.08818	9.14403	2.34319e-14	2.64604e-13	6.807	8.87	0.626	0.74
6900075	SULT1C2	2	108925849	108925898	1.44809	3.92615	9.14396	2.34395e-14	2.64604e-13	3.695	5.248	0.599	0.427
2450053	ZNF614	19	52516917	52516966	1.16804	5.1356	9.14131	2.37338e-14	2.67635e-13	5.031	6.119	0.428	0.434
1090440	EEF1D	8	144662715	144662764	-1.33404	9.45721	-9.12683	2.54082e-14	2.85894e-13	9.657	8.274	0.551	0.335
5810673	ATPAF1	1	47098489	47098538	1.09162	6.68122	9.12555	2.55622e-14	2.87471e-13	6.606	7.504	0.443	0.376
3610520	EMC3	3	10046788	10046837	1.28274	3.57891	9.12502	2.56266e-14	2.88039e-13	3.473	4.669	0.437	0.662
3440739	HBB	11	5246808	5246857	3.65217	10.1999	9.12411	2.57358e-14	2.8911e-13	10.104	13.452	1.837	0.364
4810653	YWHAH	22	32353452	32353501	1.32958	9.97804	9.12281	2.58948e-14	2.90738e-13	9.733	11.207	0.557	0.271
2450546	MBNL2	13	98046161	98046210	-1.82416	8.32391	-9.12127	2.60823e-14	2.92608e-13	8.75	6.942	1.065	0.495
3360095	ESR1	6	152423991	152424040	-2.68062	6.06096	-9.12121	2.60896e-14	2.92608e-13	6.805	3.677	1.079	0.596
150494	NTN1	17	9146934	9146983	-1.59922	5.63189	-9.11848	2.64277e-14	2.96239e-13	5.748	4.146	0.693	0.261
1440273	MIS18A	21	33640625	33640674	1.15372	4.30672	9.11786	2.65051e-14	2.96945e-13	4.201	5.279	0.45	0.252
2810328	RBM12	20	34236936	34236985	1.47019	6.26093	9.11753	2.6546e-14	2.97243e-13	6.142	7.484	0.583	0.272
2030484	GLRX5	14	96010783	96010832	1.23223	11.0104	9.11716	2.65926e-14	2.97604e-13	10.933	12.189	0.533	0.249
510520	ARHGAP22	10	49654137	49654186	1.35929	3.60708	9.11639	2.66887e-14	2.98518e-13	3.486	4.668	0.529	0.373
2060220	FAM174A	5	99871627:99871669	99897758:99897765	-1.22836	7.09597	-9.10903	2.76295e-14	3.08874e-13	7.27	5.989	0.456	0.455
3800452	EMP3	19	48832616	48832665	1.38703	6.02694	9.10694	2.79033e-14	3.11768e-13	5.801	7.217	0.606	0.298
2260132	HDDC2	6	125597068	125597117	1.15196	8.07144	9.10562	2.80766e-14	3.13535e-13	7.937	9.102	0.438	0.38
4830056	ARPC5L	9	127639437	127639486	-1.1219	7.01517	-9.09584	2.94005e-14	3.27965e-13	7.065	6.089	0.466	0.381
5960196	MOGAT1	2	223574486	223574535	-1.82279	4.84882	-9.08604	3.07882e-14	3.42891e-13	5.029	3.372	0.74	0.398
6660132	DCXR	17	79993777	79993826	-2.22945	11.2855	-9.07977	3.17101e-14	3.52969e-13	11.737	9.109	0.836	0.931
4150519	ABHD17C	15	81047902	81047951	-1.3196	6.73108	-9.07671	3.21707e-14	3.57903e-13	6.948	5.558	0.589	0.373
7510634	GPRC5C	17	72443463	72443512	-1.28841	9.05481	-9.07448	3.25113e-14	3.61498e-13	9.248	7.794	0.507	0.564
1410653	TERF2IP	16	75690982	75691031	1.17618	8.37175	9.07387	3.26044e-14	3.6234e-13	8.179	9.263	0.646	0.352
5260291	POMC	2	25383939	25383988	1.7453	3.81682	9.07182	3.292e-14	3.6565e-13	3.652	5.029	0.636	0.555
3930681	DHX58	17	40253597	40253646	-1.93551	5.30947	-9.06737	3.36172e-14	3.73194e-13	5.646	3.433	0.735	0.484
4010204	GNAO1	16	56390801	56390850	-2.30266	5.83759	-9.0661	3.38182e-14	3.75224e-13	6.31	3.88	0.926	0.398
5720598	MYO1B	2	192289694	192289743	-1.48172	9.96838	-9.06591	3.38486e-14	3.75361e-13	10.391	8.762	0.71	0.341
7210435	RFC4	3	186510344	186510393	1.6128	5.94042	9.06389	3.41724e-14	3.78748e-13	5.735	7.786	0.589	0.978
6040079	MTBP	8	121530990	121531039	1.08515	3.71179	9.0612	3.46084e-14	3.83376e-13	3.579	4.808	0.43	0.376
70068	ACBD4	17	43221291	43221340	-1.49507	5.53192	-9.05958	3.48725e-14	3.86095e-13	5.861	4.244	0.645	0.396
5360193	SIRPA	20	1920085	1920134	-1.78722	5.93463	-9.05938	3.49058e-14	3.86257e-13	6.115	4.462	0.703	0.416
4590670	XPO5	6	43506877	43506926	1.43126	9.49263	9.05792	3.51469e-14	3.88718e-13	9.278	10.789	0.644	0.279
5860463	NEK6	9	127114568	127114617	-1.22041	8.30091	-9.05752	3.52132e-14	3.89243e-13	8.365	7.155	0.501	0.507
4780463	RAB6B	3	133543243	133543292	1.21382	3.66137	9.05638	3.54025e-14	3.91126e-13	3.554	4.708	0.463	0.553
3940368	TMEM110-MUSTN1	3	52867226	52867275	1.63553	5.01441	9.05429	3.57527e-14	3.94785e-13	4.678	6.386	0.659	0.797
4070608	CBLL1	7	107399848	107399897	1.12774	6.51154	9.05325	3.59272e-14	3.96501e-13	6.445	7.572	0.505	0.24
5290465	CASP7	10	115490127	115490176	-1.20215	5.8374	-9.0464	3.71059e-14	4.09291e-13	5.939	4.849	0.445	0.435
6510274	CDH23	10	73575471	73575520	-2.09227	5.64135	-9.0393	3.83675e-14	4.22757e-13	6.023	3.755	0.827	0.416
4050711	LACTB2	8	71549663	71549712	-1.68512	8.18165	-9.03897	3.84265e-14	4.23182e-13	8.441	6.464	0.709	0.459
6420286	NDEL1	17	8371343	8371392	1.23382	8.72511	9.03653	3.88696e-14	4.27835e-13	8.594	9.8	0.634	0.356
4570242	LARGE	22	33669583	33669632	-1.18044	5.15257	-9.03626	3.89203e-14	4.28165e-13	5.305	4.052	0.524	0.25
6370538	WBSCR22	7	73112196	73112245	-1.07127	7.9327	-9.03524	3.91078e-14	4.29999e-13	8.101	6.937	0.494	0.311
1660482	CYP2A6	19	41351203	41351252	-5.68822	8.67135	-9.03439	3.92645e-14	4.31493e-13	10.182	3.36	2.183	2.053
5360338	SNX22	15	64449542	64449591	1.05856	5.96729	9.03396	3.93439e-14	4.32137e-13	5.78	6.638	0.453	0.563
6860095	LSR	19	35758479	35758528	-1.69403	7.4174	-9.03359	3.94128e-14	4.32664e-13	7.623	5.884	0.721	0.485
6040017	TTC38	22	46689710	46689759	-1.28091	10.1018	-9.03264	3.95891e-14	4.34369e-13	10.232	8.966	0.502	0.388
1660541	ESRRA	11	64083862	64083911	-1.21427	6.22024	-9.02526	4.0989e-14	4.4949e-13	6.381	5.205	0.494	0.283
1770376	SERPINB8	18	61652427	61652476	-2.03417	5.26871	-9.02445	4.11459e-14	4.50972e-13	5.593	3.368	0.833	0.484
5360685	KCNN2	5	113831768	113831817	-2.60946	6.01357	-9.02305	4.14166e-14	4.53699e-13	6.454	3.704	1.188	0.839
2680278	FAM111A	11	58922294	58922343	1.06331	7.14929	9.01271	4.34826e-14	4.75577e-13	7.028	8.142	0.399	0.264
6550132	DAO	12	109294285	109294334	-2.46982	6.25016	-9.01071	4.38938e-14	4.79821e-13	6.821	4.027	1.03	0.65
2810482	AHNAK	11	62302475	62302524	-2.0006	5.5975	-9.01055	4.39277e-14	4.79938e-13	5.982	3.857	0.848	0.633
5340162	KIAA1598	10	118644582	118644631	-1.18395	8.14016	-9.00731	4.46034e-14	4.87064e-13	8.285	7.167	0.44	0.301
3170482	MARCH8	10	45953117	45953166	1.59485	5.26864	9.0068	4.47091e-14	4.87961e-13	4.935	6.365	0.609	0.644
6420309	FAM134B	5	16473307	16473356	-3.46975	7.66033	-9.00521	4.50464e-14	4.91125e-13	8.336	4.445	1.388	1.116
1660019	SNCAIP	5	121799625	121799674	1.18202	4.35479	9.00147	4.58453e-14	4.99571e-13	4.304	5.297	0.449	0.429
5870594	RAB33B	4	140397014	140397063	-1.29783	7.82075	-8.99601	4.70401e-14	5.12052e-13	8.061	6.922	1.12	0.452
6580612	NUP43	6	150045519	150045568	1.60986	7.00448	8.99267	4.77852e-14	5.1989e-13	6.858	8.444	0.629	0.281
7000519	MLN	6	33762559	33762608	-1.21749	5.14307	-8.98764	4.89313e-14	5.3208e-13	5.288	3.975	0.452	0.383
4730674	SKP2	5	36171762	36171811	1.09246	4.55908	8.98312	4.99832e-14	5.43233e-13	4.429	5.556	0.4	0.307
3370066	APOL2	22	36622549	36622598	-1.4502	5.52	-8.98272	5.0077e-14	5.43967e-13	5.628	4.18	0.624	0.293
1400520	CNTNAP2	7	148117825	148117874	-2.37531	6.47722	-8.98094	5.04978e-14	5.47963e-13	6.857	4.653	0.946	0.984
5720129	NFIX	19	13209426	13209475	-1.17159	8.4961	-8.9794	5.08669e-14	5.51644e-13	8.726	7.551	0.57	0.562
6370674	TUBE1	6	112392131	112392180	-1.67311	5.84152	-8.9793	5.08903e-14	5.51644e-13	6.184	4.61	0.915	0.558
4200209	RBKS	2	28004387	28004436	-1.00505	8.20815	-8.97477	5.19858e-14	5.63224e-13	8.388	7.337	0.45	0.327
3940026	HEBP2	6	138734104	138734153	-1.25564	9.76956	-8.97442	5.20731e-14	5.63875e-13	10.035	8.715	0.536	0.306
2940228	NA	5	111060806	111060855	1.64818	4.75193	8.97401	5.21735e-14	5.64668e-13	4.443	6.225	0.702	0.361
5220097	ALAS1	3	52246381	52246430	-2.24029	6.14317	-8.97228	5.26004e-14	5.68694e-13	6.487	4.031	0.96	0.625
1470424	FGA	4	155504718	155504767	-1.78696	10.0856	-8.97063	5.30103e-14	5.72827e-13	10.527	8.951	1.414	0.712
6660475	FGR	1	27938872	27938921	-1.60357	5.97933	-8.97037	5.30748e-14	5.73225e-13	6.256	4.434	0.623	0.54
6510402	SMARCC2	12	56557312	56557361	1.07941	7.01034	8.96943	5.33107e-14	5.75472e-13	6.906	7.788	0.457	0.495
4060347	GDA	9	74863261	74863310	-1.03582	4.63608	-8.96825	5.36067e-14	5.78065e-13	4.782	3.659	0.411	0.28
3990494	PKDCC	2	42285411	42285460	1.57939	5.63869	8.96702	5.39184e-14	5.81123e-13	5.255	6.84	0.668	0.386
2470379	STAP2	19	4325217	4325266	-1.41061	5.74718	-8.96625	5.4114e-14	5.82626e-13	5.945	4.55	0.66	0.282
5810577	FGA	4	155505393	155505442	-1.74858	10.9749	-8.96395	5.47046e-14	5.88678e-13	11.242	9.702	0.616	0.962
3440068	GREM2	1	240653413	240653462	-2.1338	5.85911	-8.96021	5.56761e-14	5.98821e-13	6.184	3.668	0.85	0.768
4060332	IGF1	12	102791110	102791159	-1.57389	5.26928	-8.95924	5.59287e-14	6.01226e-13	5.513	3.943	0.672	0.158
1450682	C18orf56	18	649652	649701	2.68763	5.8308	8.95579	5.68467e-14	6.10461e-13	5.501	8.175	1.268	0.393
6380438	MCM3AP-AS1	21	47671287	47671336	1.23384	3.54684	8.94987	5.84508e-14	6.27362e-13	3.438	4.64	0.502	0.453
6380673	TUBE1	6	112392644	112392693	-1.6934	6.59714	-8.94322	6.03115e-14	6.46998e-13	6.923	5.283	0.735	0.426
1010435	SDE2	1	226170901	226170950	1.48844	7.23393	8.94295	6.03876e-14	6.47479e-13	7.165	8.495	0.636	0.344
1660270	MTHFD1	14	64921582:64921594	64924932:64924969	-1.56534	7.61808	-8.9424	6.0545e-14	6.48672e-13	7.949	6.162	0.634	0.448
270348	CHST10	2	101008491	101008540	1.15528	3.66566	8.9401	6.1203e-14	6.54865e-13	3.532	4.609	0.448	0.381
3130736	RPL12P38	17	58511494	58511543	1.06729	8.22328	8.9393	6.14333e-14	6.56991e-13	8.101	9.138	0.431	0.296
7510379	SACS	13	23903232	23903281	1.12256	4.33346	8.93555	6.25284e-14	6.68357e-13	4.106	5.551	0.508	0.661
3140546	TRIM10	6	30124786	30124835	1.09727	3.65306	8.93483	6.27402e-14	6.70275e-13	3.521	4.741	0.417	0.269
6220148	LYAR	4	4275307	4275356	1.19901	6.15661	8.93374	6.30635e-14	6.73034e-13	5.989	7.049	0.494	0.264
1070315	ADRA1A	8	26614138	26614187	-1.98011	4.74275	-8.93169	6.36738e-14	6.78849e-13	5.067	3.052	0.802	0.772
4280010	LIMS2	2	128396119	128396168	-1.45247	5.18222	-8.93119	6.38251e-14	6.80112e-13	5.321	3.963	0.617	0.41
3870068	NR1I2	3	119536617	119536666	-2.23154	5.45017	-8.93046	6.40452e-14	6.82106e-13	5.955	3.521	0.937	0.432
4220102	SOX6	11	15992222	15992271	1.50425	4.4947	8.92793	6.48111e-14	6.89554e-13	4.23	6.143	0.504	0.887
650678	TAGLN	11	117075370	117075419	-2.62913	8.66138	-8.92506	6.56932e-14	6.98581e-13	8.924	6.392	1.047	1.071
4890674	SH3BP4	2	235964065	235964114	-1.54702	7.97176	-8.91871	6.76859e-14	7.19032e-13	8.134	6.403	0.653	0.471
6370138	ALDH8A1	6	135239293	135239342	-2.15202	8.45877	-8.91444	6.90612e-14	7.3214e-13	8.94	6.733	0.858	0.71
1570382	ADAMTS9	3	64501536	64501585	1.62332	4.70463	8.91422	6.91322e-14	7.32518e-13	4.428	6.045	0.609	0.335
4070722	HSD17B13	4	88225817	88225866	-4.324	7.9369	-8.91197	6.9868e-14	7.39937e-13	9.032	3.81	1.878	1.53
2190040	ARNT	1	150782990	150783039	-1.05003	6.45723	-8.90922	7.07794e-14	7.49206e-13	6.621	5.539	0.453	0.238
3170040	NA	12	25956238	25956287	1.37544	5.97415	8.90765	7.13027e-14	7.54359e-13	5.704	7.15	0.596	0.418
5810689	PRRG4	11	32874931	32874980	-1.55627	5.52759	-8.90737	7.1397e-14	7.54971e-13	5.806	4.237	0.641	0.227
1240142	SAMD9	7	92729035	92729084	1.46532	5.40165	8.90485	7.22494e-14	7.6328e-13	5.283	6.618	0.547	0.648
2750563	PPP1R1A	12	54975763	54975812	-2.16381	9.09887	-8.90483	7.22565e-14	7.6328e-13	9.419	7.03	0.869	0.734
3890521	DEDD2	19	42702866	42702915	1.04385	7.65928	8.90267	7.2994e-14	7.70417e-13	7.458	8.531	0.434	0.282
3610647	URGCP	7	43915645	43915694	-1.06963	7.44804	-8.90264	7.30064e-14	7.70417e-13	7.553	6.313	0.5	0.427
4060427	HABP2	10	115349101	115349150	-1.50463	9.84177	-8.89994	7.39382e-14	7.79852e-13	10.159	8.496	0.526	0.851
5420367	SOD1	21	33039675:33039689	33040784:33040819	-1.00638	12.4061	-8.89923	7.41871e-14	7.82079e-13	12.64	11.518	0.394	0.278
6040554	TBC1D31	8	124164134	124164183	1.11935	4.89553	8.89528	7.55772e-14	7.96328e-13	4.793	5.88	0.426	0.354
6040743	ZADH2	18	72910674	72910723	-1.13719	5.8473	-8.88789	7.82535e-14	8.22019e-13	6.011	4.716	0.511	0.274
7650097	OASL	12	121458411	121458460	-1.71892	5.01017	-8.885	7.93256e-14	8.32436e-13	5.083	3.351	0.796	0.455
7160088	TMEM14D	10	70304397	70304446	1.24851	8.79697	8.88211	8.04126e-14	8.43416e-13	8.709	10.354	0.442	0.819
2320215	NUP210	3	13358038	13358087	1.35902	5.88052	8.88198	8.04597e-14	8.43483e-13	5.627	7.037	0.608	0.489
840554	RYBP	3	72426216	72426265	1.4271	7.35784	8.88056	8.09989e-14	8.48277e-13	7.202	8.363	0.606	0.539
450189	XAF1	17	6678879	6678928	-1.66405	7.05732	-8.871	8.47285e-14	8.85099e-13	7.188	5.496	0.768	0.454
4830315	DUSP10	1	221875686	221875735	-1.94572	6.82595	-8.86162	8.8553e-14	9.24119e-13	6.969	5.213	0.884	0.444
6270452	KNSTRN	15	40683700	40683749	1.07851	4.80291	8.85977	8.93255e-14	9.31711e-13	4.605	5.807	0.45	0.318
3830768	SOBP	6	107981226	107981275	1.31212	4.96693	8.85644	9.07369e-14	9.45956e-13	4.714	5.965	0.566	0.432
7610072	BTBD2	19	1985475	1985524	1.53492	7.44349	8.84806	9.43873e-14	9.83518e-13	7.184	8.653	0.61	0.865
5560102	AGPAT2	9	139567748	139567797	-1.87763	8.78493	-8.84781	9.45e-14	9.84196e-13	8.951	7.49	0.687	1.047
4780600	RBM47	4	40425559	40425608	-1.33308	8.37268	-8.84256	9.68617e-14	1.00829e-12	8.652	7.159	0.496	0.517
5360044	CLRN3	10	129676195	129676244	-2.99032	8.23814	-8.82943	1.03038e-13	1.07096e-12	8.792	5.75	1.27	0.978
4780044	LAP3P2	6	36642483	36642532	-1.63728	6.32561	-8.82677	1.04337e-13	1.08392e-12	6.553	4.944	0.647	0.453
3190474	TUSC3	8	15531323:15531346	15588175:15588201	1.54494	4.93335	8.81996	1.07735e-13	1.1181e-12	4.707	6.689	0.535	0.975
7200333	RALY	20	32667846	32667895	1.16912	7.39296	8.8181	1.08683e-13	1.12737e-12	7.169	8.268	0.561	0.434
3370301	LDHD	16	75145929	75145978	-1.70451	7.49844	-8.80493	1.1563e-13	1.19644e-12	7.796	5.842	0.703	0.559
5690181	CEP44	4	175241216	175241265	1.32591	6.60636	8.80387	1.16209e-13	1.20184e-12	6.502	7.766	0.552	0.227
5050148	TVP23C-CDRT4	17	15339503	15339552	1.33382	4.88633	8.80126	1.17645e-13	1.21607e-12	4.701	6.059	0.566	0.298
4490221	RELN	7	103112290	103112339	2.00171	8.22865	8.79388	1.218e-13	1.2584e-12	8.161	10.208	0.973	0.502
3780221	CRNDE	16	54959072	54959121	1.29302	4.03014	8.79136	1.23252e-13	1.27276e-12	3.828	5.298	0.428	0.789
1570441	GNG12-AS1;WLS	1	68564321	68564370	-1.37219	5.93767	-8.78903	1.2461e-13	1.28614e-12	6.154	4.875	0.666	0.415
5910382	RNASE4	14	21167638	21167687	-2.42978	8.5223	-8.78734	1.25607e-13	1.29579e-12	8.996	6.779	0.886	1.419
4260044	C5orf45;SQSTM1	5	179264043	179264092	-1.00955	11.3505	-8.77685	1.31959e-13	1.36064e-12	11.436	10.411	0.442	0.213
4670458	2004-09-01	17	56597665	56597714	-2.21886	7.90352	-8.77665	1.32087e-13	1.36128e-12	8.358	5.564	0.925	0.899
5310369	LYAR	4	4269685	4269734	1.10671	7.13847	8.77416	1.33642e-13	1.37663e-12	6.868	8.19	0.444	0.266
1940524	UBASH3B	11	122685037	122685086	1.34911	4.40443	8.75915	1.43419e-13	1.47513e-12	4.204	5.615	0.536	0.547
4150615	ZNF318	6	43331760	43331809	1.53039	8.55514	8.75597	1.45582e-13	1.4959e-12	8.423	10.054	1.063	0.466
20110	CREB3L2	7	137560176	137560225	1.13906	8.02655	8.75247	1.47997e-13	1.5192e-12	7.861	9.063	0.435	0.449
4040376	LARP1	5	154196743	154196792	1.11179	6.81048	8.74843	1.5084e-13	1.54762e-12	6.719	7.85	0.455	0.309
6220451	SLC25A4	4	186068046	186068095	-1.31866	9.32714	-8.73329	1.61974e-13	1.66104e-12	9.617	8.475	0.527	0.655
240601	PGLYRP2	19	15579465	15579514	-3.03985	10.1858	-8.7279	1.66137e-13	1.70288e-12	10.934	7.011	1.293	1.493
7650767	IGSF9	1	159896977	159897026	-2.61337	5.97479	-8.72776	1.66244e-13	1.70313e-12	6.235	3.631	1.1	0.506
2680605	IGJ	4	71522114	71522163	-2.50217	5.24482	-8.7259	1.67705e-13	1.71726e-12	5.672	3.207	1.123	0.493
4480148	FGGY	1	60228233	60228282	-2.18916	7.89883	-8.72001	1.72416e-13	1.76463e-12	8.29	6.061	0.899	0.778
1820379	PTGDS	9	139874724:139874737	139875285:139875308-139876031:139876044	-2.05348	5.55701	-8.71802	1.7404e-13	1.78036e-12	5.707	3.807	1.041	0.375
1430328	NA	11	11982482	11982531	-1.29016	4.62762	-8.71249	1.78622e-13	1.82633e-12	4.896	3.606	0.508	0.39
1570484	ATF5	19	50437084	50437133	-1.33439	11.3987	-8.71092	1.7995e-13	1.839e-12	11.636	10.179	0.565	0.748
4040520	HAO2	1	119936594	119936643	-2.85623	6.79595	-8.70724	1.83088e-13	1.87015e-12	7.549	3.998	1.139	0.76
1260068	FST	5	52781684	52781733	2.45283	5.65826	8.70652	1.83713e-13	1.87561e-12	5.264	7.374	1.024	1.006
160286	SCAMP4	19	1925842	1925891	-1.13051	5.63351	-8.70593	1.84221e-13	1.87987e-12	5.747	4.678	0.497	0.244
2850039	TBC1D2B	15	78287669	78287718	-1.36203	7.2934	-8.69873	1.90564e-13	1.94268e-12	7.484	6.129	0.515	0.437
6060612	COL1A2	7	94060111	94060160	2.56354	6.16494	8.6903	1.98272e-13	2.01928e-12	5.607	8.646	1.059	1.019
2470608	LLGL1	17	18147959	18148008	1.06207	4.77716	8.68853	1.99929e-13	2.03415e-12	4.563	5.609	0.419	0.523
6660343	RBM14	11	66394701	66394750	1.25434	7.35657	8.68613	2.02201e-13	2.05626e-12	7.137	8.262	0.581	0.36
5690711	TMEM134	11	67232110	67232159	-1.00673	6.7923	-8.68566	2.02646e-13	2.05977e-12	6.946	5.923	0.455	0.237
3060605	PRRG2	19	50094142	50094191	-1.43894	6.0508	-8.68305	2.0515e-13	2.08216e-12	6.178	4.779	0.62	0.511
4060209	CRNDE	16	54953134	54953183	1.03072	3.77689	8.68073	2.074e-13	2.10396e-12	3.693	4.745	0.383	0.439
580066	C1GALT1	7	7283605	7283654	1.19244	6.16685	8.67858	2.09508e-13	2.12327e-12	6.107	7.4	0.666	0.394
4210463	IFT122	3	129239132	129239181	1.2038	6.32419	8.67759	2.1049e-13	2.13217e-12	6.121	7.07	0.459	0.732
110468	S100A16	1	153579716	153579765	-1.18689	8.20528	-8.67712	2.1095e-13	2.13579e-12	8.258	7.133	0.561	0.355
460066	HAO2	1	119923196	119923245	-3.11287	5.88692	-8.67648	2.11589e-13	2.14121e-12	6.669	3.071	1.327	0.691
4060364	MGAT4B	5	179224977	179225026	-1.2568	6.57827	-8.67632	2.11753e-13	2.14183e-12	6.752	5.498	0.59	0.279
4830328	CYB561D2	3	50391266	50391315	-1.16428	6.64928	-8.6762	2.11871e-13	2.14198e-12	6.802	5.737	0.522	0.4
6860593	NA	11	74971335	74971384	1.30614	5.50484	8.6732	2.14883e-13	2.17137e-12	5.323	6.744	0.547	0.545
6220386	SLC38A10	17	79219456	79219505	-1.25673	5.78151	-8.66194	2.26561e-13	2.28603e-12	5.969	4.866	0.528	0.661
4570484	USP48	1	22005116	22005165	1.18444	4.74573	8.65964	2.2903e-13	2.30757e-12	4.604	5.765	0.501	0.262
6180088	ATP6V0E2	7	149577688	149577737	-2.2204	8.96477	-8.65839	2.30378e-13	2.32002e-12	9.432	6.937	0.839	0.782
2060053	NA	11	45687327	45687376	-1.68064	5.49137	-8.65684	2.32068e-13	2.3359e-12	5.739	4.055	0.753	0.402
3360553	GPCPD1	20	5527458	5527507	1.45097	5.1493	8.65273	2.3659e-13	2.3791e-12	4.931	6.331	0.601	0.287
5910521	PLCH1	3	155197947	155197996	1.06272	3.6705	8.65101	2.38515e-13	2.39614e-12	3.572	4.663	0.425	0.364
3400379	STXBP6	14	25281308	25281357	1.42788	5.2844	8.64985	2.39822e-13	2.4081e-12	5.163	6.484	0.59	0.612
1030286	SLC5A1	22	32506230	32506279	-1.21814	4.69575	-8.6471	2.4294e-13	2.43823e-12	4.795	3.603	0.499	0.347
4830372	ADSSL1	14	105213377	105213426	-1.84923	6.81781	-8.64686	2.43212e-13	2.43977e-12	7.157	4.944	0.813	0.68
1430717	BTN3A3	6	26453070	26453119	-1.44044	4.73404	-8.64197	2.48875e-13	2.49416e-12	4.992	3.716	0.533	0.786
2810400	KLHL3	5	136953334	136953383	1.96156	6.01809	8.63984	2.51374e-13	2.51799e-12	5.699	7.778	0.809	0.304
3400753	ABCA6	17	67077220	67077269	-2.05671	8.47717	-8.63689	2.54882e-13	2.5519e-12	8.952	6.413	0.818	0.964
610152	DAB2	5	39373178	39373227	1.31972	7.3103	8.63355	2.58921e-13	2.59109e-12	7.166	8.519	0.613	0.475
4180270	RHOD	11	66839254	66839303	-1.76179	7.37401	-8.63328	2.59256e-13	2.59318e-12	7.449	5.716	0.753	0.332
1400601	TOX2	20	42698110	42698159	-1.18906	6.84814	-8.63178	2.6109e-13	2.61027e-12	7.02	5.837	0.476	0.405
6960630	CD97	19	14519253	14519302	-1.24702	6.86813	-8.63109	2.61934e-13	2.61745e-12	7.112	5.849	0.483	0.557
3990446	SNORD114-13	14	101436218	101436267	1.34445	3.24406	8.62877	2.64802e-13	2.64483e-12	3.088	4.57	0.545	0.665
5700681	NA	11	82518141	82518190	1.16785	5.74798	8.62557	2.6882e-13	2.68366e-12	5.651	6.748	0.537	0.499
2370468	DTX1	12	113535608	113535657	-2.1802	5.9497	-8.62535	2.69104e-13	2.68521e-12	6.234	3.875	0.955	0.524
4850307	NA	1	118319263	118319312	1.27616	7.86002	8.61726	2.79536e-13	2.78796e-12	7.796	9.095	0.685	0.278
3130370	ZNF83	19	53116292	53116341	1.34239	4.81834	8.61299	2.85197e-13	2.83895e-12	4.633	6.238	0.499	0.809
4890500	TOR1A	9	132575549	132575598	-1.01222	7.51001	-8.61228	2.86153e-13	2.8471e-12	7.606	6.728	0.389	0.472
4060692	SUCLG2	3	67425277	67425326	-1.16574	9.69158	-8.61139	2.87354e-13	2.85768e-12	9.93	8.586	0.439	0.442
10066	SLC17A3	6	25849625	25849674	-2.18076	6.80443	-8.6084	2.91413e-13	2.89665e-12	7.14	4.876	0.877	0.711
1050414	HAMP	19	35775858	35775907	-3.30073	11.7751	-8.60523	2.958e-13	2.93885e-12	12.564	8.176	1.369	2.009
2470689	SPHK1	17	74383662	74383711	1.55569	3.79822	8.60445	2.96883e-13	2.9482e-12	3.473	5.2	0.675	0.518
6220722	MSRA	8	10286160	10286209	-1.17772	8.70505	-8.60345	2.98275e-13	2.95918e-12	8.939	7.737	0.466	0.434
6350397	ANO1	11	70034920	70034969	-3.02728	7.4176	-8.60221	3.00017e-13	2.97421e-12	8.132	4.672	1.258	0.778
6760050	CLPX	15	65443146	65443195	-1.20012	7.90846	-8.60217	3.00078e-13	2.97421e-12	8.092	7.007	0.414	0.873
2570300	IFI44	1	79128500	79128549	-1.9869	6.33837	-8.59715	3.07241e-13	3.0423e-12	6.691	4.627	0.852	0.453
3360504	EEF1A1	6	74225522	74225571	1.32659	7.06905	8.59247	3.14085e-13	3.1071e-12	6.921	8.07	0.57	0.504
2060291	STOM	9	124101421	124101470	-1.80247	9.05063	-8.58697	3.22301e-13	3.18533e-12	9.227	7.367	0.776	0.428
5570445	PRR5	22	45133174	45133223	1.26148	7.26776	8.58544	3.24624e-13	3.20676e-12	7.027	8.535	0.51	0.4
2970468	LMCD1-AS1	3	7996313	7996362	-1.07027	4.82495	-8.58462	3.25878e-13	3.21762e-12	4.927	3.884	0.4	0.459
5910746	NA	20	39667208	39667257	1.1528	4.58052	8.58378	3.27171e-13	3.22885e-12	4.356	5.31	0.449	0.663
5050086	NA	1	43820059	43820108	1.1076	3.941	8.57839	3.35565e-13	3.31011e-12	3.812	5.046	0.425	0.642
5670328	UGT1A6	2	234602204	234602253	-1.90029	5.94172	-8.57096	3.47498e-13	3.42619e-12	6.099	4.339	0.77	0.558
4220441	PTPRD	9	8314529	8314578	-1.4415	5.68214	-8.56741	3.53342e-13	3.48215e-12	5.95	4.536	0.618	0.363
2000300	IFI30	19	18288528	18288577	-1.5236	6.29415	-8.56556	3.56428e-13	3.51089e-12	6.486	5.001	0.62	0.331
2480064	ZFAS1	20	47895647	47895696	1.17661	7.42018	8.56253	3.61535e-13	3.5595e-12	7.277	8.547	0.528	0.468
2650762	ITM2C	2	231743601	231743650	1.20896	7.26023	8.55764	3.69947e-13	3.63887e-12	7.071	8.444	0.465	0.573
3060398	PTPRF	1	44089132	44089181	-1.12365	10.2228	-8.5562	3.7245e-13	3.66081e-12	10.413	9.391	0.497	0.459
3170128	CD8A	2	87011978	87012027	-1.84348	4.74645	-8.55457	3.75311e-13	3.68638e-12	4.957	3.129	0.861	0.507
770538	LYSMD2	15	52015556	52015605	-1.53832	7.87717	-8.55239	3.79186e-13	3.72267e-12	8.158	6.55	0.706	0.581
6040037	CDC14B	9	99262894	99262943	-1.51478	7.19566	-8.55098	3.81698e-13	3.74378e-12	7.458	5.843	0.691	0.453
4490164	GALNT6	12	51747705	51747754	1.11061	3.95197	8.5429	3.96475e-13	3.88504e-12	3.812	4.952	0.429	0.584
6280039	SMLR1	6	131158112	131158161	1.67445	6.77623	8.53865	4.04479e-13	3.95599e-12	6.625	8.237	0.692	0.561
1410291	PDE4DIP	1	144902806	144902855	-1.13667	5.17781	-8.5373	4.07052e-13	3.9774e-12	5.198	4.203	0.752	0.258
3460187	UAP1	1	162569393	162569442	-1.4335	8.90742	-8.53682	4.07963e-13	3.98254e-12	9.147	7.624	0.702	0.52
1570358	APOL2	22	36622479	36622528	-1.30251	5.20011	-8.53544	4.10627e-13	4.00666e-12	5.269	3.955	0.617	0.365
3400672	SERPINB8	18	61652430	61652479	-1.48279	5.68946	-8.5278	4.2562e-13	4.151e-12	5.847	4.333	0.639	0.299
4780224	STMN3	20	62271162	62271211	1.27614	5.26957	8.52368	4.3394e-13	4.22887e-12	5.07	6.303	0.538	0.49
5820471	L3HYPDH	14	59942661	59942710	-1.10497	5.40968	-8.52365	4.34013e-13	4.22887e-12	5.481	4.524	0.505	0.253
4290189	NUPR1	16	28549334	28549383	-1.97688	7.58401	-8.52344	4.34444e-13	4.23108e-12	7.739	5.76	0.838	0.814
4200195	ZNF684	1	41013599	41013648	-1.61361	6.04613	-8.52308	4.35172e-13	4.23509e-12	6.304	4.817	0.741	0.407
5720075	ITGA8	10	15559167	15559216	1.67374	3.92056	8.52303	4.35264e-13	4.23509e-12	3.637	5.407	0.666	0.809
1980670	CGN	1	151510991	151511040	-1.39685	8.58095	-8.51484	4.52351e-13	4.39514e-12	8.887	7.542	0.595	0.555
7560048	MCM9;ASF1A	6	119229729	119229778	1.47044	5.96132	8.51166	4.59159e-13	4.45711e-12	5.907	7.557	0.645	0.696
7150753	SLC45A4	8	142221146	142221195	1.25225	3.69334	8.50618	4.7113e-13	4.56904e-12	3.55	4.79	0.502	0.408
1230438	DCAF15	19	14071948	14071997	1.29418	5.01282	8.50179	4.80956e-13	4.65997e-12	4.973	6.251	0.632	0.546
1690632	NAGS	17	42086118	42086167	-1.43295	6.13383	-8.49889	4.87549e-13	4.71943e-12	6.216	4.678	0.602	0.538
1110228	TMEM136	11	120201155	120201204	1.16282	3.83305	8.49846	4.88534e-13	4.72676e-12	3.693	4.86	0.483	0.344
3990131	NUP107	12	69136173	69136222	1.10089	6.91094	8.49809	4.89371e-13	4.73265e-12	6.791	7.842	0.461	0.261
2060477	AGPAT9	4	84526603	84526652	-1.98779	6.42328	-8.49467	4.97298e-13	4.80482e-12	6.629	4.538	0.926	0.391
4780671	ERO1L	14	53108627	53108676	-1.18331	6.50421	-8.49247	5.0246e-13	4.85243e-12	6.713	5.544	0.463	0.527
7650026	MUC1	1	155158302	155158351	2.573	4.86608	8.49134	5.05154e-13	4.8739e-12	4.25	7.036	1.129	0.56
2470142	ZFP82	19	36883041	36883090	1.13103	3.66159	8.48967	5.09116e-13	4.90756e-12	3.56	4.5	0.445	0.43
620494	PBX1	1	164816147	164816196	1.48801	4.50515	8.48934	5.0991e-13	4.91293e-12	4.342	5.744	0.685	0.49
6550048	DHCR7	11	71145824	71145873	1.43296	8.7492	8.48735	5.14705e-13	4.95451e-12	8.606	9.946	0.61	0.398
7650017	SERPINH1	11	75283518	75283567	1.70923	6.56102	8.47755	5.38953e-13	5.1831e-12	6.201	8.028	0.849	0.418
60504	CTBS	1	85029040	85029089	-1.16914	6.10652	-8.47645	5.41742e-13	5.20751e-12	6.319	5.099	0.519	0.323
4210376	NA	1	37920529	37920578	-1.24309	6.25986	-8.47344	5.49446e-13	5.27667e-12	6.319	5.159	0.533	0.469
6110348	C11orf24	11	68028874	68028923	-1.04922	6.07609	-8.46497	5.71737e-13	5.48566e-12	6.225	4.938	0.449	0.462
2070376	RFNG	17	80005959	80006008	-1.06928	8.91088	-8.46473	5.72387e-13	5.48681e-12	9.075	7.98	0.575	0.374
3830193	TSPAN12	7	120427643	120427692	-1.66698	6.10163	-8.46429	5.7358e-13	5.4957e-12	6.482	5.009	0.993	0.759
1260719	BCAM	19	45324403	45324452	1.37525	4.2982	8.46281	5.77584e-13	5.53151e-12	4.069	5.54	0.592	0.626
1940358	FREM1	9	14737520	14737569	1.25349	3.78969	8.46095	5.82639e-13	5.57476e-12	3.703	5.043	0.515	0.306
610148	GSDMD	8	144645135	144645184	-1.35505	8.35638	-8.46069	5.83352e-13	5.57901e-12	8.452	7.249	0.648	0.509
1850041	DPM2	9	130697678	130697727	1.05976	5.28503	8.45973	5.86003e-13	5.60178e-12	5.092	6.157	0.519	0.329
1030747	HLA-E	6	30460698	30460747	-1.51645	9.49168	-8.45852	5.89339e-13	5.62864e-12	9.6	8.127	0.671	0.377
2690709	VIPR1	3	42578978	42579027	-2.11884	7.5801	-8.45851	5.89356e-13	5.62864e-12	8.041	5.562	0.847	0.708
5910753	STAP2	19	4324481	4324530	-1.19545	5.52413	-8.4564	5.95221e-13	5.68203e-12	5.737	4.28	0.587	0.488
620202	OSGIN1	16	83999581	83999630	-2.25316	6.56397	-8.45538	5.98074e-13	5.70663e-12	6.783	4.467	0.972	0.587
730762	TLR3	4	187005902	187005951	-1.38482	4.29411	-8.45208	6.0742e-13	5.79314e-12	4.6	3.433	0.784	0.595
2350373	SUCO	1	172522401	172522450	1.17044	3.69041	8.45106	6.10345e-13	5.81836e-12	3.582	4.88	0.469	0.449
7650047	SLC29A4	7	5343618	5343667	2.27477	6.40549	8.45073	6.11278e-13	5.82457e-12	5.823	8.415	1.063	0.611
2060162	SPATA41	15	100889554	100889603	-1.17832	4.83847	-8.45016	6.12937e-13	5.8377e-12	4.907	3.795	0.572	0.381
7510341	SYT9	11	7489994	7490043	-1.07023	4.66147	-8.44758	6.20386e-13	5.90593e-12	4.758	3.759	0.479	0.319
2480274	SORL1	11	121498309	121498358	-1.94471	7.68533	-8.44717	6.21582e-13	5.91459e-12	8.224	5.948	0.97	0.738
2640368	VAV2	9	136627228	136627277	-1.0967	6.08451	-8.43834	6.47906e-13	6.15659e-12	6.152	4.957	0.506	0.431
6960148	SPARCL1	4	88394851	88394900	-2.29866	6.70017	-8.43478	6.58824e-13	6.25747e-12	7.12	4.909	1.077	0.662
1450309	TTC38	22	46689640	46689689	-1.20278	9.62467	-8.43321	6.63713e-13	6.30101e-12	9.778	8.594	0.553	0.343
3710097	NFIC	19	3463515	3463564	-1.1409	4.94282	-8.43194	6.67664e-13	6.33562e-12	5.117	3.925	0.514	0.338
4850026	GBP7	1	89599084	89599133	-2.48772	5.77997	-8.43116	6.70115e-13	6.35596e-12	6.479	3.668	1.151	0.483
6520681	PYCR1	17	79890514	79890563	1.74227	5.00215	8.4278	6.80761e-13	6.45399e-12	4.544	6.557	0.787	0.586
730020	ARMC7	17	73126141	73126190	-1.24363	5.56385	-8.426	6.86543e-13	6.50285e-12	5.621	4.478	0.569	0.402
3990630	DCDC1	11	30886573	30886622	2.00224	5.27521	8.42225	6.98759e-13	6.61554e-12	4.969	7.008	0.883	0.644
3930750	IRAK2	3	10285163	10285212	-1.43433	6.73234	-8.41656	7.17656e-13	6.79134e-12	6.914	5.488	0.664	0.548
2000333	NA	17	75253854	75253903	1.05808	4.02686	8.41635	7.18383e-13	6.79511e-12	3.886	4.707	0.335	0.733
580609	ETFDH	4	159627840	159627889	-1.86007	8.97075	-8.41347	7.28148e-13	6.88434e-12	9.415	7.476	0.794	0.735
6400274	ANO1	11	70034919	70034968	-2.96141	7.34801	-8.4098	7.40812e-13	7.00087e-12	8.085	4.697	1.247	0.752
1340241	C5	9	123714715	123714764	-1.24516	11.764	-8.40547	7.56016e-13	7.1413e-12	12.053	10.69	0.467	0.53
5960086	NA	1	28975205	28975254	1.1326	4.65813	8.40523	7.56878e-13	7.14618e-12	4.456	5.618	0.48	0.575
4200379	RNU11	1	28975193	28975242	1.2883	4.75775	8.40335	7.63561e-13	7.20599e-12	4.623	5.937	0.525	0.558
7510709	CEP55	10	95288469	95288518	1.53485	4.20255	8.39743	7.85086e-13	7.39903e-12	3.912	5.594	0.637	0.312
3460201	ADIPOR1	1	202910284	202910333	1.05178	7.61567	8.39059	8.10693e-13	7.63688e-12	7.606	8.65	0.488	0.336
1430053	TTLL12	22	43562758	43562807	1.11295	6.65613	8.38716	8.23847e-13	7.75374e-12	6.574	7.602	0.55	0.351
7150521	TM6SF2	19	19375289	19375338	-2.27972	7.02777	-8.37864	8.57439e-13	8.05892e-12	7.559	5.061	0.979	0.701
6760008	DBN1	5	176883919	176883968	1.55664	5.03146	8.37367	8.77699e-13	8.24424e-12	4.792	6.24	0.667	0.485
610154	CLDND2	19	51870373	51870422	1.30725	5.76717	8.37351	8.7835e-13	8.24424e-12	5.636	6.721	0.643	0.428
[truncated: 1,286 more rows]
