# Supplementary material for: Genetic and epigenetic regulation of gene expression in fetal and adult human livers
Source: BMC Genomics. 2014 Oct 4;15(1):860. doi: 10.1186/1471-2164-15-860 (PMC4287518; doi:10.1186/1471-2164-15-860)
Supplement: Supplementary file 5 — Additional file 5: Differentially expressed and differentially methylated genes between fetal and adult livers. A table listing the 1,655 genes which are both differentially expressed and differentially methylated when comparing the fetal liver with adult liver. For every gene the direction of significant expression and methylation change in fetal compared to adult liver is given. (XLSX 45 KB) [file 12864_2014_6781_MOESM5_ESM.xlsx]

## Sheet: Supplementary_Table3
Gene	Effect to fetal compared to adult livers
	Expression	Methylation
FAM178B	Hyper-expr	Hypo-meth
HEMGN	Hyper-expr	Hypo-meth
SLC4A1	Hyper-expr	Hypo-meth
MYL4	Hyper-expr	Both
HBQ1	Hyper-expr	Hyper-meth
SLC2A1	Hyper-expr	Hypo-meth
ANK1	Hyper-expr	Both
KIF15	Hyper-expr	Hypo-meth
DLK1	Hyper-expr	Hyper-meth
TUBB1	Hyper-expr	Hypo-meth
C17orf99	Hyper-expr	Hypo-meth
KEL	Hyper-expr	Hypo-meth
TSPAN32	Hyper-expr	Both
GP9	Hyper-expr	Hypo-meth
ANKLE1	Hyper-expr	Hypo-meth
EPB42	Hyper-expr	Both
HMBS	Hyper-expr	Hypo-meth
CTSE	Hyper-expr	Hypo-meth
TSPAN5	Hyper-expr	Hypo-meth
HBE1	Hyper-expr	Both
BPGM	Hyper-expr	Hypo-meth
NFE2	Hyper-expr	Hypo-meth
GYPC	Hyper-expr	Both
KCNH2	Hyper-expr	Hypo-meth
RHAG	Hyper-expr	Hypo-meth
IGDCC4	Hyper-expr	Hypo-meth
EPOR	Hyper-expr	Hyper-meth
HBZ	Hyper-expr	Hypo-meth
BCL11A	Hyper-expr	Both
KLF1	Hyper-expr	Hypo-meth
RGS10	Hyper-expr	Hypo-meth
MARCH3	Hyper-expr	Hypo-meth
HK1	Hyper-expr	Both
MYB	Hyper-expr	Hypo-meth
SLC1A5	Hyper-expr	Hypo-meth
ZNF788	Hyper-expr	Hypo-meth
SLC22A16	Hyper-expr	Hypo-meth
CENPE	Hyper-expr	Hyper-meth
TROAP	Hyper-expr	Hyper-meth
C1QTNF1	Hypo-expr	Hyper-meth
LYL1	Hyper-expr	Hypo-meth
AHSP	Hyper-expr	Hypo-meth
DNAJA4	Hyper-expr	Hypo-meth
DIAPH3	Hyper-expr	Both
HBM	Hyper-expr	Hypo-meth
MCM10	Hyper-expr	Hypo-meth
TRAK2	Hyper-expr	Hypo-meth
GFRA3	Hyper-expr	Hypo-meth
RNF213	Hyper-expr	Hyper-meth
VRK1	Hyper-expr	Hyper-meth
PTTG1	Hyper-expr	Hypo-meth
HMGB2	Hyper-expr	Hypo-meth
ALOX12P2	Hyper-expr	Hypo-meth
RBM38	Hyper-expr	Hypo-meth
YOD1	Hyper-expr	Hypo-meth
NT5DC2	Hyper-expr	Hypo-meth
DEPDC1B	Hyper-expr	Hyper-meth
TAL1	Hyper-expr	Hypo-meth
TRIP13	Hyper-expr	Hypo-meth
TMCC2	Hyper-expr	Both
UBE2C	Hyper-expr	Hypo-meth
C8G	Hypo-expr	Hyper-meth
SPECC1	Hyper-expr	Both
NNMT	Hypo-expr	Hyper-meth
TSPO2	Hyper-expr	Hypo-meth
APCS	Hypo-expr	Hyper-meth
ARL4A	Hyper-expr	Hyper-meth
XPO7	Hyper-expr	Hyper-meth
CNRIP1	Hyper-expr	Hypo-meth
C9	Hypo-expr	Hyper-meth
ARID3A	Hyper-expr	Both
GSTP1	Hyper-expr	Hypo-meth
SERPINI1	Hyper-expr	Hyper-meth
MOB1B	Hyper-expr	Hypo-meth
MASP2	Hypo-expr	Both
IGF2	Hyper-expr	Both
CYP2C18	Hypo-expr	Hyper-meth
POLQ	Hyper-expr	Hyper-meth
ORM2	Hypo-expr	Hyper-meth
CDKN2D	Hyper-expr	Hypo-meth
C3P1	Hypo-expr	Hypo-meth
RARRES3	Hypo-expr	Hyper-meth
LRG1	Hypo-expr	Hyper-meth
PIP5K1B	Hyper-expr	Hypo-meth
BLM	Hyper-expr	Hypo-meth
SGOL1	Hyper-expr	Hypo-meth
C1S	Hypo-expr	Hyper-meth
SERPINA3	Hypo-expr	Hyper-meth
LITAF	Hypo-expr	Both
ATP1B2	Hyper-expr	Hypo-meth
FHDC1	Hyper-expr	Both
CYP2E1	Hypo-expr	Hyper-meth
MGAT3	Hyper-expr	Hypo-meth
LBP	Hypo-expr	Hyper-meth
FMO1	Hyper-expr	Hyper-meth
HJURP	Hyper-expr	Hypo-meth
CDCA3	Hyper-expr	Hypo-meth
LXN	Hyper-expr	Hypo-meth
FRAS1	Hyper-expr	Hyper-meth
CDT1	Hyper-expr	Hypo-meth
UBAC1	Hyper-expr	Hypo-meth
HSD11B1	Hypo-expr	Both
LIN28B	Hyper-expr	Hypo-meth
SLC14A1	Hyper-expr	Hypo-meth
STMN1	Hyper-expr	Hyper-meth
NR2F2	Hyper-expr	Hypo-meth
AURKA	Hyper-expr	Hypo-meth
MARC2	Hypo-expr	Hyper-meth
TESC	Hyper-expr	Both
CCNE1	Hyper-expr	Hypo-meth
CRP	Hypo-expr	Hyper-meth
FAM117A	Hyper-expr	Both
AQP9	Hypo-expr	Hyper-meth
FBXO5	Hyper-expr	Both
SAA2-SAA4	Hypo-expr	Hyper-meth
ASAP1	Hyper-expr	Both
BCAT1	Hyper-expr	Both
HOMER2	Hypo-expr	Hyper-meth
ARHGAP23	Hyper-expr	Both
CYP4F11	Hypo-expr	Hyper-meth
TNFSF4	Hyper-expr	Both
SPC24	Hyper-expr	Both
UCP2	Hyper-expr	Hypo-meth
FAM46C	Hyper-expr	Hyper-meth
C21orf58	Hyper-expr	Hypo-meth
SERPING1	Hypo-expr	Hyper-meth
DUT	Hyper-expr	Hypo-meth
NUDT1	Hyper-expr	Hypo-meth
TACC3	Hyper-expr	Hypo-meth
YPEL4	Hyper-expr	Hypo-meth
SLC45A4	Hyper-expr	Both
PTPN3	Hypo-expr	Hyper-meth
MYT1	Hyper-expr	Hyper-meth
FAM110A	Hyper-expr	Both
ECHDC2	Hypo-expr	Hyper-meth
MGLL	Hypo-expr	Both
CD81	Hypo-expr	Hyper-meth
ABCC5	Hyper-expr	Hypo-meth
SLC7A5	Hyper-expr	Hyper-meth
MEG3	Hyper-expr	Hypo-meth
C19orf66	Hypo-expr	Hyper-meth
HP	Hypo-expr	Hyper-meth
C4BPB	Hypo-expr	Hyper-meth
CYP2C8	Hypo-expr	Hyper-meth
ORM1	Hypo-expr	Hyper-meth
ANKRD9	Hyper-expr	Hypo-meth
NCEH1	Hyper-expr	Hyper-meth
NCAPD2	Hyper-expr	Hypo-meth
PIP4K2A	Hyper-expr	Hyper-meth
FAM20A	Hypo-expr	Hyper-meth
SGOL2	Hyper-expr	Hyper-meth
PARP3	Hypo-expr	Hyper-meth
CSF3R	Hyper-expr	Hypo-meth
IFITM3	Hypo-expr	Hyper-meth
LRRC17	Hyper-expr	Hypo-meth
LINGO1	Hyper-expr	Both
RNF144A	Hyper-expr	Both
OAF	Hypo-expr	Hyper-meth
EZH2	Hyper-expr	Hypo-meth
SSUH2	Hyper-expr	Hyper-meth
GMPR	Hyper-expr	Hypo-meth
SLC22A4	Hyper-expr	Hypo-meth
TNS1	Hyper-expr	Both
GCKR	Hypo-expr	Hyper-meth
FGG	Hypo-expr	Hyper-meth
ABCB1	Hypo-expr	Hypo-meth
MCM7	Hyper-expr	Hyper-meth
CDC7	Hyper-expr	Hypo-meth
CD14	Hypo-expr	Hyper-meth
MSH2	Hyper-expr	Both
FECH	Hyper-expr	Hypo-meth
FERMT3	Hyper-expr	Both
BTRC	Hyper-expr	Hyper-meth
CENPA	Hyper-expr	Both
HSD17B6	Hypo-expr	Hypo-meth
ECHDC3	Hypo-expr	Hyper-meth
SYNGR1	Hyper-expr	Hypo-meth
FAM65C	Hyper-expr	Hyper-meth
SLPI	Hypo-expr	Hyper-meth
CA12	Hyper-expr	Hyper-meth
DEFB1	Hypo-expr	Hyper-meth
RAB34	Hyper-expr	Hypo-meth
DSCC1	Hyper-expr	Hyper-meth
GBGT1	Hyper-expr	Hypo-meth
SLC46A3	Hypo-expr	Hyper-meth
HTRA1	Hypo-expr	Hyper-meth
MMP11	Hyper-expr	Both
AUNIP	Hyper-expr	Hypo-meth
TTF2	Hyper-expr	Hyper-meth
PLA2G16	Hypo-expr	Hypo-meth
PTGDR2	Hyper-expr	Both
MXD3	Hyper-expr	Both
TRPM8	Hypo-expr	Hyper-meth
CMTM3	Hyper-expr	Hypo-meth
CDKN3	Hyper-expr	Hypo-meth
C1RL	Hypo-expr	Hyper-meth
MLPH	Hypo-expr	Hyper-meth
TPX2	Hyper-expr	Hypo-meth
ADD2	Hyper-expr	Hyper-meth
MND1	Hyper-expr	Both
GNG4	Hyper-expr	Hypo-meth
DSTN	Hypo-expr	Hyper-meth
GPX7	Hyper-expr	Hypo-meth
ACSL6	Hyper-expr	Hypo-meth
MKI67	Hyper-expr	Both
GP1BA	Hyper-expr	Hyper-meth
SLC41A2	Hypo-expr	Hyper-meth
RNASEH2A	Hyper-expr	Hyper-meth
CEBPB	Hypo-expr	Hyper-meth
ARHGEF2	Hyper-expr	Hypo-meth
BARD1	Hyper-expr	Hypo-meth
CES2	Hypo-expr	Hyper-meth
CALN1	Hypo-expr	Hyper-meth
GPR37	Hypo-expr	Both
SPDL1	Hyper-expr	Hyper-meth
ENPEP	Hypo-expr	Hyper-meth
GPSM2	Hyper-expr	Hypo-meth
GRB14	Hypo-expr	Hyper-meth
IKZF1	Hyper-expr	Hyper-meth
MCM3	Hyper-expr	Both
PAPSS2	Hypo-expr	Hyper-meth
ERMAP	Hyper-expr	Both
PAFAH1B3	Hyper-expr	Hypo-meth
SLC22A1	Hypo-expr	Hyper-meth
CCND3	Hyper-expr	Both
SHCBP1	Hyper-expr	Hypo-meth
XRCC3	Hyper-expr	Hyper-meth
JARID2	Hyper-expr	Both
NAP1L4	Hyper-expr	Both
IFITM2	Hypo-expr	Both
SLC7A1	Hyper-expr	Hypo-meth
PDSS2	Hypo-expr	Hypo-meth
CPN2	Hypo-expr	Hyper-meth
AGPAT4	Hyper-expr	Hypo-meth
EHBP1L1	Hyper-expr	Both
TRIM59	Hyper-expr	Hypo-meth
NFIB	Hypo-expr	Both
KIAA1671	Hypo-expr	Both
RUNDC3B	Hypo-expr	Hypo-meth
RAB3IL1	Hyper-expr	Hypo-meth
GPX2	Hypo-expr	Hyper-meth
IFIT1B	Hyper-expr	Hypo-meth
VCAM1	Hyper-expr	Both
ARHGAP19	Hyper-expr	Hypo-meth
CNDP2	Hypo-expr	Hyper-meth
TPRA1	Hyper-expr	Hypo-meth
UROS	Hyper-expr	Hypo-meth
SALL4	Hyper-expr	Hypo-meth
HPX	Hypo-expr	Hyper-meth
C7	Hypo-expr	Hypo-meth
SYBU	Hypo-expr	Hyper-meth
NMNAT3	Hyper-expr	Both
SEPHS2	Hypo-expr	Hyper-meth
EVA1A	Hypo-expr	Both
MARCKSL1	Hyper-expr	Hypo-meth
RNASEH2B	Hyper-expr	Hypo-meth
AKR1C4	Hypo-expr	Hyper-meth
PFAS	Hyper-expr	Hypo-meth
CFH	Hypo-expr	Hyper-meth
DARC	Hyper-expr	Hypo-meth
BCL3	Hypo-expr	Both
TTC25	Hyper-expr	Hypo-meth
DCK	Hyper-expr	Both
MCM2	Hyper-expr	Both
TK1	Hyper-expr	Hyper-meth
FMO3	Hypo-expr	Hyper-meth
ABCC13	Hyper-expr	Hyper-meth
ADH1C	Hypo-expr	Hyper-meth
ST6GALNAC4	Hyper-expr	Both
ZFHX4-AS1	Hyper-expr	Hypo-meth
TRMU	Hyper-expr	Hyper-meth
TUBG1	Hyper-expr	Hyper-meth
RFC3	Hyper-expr	Both
TSPAN18	Hyper-expr	Both
TACC2	Hypo-expr	Both
PLK1	Hyper-expr	Hypo-meth
BST2	Hypo-expr	Hyper-meth
APOF	Hypo-expr	Hyper-meth
ALPL	Hypo-expr	Both
GINS3	Hyper-expr	Hyper-meth
KRT13	Hyper-expr	Hypo-meth
RAB17	Hypo-expr	Both
NARF	Hyper-expr	Both
TMEM45A	Hypo-expr	Hyper-meth
SLC27A5	Hypo-expr	Hyper-meth
CD36	Hyper-expr	Hyper-meth
FAM53B	Hyper-expr	Both
LY6E	Hypo-expr	Both
TRIM71	Hyper-expr	Hypo-meth
FGGY	Hypo-expr	Hyper-meth
ACAT1	Hypo-expr	Hyper-meth
CYP4F22	Hypo-expr	Hypo-meth
CDA	Hypo-expr	Hyper-meth
ITIH4	Hypo-expr	Hyper-meth
HDAC2	Hyper-expr	Both
RACGAP1	Hyper-expr	Hypo-meth
RORC	Hypo-expr	Both
PTGR1	Hypo-expr	Hyper-meth
PBK	Hyper-expr	Hyper-meth
NAT2	Hypo-expr	Hyper-meth
SESN3	Hyper-expr	Hyper-meth
CD1D	Hypo-expr	Hypo-meth
HIF3A	Hyper-expr	Hypo-meth
BTG3	Hyper-expr	Hypo-meth
PLXNB2	Hypo-expr	Hyper-meth
RCC2	Hyper-expr	Hypo-meth
TPD52L1	Hypo-expr	Hypo-meth
RARRES2	Hypo-expr	Hyper-meth
CREBL2	Hypo-expr	Hyper-meth
HPGD	Hypo-expr	Hyper-meth
PHIP	Hyper-expr	Hypo-meth
PARP10	Hypo-expr	Both
CP	Hypo-expr	Both
HPR	Hypo-expr	Hyper-meth
SUN2	Hypo-expr	Both
ANG	Hypo-expr	Hyper-meth
BNIP3L	Hyper-expr	Hypo-meth
ZMYND8	Hyper-expr	Both
BMP4	Hyper-expr	Hypo-meth
INS-IGF2	Both	Both
CCDC15	Hyper-expr	Hypo-meth
CASP2	Hyper-expr	Hypo-meth
PRKCQ	Hyper-expr	Hypo-meth
BMP2K	Hyper-expr	Hypo-meth
S100A6	Hyper-expr	Hypo-meth
ABLIM3	Hypo-expr	Both
KLF9	Hypo-expr	Both
TACSTD2	Hypo-expr	Hypo-meth
EIF4E3	Hypo-expr	Hypo-meth
PAQR4	Hyper-expr	Hyper-meth
UGT1A1	Hypo-expr	Hyper-meth
HAO1	Hypo-expr	Hyper-meth
ADCK3	Hypo-expr	Both
DYRK3	Hyper-expr	Both
FGL1	Hypo-expr	Hyper-meth
KAZN	Hypo-expr	Hypo-meth
RMI2	Hyper-expr	Both
VNN1	Hypo-expr	Hyper-meth
CITED4	Hypo-expr	Hyper-meth
CFHR2	Hypo-expr	Hyper-meth
NPL	Hyper-expr	Hypo-meth
METTL9	Hyper-expr	Hypo-meth
KATNAL1	Hyper-expr	Hypo-meth
MOCOS	Hypo-expr	Hyper-meth
PRG4	Hypo-expr	Hyper-meth
CYB5A	Hypo-expr	Hyper-meth
MYO1B	Hypo-expr	Hyper-meth
FBN2	Hyper-expr	Hyper-meth
PAQR9	Hyper-expr	Hyper-meth
CA8	Hyper-expr	Hypo-meth
BUB1B	Hyper-expr	Hyper-meth
LIPG	Hypo-expr	Both
BMP1	Hypo-expr	Hyper-meth
PLIN4	Hypo-expr	Hyper-meth
COL9A1	Hyper-expr	Hyper-meth
OPLAH	Hypo-expr	Both
ACLY	Hyper-expr	Hyper-meth
PALM2	Hypo-expr	Hyper-meth
ROBO2	Hyper-expr	Hyper-meth
ACHE	Hyper-expr	Hypo-meth
MYD88	Hypo-expr	Hyper-meth
SALL2	Hyper-expr	Hypo-meth
EPB41	Hyper-expr	Hypo-meth
GC	Hypo-expr	Hyper-meth
PTK7	Hyper-expr	Both
MGST1	Hypo-expr	Both
HELZ2	Hypo-expr	Hypo-meth
C5orf27	Hypo-expr	Hyper-meth
CDKN1A	Hypo-expr	Both
ABCC4	Hyper-expr	Hypo-meth
UGT1A6	Hypo-expr	Hyper-meth
ACACB	Hypo-expr	Both
DNASE2	Hypo-expr	Hyper-meth
TFDP1	Hyper-expr	Hyper-meth
SF3B4	Hyper-expr	Hypo-meth
CYP8B1	Hypo-expr	Hyper-meth
BLCAP	Hypo-expr	Both
QKI	Hypo-expr	Hyper-meth
CACNA1B	Hypo-expr	Hyper-meth
LGALS2	Hyper-expr	Hypo-meth
AKR7A3	Hypo-expr	Hyper-meth
PMAIP1	Hyper-expr	Hypo-meth
CHD7	Hyper-expr	Hypo-meth
R3HDM4	Hyper-expr	Hypo-meth
SERPINA10	Hypo-expr	Hyper-meth
RALGPS2	Hypo-expr	Both
CYP2D6	Hypo-expr	Hyper-meth
LGALS4	Hypo-expr	Hyper-meth
NUP93	Hyper-expr	Hypo-meth
C20orf27	Hyper-expr	Hypo-meth
RPA1	Hyper-expr	Hypo-meth
HPDL	Hyper-expr	Hypo-meth
CXCL2	Hypo-expr	Hyper-meth
TBC1D10B	Hyper-expr	Hyper-meth
EXOSC3	Hyper-expr	Hyper-meth
CFI	Hypo-expr	Hyper-meth
CHST2	Hyper-expr	Hypo-meth
PIGQ	Hyper-expr	Hyper-meth
NTN4	Hypo-expr	Hypo-meth
PKMYT1	Hyper-expr	Both
EIF2AK1	Hyper-expr	Hyper-meth
NSMCE2	Hyper-expr	Hyper-meth
CKB	Hyper-expr	Both
NSUN7	Hyper-expr	Hypo-meth
GPT	Hypo-expr	Hyper-meth
TMC6	Hyper-expr	Both
RFWD3	Hyper-expr	Hyper-meth
WRN	Hyper-expr	Hypo-meth
LTBR	Hypo-expr	Both
LBH	Hyper-expr	Hyper-meth
SQRDL	Hypo-expr	Both
ABCB4	Hypo-expr	Hyper-meth
S100A4	Hyper-expr	Hypo-meth
TMEM8B	Hyper-expr	Hypo-meth
IGFALS	Hypo-expr	Hyper-meth
FAM20C	Hypo-expr	Hyper-meth
AVP	Hyper-expr	Hypo-meth
TMEM205	Hypo-expr	Hyper-meth
PRKAG2	Hypo-expr	Both
DHRS3	Hypo-expr	Both
SLC6A9	Hyper-expr	Hyper-meth
CCL16	Hypo-expr	Hyper-meth
IL1R1	Hypo-expr	Both
SMOX	Hyper-expr	Hypo-meth
CSAD	Hypo-expr	Hyper-meth
ZNF296	Hyper-expr	Hypo-meth
MAP7	Hypo-expr	Hypo-meth
BHLHE40	Hypo-expr	Hyper-meth
TBC1D8	Hypo-expr	Hyper-meth
ETS2	Hypo-expr	Hyper-meth
DVL1	Hyper-expr	Both
SOX6	Hyper-expr	Hypo-meth
ANXA2	Hyper-expr	Both
FZD9	Hyper-expr	Hypo-meth
HENMT1	Hyper-expr	Hypo-meth
FAM198A	Hypo-expr	Hyper-meth
CCDC88C	Hyper-expr	Hypo-meth
DEPDC7	Hypo-expr	Both
LONP2	Hypo-expr	Hyper-meth
CHAF1A	Hyper-expr	Hypo-meth
PCCA	Hypo-expr	Both
SCP2	Hypo-expr	Both
CYP4F2	Hypo-expr	Hyper-meth
ANGPT1	Hyper-expr	Both
WNK1	Hyper-expr	Hyper-meth
PEX11A	Hypo-expr	Hyper-meth
PLEKHH1	Hyper-expr	Hypo-meth
GNE	Hypo-expr	Hyper-meth
PAPSS1	Hyper-expr	Hypo-meth
UGP2	Hypo-expr	Hyper-meth
IFITM1	Hypo-expr	Both
RTP3	Hypo-expr	Hyper-meth
PIGR	Hypo-expr	Hyper-meth
HSD3B7	Hypo-expr	Hyper-meth
ALOX12	Hyper-expr	Hypo-meth
RABGAP1L	Hyper-expr	Both
PIGC	Hyper-expr	Hypo-meth
PRSS57	Hyper-expr	Both
UGT2B4	Hypo-expr	Hyper-meth
TK2	Hypo-expr	Both
SH3YL1	Hyper-expr	Hypo-meth
PFDN1	Hyper-expr	Hyper-meth
HIST1H4E	Hyper-expr	Hypo-meth
COL1A1	Hyper-expr	Both
CLDN19	Hyper-expr	Hypo-meth
RAB20	Hypo-expr	Hyper-meth
SHMT1	Hypo-expr	Hyper-meth
RFC4	Hyper-expr	Hypo-meth
GAL3ST1	Hyper-expr	Hypo-meth
ADRA1A	Hypo-expr	Hyper-meth
IGF1	Hypo-expr	Hyper-meth
ACSM5	Hypo-expr	Hyper-meth
TTPA	Hypo-expr	Hyper-meth
SH3RF1	Hypo-expr	Both
ZNF581	Hyper-expr	Hyper-meth
CPB2	Hypo-expr	Hyper-meth
TSPAN17	Hyper-expr	Hypo-meth
RGS18	Hyper-expr	Hyper-meth
SLC27A2	Hypo-expr	Hyper-meth
TFDP2	Hyper-expr	Hypo-meth
MAT1A	Hypo-expr	Hyper-meth
C7orf41	Hyper-expr	Hypo-meth
PPL	Hypo-expr	Both
PIM3	Hypo-expr	Hyper-meth
RNF144B	Hypo-expr	Hyper-meth
FAR2	Hyper-expr	Hypo-meth
C8A	Hypo-expr	Both
GRINA	Hypo-expr	Hyper-meth
PHOSPHO1	Hyper-expr	Hyper-meth
SIX4	Hyper-expr	Hypo-meth
FAR1	Hyper-expr	Hypo-meth
C3	Hypo-expr	Hyper-meth
ABCC9	Hypo-expr	Both
KCNJ16	Hyper-expr	Hyper-meth
IFI27	Hypo-expr	Hypo-meth
SFRP1	Hyper-expr	Both
CHST4	Hypo-expr	Both
RAVER2	Hyper-expr	Hypo-meth
MYRIP	Hypo-expr	Hypo-meth
PUS3	Hypo-expr	Hyper-meth
AKTIP	Hypo-expr	Hyper-meth
C4orf19	Hypo-expr	Hypo-meth
UGT3A1	Hypo-expr	Hyper-meth
SEL1L3	Hypo-expr	Both
NID2	Hyper-expr	Hypo-meth
KDM5B	Hyper-expr	Hypo-meth
RSAD2	Hyper-expr	Hyper-meth
RAD51C	Hyper-expr	Hyper-meth
C12orf76	Hyper-expr	Both
ECHS1	Hypo-expr	Hyper-meth
C10orf10	Hypo-expr	Both
UPB1	Hypo-expr	Both
INHBE	Hypo-expr	Hyper-meth
NOL3	Hypo-expr	Both
ST6GAL1	Hypo-expr	Hyper-meth
BTG2	Hyper-expr	Hypo-meth
AKR7L	Hypo-expr	Hyper-meth
STAT3	Hypo-expr	Both
RFTN2	Hyper-expr	Hyper-meth
FBXO34	Hyper-expr	Hyper-meth
CDHR5	Hypo-expr	Hyper-meth
GRTP1	Hypo-expr	Both
STEAP3	Hypo-expr	Hyper-meth
SCNN1A	Hypo-expr	Both
PLEKHF1	Hypo-expr	Hyper-meth
IL18R1	Hypo-expr	Hypo-meth
BSG	Hyper-expr	Hyper-meth
PHF19	Hyper-expr	Hyper-meth
HOMER1	Hyper-expr	Hyper-meth
CAV2	Hypo-expr	Both
IGFBP7	Hypo-expr	Hyper-meth
KIF3B	Hypo-expr	Hyper-meth
LAMB2	Hypo-expr	Hypo-meth
SDC4	Hypo-expr	Hyper-meth
DPYSL5	Hyper-expr	Hyper-meth
SLC48A1	Hyper-expr	Hypo-meth
SLC35C1	Hypo-expr	Both
TSPO	Hypo-expr	Hyper-meth
C11orf21	Hyper-expr	Both
DHODH	Hypo-expr	Hyper-meth
ACYP2	Hypo-expr	Hypo-meth
XXYLT1	Hyper-expr	Both
FGA	Hypo-expr	Hyper-meth
APOL3	Hypo-expr	Hyper-meth
SUPT3H	Hyper-expr	Hypo-meth
HIST1H3G	Hyper-expr	Hypo-meth
FXYD2	Hyper-expr	Hyper-meth
PON1	Hypo-expr	Hyper-meth
MAP4K5	Hyper-expr	Both
ZNF175	Hyper-expr	Hypo-meth
ABHD6	Hypo-expr	Hyper-meth
EDEM1	Hypo-expr	Hyper-meth
NDUFS2	Hypo-expr	Both
ABAT	Hypo-expr	Hypo-meth
ROR1	Hyper-expr	Both
FOXJ1	Hyper-expr	Hyper-meth
PPAP2A	Hypo-expr	Hyper-meth
DECR2	Hypo-expr	Hyper-meth
BCAR3	Hypo-expr	Both
SIGIRR	Hypo-expr	Both
RPL23A	Hyper-expr	Hyper-meth
PON3	Hypo-expr	Hyper-meth
COPZ2	Hypo-expr	Hypo-meth
ARHGEF3	Hyper-expr	Both
CPT2	Hypo-expr	Hyper-meth
CRISP2	Hyper-expr	Hyper-meth
F12	Hypo-expr	Both
SAAL1	Hyper-expr	Hyper-meth
PASK	Hyper-expr	Hyper-meth
ADD3	Hyper-expr	Both
APMAP	Hypo-expr	Hyper-meth
SIRPA	Hypo-expr	Both
ECT2	Hyper-expr	Hyper-meth
MTHFD2	Hyper-expr	Hypo-meth
TREML2	Hyper-expr	Hypo-meth
XDH	Hypo-expr	Hyper-meth
MLXIPL	Hypo-expr	Both
MBOAT2	Hyper-expr	Hypo-meth
TIGD2	Hypo-expr	Both
CAMK2B	Hypo-expr	Both
TSPAN14	Hyper-expr	Hyper-meth
ARHGEF39	Hyper-expr	Hyper-meth
SLC25A4	Hypo-expr	Hyper-meth
CLU	Hypo-expr	Hyper-meth
IRF7	Hypo-expr	Hyper-meth
DEXI	Hypo-expr	Hyper-meth
ALDH8A1	Hypo-expr	Hyper-meth
ERI2	Hyper-expr	Hyper-meth
NR3C2	Hypo-expr	Hypo-meth
H19	Hyper-expr	Hypo-meth
FANCE	Hyper-expr	Hypo-meth
DNAJC22	Hypo-expr	Hypo-meth
TGOLN2	Hypo-expr	Hyper-meth
JAKMIP3	Hypo-expr	Hypo-meth
RFTN1	Hypo-expr	Both
PEPD	Hypo-expr	Both
GPRC5C	Hypo-expr	Both
GDPD5	Hyper-expr	Hypo-meth
PDXDC1	Hypo-expr	Hyper-meth
BCKDHA	Hypo-expr	Hyper-meth
PLEK	Hyper-expr	Hypo-meth
MB21D2	Hyper-expr	Hypo-meth
CCR6	Hyper-expr	Both
PSD4	Hypo-expr	Both
ALDH2	Hypo-expr	Hyper-meth
HRC	Hyper-expr	Hypo-meth
MXI1	Hyper-expr	Hypo-meth
QSOX1	Hypo-expr	Both
LAT	Hyper-expr	Hypo-meth
SGIP1	Hyper-expr	Both
H2AFY2	Hyper-expr	Hyper-meth
SKP2	Hyper-expr	Hyper-meth
CRISPLD2	Hypo-expr	Hypo-meth
LAMTOR2	Hypo-expr	Hypo-meth
UNC5CL	Hypo-expr	Hypo-meth
RCCD1	Hyper-expr	Hypo-meth
MFHAS1	Hyper-expr	Hyper-meth
L3HYPDH	Hypo-expr	Hyper-meth
PIF1	Hyper-expr	Hypo-meth
APOL1	Hypo-expr	Hyper-meth
GPHN	Hypo-expr	Hyper-meth
TBX15	Hypo-expr	Hypo-meth
C1orf54	Hyper-expr	Hypo-meth
DAG1	Hypo-expr	Hyper-meth
ACSL5	Hypo-expr	Hyper-meth
LRFN3	Hypo-expr	Both
TTC39C	Hypo-expr	Both
LEAP2	Hypo-expr	Hyper-meth
ZFPM1	Hyper-expr	Both
FUOM	Hypo-expr	Hyper-meth
ZNF827	Hyper-expr	Hypo-meth
SLC4A4	Hypo-expr	Both
ISYNA1	Hyper-expr	Hypo-meth
WDR72	Hypo-expr	Both
BCL6	Hypo-expr	Hyper-meth
CCDC8	Hyper-expr	Hypo-meth
INF2	Hypo-expr	Both
ARHGAP11A	Hyper-expr	Hypo-meth
CYP1B1	Hypo-expr	Both
DNMT3B	Hyper-expr	Hypo-meth
CAPN5	Hypo-expr	Both
NRSN2	Hyper-expr	Hypo-meth
RNF217	Hypo-expr	Hypo-meth
ACSL1	Hypo-expr	Both
CELSR3	Hyper-expr	Hypo-meth
SYT7	Hypo-expr	Hypo-meth
NOL12	Hyper-expr	Hyper-meth
OCIAD2	Hypo-expr	Hyper-meth
RCAN2	Hypo-expr	Hypo-meth
PLAGL2	Hyper-expr	Hyper-meth
NME4	Hyper-expr	Both
MMACHC	Hypo-expr	Hyper-meth
WASF3	Hyper-expr	Hyper-meth
C9orf3	Hypo-expr	Both
WLS	Hypo-expr	Hypo-meth
RUSC1	Hyper-expr	Both
PARP14	Hypo-expr	Hyper-meth
SHMT2	Hypo-expr	Hyper-meth
ZNF362	Hyper-expr	Hypo-meth
DPCD	Hyper-expr	Hyper-meth
CBX5	Hyper-expr	Hypo-meth
FAM180A	Hypo-expr	Hyper-meth
SF3A2	Hyper-expr	Hyper-meth
APOA5	Hypo-expr	Hyper-meth
GHR	Hypo-expr	Hypo-meth
PAQR8	Hyper-expr	Both
ASPG	Hypo-expr	Hyper-meth
PKDCC	Hyper-expr	Both
HPN	Hypo-expr	Hypo-meth
CAMKMT	Hyper-expr	Hypo-meth
ETV4	Hyper-expr	Hypo-meth
SLC23A2	Hypo-expr	Hyper-meth
ATOH8	Hypo-expr	Both
HECTD4	Hyper-expr	Hyper-meth
PPP1R15A	Hyper-expr	Hypo-meth
INPP5D	Hyper-expr	Hypo-meth
CIB2	Hyper-expr	Hypo-meth
SH2D4A	Hypo-expr	Hyper-meth
VEGFA	Hypo-expr	Hyper-meth
TSPYL5	Hyper-expr	Hypo-meth
ATG14	Hyper-expr	Both
PALM3	Hypo-expr	Both
TNFRSF19	Hyper-expr	Hypo-meth
KCTD14	Hypo-expr	Hyper-meth
HIST1H2BM	Hyper-expr	Hypo-meth
SLFN13	Hyper-expr	Both
GPD1	Hypo-expr	Hyper-meth
GAPVD1	Hyper-expr	Hypo-meth
USP24	Hyper-expr	Hypo-meth
RNASE4	Hypo-expr	Hyper-meth
CCDC23	Hyper-expr	Hyper-meth
KHK	Hypo-expr	Hyper-meth
ZNF516	Hypo-expr	Both
UST	Hyper-expr	Hypo-meth
TMOD1	Hyper-expr	Hypo-meth
DBH	Hypo-expr	Hyper-meth
AHNAK	Hypo-expr	Both
TRIM8	Hypo-expr	Both
CMTM7	Hyper-expr	Both
TXNDC11	Hypo-expr	Hyper-meth
NR1H4	Hypo-expr	Hyper-meth
SEC14L2	Hypo-expr	Hyper-meth
FOLR1	Hyper-expr	Hypo-meth
GBE1	Hypo-expr	Hyper-meth
IGDCC3	Hyper-expr	Hypo-meth
STK24	Hyper-expr	Both
ITGA2B	Hyper-expr	Hypo-meth
FAAH	Hypo-expr	Hypo-meth
LRR1	Hyper-expr	Hypo-meth
SRD5A2	Hypo-expr	Hyper-meth
BMP7	Hyper-expr	Both
SDS	Hypo-expr	Hyper-meth
ANGPTL6	Hypo-expr	Both
LOXL4	Hyper-expr	Both
TTLL4	Hyper-expr	Hyper-meth
MVP	Hypo-expr	Both
SYNE2	Hypo-expr	Both
ST3GAL6	Hypo-expr	Both
SAMD4A	Hypo-expr	Both
CPSF3	Hyper-expr	Both
TP53INP1	Hypo-expr	Hyper-meth
MINPP1	Hyper-expr	Hyper-meth
PA2G4	Hyper-expr	Hyper-meth
ALPK1	Hypo-expr	Both
SULT1E1	Hyper-expr	Both
UGT1A4	Hypo-expr	Hyper-meth
GAB1	Hyper-expr	Both
MT1H	Hyper-expr	Hypo-meth
MYH10	Hyper-expr	Hypo-meth
NAMPT	Hypo-expr	Hyper-meth
MTR	Hyper-expr	Hyper-meth
KTN1	Hypo-expr	Hyper-meth
EGFLAM	Hyper-expr	Hyper-meth
VPREB1	Hyper-expr	Hyper-meth
PGM1	Hypo-expr	Hyper-meth
ARL9	Hyper-expr	Hyper-meth
ANGPTL4	Hypo-expr	Hyper-meth
RBM47	Hypo-expr	Both
TMEM45B	Hypo-expr	Both
SPIRE2	Hyper-expr	Both
ABCA8	Hypo-expr	Hyper-meth
NQO2	Hypo-expr	Hypo-meth
ASB13	Hypo-expr	Hyper-meth
PNPLA7	Hypo-expr	Hypo-meth
GNA15	Hyper-expr	Hyper-meth
PRTN3	Hyper-expr	Hyper-meth
C14orf93	Hyper-expr	Both
IL32	Hypo-expr	Hyper-meth
TYRO3	Hyper-expr	Hypo-meth
AGXT	Hypo-expr	Hyper-meth
SSTR1	Hypo-expr	Hypo-meth
DNM3	Hyper-expr	Both
IPO11	Hyper-expr	Hyper-meth
COQ10A	Hypo-expr	Hyper-meth
RFC5	Hyper-expr	Hyper-meth
DPPA4	Hyper-expr	Both
SHROOM1	Hypo-expr	Both
CAMK1D	Hypo-expr	Both
SH3GLB2	Hyper-expr	Hypo-meth
ANXA4	Hypo-expr	Both
LRRC2	Hypo-expr	Both
TCP11L2	Hyper-expr	Hyper-meth
PAWR	Hypo-expr	Hyper-meth
HEXB	Hypo-expr	Hyper-meth
DENND2A	Hyper-expr	Both
PPM1G	Hyper-expr	Hyper-meth
KDM8	Hypo-expr	Both
COG3	Hypo-expr	Hypo-meth
FAM109B	Hyper-expr	Hypo-meth
GYS2	Hypo-expr	Hyper-meth
PARD6A	Hypo-expr	Both
PID1	Hypo-expr	Both
GRAP2	Hyper-expr	Both
FAM178A	Hyper-expr	Hypo-meth
BOK	Hypo-expr	Both
SLX4	Hyper-expr	Hypo-meth
H2AFY	Hyper-expr	Hypo-meth
CFHR3	Hypo-expr	Hyper-meth
GPR98	Hypo-expr	Hyper-meth
CREG1	Hypo-expr	Both
THOC5	Hyper-expr	Hyper-meth
FCRLB	Hyper-expr	Hypo-meth
IL4R	Hypo-expr	Hyper-meth
PARVB	Hyper-expr	Hypo-meth
MTMR3	Hyper-expr	Hyper-meth
RBP4	Hypo-expr	Hyper-meth
SRPK1	Hyper-expr	Hyper-meth
FOXQ1	Hyper-expr	Hypo-meth
LCOR	Hyper-expr	Hyper-meth
SEC14L1	Hyper-expr	Both
SGPL1	Hypo-expr	Hyper-meth
EPAS1	Hypo-expr	Both
POC1B	Hyper-expr	Hyper-meth
ZCCHC24	Hypo-expr	Hyper-meth
LRFN4	Hyper-expr	Hypo-meth
BCL2L1	Hyper-expr	Hyper-meth
FAM210B	Hyper-expr	Hyper-meth
SLC25A22	Hypo-expr	Hyper-meth
TICAM1	Hypo-expr	Hyper-meth
THRSP	Hypo-expr	Hyper-meth
TJP2	Hypo-expr	Hyper-meth
ALAS1	Hypo-expr	Hyper-meth
ITM2C	Hyper-expr	Hypo-meth
DSCR3	Hypo-expr	Hypo-meth
BLMH	Hyper-expr	Hypo-meth
SOWAHC	Hypo-expr	Hyper-meth
SALL1	Hypo-expr	Both
EFCAB11	Hyper-expr	Hypo-meth
FOXJ2	Hyper-expr	Hypo-meth
SFMBT2	Hyper-expr	Both
TSPAN12	Hypo-expr	Hyper-meth
PDE5A	Hyper-expr	Hyper-meth
ADCY1	Hypo-expr	Both
MESP1	Hypo-expr	Hypo-meth
PMVK	Hypo-expr	Both
SOX4	Hyper-expr	Hypo-meth
EIF2B5	Hyper-expr	Both
CYP27A1	Hypo-expr	Hyper-meth
NR1I2	Hypo-expr	Both
ZNF44	Hyper-expr	Hyper-meth
SPINT2	Hyper-expr	Hypo-meth
HMGCR	Hyper-expr	Hyper-meth
ACAD8	Hypo-expr	Both
PTS	Hypo-expr	Hyper-meth
WFIKKN1	Hyper-expr	Hyper-meth
COL6A3	Hyper-expr	Hypo-meth
SRC	Hyper-expr	Hyper-meth
MAN1C1	Hypo-expr	Both
GFOD2	Hypo-expr	Hyper-meth
PLEKHA4	Hypo-expr	Both
ZSWIM5	Hyper-expr	Both
P2RY1	Hyper-expr	Hyper-meth
CLDN7	Hypo-expr	Hypo-meth
GFRA1	Hypo-expr	Both
HSD17B13	Hypo-expr	Hyper-meth
CECR5	Hypo-expr	Hyper-meth
MME	Hypo-expr	Hypo-meth
SDC1	Hypo-expr	Hyper-meth
PCNT	Hyper-expr	Both
SHROOM3	Hypo-expr	Both
IGFBP4	Hypo-expr	Hyper-meth
NAALADL2	Hyper-expr	Both
OSGIN1	Hypo-expr	Hyper-meth
ENPP1	Hypo-expr	Hyper-meth
SLC9A3R1	Hypo-expr	Both
SNHG1	Hyper-expr	Hypo-meth
LAMB1	Hyper-expr	Both
ABHD2	Hypo-expr	Hyper-meth
SOD2	Hypo-expr	Hyper-meth
KRBA1	Hyper-expr	Both
CHI3L1	Hypo-expr	Both
FAM107A	Hypo-expr	Hypo-meth
SHD	Hypo-expr	Hypo-meth
TMEM53	Hypo-expr	Both
CEP70	Hypo-expr	Hyper-meth
NPC1	Hyper-expr	Hyper-meth
MKNK2	Hyper-expr	Hyper-meth
ACPL2	Hyper-expr	Both
AGAP3	Hypo-expr	Both
SERPINC1	Hypo-expr	Hyper-meth
CD7	Hyper-expr	Both
ESCO2	Hyper-expr	Hyper-meth
ZNF213	Hyper-expr	Hyper-meth
ATPAF1	Hyper-expr	Hypo-meth
EMC3	Hyper-expr	Hyper-meth
HBB	Hyper-expr	Hypo-meth
YWHAH	Hyper-expr	Hypo-meth
MBNL2	Hypo-expr	Hyper-meth
ESR1	Hypo-expr	Both
NTN1	Hypo-expr	Both
ARHGAP22	Hyper-expr	Both
MOGAT1	Hypo-expr	Hypo-meth
DCXR	Hypo-expr	Hyper-meth
TERF2IP	Hyper-expr	Hyper-meth
POMC	Hyper-expr	Hypo-meth
DHX58	Hypo-expr	Both
GNAO1	Hypo-expr	Both
ACBD4	Hypo-expr	Hyper-meth
NEK6	Hypo-expr	Hypo-meth
RAB6B	Hyper-expr	Hypo-meth
TMEM110-MUSTN1	Hyper-expr	Hyper-meth
CBLL1	Hyper-expr	Hypo-meth
CDH23	Hypo-expr	Both
LACTB2	Hypo-expr	Hyper-meth
NDEL1	Hyper-expr	Hyper-meth
LARGE	Hypo-expr	Hypo-meth
WBSCR22	Hypo-expr	Hypo-meth
LSR	Hypo-expr	Hyper-meth
TTC38	Hypo-expr	Hyper-meth
ESRRA	Hypo-expr	Hyper-meth
KCNN2	Hypo-expr	Hyper-meth
FAM111A	Hyper-expr	Hyper-meth
DAO	Hypo-expr	Hyper-meth
KIAA1598	Hypo-expr	Both
FAM134B	Hypo-expr	Both
SNCAIP	Hyper-expr	Hypo-meth
RAB33B	Hypo-expr	Hyper-meth
NUP43	Hyper-expr	Hyper-meth
MLN	Hypo-expr	Hypo-meth
APOL2	Hypo-expr	Hyper-meth
CNTNAP2	Hypo-expr	Both
NFIX	Hypo-expr	Both
RBKS	Hypo-expr	Hyper-meth
FGR	Hypo-expr	Hypo-meth
STAP2	Hypo-expr	Both
GREM2	Hypo-expr	Both
SDE2	Hyper-expr	Both
MTHFD1	Hypo-expr	Both
LIMS2	Hypo-expr	Hyper-meth
TAGLN	Hypo-expr	Hypo-meth
SH3BP4	Hypo-expr	Both
ADAMTS9	Hyper-expr	Hypo-meth
ARNT	Hypo-expr	Hyper-meth
SAMD9	Hyper-expr	Hyper-meth
PPP1R1A	Hypo-expr	Hypo-meth
DEDD2	Hyper-expr	Both
URGCP	Hypo-expr	Hyper-meth
HABP2	Hypo-expr	Hyper-meth
SOD1	Hypo-expr	Hyper-meth
ZADH2	Hypo-expr	Hypo-meth
OASL	Hypo-expr	Hyper-meth
NUP210	Hyper-expr	Both
RYBP	Hyper-expr	Hypo-meth
XAF1	Hypo-expr	Hyper-meth
DUSP10	Hypo-expr	Both
SOBP	Hyper-expr	Hypo-meth
AGPAT2	Hypo-expr	Both
CLRN3	Hypo-expr	Hyper-meth
LDHD	Hypo-expr	Hyper-meth
2004-09-01	Hypo-expr	Hyper-meth
UBASH3B	Hyper-expr	Both
CREB3L2	Hyper-expr	Both
LARP1	Hyper-expr	Both
PGLYRP2	Hypo-expr	Both
IGSF9	Hypo-expr	Hyper-meth
ATF5	Hypo-expr	Hyper-meth
HAO2	Hypo-expr	Hyper-meth
FST	Hyper-expr	Hypo-meth
SCAMP4	Hypo-expr	Hyper-meth
TBC1D2B	Hypo-expr	Both
RBM14	Hyper-expr	Hypo-meth
TMEM134	Hypo-expr	Hyper-meth
IFT122	Hyper-expr	Hyper-meth
S100A16	Hypo-expr	Hyper-meth
MGAT4B	Hypo-expr	Hyper-meth
CYB561D2	Hypo-expr	Hyper-meth
SLC38A10	Hypo-expr	Both
ATP6V0E2	Hypo-expr	Hyper-meth
GPCPD1	Hyper-expr	Hypo-meth
PLCH1	Hyper-expr	Hypo-meth
STXBP6	Hyper-expr	Hypo-meth
ADSSL1	Hypo-expr	Hyper-meth
ABCA6	Hypo-expr	Hyper-meth
RHOD	Hypo-expr	Hypo-meth
CD97	Hypo-expr	Hyper-meth
DTX1	Hypo-expr	Hypo-meth
ZNF83	Hyper-expr	Hypo-meth
SUCLG2	Hypo-expr	Hyper-meth
SLC17A3	Hypo-expr	Hyper-meth
HAMP	Hypo-expr	Hyper-meth
SPHK1	Hyper-expr	Hyper-meth
MSRA	Hypo-expr	Both
ANO1	Hypo-expr	Both
CLPX	Hypo-expr	Both
STOM	Hypo-expr	Hyper-meth
PRR5	Hyper-expr	Both
LMCD1-AS1	Hypo-expr	Both
PTPRF	Hypo-expr	Both
CD8A	Hypo-expr	Hypo-meth
LYSMD2	Hypo-expr	Both
CDC14B	Hypo-expr	Hypo-meth
GALNT6	Hyper-expr	Hypo-meth
PDE4DIP	Hypo-expr	Both
UAP1	Hypo-expr	Hyper-meth
STMN3	Hyper-expr	Hypo-meth
NUPR1	Hypo-expr	Hyper-meth
CGN	Hypo-expr	Hyper-meth
NAGS	Hypo-expr	Hypo-meth
NUP107	Hyper-expr	Hyper-meth
MUC1	Hyper-expr	Hypo-meth
PBX1	Hyper-expr	Both
DHCR7	Hyper-expr	Hyper-meth
SERPINH1	Hyper-expr	Hyper-meth
C11orf24	Hypo-expr	Both
RFNG	Hypo-expr	Hyper-meth
GSDMD	Hypo-expr	Hyper-meth
TLR3	Hypo-expr	Both
SLC29A4	Hyper-expr	Hypo-meth
SYT9	Hypo-expr	Hypo-meth
SORL1	Hypo-expr	Both
VAV2	Hypo-expr	Both
NFIC	Hypo-expr	Both
IRAK2	Hypo-expr	Hypo-meth
C5	Hypo-expr	Hyper-meth
TM6SF2	Hypo-expr	Both
DBN1	Hyper-expr	Hyper-meth
CLDND2	Hyper-expr	Hypo-meth
HIBADH	Hypo-expr	Both
GLYATL1	Hypo-expr	Hyper-meth
RGS5	Hypo-expr	Hypo-meth
KCNMA1	Hypo-expr	Both
PHF17	Hyper-expr	Both
ADI1	Hypo-expr	Hyper-meth
RNF19A	Hyper-expr	Hyper-meth
CRIP2	Hypo-expr	Hypo-meth
GCNT2	Hypo-expr	Both
TMEM100	Hypo-expr	Both
FAM8A1	Hypo-expr	Hyper-meth
RUNX1T1	Hyper-expr	Hyper-meth
PXDC1	Hypo-expr	Hyper-meth
FOXD2	Hypo-expr	Hypo-meth
UBE2Q2	Hyper-expr	Hypo-meth
KITLG	Hyper-expr	Hypo-meth
RHOB	Hypo-expr	Hyper-meth
INSIG1	Hypo-expr	Both
LIMCH1	Hypo-expr	Hypo-meth
RAPGEF4	Hypo-expr	Hyper-meth
SLC6A1	Hypo-expr	Both
CPLX1	Hypo-expr	Both
PDE7B	Hypo-expr	Hypo-meth
ZMAT3	Hypo-expr	Hypo-meth
CKLF-CMTM1	Hyper-expr	Hypo-meth
HRG	Hypo-expr	Hyper-meth
PROC	Hypo-expr	Both
RIMS3	Hyper-expr	Hypo-meth
SPAG1	Hypo-expr	Both
PLA2G4C	Hypo-expr	Both
HIVEP1	Hypo-expr	Hyper-meth
HEXIM1	Hypo-expr	Hyper-meth
UBE2H	Hyper-expr	Both
HEATR2	Hyper-expr	Both
ABHD8	Hypo-expr	Hypo-meth
ITGB7	Hypo-expr	Both
PRKAB1	Hyper-expr	Hyper-meth
PPFIBP2	Hypo-expr	Both
DHRS13	Hyper-expr	Both
ACADS	Hypo-expr	Hyper-meth
TSKU	Hypo-expr	Hyper-meth
PIPOX	Hypo-expr	Both
GLTPD1	Hypo-expr	Hyper-meth
WDR34	Hyper-expr	Hyper-meth
ZBTB46	Hyper-expr	Both
ZNF518B	Hyper-expr	Hypo-meth
STRBP	Hyper-expr	Hypo-meth
PLVAP	Hyper-expr	Hypo-meth
COMT	Hypo-expr	Both
CCRL2	Hyper-expr	Hypo-meth
DBNDD1	Hypo-expr	Hypo-meth
IFI35	Hypo-expr	Hyper-meth
FDFT1	Hyper-expr	Hyper-meth
PRSS8	Hypo-expr	Hypo-meth
TTC36	Hypo-expr	Hyper-meth
DCPS	Hypo-expr	Both
COCH	Hyper-expr	Hypo-meth
IRF1	Hypo-expr	Hyper-meth
SLC6A16	Hypo-expr	Hypo-meth
HTATIP2	Hypo-expr	Hyper-meth
A1CF	Hypo-expr	Hyper-meth
MYLK	Hypo-expr	Both
GBP4	Hypo-expr	Hyper-meth
TNRC6B	Hyper-expr	Hyper-meth
POC1A	Hyper-expr	Both
COMTD1	Hypo-expr	Hyper-meth
IL17RA	Hypo-expr	Hypo-meth
SHB	Hypo-expr	Hyper-meth
CRAT	Hypo-expr	Hyper-meth
SLC39A14	Hypo-expr	Hyper-meth
TGM2	Both	Hyper-meth
POR	Hypo-expr	Both
BCL2L11	Hyper-expr	Hypo-meth
NOP56	Hyper-expr	Hyper-meth
HGD	Hypo-expr	Hyper-meth
CYB561	Hypo-expr	Hypo-meth
AZGP1P1	Hypo-expr	Hyper-meth
KRT222	Hyper-expr	Both
CXCL6	Hypo-expr	Hyper-meth
ITGB5	Hypo-expr	Hyper-meth
SEMA4D	Hyper-expr	Hypo-meth
TMEM141	Hyper-expr	Hyper-meth
NIT2	Hypo-expr	Hyper-meth
ALDH3A2	Hypo-expr	Hyper-meth
METTL7B	Hypo-expr	Hyper-meth
PRKCH	Hypo-expr	Hyper-meth
UBTD1	Hypo-expr	Hyper-meth
PODN	Hypo-expr	Both
TDO2	Hypo-expr	Hyper-meth
GADD45B	Hypo-expr	Both
SRI	Hyper-expr	Both
CACNA1H	Hypo-expr	Hyper-meth
GBP3	Hypo-expr	Hyper-meth
GPI	Hypo-expr	Hyper-meth
DSTYK	Hyper-expr	Hypo-meth
SNX8	Hyper-expr	Hypo-meth
MAP2K7	Hypo-expr	Hyper-meth
WASF2	Hyper-expr	Hyper-meth
FBP1	Hypo-expr	Hyper-meth
MRPL52	Hyper-expr	Hypo-meth
LSS	Hyper-expr	Hyper-meth
PAQR7	Hyper-expr	Hyper-meth
LARP1B	Hypo-expr	Hyper-meth
HMGCS1	Hyper-expr	Hyper-meth
PPP1R9A	Hyper-expr	Both
ACSS1	Hyper-expr	Hypo-meth
CDS2	Hypo-expr	Hyper-meth
PANX2	Hypo-expr	Hypo-meth
CPED1	Hypo-expr	Hyper-meth
CYP2A7	Hypo-expr	Hypo-meth
BBOX1	Hypo-expr	Hyper-meth
THSD4	Hypo-expr	Both
STAM	Hyper-expr	Hypo-meth
ACY1	Hypo-expr	Both
NKIRAS1	Hypo-expr	Hyper-meth
HLF	Hypo-expr	Both
HPS5	Hypo-expr	Hypo-meth
C7orf49	Hyper-expr	Hyper-meth
SLC10A1	Hypo-expr	Hyper-meth
C9orf66	Hyper-expr	Hypo-meth
PCSK6	Hypo-expr	Both
ARRB1	Hyper-expr	Both
TPST1	Hypo-expr	Both
ABCG8	Hypo-expr	Both
MAD1L1	Hypo-expr	Both
SRPR	Hypo-expr	Hyper-meth
MAP3K5	Hypo-expr	Both
ZBTB20	Hypo-expr	Both
LMAN2	Hypo-expr	Hyper-meth
SPTBN1	Hypo-expr	Both
GSTA4	Hyper-expr	Hypo-meth
CPVL	Hyper-expr	Hyper-meth
FAM73B	Hyper-expr	Hypo-meth
FAIM3	Hypo-expr	Hypo-meth
ABCB6	Hyper-expr	Hypo-meth
CYB5R2	Hypo-expr	Both
FBXW5	Hypo-expr	Hyper-meth
SLC44A2	Hyper-expr	Both
MSLN	Hyper-expr	Both
FOXA1	Hypo-expr	Hypo-meth
PC	Hypo-expr	Both
COL18A1	Hypo-expr	Both
SLC28A1	Hypo-expr	Hyper-meth
C19orf33	Hyper-expr	Hypo-meth
CYP26A1	Hypo-expr	Hypo-meth
PTGER4	Hypo-expr	Hyper-meth
ELF3	Hypo-expr	Both
TENC1	Hypo-expr	Hyper-meth
LAMA5	Hypo-expr	Hyper-meth
CPEB3	Hypo-expr	Hyper-meth
CTSS	Hypo-expr	Hyper-meth
SIL1	Hypo-expr	Both
GJB2	Hypo-expr	Both
PHYHD1	Hypo-expr	Hyper-meth
DHTKD1	Hypo-expr	Hyper-meth
MAPRE3	Hypo-expr	Hyper-meth
MPST	Hypo-expr	Hyper-meth
CLDN10	Hypo-expr	Hypo-meth
LYSMD4	Hyper-expr	Hypo-meth
LBR	Hyper-expr	Hyper-meth
NDUFAF6	Hypo-expr	Both
SERTAD1	Hypo-expr	Both
DOCK9	Hypo-expr	Hypo-meth
PDIA5	Hypo-expr	Hyper-meth
SMIM5	Hyper-expr	Hypo-meth
NMRK1	Hypo-expr	Hyper-meth
ADRB2	Hypo-expr	Both
ALDH1A3	Hypo-expr	Hyper-meth
BICC1	Hyper-expr	Hypo-meth
MYLIP	Hyper-expr	Hypo-meth
ABCC2	Hypo-expr	Both
VSNL1	Hyper-expr	Both
NFIL3	Hypo-expr	Both
TTYH3	Hyper-expr	Both
DIRAS3	Hypo-expr	Hypo-meth
SKAP1	Hypo-expr	Hypo-meth
PAK1	Hyper-expr	Both
SLC6A12	Hypo-expr	Both
CMAS	Hyper-expr	Hyper-meth
HIST3H2A	Hyper-expr	Hypo-meth
SLC25A47	Hypo-expr	Hyper-meth
H1F0	Hyper-expr	Both
MBL2	Hypo-expr	Both
CCDC106	Hypo-expr	Hyper-meth
USP30	Hypo-expr	Hyper-meth
ACVR1B	Hypo-expr	Both
TNFRSF10A	Hypo-expr	Hypo-meth
SLC35G2	Hypo-expr	Hypo-meth
MAP2K3	Hyper-expr	Hyper-meth
PTP4A1	Hypo-expr	Hyper-meth
REEP6	Hypo-expr	Both
KLHL2	Hypo-expr	Hyper-meth
PTPRU	Hypo-expr	Hypo-meth
SLC43A2	Hyper-expr	Hyper-meth
HOXA5	Hyper-expr	Hyper-meth
FERMT2	Hypo-expr	Hyper-meth
ZMYND15	Hypo-expr	Hypo-meth
LGALS1	Hypo-expr	Both
DAAM1	Hyper-expr	Hyper-meth
RABL3	Hypo-expr	Hyper-meth
SYPL1	Hypo-expr	Hypo-meth
C15orf57	Hyper-expr	Hypo-meth
MVD	Hyper-expr	Hypo-meth
FGFRL1	Hypo-expr	Both
PCK1	Hypo-expr	Hyper-meth
CLMN	Hypo-expr	Both
SLC22A9	Hyper-expr	Hyper-meth
GLYAT	Hypo-expr	Hyper-meth
ITIH3	Hypo-expr	Hyper-meth
FADS1	Hyper-expr	Hyper-meth
SGK1	Hypo-expr	Both
SLC25A30	Hypo-expr	Both
ACBD5	Hypo-expr	Hyper-meth
REC8	Hyper-expr	Both
MASP1	Hypo-expr	Hyper-meth
MOCS1	Hypo-expr	Hyper-meth
ATP1B1	Hypo-expr	Hyper-meth
NCOR1	Hypo-expr	Hyper-meth
SGCE	Hyper-expr	Hyper-meth
PDK4	Hypo-expr	Hyper-meth
CRYAA	Hypo-expr	Both
BCO2	Hypo-expr	Hyper-meth
C1R	Hypo-expr	Hyper-meth
TMEM98	Hyper-expr	Hyper-meth
PEX13	Hypo-expr	Hyper-meth
INHBB	Hypo-expr	Hypo-meth
FAM89B	Hyper-expr	Hyper-meth
TMEM194A	Hyper-expr	Hypo-meth
FMO5	Hypo-expr	Both
LRIG1	Hypo-expr	Both
ACOX1	Hypo-expr	Hyper-meth
SYVN1	Hypo-expr	Hyper-meth
TRIM24	Hyper-expr	Hyper-meth
DMGDH	Hypo-expr	Hyper-meth
ASL	Hypo-expr	Hyper-meth
TAT	Hypo-expr	Hyper-meth
TPST2	Hypo-expr	Hyper-meth
KCNIP1	Hypo-expr	Hyper-meth
TMEM91	Hyper-expr	Hypo-meth
ARHGAP10	Hypo-expr	Hypo-meth
FRMD6	Hypo-expr	Hypo-meth
RHOT1	Hyper-expr	Both
FAM84B	Hypo-expr	Hyper-meth
PCTP	Hypo-expr	Hyper-meth
PHLDA1	Hypo-expr	Hypo-meth
CTSF	Hypo-expr	Hyper-meth
PITPNC1	Hypo-expr	Both
SPATA18	Hypo-expr	Both
DHRS4-AS1	Hypo-expr	Hyper-meth
EFNA1	Hypo-expr	Both
BAAT	Hypo-expr	Hyper-meth
CES4A	Hypo-expr	Hypo-meth
EPS8	Hypo-expr	Hyper-meth
RASSF4	Hypo-expr	Both
SGK2	Hypo-expr	Hyper-meth
AGMAT	Hypo-expr	Hyper-meth
RTKN	Hypo-expr	Hypo-meth
MCL1	Hypo-expr	Hyper-meth
MAZ	Hyper-expr	Hypo-meth
PTRF	Hypo-expr	Hypo-meth
ALPK2	Hypo-expr	Both
GCNT3	Hyper-expr	Hyper-meth
SORBS2	Hypo-expr	Both
SLC25A10	Hypo-expr	Hyper-meth
SSFA2	Hypo-expr	Hyper-meth
PDGFRA	Hypo-expr	Hypo-meth
ATPIF1	Hyper-expr	Hyper-meth
SLC20A1	Hyper-expr	Hypo-meth
PPP1R3B	Hypo-expr	Hyper-meth
ASB1	Hyper-expr	Hypo-meth
KLF11	Hypo-expr	Hyper-meth
IP6K1	Hyper-expr	Hyper-meth
CLDN23	Hypo-expr	Hypo-meth
EGFR	Hypo-expr	Both
NFIA	Hypo-expr	Both
MUC20	Hypo-expr	Hypo-meth
TFG	Hypo-expr	Hyper-meth
RTN4	Hypo-expr	Both
FDX1	Hypo-expr	Hypo-meth
ANKRD32	Hyper-expr	Hyper-meth
CD9	Hypo-expr	Both
RCAN1	Hypo-expr	Hyper-meth
RND3	Hypo-expr	Hyper-meth
SLC17A4	Hypo-expr	Hyper-meth
SAR1B	Hypo-expr	Hyper-meth
PAM	Hyper-expr	Both
SLC22A10	Hypo-expr	Hyper-meth
AADAC	Hypo-expr	Hyper-meth
LRCOL1	Hypo-expr	Hypo-meth
LAMB3	Hypo-expr	Both
LRRC3	Hypo-expr	Hyper-meth
TMEM154	Hypo-expr	Both
FBLN5	Hypo-expr	Hyper-meth
FAM78A	Hypo-expr	Hypo-meth
UGT1A10	Hypo-expr	Hyper-meth
AKR1C3	Hypo-expr	Hyper-meth
KCTD3	Hypo-expr	Hyper-meth
ABCB11	Hypo-expr	Hyper-meth
C19orf24	Hypo-expr	Both
KBTBD11	Hypo-expr	Hypo-meth
GLYCTK	Hypo-expr	Hyper-meth
IL18BP	Hypo-expr	Both
RIPK1	Hypo-expr	Hyper-meth
VWA1	Hypo-expr	Both
TMEM192	Hypo-expr	Hyper-meth
AACS	Hyper-expr	Hyper-meth
PLSCR4	Hypo-expr	Hyper-meth
TIMD4	Hyper-expr	Hyper-meth
SPPL2A	Hypo-expr	Hyper-meth
PCK2	Hypo-expr	Hyper-meth
SNAP25	Hyper-expr	Hyper-meth
SELE	Hypo-expr	Hyper-meth
RNF152	Hypo-expr	Hyper-meth
COL4A3BP	Hypo-expr	Hypo-meth
NPC1L1	Hypo-expr	Hyper-meth
PAOX	Hypo-expr	Hypo-meth
EDEM2	Hypo-expr	Both
MX1	Hypo-expr	Hyper-meth
NACC2	Hypo-expr	Hyper-meth
ALS2CL	Hypo-expr	Hyper-meth
CYP39A1	Hypo-expr	Hyper-meth
ATF3	Hypo-expr	Hypo-meth
SDHA	Hypo-expr	Hyper-meth
HYAL3	Hyper-expr	Hyper-meth
SERPINA11	Hypo-expr	Hyper-meth
CRY2	Hypo-expr	Hyper-meth
AMBP	Hypo-expr	Hyper-meth
FBLN2	Hyper-expr	Both
PCDH7	Hyper-expr	Hyper-meth
ELANE	Hyper-expr	Hyper-meth
C19orf80	Hypo-expr	Hyper-meth
PRKCE	Hypo-expr	Both
C19orf12	Hypo-expr	Hyper-meth
TGFBR2	Hypo-expr	Both
SIAH2	Hyper-expr	Hyper-meth
OAS1	Hypo-expr	Both
ZNF503	Hypo-expr	Hypo-meth
CYR61	Hypo-expr	Hyper-meth
ARHGEF10L	Hypo-expr	Both
RIPK4	Hypo-expr	Hypo-meth
TSPAN8	Hypo-expr	Hyper-meth
ALOX5AP	Hypo-expr	Hypo-meth
TOM1L1	Hypo-expr	Hypo-meth
RAD21	Hyper-expr	Hyper-meth
IL1RN	Hypo-expr	Both
ATP8B2	Hyper-expr	Both
FAM99A	Hypo-expr	Hyper-meth
CCL19	Hypo-expr	Both
ELMO1	Hypo-expr	Both
HSPA13	Hyper-expr	Hyper-meth
NDRG2	Hypo-expr	Both
TACC1	Hypo-expr	Hypo-meth
TFB2M	Hypo-expr	Hyper-meth
ENO3	Hypo-expr	Hyper-meth
CRYL1	Hypo-expr	Both
NTHL1	Hypo-expr	Hyper-meth
MRPS35	Hypo-expr	Hyper-meth
CDO1	Hypo-expr	Hyper-meth
PDGFC	Hypo-expr	Hyper-meth
PNP	Hyper-expr	Hypo-meth
PPAP2B	Hypo-expr	Hyper-meth
DNAJC12	Hypo-expr	Hyper-meth
MTHFD1L	Hyper-expr	Hypo-meth
CHN2	Hypo-expr	Both
C1orf116	Hyper-expr	Both
C21orf33	Hypo-expr	Hyper-meth
MKX	Hypo-expr	Hypo-meth
EVL	Hypo-expr	Hypo-meth
CSRNP1	Hypo-expr	Hyper-meth
SLC22A7	Hypo-expr	Hyper-meth
FANCC	Hypo-expr	Hyper-meth
RORA	Hypo-expr	Both
CD160	Hypo-expr	Hypo-meth
TMEM37	Hypo-expr	Hyper-meth
FAM150B	Hypo-expr	Hypo-meth
RER1	Hypo-expr	Hyper-meth
GPLD1	Hypo-expr	Hyper-meth
NPR3	Hyper-expr	Hypo-meth
ITPRIPL2	Hypo-expr	Both
PFKFB3	Hypo-expr	Both
SLC25A26	Hypo-expr	Hypo-meth
CHRDL2	Hypo-expr	Hypo-meth
EXPH5	Hypo-expr	Both
CBX3	Hyper-expr	Hypo-meth
SEMA4B	Hypo-expr	Both
GZMA	Hypo-expr	Hypo-meth
TRIB1	Hypo-expr	Hyper-meth
ABLIM1	Hypo-expr	Both
CTSO	Hypo-expr	Hypo-meth
GSTO2	Hyper-expr	Hypo-meth
PLTP	Hyper-expr	Hypo-meth
KCNA6	Hypo-expr	Hyper-meth
CDC23	Hyper-expr	Hypo-meth
CHAD	Hypo-expr	Hypo-meth
FILIP1L	Hypo-expr	Both
SYT17	Hypo-expr	Both
H6PD	Hypo-expr	Both
PLS1	Hypo-expr	Hyper-meth
ATP13A3	Hypo-expr	Hyper-meth
LRRC3DN	Hypo-expr	Hyper-meth
N4BP2L1	Hypo-expr	Hyper-meth
FKBP8	Hyper-expr	Hypo-meth
PDIA4	Hypo-expr	Hyper-meth
PEX11G	Hypo-expr	Hyper-meth
SLC22A18AS	Hypo-expr	Hypo-meth
GJD4	Hypo-expr	Both
FAH	Hypo-expr	Hyper-meth
SLC44A1	Hypo-expr	Hyper-meth
IL27	Hypo-expr	Hypo-meth
S1PR1	Hypo-expr	Hyper-meth
CCDC50	Hypo-expr	Hyper-meth
ETFB	Hypo-expr	Hypo-meth
GSTZ1	Hypo-expr	Hyper-meth
FLNC	Hyper-expr	Hypo-meth
RANBP3L	Hypo-expr	Hyper-meth
SERPINE1	Hypo-expr	Both
ITPKA	Hyper-expr	Hypo-meth
GRAMD4	Hypo-expr	Both
YPEL2	Hypo-expr	Both
HGFAC	Hypo-expr	Hyper-meth
CALD1	Hypo-expr	Both
NPAS2	Hypo-expr	Hyper-meth
HSPA2	Hyper-expr	Hypo-meth
FGL2	Hypo-expr	Hypo-meth
PMM2	Hypo-expr	Hyper-meth
FAM214A	Hypo-expr	Hyper-meth
GPC1	Hypo-expr	Hypo-meth
KLHL5	Hypo-expr	Hyper-meth
LINC00261	Hypo-expr	Hypo-meth
CD47	Hyper-expr	Hypo-meth
PLIN2	Hypo-expr	Hypo-meth
NR1I3	Hypo-expr	Hyper-meth
C1orf43	Hypo-expr	Hyper-meth
ETFA	Hypo-expr	Both
FCAMR	Hypo-expr	Hypo-meth
RPS6KA2	Hypo-expr	Both
CRELD2	Hypo-expr	Both
SPSB1	Hypo-expr	Hypo-meth
ENTPD5	Hypo-expr	Hyper-meth
PDCD10	Hyper-expr	Hypo-meth
FAM149A	Hypo-expr	Hyper-meth
ZNF385B	Hypo-expr	Hypo-meth
AEBP1	Hypo-expr	Hypo-meth
C11orf54	Hypo-expr	Hyper-meth
GAL	Hyper-expr	Hypo-meth
ERRFI1	Hypo-expr	Hyper-meth
ARMC5	Hypo-expr	Hyper-meth
MYOM1	Hypo-expr	Both
SPG21	Hypo-expr	Hypo-meth
CTPS1	Hypo-expr	Hypo-meth
ERGIC1	Hypo-expr	Both
WNT8A	Hypo-expr	Hypo-meth
DIO1	Hypo-expr	Hyper-meth
FOXO1	Hypo-expr	Hypo-meth
EPHB1	Hypo-expr	Hypo-meth
JAZF1	Hyper-expr	Hyper-meth
SLC25A20	Hypo-expr	Hyper-meth
GPT2	Hypo-expr	Hyper-meth
NCOA7	Hypo-expr	Hypo-meth
DDIT4	Hypo-expr	Both
FAM13A	Hypo-expr	Both
KLF4	Hypo-expr	Hypo-meth
CD302	Hypo-expr	Hyper-meth
KLF10	Hypo-expr	Hypo-meth
CAST	Hypo-expr	Hypo-meth
CLDN12	Hypo-expr	Hyper-meth
TMEM233	Hypo-expr	Hypo-meth
WNT3	Hypo-expr	Hypo-meth
LRP1	Hypo-expr	Both
FITM1	Hypo-expr	Hyper-meth
ICAM3	Hypo-expr	Hypo-meth
USH2A	Hypo-expr	Hyper-meth
COL4A1	Hyper-expr	Hyper-meth
SCARA5	Hypo-expr	Both
TNFAIP2	Hypo-expr	Hypo-meth
GIMAP7	Hypo-expr	Hypo-meth
ASPA	Hypo-expr	Hyper-meth
TNFSF14	Hypo-expr	Hyper-meth
PCYOX1	Hypo-expr	Hypo-meth
PNRC1	Hypo-expr	Hyper-meth
SLC17A8	Hyper-expr	Both
YWHAE	Hyper-expr	Hyper-meth
MLLT11	Hyper-expr	Hypo-meth
TM4SF1	Hypo-expr	Hypo-meth
ACOT12	Hypo-expr	Hyper-meth
AGL	Hypo-expr	Hyper-meth
FBXO3	Hypo-expr	Hyper-meth
STAT1	Hypo-expr	Hypo-meth
RPRD1B	Hypo-expr	Hyper-meth
JAK1	Hypo-expr	Hyper-meth
SPON2	Hypo-expr	Both
EMP1	Hypo-expr	Both
PACSIN3	Hypo-expr	Hyper-meth
FKBP5	Hypo-expr	Both
SCG5	Hyper-expr	Hyper-meth
MARCO	Hypo-expr	Hypo-meth
SLC29A1	Hyper-expr	Both
ADHFE1	Hypo-expr	Both
PPP2R5C	Hypo-expr	Both
F7	Hypo-expr	Both
RAB12	Hypo-expr	Hypo-meth
HAAO	Hypo-expr	Hyper-meth
C9orf152	Hypo-expr	Both
PRMT3	Hyper-expr	Both
CBX4	Hypo-expr	Both
PSRC1	Hyper-expr	Hyper-meth
ASAP3	Hyper-expr	Hypo-meth
CLYBL	Hypo-expr	Both
RAMP1	Hypo-expr	Hypo-meth
ZGPAT	Hypo-expr	Hyper-meth
MYCN	Hyper-expr	Hypo-meth
TBC1D9	Hypo-expr	Hyper-meth
GPR88	Hypo-expr	Hypo-meth
NEU4	Hypo-expr	Hyper-meth
PER3	Hypo-expr	Hyper-meth
HSP90B3P	Hypo-expr	Hypo-meth
CCL15-CCL14	Hypo-expr	Hyper-meth
CCL21	Hypo-expr	Hypo-meth
RND1	Hypo-expr	Hyper-meth
SLC1A4	Hyper-expr	Hypo-meth
LIPC	Hyper-expr	Both
OAT	Hyper-expr	Both
ZNF680	Hypo-expr	Hyper-meth
DSE	Hypo-expr	Both
ITCH	Hypo-expr	Hyper-meth
BDH1	Hypo-expr	Both
TNFRSF11B	Hypo-expr	Both
WWC1	Hypo-expr	Hyper-meth
SKIDA1	Hyper-expr	Hypo-meth
IDO2	Hypo-expr	Both
DYX1C1-CCPG1	Hypo-expr	Hypo-meth
KCNK5	Hypo-expr	Hyper-meth
FAM160B1	Hypo-expr	Hypo-meth
ARNTL	Hypo-expr	Hyper-meth
FPR3	Hypo-expr	Hypo-meth
PIK3R1	Hypo-expr	Hyper-meth
SLCO2B1	Hypo-expr	Hyper-meth
EXT1	Hypo-expr	Both
GCH1	Hypo-expr	Hyper-meth
MLIP	Hypo-expr	Hyper-meth
C17orf96	Hypo-expr	Hypo-meth
PAPPA2	Hypo-expr	Hypo-meth
PRSS23	Hypo-expr	Both
FAM169B	Hypo-expr	Hyper-meth
PRODH	Hypo-expr	Hypo-meth
RAB26	Hypo-expr	Hyper-meth
SDF2L1	Hypo-expr	Hyper-meth
LPIN1	Hypo-expr	Both
MMD	Hyper-expr	Hyper-meth
SYT12	Hypo-expr	Hyper-meth
IRS1	Hypo-expr	Hyper-meth
SIK1	Hypo-expr	Both
LAPTM4B	Hyper-expr	Both
CYP4X1	Hypo-expr	Hypo-meth
RAB32	Hypo-expr	Hypo-meth
PEMT	Hypo-expr	Both
IDH2	Hypo-expr	Hypo-meth
PSD3	Hypo-expr	Both
DAK	Hypo-expr	Hyper-meth
SULT2A1	Hypo-expr	Hyper-meth
CD4	Hyper-expr	Hypo-meth
KLKB1	Hypo-expr	Hyper-meth
FXYD1	Hypo-expr	Both
LINGO4	Hypo-expr	Both
OAS2	Hypo-expr	Hyper-meth
MACF1	Hypo-expr	Both
KIF12	Hyper-expr	Hyper-meth
NRXN2	Hypo-expr	Both
CMBL	Hypo-expr	Hyper-meth
NECAB2	Hypo-expr	Both
FNDC3A	Hypo-expr	Hyper-meth
VNN3	Hypo-expr	Hyper-meth
GGACT	Hypo-expr	Hyper-meth
CPE	Hypo-expr	Both
DPYS	Hypo-expr	Hyper-meth
VWF	Hypo-expr	Hypo-meth
ZC3H12A	Hypo-expr	Both
IGFBP6	Hypo-expr	Hypo-meth
CYP2A13	Hypo-expr	Hypo-meth
IL6ST	Hypo-expr	Hyper-meth
MAMDC4	Hypo-expr	Hyper-meth
SLC1A2	Hypo-expr	Hypo-meth
CYP7A1	Hypo-expr	Hyper-meth
TSPAN13	Hypo-expr	Hypo-meth
KMO	Hypo-expr	Hypo-meth
SLC9A3R2	Hypo-expr	Hyper-meth
CHRD	Hypo-expr	Hypo-meth
KCNB1	Hypo-expr	Both
SELENBP1	Hyper-expr	Hyper-meth
KAT2B	Hyper-expr	Hyper-meth
G6PC	Hypo-expr	Hyper-meth
PANK1	Hypo-expr	Both
HAL	Hyper-expr	Hyper-meth
TMPRSS6	Hypo-expr	Hypo-meth
ECHDC1	Hypo-expr	Hypo-meth
MT1F	Hyper-expr	Hypo-meth
IYD	Hypo-expr	Hyper-meth
CYFIP2	Hypo-expr	Hyper-meth
PPP1R3C	Hypo-expr	Hyper-meth
NFKBIZ	Hypo-expr	Hyper-meth
EPHX2	Hypo-expr	Hyper-meth
TGFB3	Hypo-expr	Hyper-meth
STEAP4	Hypo-expr	Hypo-meth
PRMT6	Hyper-expr	Hyper-meth
AGXT2	Hypo-expr	Hyper-meth
SDCBP2	Hypo-expr	Both
ITIH2	Hyper-expr	Hyper-meth
PROZ	Hypo-expr	Both
GATM	Hypo-expr	Hyper-meth
IRF2BPL	Hypo-expr	Both
KLF13	Hyper-expr	Both
IL8	Hypo-expr	Hyper-meth
SLC51A	Hypo-expr	Hypo-meth
SLC5A6	Hypo-expr	Both
IL1RL1	Hypo-expr	Hypo-meth
SLC39A5	Hyper-expr	Hyper-meth
SPP1	Hypo-expr	Hypo-meth
DNMT3L	Hypo-expr	Hypo-meth
PPARGC1A	Hypo-expr	Hyper-meth
C8orf4	Hypo-expr	Hyper-meth
GRM8	Hypo-expr	Both
ADH6	Hypo-expr	Hyper-meth
KLF6	Hypo-expr	Hyper-meth
AKR1D1	Hypo-expr	Hyper-meth
ZBTB16	Hypo-expr	Both
LYZ	Hypo-expr	Hyper-meth
GBA3	Hypo-expr	Hyper-meth
LCN2	Hypo-expr	Both
EGR1	Hypo-expr	Hyper-meth
IFIT1	Hypo-expr	Hyper-meth
SPP2	Hypo-expr	Hyper-meth
AMFR	Hypo-expr	Hyper-meth
CXCL13	Hypo-expr	Hyper-meth
IGFBP1	Hypo-expr	Hyper-meth
RFESD	Hyper-expr	Hyper-meth
CLCC1	Hyper-expr	Hyper-meth
FAM104A	Hyper-expr	Hyper-meth
NDE1	Hyper-expr	Hyper-meth
FXYD6-FXYD2	Hyper-expr	Hyper-meth
C17orf76-AS1	Hyper-expr	Hypo-meth
FAM211A	Hyper-expr	Hypo-meth
CGREF1	Hypo-expr	Both
PCGF2	Hyper-expr	Hyper-meth
CISD3	Hyper-expr	Hyper-meth
GDF11	Hyper-expr	Hypo-meth
LCTL	Hyper-expr	Hypo-meth
GNG12-AS1	Hypo-expr	Hypo-meth
SQSTM1	Hypo-expr	Hyper-meth
MCM9	Hyper-expr	Hypo-meth
ASF1A	Hyper-expr	Hypo-meth
SEPP1	Hypo-expr	Hyper-meth
SNHG7	Hyper-expr	Hyper-meth
MPPE1	Hypo-expr	Hyper-meth
GNAL	Hypo-expr	Hypo-meth
HEPACAM	Hypo-expr	Both
LIME1	Hypo-expr	Hyper-meth
IGF2-AS	Hypo-expr	Hypo-meth
ACOT11	Hyper-expr	Both
