# Supplementary material for: Genetic and epigenetic regulation of gene expression in fetal and adult human livers
Source: BMC Genomics. 2014 Oct 4;15(1):860. doi: 10.1186/1471-2164-15-860 (PMC4287518; doi:10.1186/1471-2164-15-860)
Supplement: Supplementary file 6 — Additional file 6: Comparison of the expression levels of transcription factors in fetal and adult livers. A table listing the comparison of gene expression levels of transcription factors which are bioinformatically predicted to influence genes that are differentially expressed between adult and fetal livers. (XLSX 11 KB) [file 12864_2014_6781_MOESM6_ESM.xlsx]

## Sheet: Supplementary_Table4
HT12v4 ArrayAddress	Gene	logFC	AveExpr	t	P-Value		Median expression		SD of expression
					raw	FDR	Adult	Fetal	Adult	Fetal
3400291	GATA1	3.62109	4.11378	30.8892	4.72888e-61	4.72888e-60	3.631	7.214	0.394	0.36
1940487	STAT5A	0.889337	6.12039	7.44422	1.28149e-11	6.40746e-11	6.003	6.972	0.371	0.463
6370070	HNF4A	-0.76038	4.75055	-6.46712	1.93957e-09	6.46522e-09	4.834	4.106	0.43	0.22
610279	YY1	0.840592	9.63434	6.02288	1.70788e-08	4.26969e-08	9.631	10.249	0.515	0.343
3940369	HNF1A	-0.537733	5.49358	-4.13603	6.36642e-05	0.000127328	5.499	4.822	0.492	0.481
6760017	YY1	0.441292	7.86071	3.15579	0.00199735	0.00332891	7.984	8.39	0.937	0.308
6940433	STAT5B	0.325761	6.23987	2.87646	0.00471549	0.00673642	6.156	6.443	0.433	0.274
4040646	HNF4A	-0.249473	4.16582	-2.29813	0.0231827	0.0289783	4.196	3.895	0.349	0.242
4780025	HNF4A	-0.256032	3.90227	-2.11578	0.0363082	0.0403425	3.926	3.707	0.404	0.47
4780554	HNF1A	-0.252651	4.90929	-2.00075	0.0475433	0.0475433	4.95	4.679	0.436	0.392
