# Supplementary material for: Genetic and epigenetic regulation of gene expression in fetal and adult human livers
Source: BMC Genomics. 2014 Oct 4;15(1):860. doi: 10.1186/1471-2164-15-860 (PMC4287518; doi:10.1186/1471-2164-15-860)
Supplement: Supplementary file 7 — Additional file 7: eQTMs identified in liver at FDR 0.05. Information on the CpG probe, expression probe and details including significance of the effects is given in this table. (XLSX 226 KB) [file 12864_2014_6781_MOESM7_ESM.xlsx]

## Sheet: Supplementary_Table5
Chr	HT12v3 ArrayAddress	CpG site	Gene name		Spearman correlation coefficient	Permutation P-Value
			Expression probe	CpG site
1	160019	cg13912858	SORT1	SORT1	-0.778675	0.00019996
22	2360593	cg16132339	DDTL;DDT	DDTL;DDT	-0.756839	0.00019996
3	3930008	cg02782426	RPL14	ENTPD3;ENTPD3-AS1	0.744678	0.00019996
1	160019	cg10087399	SORT1	SORT1	-0.733525	0.00019996
2	3180719	cg04511125	THNSL2	THNSL2	-0.729238	0.00019996
3	3930008	cg10755058	RPL14	ENTPD3;ENTPD3-AS1	0.721108	0.00019996
1	50672	cg18938907	GSTM1;GSTM2;RP4-735C1.4	GSTM1;GSTM2;RP4-735C1.4	-0.718665	0.00019996
2	3180719	cg04051697	THNSL2	THNSL2	-0.715501	0.00019996
22	7400537	cg25703541	GSTT1	AP000351.10	-0.714573	0.00019996
22	4490671	cg16132339	MIF	DDTL;DDT	-0.713149	0.00019996
1	160019	cg17243654	SORT1	CELSR2	-0.707201	0.00019996
1	160019	cg24406116	SORT1	SORT1	-0.706602	0.00019996
1	160019	cg16988986	SORT1	SORT1	-0.702342	0.00019996
3	3930008	cg13683864	RPL14	RPL14	-0.690826	0.00019996
22	2360593	cg24846343	DDTL;DDT	DDTL	-0.689482	0.00019996
3	3930008	cg13409248	RPL14	ENTPD3;ENTPD3-AS1	0.685892	0.00019996
6	6370315	cg16514085	HLA-DRB5	HLA-DRB1	-0.684678	0.00019996
22	4490671	cg24846343	MIF	DDTL	-0.680917	0.00019996
22	4490671	cg11060661	MIF	DDTL;DDT	-0.679384	0.00019996
2	3180719	cg14558114	THNSL2	THNSL2	-0.678851	0.00019996
3	3930008	cg00656387	RPL14	ENTPD3;ENTPD3-AS1	0.67824	0.00019996
18	5690246	cg15920762	RP11-861E21.2;SPIRE1	SPIRE1	-0.678024	0.00019996
6	6370315	cg14645244	HLA-DRB5	HLA-DRB1	-0.677777	0.00019996
2	3180719	cg24977027	THNSL2	THNSL2	-0.676101	0.00019996
2	3180719	cg10317387	THNSL2	THNSL2	-0.675608	0.00019996
6	6370315	cg17416722	HLA-DRB5	HLA-DRB1	0.673935	0.00019996
10	1030278	cg12469964	PYROXD2	PYROXD2	-0.670232	0.00019996
6	6370315	cg10466124	HLA-DRB5		0.669462	0.00019996
1	7200707	cg11070056	PRMT6	PRMT6	-0.662525	0.00019996
1	160019	cg20930320	SORT1	SORT1	-0.661068	0.00019996
1	7200707	cg15468180	PRMT6	PRMT6	-0.659766	0.00019996
1	50672	cg24506221	GSTM1;GSTM2;RP4-735C1.4	GSTM2	-0.655284	0.00019996
3	3930008	cg18306943	RPL14	ENTPD3;ENTPD3-AS1	0.653036	0.00019996
7	4050121	cg16379704	ICA1;AC006042.6	ICA1;AC007128.1;AC007009.1	-0.64759	0.00019996
1	7200707	cg02990361	PRMT6	PRMT6	-0.641715	0.00019996
1	7200707	cg24693881	PRMT6	PRMT6	0.640108	0.00019996
1	160019	cg22076757	SORT1	MYBPHL	-0.637881	0.00019996
1	3890187	cg24693881	PRMT6	PRMT6	0.637407	0.00019996
6	6370315	cg11404906	HLA-DRB5	HLA-DRB1	-0.632189	0.00019996
22	2360593	cg11060661	DDTL;DDT	DDTL;DDT	-0.628291	0.00019996
22	7400537	cg12419862	GSTT1	AP000351.10	-0.627896	0.00019996
22	1820386	cg20991347	PARVB	PARVB	-0.627665	0.00019996
6	6370315	cg12867728	HLA-DRB5	HLA-DRB1	0.626685	0.00019996
21	1230047	cg07211972	CBS	CBS	-0.624351	0.00019996
1	4860152	cg08235413	PLA2G2A	PLA2G2A	-0.619593	0.00019996
7	4050121	cg05822926	ICA1;AC006042.6	ICA1;AC007128.1;AC007009.1	-0.619559	0.00019996
6	4570451	cg05728019	NQO2	RP1-90J20.11	-0.618887	0.00019996
11	2340441	cg02719634	SLC22A18AS	SLC22A18;SLC22A18AS	-0.618863	0.00019996
6	6370315	cg19516921	HLA-DRB5	HLA-DRB5	0.617996	0.00019996
6	6370315	cg02735423	HLA-DRB5	HLA-DRB5	-0.617034	0.00019996
22	7400537	cg16132339	GSTT1	DDTL;DDT	0.616703	0.00019996
6	4570451	cg13065507	NQO2	NQO2	-0.61534	0.00019996
10	1030278	cg09443153	PYROXD2	PYROXD2	-0.614777	0.00019996
22	7400537	cg02953382	GSTT1	AP000351.10	-0.609799	0.00019996
6	4570451	cg12761825	NQO2	NQO2	-0.60881	0.00019996
18	5690246	cg13924974	RP11-861E21.2;SPIRE1	SPIRE1	-0.607825	0.00019996
6	6370315	cg15568074	HLA-DRB5	HLA-DRB1	-0.604913	0.00019996
9	6270523	cg14301000	DBH	DBH	-0.604645	0.00019996
6	6370315	cg05383619	HLA-DRB5	HLA-DRB1	0.601213	0.00019996
3	3930008	cg17264618	RPL14	ENTPD3;ENTPD3-AS1	0.600587	0.00019996
22	7400537	cg01957799	GSTT1	GSTT1	-0.596385	0.00019996
19	7320377	cg14896559	C19orf77	C19orf77	0.595536	0.00019996
6	6370315	cg00211215	HLA-DRB5	HLA-DRB1	-0.59427	0.00019996
1	3890187	cg15468180	PRMT6	PRMT6	-0.593011	0.00019996
22	7400537	cg08219170	GSTT1	GSTT1	-0.592953	0.00019996
2	3180719	cg18490616	THNSL2	THNSL2	-0.588721	0.00019996
22	7400537	cg05380919	GSTT1	GSTT1	0.585818	0.00019996
19	7320377	cg03107987	C19orf77	C19orf77	0.585265	0.00019996
22	2360593	cg25703541	DDTL;DDT	AP000351.10	0.585237	0.00019996
6	6370315	cg24638099	HLA-DRB5	HLA-DRB6	0.584565	0.00019996
6	4570451	cg12584100	NQO2	RP1-90J20.11	-0.58448	0.00019996
3	3930008	cg17200465	RPL14	ENTPD3-AS1	0.583737	0.00019996
1	3890187	cg02990361	PRMT6	PRMT6	-0.583153	0.00019996
2	2630332	cg11811840	UGT1A7;UGT1A10;UGT1A6;UGT1A9;UGT1A8;UGT1A3;UGT1A5;UGT1A4;UGT1A1	UGT1A7;UGT1A6;UGT1A10;UGT1A9;UGT1A8;UGT1A3;UGT1A5;UGT1A4;UGT1A1	-0.581796	0.00019996
14	1410050	cg12126038	EGLN3;SPTSSA	RP11-671J11.1	-0.580199	0.00019996
1	1070762	cg13912858	PSRC1	SORT1	-0.575772	0.00019996
17	2140431	cg21971800	NXN	NXN	0.574412	0.00019996
13	2190707	cg14729962		DNAJC15	-0.573563	0.00019996
22	4490671	cg06002800	MIF	AP000350.4	-0.572648	0.00019996
22	7400537	cg24846343	GSTT1	DDTL	0.571984	0.00019996
3	3930008	cg24591563	RPL14	RPL14	0.570938	0.00019996
1	160019	cg18974926	SORT1	SORT1	-0.570122	0.00019996
2	3180719	cg07952391	THNSL2	THNSL2	-0.569486	0.00019996
10	1030278	cg26690318	PYROXD2	PYROXD2	-0.568561	0.00019996
1	1070762	cg24406116	PSRC1	SORT1	-0.567366	0.00019996
6	3450544	cg04374786	MLIP	MLIP;MLIP-AS1	-0.566809	0.00019996
2	2630332	cg03607648	UGT1A7;UGT1A10;UGT1A6;UGT1A9;UGT1A8;UGT1A3;UGT1A5;UGT1A4;UGT1A1	UGT1A7;UGT1A6;UGT1A10;UGT1A9;UGT1A8;UGT1A3;UGT1A5;UGT1A4;UGT1A1	-0.564661	0.00019996
1	4200543	cg26251270	GPX7	GPX7	-0.564244	0.00019996
22	7400537	cg01500431	GSTT1	GSTTP2	0.5637	0.00019996
22	7400537	cg01238044	GSTT1	GSTT1	-0.56223	0.00019996
7	7210377	cg23428445	GPR37	GPR37	-0.560767	0.00019996
6	6370315	cg19383211	HLA-DRB5	HLA-DRB6	0.5607	0.00019996
20	1850372	cg26267561	OXT	OXT	-0.55989	0.00019996
22	1820386	cg11706366	PARVB	PARVB	-0.559391	0.00019996
19	4900674	cg16363586	BST2	BST2	-0.559382	0.00019996
17	2140431	cg13417862	NXN	NXN	0.556337	0.00019996
7	4050121	cg25766425	ICA1;AC006042.6	ICA1	-0.556176	0.00019996
11	7050333	cg25227672	HEPACAM;HEPN1	HEPACAM	-0.556072	0.00019996
1	3890187	cg11070056	PRMT6	PRMT6	-0.555902	0.00019996
11	1450608	cg15843331	VWCE	VWCE	-0.55568	0.00019996
21	5080328	cg12502297	DOPEY2	DOPEY2	-0.552801	0.00019996
1	2640086	cg07234388	C1orf85;TMEM79	C1orf85;TMEM79	-0.550973	0.00019996
6	4570451	cg26725201	NQO2	NQO2	-0.55065	0.00019996
17	2140431	cg23768572	NXN	NXN	0.549665	0.00019996
1	160019	cg09131339	SORT1	SORT1	-0.547714	0.00019996
20	1850372	cg19592472	OXT	OXT	-0.546637	0.00019996
10	2260730	cg23659134	GSTO2	GSTO2	-0.543796	0.00019996
17	2140431	cg23090603	NXN	NXN	0.543616	0.00019996
22	7400537	cg15254640	GSTT1	GSTT1	-0.543613	0.00019996
20	1850372	cg01644611	OXT	OXT	-0.541173	0.00019996
17	2140431	cg09780231	NXN	NXN	0.539877	0.00019996
22	4490671	cg25703541	MIF	AP000351.10	0.538137	0.00019996
17	2140431	cg20633370	NXN	NXN	0.536652	0.00019996
19	5550743	cg02280912	CTD-2583A14.9;ZNF814	CTD-2583A14.9;ZNF814	-0.535739	0.00019996
21	1450451	cg12502297	DOPEY2	DOPEY2	-0.535283	0.00019996
19	5550743	cg15746696	CTD-2583A14.9;ZNF814	CTD-2583A14.9	-0.534881	0.00019996
1	1070762	cg10087399	PSRC1	SORT1	-0.534032	0.00019996
17	2140431	cg22173510	NXN	NXN	0.532237	0.00019996
13	2570041	cg09253679	WASF3	WASF3	0.532176	0.00019996
7	7210377	cg17152484	GPR37	GPR37	-0.531115	0.00019996
17	3310424	cg12793711	ACTG1	ACTG1	-0.530318	0.00019996
20	1850372	cg13285174	OXT	OXT	-0.529895	0.00019996
7	7210377	cg14311320	GPR37	GPR37	-0.528875	0.00019996
19	4900674	cg09993699	BST2	FAM125A;CTD-2521M24.9	-0.527007	0.00019996
9	3060750	cg09419670	PSMD5	RP11-27I1.2	-0.526374	0.00019996
20	1850372	cg13725599	OXT	OXT	-0.526274	0.00019996
19	5550743	cg27112264	CTD-2583A14.9;ZNF814	CTD-2583A14.9	-0.525675	0.00019996
6	6370315	cg06559318	HLA-DRB5	HLA-DRB6	0.525364	0.00019996
2	1980484	cg24936500	EFHD1	EFHD1	-0.525069	0.00019996
10	4480538	cg08780887	MBL2	MBL2	-0.524987	0.00019996
17	2140431	cg24774396	NXN	NXN	0.522976	0.00019996
4	2000669	cg05934276	ARHGAP10	ARHGAP10	0.52269	0.00019996
6	6370315	cg03607220	HLA-DRB5	HLA-DRB6	0.522358	0.00019996
6	4570451	cg11496630	NQO2	RP1-90J20.11	-0.522307	0.00019996
7	6040086	cg08287220	CYP3A7	CYP3A7	-0.52091	0.00019996
17	2140431	cg01976810	NXN	NXN	0.520451	0.00019996
18	5690246	cg26230516	RP11-861E21.2;SPIRE1	SPIRE1	-0.520347	0.00019996
16	1580561	cg26937772	MT1H	MT1H	-0.519812	0.00019996
22	7400537	cg09033563	GSTT1	AP000351.10	-0.519778	0.00019996
21	6510068	cg04765904	CRYAA	CRYAA	-0.519608	0.00019996
7	7210377	cg01667837	GPR37	GPR37	-0.519073	0.00019996
19	4900674	cg20092122	BST2	FAM125A;CTD-2521M24.9	-0.519	0.00019996
20	1850372	cg04731988	OXT	OXT	-0.51868	0.00019996
9	3060750	cg21717724	PSMD5	RP11-27I1.2;PSMD5	-0.518132	0.00019996
11	7050333	cg09763790	HEPACAM;HEPN1	HEPACAM	-0.517901	0.00019996
17	2140431	cg18618206	NXN	NXN	0.517357	0.00019996
19	160736	cg16474696	MRI1;CTB-5E10.3	CCDC130	-0.517238	0.00019996
22	2360593	cg06002800	DDTL;DDT	AP000350.4	-0.516806	0.00019996
17	6290612	cg08322244	SNORD118;TMEM107	VAMP2	-0.516493	0.00019996
1	1070762	cg17243654	PSRC1	CELSR2	-0.515242	0.00019996
17	3310424	cg09601800	ACTG1	ACTG1;RP13-766D20.2	-0.514926	0.00019996
6	6370315	cg24147543	HLA-DRB5	HLA-DRB1	0.51279	0.00019996
1	3610600	cg12179353	FAM151A;ACOT11;RP11-240D10.2	FAM151A;ACOT11;RP11-240D10.4	-0.512035	0.00019996
1	160019	cg00908766	SORT1	CELSR2	-0.511019	0.00019996
22	7400537	cg20064778	GSTT1	GSTT1	-0.509133	0.00019996
19	5550743	cg22299467	CTD-2583A14.9;ZNF814	CTD-2583A14.9;ZNF814	-0.508798	0.00019996
22	4490671	cg07205460	MIF	AP000350.10;MIF	-0.508436	0.00019996
19	160736	cg25755428	MRI1;CTB-5E10.3	CCDC130	-0.507861	0.00019996
22	2360593	cg12419862	DDTL;DDT	AP000351.10	0.507596	0.00019996
1	1070762	cg16988986	PSRC1	SORT1	-0.507529	0.00019996
1	4860152	cg22220722	PLA2G2A	PLA2G2A	-0.507277	0.00019996
12	4760097	cg02420617	RP11-923I11.6	RP11-923I11.4	0.507076	0.00019996
3	3930008	cg00091569	RPL14	ENTPD3-AS1	0.506872	0.00019996
12	7570646	cg08684991	RP11-434C1.1	PRB2	0.506635	0.00019996
19	7320377	cg04257377	C19orf77	C19orf77	0.505956	0.00019996
19	4900674	cg01254505	BST2	CTD-2521M24.9	-0.505953	0.00019996
19	770672	cg17741192	THOP1	THOP1	-0.505683	0.00019996
19	4900674	cg12090003	BST2	BST2	-0.505165	0.00019996
17	2140431	cg06604589	NXN	NXN	0.505074	0.00019996
11	7050333	cg06142324	HEPACAM;HEPN1	HEPACAM	-0.504679	0.00019996
1	4230500	cg14981637	SLC44A3	SLC44A3	-0.504569	0.00019996
7	4050121	cg20371765	ICA1;AC006042.6	ICA1;AC007128.1;AC007009.1	-0.504408	0.00019996
1	2640086	cg20302342	C1orf85;TMEM79	PAQR6	-0.503924	0.00019996
2	3180719	cg18302933	THNSL2	THNSL2	-0.503821	0.00019996
19	770672	cg00079169	THOP1	THOP1	-0.503602	0.00019996
19	5560370	cg16474696	MRI1;C19orf53	CCDC130	-0.503033	0.00019996
22	7400537	cg24336839	GSTT1	GSTT1	-0.502814	0.00019996
22	7400537	cg01744396	GSTT1	GSTT1	-0.500958	0.00019996
8	3800500	cg04145765	TRIM55	TRIM55	-0.500805	0.00019996
19	5550743	cg22510337	CTD-2583A14.9;ZNF814	CTD-2583A14.9;ZNF814	-0.499808	0.00019996
21	6510068	cg04098685	CRYAA	CRYAA	-0.49954	0.00019996
12	3520598	cg15409796	GPR162;U47924.11	CD4	-0.498393	0.00019996
22	4490671	cg01526210	MIF	AP000350.10;MIF	-0.498198	0.00019996
1	2640086	cg18973101	C1orf85;TMEM79	SMG5	-0.496996	0.00019996
10	7320041	cg02408538	CHST15	CHST15	-0.496951	0.00019996
12	4760097	cg09126859	RP11-923I11.6	RP11-923I11.5	-0.496881	0.00019996
20	1850372	cg16887334	OXT	OXT	-0.496555	0.00019996
3	3930008	cg09455208	RPL14	ENTPD3-AS1	0.496525	0.00019996
18	5690246	cg06204638	RP11-861E21.2;SPIRE1	SPIRE1	-0.49476	0.00019996
21	6510068	cg21549497	CRYAA	CRYAA	-0.49385	0.00019996
22	7400537	cg24238852	GSTT1	GSTT1	-0.493406	0.00019996
2	1980484	cg06842071	EFHD1	EFHD1	-0.49326	0.00019996
1	4860152	cg11037787	PLA2G2A	PLA2G2A	-0.492877	0.00019996
22	7400537	cg11478607	GSTT1	GSTT1	-0.491672	0.00019996
20	1850372	cg26955850	OXT	OXT	-0.491575	0.00019996
19	5560370	cg25755428	MRI1;C19orf53	CCDC130	-0.491182	0.00019996
13	2190707	cg09677945		DNAJC15	-0.491143	0.00019996
12	6900241	cg21745287	ABCB9	OGFOD2;ABCB9;RP11-197N18.2;ARL6IP4	0.490059	0.00019996
22	1820386	cg16741308	PARVB	PARVB	-0.488544	0.00019996
20	1850372	cg07747220	OXT	OXT	-0.488328	0.00019996
1	3710240	cg17243654	CELSR2	CELSR2	-0.488158	0.00019996
6	6370315	cg15982117	HLA-DRB5	HLA-DRB1	-0.487884	0.00019996
1	3710240	cg13912858	CELSR2	SORT1	-0.487753	0.00019996
22	1820386	cg06030166	PARVB	PARVB	-0.487236	0.00019996
17	3310424	cg19419581	ACTG1	ACTG1;RP13-766D20.2	-0.486774	0.00019996
1	2640086	cg01646665	C1orf85;TMEM79	SMG5	-0.486119	0.00019996
11	2360020	cg27386326	FADS1;FADS2	FADS1;FADS2	-0.485709	0.00019996
1	3710240	cg16988986	CELSR2	SORT1	-0.483326	0.00019996
21	6510068	cg03255630	CRYAA	CRYAA	-0.482569	0.00019996
8	3800392	cg05696706	GRINA;PARP10	PLEC	-0.482036	0.00019996
10	7320041	cg00955186	CHST15	CHST15	-0.481787	0.00019996
22	7400537	cg10546252	GSTT1	GSTT1	-0.481182	0.00019996
10	1030278	cg22752023	PYROXD2	PYROXD2	-0.480689	0.00019996
19	7320377	cg02415125	C19orf77	C19orf77	0.480384	0.00019996
1	3710240	cg24406116	CELSR2	SORT1	-0.479934	0.00019996
6	3440086	cg21280719	PEX6	RPL24P4	-0.479231	0.00019996
22	7400537	cg11060661	GSTT1	DDTL;DDT	0.479043	0.00019996
22	4490671	cg12137194	MIF	AP000350.10;MIF	-0.478535	0.00019996
12	3520598	cg03795245	GPR162;U47924.11	CD4	-0.477902	0.00019996
18	5690246	cg05490642	RP11-861E21.2;SPIRE1	AP005482.1	-0.476788	0.00019996
22	2360593	cg02953382	DDTL;DDT	AP000351.10	0.476234	0.00019996
9	2810372	cg07054895	SPAG8;NPR2	NPR2	-0.475836	0.00019996
16	1580561	cg09044708	MT1H	MT1G	-0.474111	0.00019996
22	1820386	cg16873414	PARVB	PARVB	0.472237	0.00019996
19	7400554	cg04687439	WDR18	WDR18	-0.472228	0.00019996
1	7200707	cg02993280	PRMT6	PRMT6	-0.471309	0.00019996
1	3710240	cg10087399	CELSR2	SORT1	-0.469964	0.00019996
13	2190707	cg19182537		DNAJC15	-0.469827	0.00019996
11	3520093	cg17969560	LTBP3	LTBP3	-0.469599	0.00019996
11	110291	cg14332815	LDHC	LDHA	-0.469578	0.00019996
22	2360593	cg05380919	DDTL;DDT	GSTT1	-0.4692	0.00019996
10	1030278	cg26618903	PYROXD2	PYROXD2	-0.469145	0.00019996
1	50672	cg03070194	GSTM1;GSTM2;RP4-735C1.4	GSTM2	0.468762	0.00019996
22	7400537	cg24330042	GSTT1	GSTT1	-0.468403	0.00019996
12	4560543	cg15684563	TSPAN8	TSPAN8	-0.468339	0.00019996
17	4640161	cg04861974	C17orf97		-0.467801	0.00019996
17	3520278	cg07436562	GALK1	GALK1;ITGB4	-0.467752	0.00019996
22	1820386	cg25257766	PARVB	PARVB	-0.467694	0.00019996
2	1980484	cg27508753	EFHD1	EFHD1	-0.467244	0.00019996
11	1450608	cg09676684	VWCE	VWCE	-0.466906	0.00019996
10	1030278	cg08397758	PYROXD2	PYROXD2	-0.465513	0.00019996
17	2640142	cg04861974	C17orf97		-0.464469	0.00019996
19	770672	cg23261097	THOP1	THOP1	-0.464125	0.00019996
14	1410050	cg18410685	EGLN3;SPTSSA	EGLN3	-0.464004	0.00019996
17	2140431	cg24101979	NXN	NXN	0.463687	0.00019996
17	2140431	cg18720687	NXN	NXN	0.463334	0.00019996
1	1070762	cg18974926	PSRC1	SORT1	-0.463219	0.00019996
8	3800392	cg15847845	GRINA;PARP10	PLEC	0.462549	0.00019996
17	2140431	cg23406352	NXN	NXN	0.462388	0.00019996
17	3310424	cg26857837	ACTG1	ACTG1	-0.462096	0.00019996
12	4560543	cg27304204	TSPAN8	TSPAN8	-0.46195	0.00019996
12	3520598	cg17805404	GPR162;U47924.11	CD4	-0.46188	0.00019996
10	7320041	cg23899168	CHST15	CHST15	-0.461615	0.00019996
1	7200707	cg14828511	PRMT6	PRMT6	-0.461463	0.00019996
17	3990403	cg15052447	MXRA7	MXRA7	0.461411	0.00019996
5	7650358	cg21583694	TGFBI	TGFBI	-0.460243	0.00019996
22	1820386	cg11553066	PARVB	PARVB	-0.459927	0.00019996
22	4490671	cg19307651	MIF	AP000350.10;MIF	-0.457496	0.00019996
9	4730170	cg13708974	PKN3	PKN3	-0.456966	0.00019996
8	6450725	cg00283535	ANXA13	ANXA13	-0.45651	0.00019996
11	6200017	cg24869272	POLR2L	TSPAN4	-0.456178	0.00019996
22	4490671	cg06534422	MIF	AP000350.10;MIF	-0.455202	0.00019996
6	3440086	cg10862848	PEX6	RPL24P4	-0.454648	0.00019996
8	60743	cg04145765	TRIM55	TRIM55	-0.454408	0.00019996
8	3800392	cg14598846	GRINA;PARP10	PLEC	0.454338	0.00019996
10	7320041	cg10637370	CHST15	CHST15	-0.454234	0.00019996
1	1070762	cg20930320	PSRC1	SORT1	-0.454033	0.00019996
22	4490671	cg20377673	MIF	AP000350.10;MIF	-0.453997	0.00019996
7	4050121	cg00507727	ICA1;AC006042.6	ICA1;AC007128.1;AC007009.1	-0.45365	0.00019996
1	3710240	cg20930320	CELSR2	SORT1	-0.4532	0.00019996
7	3710180	cg01874867	PON1	PON1	-0.452324	0.00019996
22	4490671	cg02953382	MIF	AP000351.10	0.450933	0.00019996
4	2650598	cg23442198	KLKB1;CYP4V2	CYP4V2	0.450662	0.00019996
17	2140431	cg10022165	NXN	NXN	0.450459	0.00019996
4	2650598	cg09526685	KLKB1;CYP4V2	CYP4V2	0.449963	0.00019996
7	4050121	cg20977170	ICA1;AC006042.6	ICA1;AC007128.1;AC007009.1	-0.449692	0.00019996
17	3390373	cg01841306	TIMM22	ABR	0.449305	0.00019996
21	1820703	cg21832243	PIGP	PIGP	0.449044	0.00019996
22	2360593	cg01500431	DDTL;DDT	GSTTP2	-0.448654	0.00019996
22	4070300	cg01641620	PANX2	PANX2	-0.448551	0.00019996
4	3930546	cg16785938	SLC2A9	SLC2A9	-0.44842	0.00019996
7	4050121	cg00030291	ICA1;AC006042.6	ICA1;AC007128.1;AC007009.1	-0.448198	0.00019996
3	2480170	cg04814784	VHL	AC034193.1	0.447726	0.00019996
22	4490671	cg02877808	MIF	AP000350.10;MIF	-0.447617	0.00019996
10	7320041	cg03284640	CHST15	CHST15	-0.447039	0.00019996
1	4200543	cg18087326	GPX7	GPX7	-0.447014	0.00019996
1	7550138	cg08911820	SYPL2	SYPL2	0.446987	0.00019996
7	4490458	cg01667837		GPR37	-0.44689	0.00019996
1	3780577	cg12179353	FAM151A;ACOT11	FAM151A;ACOT11;RP11-240D10.4	-0.446662	0.00019996
10	5220612	cg23960723	ECHDC3	ECHDC3	-0.446388	0.00019996
11	3290088	cg00595472	RP11-467L20.9;C11orf9	C11orf9	-0.446278	0.00019996
8	510291	cg27040700	DECR1	DECR1	-0.446035	0.00019996
3	3710075	cg07405771	SLC12A8	SLC12A8	-0.445998	0.00019996
17	3310424	cg12296532	ACTG1	ACTG1;RP13-766D20.2	-0.445426	0.00019996
17	6290612	cg06726167	SNORD118;TMEM107	SNORD118;TMEM107	-0.444775	0.00019996
22	4070300	cg26190233	PANX2	PANX2	-0.444404	0.00019996
8	3800392	cg06045337	GRINA;PARP10	PLEC	-0.444258	0.00019996
20	1850372	cg20245439	OXT	OXT	-0.44424	0.00019996
22	4490671	cg12419862	MIF	AP000351.10	0.443783	0.00019996
7	3710180	cg19678392	PON1	PON1	-0.443275	0.00019996
7	3710180	cg17330251	PON1	PON1	-0.44316	0.00019996
11	7050333	cg18987410	HEPACAM;HEPN1	HEPACAM	0.443154	0.00019996
10	1030278	cg03852570	PYROXD2	PYROXD2	-0.441821	0.00019996
10	5220612	cg14032732	ECHDC3	ECHDC3	-0.441578	0.00019996
11	1450608	cg01698298	VWCE	VWCE	-0.441164	0.00019996
21	6510068	cg05809947	CRYAA	CRYAA	-0.440467	0.00019996
11	1450608	cg26181939	VWCE	VWCE	-0.440412	0.00019996
21	1110349	cg00612595	YBEY	YBEY	0.440312	0.00019996
1	7150598	cg10807101	GSTM3;RP4-735C1.4	GSTM3;RP4-735C1.4	-0.439938	0.00019996
10	5220612	cg10543363	ECHDC3	ECHDC3	-0.439551	0.00019996
10	7320041	cg02906874	CHST15	CHST15	0.439411	0.00019996
3	3710075	cg06983508	SLC12A8	SLC12A8	-0.439034	0.00019996
2	1980484	cg05020252	EFHD1	EFHD1	-0.438918	0.00019996
17	2140431	cg05258102	NXN	NXN	-0.4389	0.00019996
21	1090112	cg09417038	YBEY	YBEY	0.438772	0.00019996
8	3800392	cg27082292	GRINA;PARP10	PLEC	-0.438684	0.00019996
10	7320041	cg00660608	CHST15	CHST15	-0.437717	0.00019996
8	4050717	cg14696926	MYOM2		0.437516	0.00019996
1	3890187	cg14828511	PRMT6	PRMT6	-0.437263	0.00019996
6	620544	cg13353717	HLA-DRB6	HLA-DQB1	-0.437026	0.00019996
22	4490671	cg01500431	MIF	GSTTP2	-0.436381	0.00019996
1	160019	cg23032129	SORT1	SORT1	-0.43622	0.00019996
6	6370315	cg22933800	HLA-DRB5	HLA-DQA1	0.436098	0.00019996
21	6510068	cg10707964	CRYAA	CRYAA	-0.435833	0.00019996
11	2360020	cg10515671	FADS1;FADS2	FADS1;FADS2	-0.435657	0.00019996
19	4900674	cg19528438	BST2	TMEM221;CTD-2521M24.10	0.435407	0.00019996
13	2570041	cg16579043	WASF3	WASF3	0.435131	0.00019996
17	2140431	cg05938633	NXN	NXN	0.435118	0.00019996
22	4490671	cg05380919	MIF	GSTT1	-0.4344	0.00019996
17	3360601	cg09695261	TMEM105	TMEM105	-0.433749	0.00019996
7	7210377	cg07392724	GPR37	GPR37	-0.433649	0.00019996
1	540544	cg14981176	FMO4	FMO4	-0.433503	0.00019996
17	2140431	cg14827391	NXN	NXN	0.432949	0.00019996
4	3930546	cg04597433	SLC2A9	SLC2A9	0.432544	0.00019996
19	7160148	cg10210624	ZNF329	ZNF329	-0.43249	0.00019996
10	6290168	cg12261786	AGAP11;C10orf116	RP11-96C23.8;MMRN2	-0.432039	0.00019996
12	2370438	cg08300930	A2M;A2M-AS1	A2M	-0.431915	0.00019996
6	620544	cg27107292	HLA-DRB6	HLA-DRB1	0.431711	0.00019996
11	7050333	cg20725239	HEPACAM;HEPN1	HEPACAM	-0.431327	0.00019996
17	2140431	cg25647823	NXN	NXN	0.430908	0.00019996
16	270129	cg10349874	TMEM8A	TMEM8A	0.430898	0.00019996
11	7050333	cg18877285	HEPACAM;HEPN1	HEPACAM	0.430244	0.00019996
14	5270148	cg18306861	PLEK2	PLEK2	-0.430187	0.00019996
12	7320561	cg16399664	OAS2;RP1-71H24.1	OAS2;RP1-71H24.1	-0.43001	0.00019996
10	5960168	cg00277334	FAM213A	FAM213A	0.429986	0.00019996
7	7210377	cg26278103	GPR37	GPR37	-0.429937	0.00019996
17	2140431	cg14487854	NXN	NXN	0.429834	0.00019996
7	7210377	cg02960853	GPR37	GPR37	-0.428729	0.00019996
17	4670458	cg15417365	RP11-112H10.4;SEPT4	SEPT4;RP11-112H10.4	-0.428714	0.00019996
11	3310278	cg23029851	ATHL1	ATHL1	-0.428264	0.00019996
8	4920040	cg01691696	GS1-24F4.2;DEFB1	GS1-24F4.2;DEFB1	-0.427987	0.00019996
2	7040546	cg12454169	LCLAT1	AC073255.1	0.42792	0.00019996
13	2570041	cg01778384	WASF3	WASF3	0.427816	0.00019996
17	2140431	cg05322931	NXN	NXN	0.427737	0.00019996
1	1070762	cg22076757	PSRC1	MYBPHL	-0.427101	0.00019996
9	4730170	cg07950002	PKN3	PKN3	-0.426879	0.00019996
10	5220612	cg11103390	ECHDC3	ECHDC3	-0.426822	0.00019996
19	3060605	cg21913888	PRRG2	NOSIP;PRRG2	-0.426755	0.00019996
11	7400053	cg06048910	SLC22A18	SLC22A18	-0.426554	0.00019996
21	6510068	cg21895314	CRYAA	CRYAA	-0.426463	0.00019996
11	7400053	cg24724917	SLC22A18	SLC22A18	-0.425431	0.00019996
22	4220091	cg08909806	TSPO	TSPO	-0.425264	0.00019996
7	7210377	cg00307737	GPR37	GPR37	-0.424801	0.00019996
14	6370612	cg18671554	CHURC1;CHURC1-FNTB	CHURC1-FNTB;RAB15	0.423688	0.00019996
10	5220612	cg07446677	ECHDC3	ECHDC3	-0.42366	0.00019996
6	1190754	cg03202060		HLA-DQB1	-0.423597	0.00019996
4	4780050	cg11956442	UGDH	UGDH-AS1	-0.42353	0.00019996
22	2360593	cg01585852	DDTL;DDT	AP000350.10	0.423253	0.00019996
6	5420687	cg12256206	DACT2	DACT2	-0.422976	0.00019996
10	7320041	cg15378605	CHST15	CHST15	0.422717	0.00019996
2	7040546	cg15652532	LCLAT1	AC073255.1	0.422069	0.00019996
22	2360593	cg01957799	DDTL;DDT	GSTT1	0.422024	0.00019996
11	110291	cg19767548	LDHC	LDHA	-0.421905	0.00019996
20	1430673	cg04428163	SDCBP2	SDCBP2	0.421522	0.00019996
17	3310424	cg06713261	ACTG1	ACTG1	-0.421427	0.00019996
17	3310424	cg02010342	ACTG1	ACTG1;RP13-766D20.2	-0.421333	0.00019996
2	1980484	cg02806452	EFHD1	EFHD1	-0.420746	0.00019996
7	7210377	cg23799901	GPR37	GPR37	-0.420594	0.00019996
7	4490458	cg14311320		GPR37	-0.420521	0.00019996
5	380070	cg21483461	ATG10;RPS23	ATG10;RPS23	0.420481	0.00019996
18	2710358	cg05915892	ENOSF1	ENOSF1	-0.420469	0.00019996
17	3310424	cg05488523	ACTG1	ACTG1;RP13-766D20.2	-0.420414	0.00019996
17	4670458	cg13853046	RP11-112H10.4;SEPT4	SEPT4;RP11-112H10.4	-0.420204	0.00019996
1	7150598	cg23645476	GSTM3;RP4-735C1.4	GSTM3;RP4-735C1.4	-0.420146	0.00019996
21	3460731	cg08949101	TCP10L	C21ORF59	-0.420119	0.00019996
17	1240300	cg07333510	ENO3	ENO3	-0.4199	0.00019996
1	6280019	cg20383686	NPHP4	KCNAB2	-0.419854	0.00019996
7	6660131	cg18753594	TSPAN13	TSPAN13	-0.419072	0.00019996
19	1990672	cg14780446	PLA2G4C	PLA2G4C;CTD-2265M8.2	0.418747	0.00019996
12	7320561	cg20870559	OAS2;RP1-71H24.1	OAS2;RP1-71H24.1	-0.418394	0.00019996
11	3310278	cg10261205	ATHL1	ATHL1	-0.41836	0.00019996
1	160019	cg23616212	SORT1	SORT1	-0.418096	0.00019996
10	5220612	cg00673251	ECHDC3	ECHDC3	-0.417995	0.00019996
22	2360593	cg01238044	DDTL;DDT	GSTT1	0.417925	0.00019996
10	5670706	cg03120475	FAM171A1	FAM171A1	-0.417393	0.00019996
21	6380187	cg09417038	YBEY	YBEY	0.417305	0.00019996
19	7400554	cg01380607	WDR18	WDR18	-0.41561	0.00019996
17	3360601	cg21591452	TMEM105	TMEM105	-0.415303	0.00019996
1	5090020	cg01646665	SMG5	SMG5	-0.415288	0.00019996
17	3360601	cg15913671	TMEM105	TMEM105	-0.415187	0.00019996
6	620544	cg08269402	HLA-DRB6	HLA-DRB1	0.414901	0.00019996
11	110291	cg07093428	LDHC	LDHA	-0.414786	0.00019996
21	1230047	cg01788910	CBS	CBS	-0.414658	0.00019996
1	4200543	cg22039898	GPX7	GPX7	0.414077	0.00019996
4	1070451	cg20173065	ANXA5	ANXA5	-0.414061	0.00019996
16	6510075	cg26989053	NTAN1;PDXDC1	NTAN1;PDXDC1	-0.414043	0.00019996
2	4480300	cg02192965	SLC3A1	SLC3A1	-0.413803	0.00019996
19	770672	cg02255983	THOP1	THOP1	-0.413742	0.00019996
17	2140431	cg10546890	NXN	NXN	0.413572	0.00019996
7	3710180	cg20119798	PON1	PON1	-0.413526	0.00019996
22	4490671	cg14740204	MIF	AP000350.10;MIF	-0.413264	0.00019996
17	2140431	cg21696636	NXN	NXN	0.413258	0.00019996
1	4200543	cg11953272	GPX7	GPX7	-0.413179	0.00019996
17	3360601	cg11758345	TMEM105	TMEM105	-0.413127	0.00019996
1	7200707	cg03874509	PRMT6	PRMT6	-0.412857	0.00019996
1	3780068	cg02251754	ATPIF1	ATPIF1	-0.412711	0.00019996
11	3360678	cg12129012	NRXN2	NRXN2	0.412574	0.00019996
15	4390360	cg02883230	PARP6	CELF6;PARP6	-0.412309	0.00019996
4	3420309	cg04755857	EVC;CRMP1	EVC	0.411989	0.00019996
8	4760538	cg20583945	ZC3H3	GSDMD	-0.41178	0.00019996
3	6130538	cg10636490	PFN2;ANKUB1	PFN2	-0.411484	0.00019996
19	5670139	cg16569309	AD000671.6;IGFLR1	AC002398.13;C19orf55	0.411113	0.00019996
17	2140431	cg18513062	NXN	NXN	0.410964	0.00019996
12	3710504	cg11871910	LYZ	LYZ	-0.410779	0.00019996
16	1940167	cg08479294	PDPR;RP11-296I10.3	PDPR;RP11-296I10.3	-0.410651	0.00019996
4	2650598	cg11969330	KLKB1;CYP4V2	CYP4V2	0.410298	0.00019996
21	1110349	cg12516959	YBEY	YBEY	0.410258	0.00019996
2	7050064	cg09861583	RAMP1	RAMP1	-0.410045	0.00019996
11	3310278	cg08961832	ATHL1	NLRP6	-0.409954	0.00019996
12	4560543	cg02965411	TSPAN8	TSPAN8	-0.409592	0.00019996
17	2140431	cg15019011	NXN	NXN	0.409333	0.00019996
7	4050121	cg05434957	ICA1;AC006042.6	ICA1	-0.409169	0.00019996
21	1110349	cg09417038	YBEY	YBEY	0.408813	0.00019996
1	3890187	cg02993280	PRMT6	PRMT6	-0.40878	0.00019996
6	620376	cg14018363	PPP1R11	HLA-A	0.408594	0.00019996
21	6510068	cg01162494	CRYAA	CRYAA	-0.407672	0.00019996
11	1450608	cg11072113	VWCE	VWCE	-0.407532	0.00019996
1	1660184	cg13876809	GPR88	GPR88	-0.406912	0.00019996
22	1820386	cg13429423	PARVB	PARVB	0.406607	0.00019996
15	1110576	cg15190747	BCL2L10	BCL2L10	-0.406148	0.00019996
15	1110576	cg03929531	BCL2L10	BCL2L10	-0.405868	0.00019996
6	2640369	cg22871253	EZR	EZR	-0.405789	0.00019996
21	6510068	cg05274953	CRYAA	CRYAA	-0.405436	0.00019996
17	2140431	cg02679012	NXN	NXN	0.405269	0.00019996
12	3710504	cg20891283	LYZ	LYZ	-0.405044	0.00019996
6	6370315	cg03202060	HLA-DRB5	HLA-DQB1	-0.404919	0.00019996
10	7320041	cg18085117	CHST15	CHST15	0.404849	0.00019996
6	6370315	cg15752756	HLA-DRB5	HLA-DQB1	-0.4048	0.00019996
10	7320041	cg26306435	CHST15	CHST15	0.404688	0.00019996
1	7150598	cg00297950	GSTM3;RP4-735C1.4	GSTM3;RP4-735C1.4	-0.403994	0.00019996
15	1410019	cg00370022		CYP1A1	-0.403991	0.00019996
2	4200674	cg17033080	IGFBP2	IGFBP2	-0.403979	0.00019996
7	7210377	cg06294279	GPR37	GPR37	0.403394	0.00019996
22	4490671	cg01957799	MIF	GSTT1	0.40337	0.00019996
7	2230431	cg25907594	IRF5	TNPO3	0.403251	0.00019996
7	870379	cg17372657	ZFAND2A	AC091729.9	0.403054	0.00019996
22	7400537	cg06002800	GSTT1	AP000350.4	0.401898	0.00019996
7	3710180	cg07404485	PON1	PON1	-0.401879	0.00019996
11	5360156	cg20566897	IFITM1;IFITM2	IFITM1;IFITM2	-0.401341	0.00019996
7	3710180	cg21856205	PON1	PON1	-0.400808	0.00019996
1	2640086	cg10096929	C1orf85;TMEM79	C1orf85;TMEM79	-0.400291	0.00019996
16	6220343	cg10399269	CACNA1H	CACNA1H	-0.399801	0.00019996
17	4290730	cg18749404	LGALS3BP	LGALS3BP	-0.399744	0.00019996
6	620544	cg03202060	HLA-DRB6	HLA-DQB1	-0.399655	0.00019996
21	6510068	cg11142362	CRYAA	CRYAA	-0.399461	0.00019996
20	6900196	cg04836214	KCNB1	KCNB1	-0.399272	0.00019996
16	3440754	cg08978665	IL32	IL32	-0.399092	0.00019996
22	4490671	cg01585852	MIF	AP000350.10	0.398454	0.00019996
16	5910112	cg08978665	IL32;U1	IL32	-0.397501	0.00019996
19	770672	cg05299479	THOP1	THOP1	-0.397398	0.00019996
5	2760068	cg16336872	EXOC3;CTD-2228K2.5	AHRR	-0.39737	0.00019996
11	6200017	cg00423364	POLR2L	TSPAN4	-0.397024	0.00019996
22	4490671	cg01238044	MIF	GSTT1	0.396944	0.00019996
10	7320041	cg11803859	CHST15	CHST15	0.396695	0.00019996
22	1820386	cg25353896	PARVB	PARVB	0.396503	0.00019996
21	1010168	cg01103827	PSMG1	PSMG1	-0.396312	0.00019996
14	6370612	cg10534904	CHURC1;CHURC1-FNTB	CHURC1-FNTB;RAB15	0.396099	0.00019996
20	4040176	cg00940514	LAMA5	RP11-157P1.4;ADRM1	-0.396062	0.00019996
6	6370315	cg10632894	HLA-DRB5	HLA-DRB1	-0.396056	0.00019996
2	4180411	cg04218124	VIL1	VIL1	-0.395311	0.00019996
1	2640086	cg08469215	C1orf85;TMEM79	C1orf85;TMEM79	-0.395298	0.00019996
19	6400022	cg26623753	ACTN4;CAPN12	CAPN12	-0.395092	0.00019996
7	7210377	cg15443791	GPR37	GPR37	-0.394803	0.00019996
8	1030184	cg00283535	ANXA13	ANXA13	-0.394702	0.00019996
2	7050064	cg04365102	RAMP1	RAMP1	-0.39469	0.00019996
4	3930546	cg03045635	SLC2A9	SLC2A9	0.394498	0.00019996
7	3710180	cg04155289	PON1	PON1	-0.39445	0.00019996
16	430202	cg26783727	NOL3	NOL3	-0.394437	0.00019996
6	1240487	cg00563771	LYRM4	LYRM4	0.394343	0.00019996
11	5360156	cg11694510	IFITM1;IFITM2	IFITM2	-0.394179	0.00019996
1	3710240	cg22076757	CELSR2	MYBPHL	-0.393576	0.00019996
11	5360156	cg09026253	IFITM1;IFITM2	IFITM2	-0.392709	0.00019996
21	3460731	cg09247736	TCP10L	C21ORF59	-0.392016	0.00019996
11	5890487	cg27081634	TPCN2	MRGPRF	0.391763	0.00019996
22	1820386	cg08271031	PARVB	PARVB	0.391739	0.00019996
5	380070	cg15871215	ATG10;RPS23	ATG10	0.390802	0.00019996
7	4050121	cg03411270	ICA1;AC006042.6	ICA1	-0.389855	0.00019996
11	3310278	cg14039301	ATHL1	ATHL1	0.389311	0.00019996
22	2360593	cg07205460	DDTL;DDT	AP000350.10;MIF	-0.389223	0.00019996
2	7040546	cg17749961	LCLAT1	AC073255.1	0.389122	0.00019996
7	3830047	cg01601712	LRRC61	ACTR3C	-0.389043	0.00019996
5	6100768	cg20541456	CYFIP2;CTB-109A12.1	CYFIP2	-0.388632	0.00019996
22	4220091	cg00343092	TSPO	TSPO	-0.388547	0.00019996
17	3400408	cg13092355	NT5C3L	KLHL10	-0.388219	0.00019996
3	1260497	cg04381957	OXNAD1;RFTN1	RFTN1	-0.388155	0.00019996
11	5360156	cg01971407	IFITM1;IFITM2	IFITM1;IFITM2	-0.388146	0.00019996
1	2650164	cg16398581	FGGY	FGGY	-0.387857	0.00019996
11	3310278	cg07314988	ATHL1	ATHL1	-0.387674	0.00019996
21	4880168	cg13242092	PTTG1IP	PTTG1IP	0.387224	0.00019996
11	7400053	cg06495763	SLC22A18	SLC22A18	-0.387193	0.00019996
7	3710180	cg04871131	PON1	PON1	-0.386603	0.00019996
10	7320041	cg03084724	CHST15	CHST15	-0.38649	0.00019996
10	5670706	cg14561934	FAM171A1	FAM171A1	-0.386101	0.00019996
1	4860152	cg17988830	PLA2G2A	PLA2G2A	-0.385836	0.00019996
4	2230433	cg04069927	TMEM154	TMEM154	-0.385292	0.00019996
21	1090112	cg12516959	YBEY	YBEY	0.38517	0.00019996
12	2370438	cg19678730	A2M;A2M-AS1	RP11-436I9.5;AC007436.1	0.384765	0.00019996
11	3400397	cg11742103	EML3	EML3	0.384482	0.00019996
21	1090112	cg00815214	YBEY	YBEY	0.384385	0.00019996
22	2360593	cg08219170	DDTL;DDT	GSTT1	0.384248	0.00019996
5	3520273	cg15874031		NHP2	0.3842	0.00019996
3	3710075	cg18253113	SLC12A8	SLC12A8	-0.383953	0.00019996
14	3440491	cg20583141	GALC	GALC	-0.383746	0.00019996
6	3310474	cg05412957	SLC17A4	SCGN	0.382131	0.00019996
1	4070048	cg13355874	NPHP4	NPHP4	-0.381972	0.00019996
16	2320554	cg26466773	TAF1C;DNAAF1	TAF1C;DNAAF1	0.381312	0.00019996
1	4730204	cg26009555	FCRLB	FCRLB	-0.38119	0.00019996
6	6370315	cg09312897	HLA-DRB5	HLA-DQB1	0.38116	0.00019996
3	1850482	cg20224111	TNK2	TNK2	-0.381145	0.00019996
11	5360156	cg10552523	IFITM1;IFITM2	IFITM1;IFITM2	-0.38113	0.00019996
17	3990403	cg13533061	MXRA7	JMJD6	-0.380883	0.00019996
9	6270523	cg21181594	DBH	LL09NC01-254D11.1	-0.379471	0.00019996
2	2630332	cg19146119	UGT1A7;UGT1A10;UGT1A6;UGT1A9;UGT1A8;UGT1A3;UGT1A5;UGT1A4;UGT1A1	UGT1A7;UGT1A6;UGT1A10;UGT1A9;UGT1A8;UGT1A3;UGT1A5;UGT1A4	-0.379392	0.00019996
19	7160148	cg12792011	ZNF329	ZNF329	-0.37921	0.00019996
4	3930546	cg21795255	SLC2A9	SLC2A9;RP11-448G15.1	0.3791	0.00019996
22	7400537	cg22666875	GSTT1	MTND1P13;EIF4EBP1P2	0.378492	0.00019996
19	1050754	cg13554818	PHLDB3	PHLDB3	0.378422	0.00019996
1	3610609	cg13896328	PTPRU	PTPRU	-0.377673	0.00019996
20	1850372	cg12099952	OXT	OXT	-0.377646	0.00019996
22	1820386	cg06427611	PARVB	PARVB	0.377342	0.00019996
13	2570041	cg22291153	WASF3	WASF3	0.376654	0.00019996
3	5700735	cg08122652	PARP9	PARP9	-0.376037	0.00019996
7	7210377	cg10503827	GPR37	GPR37	-0.375973	0.00019996
22	1820386	cg09080522	PARVB	PARVB	0.375741	0.00019996
12	7320561	cg19371652	OAS2;RP1-71H24.1	RP1-71H24.1	-0.375127	0.00019996
7	6180088	cg05438183	ATP6V0E2-AS1;ATP6V0E2	ATP6V0E2	-0.375014	0.00019996
3	1850482	cg27418204	TNK2	TNK2	-0.374841	0.00019996
1	7150598	cg23472215	GSTM3;RP4-735C1.4	GSTM3;RP4-735C1.4	-0.374801	0.00019996
20	6900196	cg20912978	KCNB1	KCNB1	-0.374655	0.00019996
7	7210377	cg13899132	GPR37	U6	0.374442	0.00019996
13	2570041	cg09185773	WASF3	WASF3	-0.374144	0.00019996
3	3710075	cg12788878	SLC12A8	SLC12A8	0.37321	0.00019996
7	4490458	cg17152484		GPR37	-0.37213	0.00019996
11	2360020	cg16213375	FADS1;FADS2	FADS1;FADS2	-0.371488	0.00019996
6	5490414	cg21119074	MBOAT1	MBOAT1	-0.371032	0.00019996
21	6510068	cg10196650	CRYAA	CRYAA	-0.370974	0.00019996
19	4050719	cg07962143	ZNF71	ZNF71	0.370444	0.00019996
19	290309	cg09993699	FAM125A	FAM125A;CTD-2521M24.9	-0.369468	0.00019996
9	3060750	cg09833538	PSMD5	RP11-27I1.2	-0.369048	0.00019996
6	620544	cg15752756	HLA-DRB6	HLA-DQB1	-0.368613	0.00019996
3	6250382	cg06541857	ANAPC13	ANAPC13	-0.368336	0.00019996
1	3450070	cg04637372	PLA2G2C	VWA5B1	-0.367101	0.00019996
6	1190754	cg02735423		HLA-DRB5	-0.367013	0.00019996
4	3930546	cg26296488	SLC2A9	SLC2A9	0.366985	0.00019996
21	6510068	cg03539747	CRYAA	CRYAA	-0.365653	0.00019996
4	1110300	cg04069927	TMEM154	TMEM154	-0.365239	0.00019996
22	1820386	cg04134965	PARVB	PARVB	0.365166	0.00019996
12	4560543	cg21758446	TSPAN8	TSPAN8	0.364369	0.00019996
7	4490458	cg23428445		GPR37	-0.363751	0.00019996
12	3710504	cg16408865	LYZ	LYZ	-0.361643	0.00019996
6	1190754	cg13353717		HLA-DQB1	-0.359014	0.00019996
11	1660300	cg03493520	PRCP	PRCP	0.35878	0.00019996
6	3400438	cg02979711	HLA-A	HCG4P7	0.352664	0.00019996
18	5270519	cg15783800	ALPK2	ALPK2	-0.350541	0.00019996
12	4560543	cg04830629	TSPAN8	TSPAN8	-0.350504	0.00019996
6	6130707	cg26099432		RIMS1	0.349774	0.00019996
6	780600	cg11187245	HCP5	HLA-B	-0.346546	0.00019996
14	3440491	cg04052570	GALC	GALC	0.340589	0.00019996
12	4560543	cg04950931	TSPAN8	TSPAN8	-0.334412	0.00019996
6	3440086	cg04706597	PEX6	RPL24P4	-0.428002	0.00039992
16	1580561	cg02590366	MT1H	MT1G	-0.418643	0.00039992
17	3310424	cg14316944	ACTG1	ACTG1;RP13-766D20.2	-0.409644	0.00039992
1	4730739	cg13092108	RPS6KA1	RPS6KA1	-0.40783	0.00039992
4	2650598	cg02012338	KLKB1;CYP4V2	CYP4V2	0.405619	0.00039992
6	3440086	cg07604616	PEX6	RPL24P4	-0.405415	0.00039992
1	5090020	cg18973101	SMG5	SMG5	-0.404216	0.00039992
3	2480170	cg24092914	VHL	VHL	0.403942	0.00039992
17	2140431	cg13894087	NXN	NXN	0.401755	0.00039992
17	3800053	cg01479396	SHBG	SHBG;SAT2	-0.400927	0.00039992
17	3360601	cg22532155	TMEM105	TMEM105	-0.400824	0.00039992
6	10066	cg11876177	SLC17A3	SLC17A3	-0.399448	0.00039992
7	2900504	cg24921614	GET4;SUN1	GET4;SUN1	-0.398104	0.00039992
8	6650348	cg19726712	LAPTM4B	LAPTM4B	-0.396896	0.00039992
7	870379	cg16145915	ZFAND2A	ZFAND2A	0.396302	0.00039992
22	3130598	cg06575723	RRP7A	Z93241.1	0.39605	0.00039992
15	1110576	cg04519487	BCL2L10	BCL2L10	-0.394778	0.00039992
17	3520278	cg19302996	GALK1	H3F3B	-0.394739	0.00039992
17	2140431	cg07935748	NXN	NXN	0.393948	0.00039992
11	3310376	cg27640302	TIMM10	TIMM10	-0.391149	0.00039992
13	6480746	cg02898500	PROZ	PROZ	-0.390875	0.00039992
19	5550278	cg13981319	ICAM3	ICAM3	-0.390233	0.00039992
11	7050333	cg06142621	HEPACAM;HEPN1	HEPACAM	-0.389399	0.00039992
8	6650348	cg19357416	LAPTM4B	LAPTM4B	-0.389089	0.00039992
16	430202	cg05178604	NOL3	TRADD	-0.388721	0.00039992
20	3120678	cg01743841	CHRNA4	RP11-261N11.8;CHRNA4	0.386609	0.00039992
15	5900575	cg10586317	CD276	CD276	-0.3865	0.00039992
12	3460520	cg10512292	CCND2	RP11-264F23.4;RP11-264F23.3	0.383034	0.00039992
11	4670424	cg23033691	MRPL11	RP11-867G23.10	-0.382164	0.00039992
21	1690066	cg22862003	MX1	MX1	-0.381403	0.00039992
7	3420452	cg18753594	TSPAN13	TSPAN13	-0.380454	0.00039992
11	3310278	cg06328831	ATHL1	NLRP6	-0.379286	0.00039992
19	2710431	cg13782532	GTPBP3	OCEL1	0.378556	0.00039992
11	110291	cg07415359	LDHC	LDHC	-0.37806	0.00039992
22	2360593	cg01526210	DDTL;DDT	AP000350.10;MIF	-0.377692	0.00039992
21	1690066	cg21549285	MX1	MX1	-0.377199	0.00039992
14	6620291	cg13105904	CBLN3	CBLN3;KHNYN	-0.376505	0.00039992
11	7210672	cg06905862	OR2AG1	RP11-732A19.9	-0.376161	0.00039992
21	1690066	cg26312951	MX1	MX1	-0.37478	0.00039992
9	510136	cg13883553	SIGMAR1	FAM219A	0.37447	0.00039992
6	2260767	cg26500144	CPNE5;PI16	CDKN1A;PI16	0.374442	0.00039992
3	3400095	cg06392589	IL20RB	IL20RB	-0.374187	0.00039992
2	2350563	cg20814026	MPHOSPH10	AC007040.11;ANKRD53	0.374086	0.00039992
1	540681	cg26230275	S100A10	S100A10	-0.373657	0.00039992
22	4490671	cg08219170	MIF	GSTT1	0.372093	0.00039992
11	110291	cg05740244	LDHC	LDHC	-0.371658	0.00039992
12	6860278	cg14760797	NINJ2	RP11-218M22.1;NINJ2	-0.371236	0.00039992
1	50672	cg02337836	GSTM1;GSTM2;RP4-735C1.4	GSTM4	0.371004	0.00039992
11	110291	cg14259717	LDHC	LDHA	-0.370009	0.00039992
16	5570615	cg27261665	FTSJD1	HYDIN	0.369523	0.00039992
15	4120689	cg06330618	FES	FES	-0.368634	0.00039992
8	5810746	cg18331249	MATN2;RPL30	LAPTM4B	-0.367058	0.00039992
16	5570615	cg02293437	FTSJD1	HYDIN	0.366754	0.00039992
1	6020327	cg24641737	DENND2D	DENND2D	-0.365525	0.00039992
10	5220612	cg05991820	ECHDC3	ECHDC3	-0.365379	0.00039992
21	5080328	cg26205217	DOPEY2	DOPEY2	-0.362838	0.00039992
16	5570615	cg05827944	FTSJD1	HYDIN	0.360353	0.00039992
1	6280019	cg20414505	NPHP4	KCNAB2	0.360054	0.00039992
12	7320561	cg12560128	OAS2;RP1-71H24.1	RP1-71H24.1	-0.359461	0.00039992
11	540368	cg24769381	GAB2	GAB2;RP11-452H21.1	-0.359452	0.00039992
15	1110576	cg14540387	BCL2L10	BCL2L10	-0.358865	0.00039992
16	5570615	cg09918510	FTSJD1	HYDIN	0.358341	0.00039992
15	1110576	cg03151554	BCL2L10	BCL2L10	-0.354569	0.00039992
5	4260309	cg10629165	MAST4	MAST4	0.349807	0.00039992
5	4640091	cg20740845	AC091969.1	AC091969.1	0.348989	0.00039992
21	5490470	cg16785077	MX2	MX2	-0.345228	0.00039992
14	7320239	cg26086527	NPAS3	NPAS3	0.343817	0.00039992
2	450424	cg26960322	CXCR7	CXCR7	-0.343543	0.00039992
1	3890187	cg03874509	PRMT6	PRMT6	-0.343321	0.00039992
6	5490414	cg04369491	MBOAT1	MBOAT1	-0.331081	0.00039992
17	3360601	cg25555068	TMEM105	TMEM105	-0.396452	0.00059988
20	7200020	cg21578195	PTK6	PTK6	-0.395518	0.00059988
12	3520598	cg08349804	GPR162;U47924.11	CD4	-0.393494	0.00059988
1	7550138	cg11161837	SYPL2	SYPL2	-0.391386	0.00059988
21	5290132	cg00714531	COL18A1;SLC19A1	SLC19A1	0.389624	0.00059988
17	3360601	cg21735384	TMEM105	TMEM105	-0.387126	0.00059988
15	1820035	cg25498107	ZFYVE19	ZFYVE19	-0.385864	0.00059988
1	7550138	cg21079113	SYPL2	SYPL2	-0.384446	0.00059988
11	2340441	cg24724917	SLC22A18AS	SLC22A18	-0.384437	0.00059988
15	3800524	cg01035422	PLIN1	PEX11A;PLIN1	-0.383466	0.00059988
7	2900504	cg09261403	GET4;SUN1	GET4;SUN1	-0.382706	0.00059988
1	160019	cg09502502	SORT1	PSRC1	-0.38154	0.00059988
9	4780040	cg13741304	MRPL41	ARRDC1	-0.378805	0.00059988
17	4280661	cg04300873	TMUB2	ASB16-AS1;ASB16;CTB-175E5.4	0.376995	0.00059988
3	540100	cg20603260	TCTA	C3orf62	0.376898	0.00059988
8	4610670	cg07170045	EPB49	FGF17	-0.376636	0.00059988
11	2340441	cg06495763	SLC22A18AS	SLC22A18	-0.37586	0.00059988
17	6940433	cg05891054	STAT5B	STAT5B	-0.375127	0.00059988
11	3310278	cg10411146	ATHL1	ATHL1	-0.374421	0.00059988
11	2340441	cg06048910	SLC22A18AS	SLC22A18	-0.374266	0.00059988
11	3400397	cg13298116	EML3	EML3	0.372897	0.00059988
1	2140450	cg24927323		NPHP4	0.371546	0.00059988
19	7160148	cg24884572	ZNF329	ZNF329	-0.371287	0.00059988
8	4610670	cg14706739	EPB49	EPB49	-0.370587	0.00059988
8	4610670	cg16678564	EPB49	EPB49	-0.370417	0.00059988
3	3710343	cg04865290	ITIH4	TMEM110-MUSTN1;TMEM110	0.368993	0.00059988
21	6380187	cg12516959	YBEY	YBEY	0.367067	0.00059988
1	990100	cg12910806	TFB2M	TFB2M	-0.362391	0.00059988
7	5290348	cg26179590	SGCE	SGCE	-0.360827	0.00059988
10	6290168	cg18602114	AGAP11;C10orf116	AGAP11;RP11-96C23.8;C10orf116;MMRN2	-0.360468	0.00059988
19	3130196	cg02402024	KCTD15	Metazoa_SRP	0.360243	0.00059988
4	3930546	cg11266682	SLC2A9	SLC2A9	-0.359991	0.00059988
3	3400095	cg22746584	IL20RB	IL20RB	-0.359759	0.00059988
12	6860278	cg19697239	NINJ2	RP11-218M22.1;NINJ2	-0.359589	0.00059988
22	6860753	cg08909806	TSPO	TSPO	-0.35912	0.00059988
3	3930008	cg12433782	RPL14	ENTPD3-AS1	0.359023	0.00059988
1	6020327	cg00619207	DENND2D	CHI3L2;DENND2D	-0.358558	0.00059988
21	6510068	cg01779270	CRYAA	CRYAA	-0.35661	0.00059988
1	7160400	cg16553119	MGST3	RP11-306I1.2	-0.355819	0.00059988
11	4250059	cg03510310	HRASLS2	HRASLS2	-0.352597	0.00059988
14	2680164	cg14092571	NRDE2	NRDE2	-0.352536	0.00059988
10	5550452	cg18507365	KCNMA1	KCNMA1	0.352363	0.00059988
1	4230500	cg20059151	SLC44A3	SLC44A3	-0.349865	0.00059988
1	6290400	cg07786657	CD247	CD247	-0.349664	0.00059988
8	5810746	cg16016960	MATN2;RPL30	MATN2	-0.349613	0.00059988
4	2510093	cg17701100	YIPF7	YIPF7	0.349491	0.00059988
1	7200707	cg14671364	PRMT6	PRMT6	-0.349476	0.00059988
13	2570041	cg08453926	WASF3	WASF3	-0.348447	0.00059988
18	6350164	cg05629781	DTNA	DTNA	0.348149	0.00059988
1	5270494	cg03593336		RP5-896L10.1	0.346147	0.00059988
5	3520020	cg03398461	CYFIP2;CTB-109A12.1	CTC-248O19.1	-0.346044	0.00059988
4	160703	cg26018901	NIPAL1	CORIN	0.343363	0.00059988
9	2850010	cg14080475	AKNA	AKNA	-0.341897	0.00059988
15	2650379	cg03884132	GREM1	RP11-758N13.1	0.340762	0.00059988
1	3780068	cg07424927	ATPIF1	DNAJC8	-0.336548	0.00059988
10	5340129	cg19648686	AKR1C2		-0.33642	0.00059988
15	2650379	cg09656020	GREM1	RP11-758N13.1	0.335693	0.00059988
8	3610577	cg01003803		FGF20	-0.334628	0.00059988
6	1190754	cg15752756		HLA-DQB1	-0.333247	0.00059988
17	2140431	cg08520443	NXN	NXN	0.389372	0.00079984
17	2140431	cg20403644	NXN	NXN	0.388036	0.00079984
17	1570086	cg24481782	B3GNTL1	TBCD	-0.386278	0.00079984
17	3360601	cg23514211	TMEM105	TMEM105	-0.384574	0.00079984
17	2140431	cg08031967	NXN	NXN	0.382286	0.00079984
17	5050520	cg02621540	SPATA20	SPATA20	-0.379721	0.00079984
6	5420687	cg05070558	DACT2	DACT2	-0.375404	0.00079984
17	5050520	cg09827751	SPATA20	MYCBPAP	-0.375373	0.00079984
6	5420687	cg12421834	DACT2	DACT2	-0.374275	0.00079984
11	5360156	cg06632214	IFITM1;IFITM2	IFITM1;IFITM2	-0.370922	0.00079984
1	1660184	cg06223162	GPR88	GPR88	-0.367496	0.00079984
1	5130497	cg08477332	S100A13	S100A14	0.367481	0.00079984
8	4040750	cg02583091	SLC39A4	SLC39A4	-0.367341	0.00079984
21	1110349	cg00815214	YBEY	YBEY	0.367122	0.00079984
1	2640086	cg21003380	C1orf85;TMEM79	C1orf85;TMEM79	-0.363094	0.00079984
1	50672	cg00515905	GSTM1;GSTM2;RP4-735C1.4	RP4-735C1.4;EPS8L3	-0.360118	0.00079984
3	540100	cg11098493	TCTA	C3orf62	0.359546	0.00079984
14	6620291	cg08016929	CBLN3	CBLN3	-0.358996	0.00079984
11	7050333	cg23530543	HEPACAM;HEPN1	HEPN1	-0.358573	0.00079984
1	50672	cg12389397	GSTM1;GSTM2;RP4-735C1.4	RP4-735C1.4	-0.35853	0.00079984
2	780224	cg24429037	NEU4	AC114730.3;NEU4	-0.358518	0.00079984
12	4760097	cg20077028	RP11-923I11.6	RP11-923I11.1	-0.35846	0.00079984
19	580475	cg05275229	OLFM2	OLFM2	0.357633	0.00079984
10	6370441	cg06517429	CASP7	CASP7	-0.357538	0.00079984
15	4390360	cg10132157	PARP6	CELF6;PARP6	-0.357313	0.00079984
1	50672	cg26155492	GSTM1;GSTM2;RP4-735C1.4	RP5-1160K1.8	0.357243	0.00079984
10	7320041	cg20197123	CHST15	CHST15	0.356832	0.00079984
12	1440220	cg19771748		RP11-497G19.1	-0.356078	0.00079984
6	6580612	cg12070911	NUP43	RAET1E	-0.355332	0.00079984
10	7320041	cg07790279	CHST15	CHST15	0.354903	0.00079984
21	1690066	cg16785077	MX1	MX2	-0.353811	0.00079984
16	110041	cg02443658	RABEP2	RP11-264B17.3;RP11-264B17.4;SPNS1	0.351231	0.00079984
15	4390360	cg27337534	PARP6	CELF6	-0.349643	0.00079984
15	4390360	cg25274052	PARP6	CELF6;PARP6	-0.348222	0.00079984
22	540403	cg26253663	LRP5L	LRP5L	-0.345822	0.00079984
13	990020	cg09774198	N4BP2L2	PDS5B	-0.345213	0.00079984
8	3800500	cg23322523	TRIM55	AC084082.3	-0.343847	0.00079984
3	20037	cg00059161	SLITRK3	SLITRK3	0.338158	0.00079984
21	6220300	cg11644478	HMGN1	PSMG1	-0.337476	0.00079984
3	3710075	cg14391622	SLC12A8	SLC12A8	-0.334966	0.00079984
7	4490458	cg10503827		GPR37	-0.332267	0.00079984
1	3890187	cg14671364	PRMT6	PRMT6	-0.33179	0.00079984
1	6860315	cg08454015	CHRM3	CHRM3	-0.331756	0.00079984
7	7210377	cg09458673	GPR37	GPR37	-0.326983	0.00079984
7	1050079	cg01173941	TPK1	TPK1	0.32694	0.00079984
2	4180431	cg10366439	LINC00116	LINC00116	-0.326831	0.00079984
12	2140288	cg04473902	PLBD1	RP11-695J4.2	-0.326216	0.00079984
12	2140288	cg25642234	PLBD1	PLBD1;RP11-695J4.2	-0.325151	0.00079984
9	3130139	cg08909157	C9orf66	C9orf66;DOCK8	-0.290759	0.00079984
16	650563	cg05041351	FAHD1	MEIOB	0.397328	0.0009998
11	6200017	cg06179011	POLR2L	TSPAN4	0.37834	0.0009998
5	60364	cg12396306	PCDHGB1;PCDHGA7;PCDHGA6;PCDHGA5;PCDHGB3;PCDHGA4;PCDHGB2;PCDHGA3;PCDHGA2;PCDHGA1;PCDHGB4	PCDHB14	-0.378105	0.0009998
17	6110435	cg07333510	ENO3	ENO3	-0.378072	0.0009998
17	3310424	cg19825371	ACTG1		-0.378008	0.0009998
12	3520598	cg20093940	GPR162;U47924.11	CD4	-0.37788	0.0009998
17	2140431	cg25050975	NXN	NXN	0.376423	0.0009998
3	4830328	cg08207895	CYB561D2	CYB561D2	-0.375513	0.0009998
20	7200020	cg14010720	PTK6	PTK6	-0.370886	0.0009998
8	3800392	cg07980830	GRINA;PARP10	PARP10	-0.368336	0.0009998
5	3610735	cg14126493	F12	F12;GRK6	0.367764	0.0009998
10	870301	cg03922381	HKDC1;RP11-227H15.5	RP11-227H15.4	-0.365047	0.0009998
1	3710240	cg18974926	CELSR2	SORT1	-0.363368	0.0009998
8	4280600	cg00450029	ERICH1	ERICH1	0.3609	0.0009998
4	5130600	cg06822120	WHSC1	NAT8L	-0.359443	0.0009998
11	3310278	cg18016138	ATHL1	NLRP6	-0.359312	0.0009998
1	6860022	cg15553852	CRP	CRP	-0.357429	0.0009998
19	1050754	cg02247591	PHLDB3	PHLDB3	0.356291	0.0009998
1	1440564	cg12459932	RUNX3	RUNX3	-0.354277	0.0009998
1	4200601	cg09255142	TMEM48	GLIS1	-0.353041	0.0009998
7	2490484	cg23597162	CREB5	JAZF1	0.35219	0.0009998
19	7610433	cg01358551	SLC1A5;FKRP	AP2S1	-0.351505	0.0009998
5	1820360	cg23248424	MAPK9	GFPT2	-0.350638	0.0009998
1	630086	cg19254906	CCDC23	C1orf50	-0.34964	0.0009998
3	6250382	cg15484384	ANAPC13	ANAPC13	-0.349053	0.0009998
19	6650273	cg18449879	CYP4F2	CYP4F11	0.347863	0.0009998
3	4210465	cg01945223	CD86	CASR	-0.346363	0.0009998
12	3710504	cg09939079	LYZ	LYZ	-0.344221	0.0009998
2	4860114	cg26960322	CXCR7	CXCR7	-0.341885	0.0009998
13	2570041	cg14626375	WASF3	WASF3	-0.340865	0.0009998
1	6370386	cg12461487	RGS7	RP11-80B9.1	0.337543	0.0009998
1	7200707	cg00944433	PRMT6	PRMT6	-0.336378	0.0009998
7	5810450	cg12876866	PION	PION	-0.332258	0.0009998
1	2190333	cg08454015	CHRM3	CHRM3	-0.327488	0.0009998
6	1190754	cg09312897		HLA-DQB1	0.327095	0.0009998
12	4060332	cg08806558	IGF1	IGF1	-0.325754	0.0009998
6	1190754	cg00211215		HLA-DRB1	-0.322805	0.0009998
6	3440086	cg13397359	PEX6	RPL24P4	0.369088	0.00119976
1	4200543	cg23272399	GPX7	GPX7	-0.366504	0.00119976
22	2360593	cg09033563	DDTL;DDT	AP000351.10	0.363812	0.00119976
3	4830328	cg09545109	CYB561D2	CYB561D2	-0.36299	0.00119976
17	7160170	cg05945782		hsa-mir-212	0.36111	0.00119976
15	1410019	cg14503537		CYP1A2	-0.356854	0.00119976
14	6370612	cg09643186	CHURC1;CHURC1-FNTB	GPX2;CHURC1;CHURC1-FNTB	0.356531	0.00119976
1	5820592	cg20415053	AIM1L	CATSPER4	-0.354417	0.00119976
15	7400619	cg26924012	SPATA5L1	GATM;RP11-519G16.1	0.352841	0.00119976
1	6400358	cg05338433	CD1D	CD1D	0.350352	0.00119976
16	3800603	cg26661922	WWP2	WWP2	-0.34849	0.00119976
22	6860753	cg00343092	TSPO	TSPO	-0.348414	0.00119976
13	7160692	cg14429436	RCBTB2	LINC00441	-0.348341	0.00119976
6	130561	cg15925365	GSTA4	GSTA4	-0.345904	0.00119976
12	5090300	cg06933924	P2RX7	P2RX7	-0.343579	0.00119976
2	990288	cg06907053	FHL2	FHL2	0.342253	0.00119976
6	6370315	cg04696840	HLA-DRB5	HLA-DQB1	0.340662	0.00119976
10	5220612	cg14743702	ECHDC3	ECHDC3	-0.334817	0.00119976
8	6130601	cg17896947	SPAG1	FBXO43	0.324844	0.00119976
15	5220279	cg24387962	ANP32AP1;ATPBD4	ZNF770	0.324749	0.00119976
16	3120577	cg05010882	RP11-152O14.1	RP11-142G1.1;RP11-142G1.2	-0.321187	0.00119976
5	4050400	cg10852661	RP11-80G7.1;HMMR	RP11-541P9.3	0.32112	0.00119976
17	2140431	cg07563882	NXN	NXN	0.370886	0.00139972
17	2140431	cg13645908	NXN	NXN	0.369124	0.00139972
7	870379	cg27094323	ZFAND2A	AC091729.9	0.368354	0.00139972
17	2140431	cg06265760	NXN	NXN	0.368111	0.00139972
7	2900504	cg07179981	GET4;SUN1	GET4;SUN1	-0.365141	0.00139972
7	2900504	cg22578027	GET4;SUN1	GET4;SUN1	-0.36467	0.00139972
12	6900241	cg07644039	ABCB9	OGFOD2;ABCB9;RP11-197N18.2	0.36418	0.00139972
10	870301	cg05433657	HKDC1;RP11-227H15.5	HKDC1	0.362714	0.00139972
22	2360593	cg15254640	DDTL;DDT	GSTT1	0.361953	0.00139972
8	4760538	cg16976870	ZC3H3	RP11-661A12.5	0.360788	0.00139972
1	5560360	cg00889227	DSTYK	DSTYK	0.35797	0.00139972
8	4280600	cg15331088	ERICH1	ERICH1	0.357769	0.00139972
3	3610414	cg05253480	TADA3;OGG1	IL17RE	-0.354468	0.00139972
8	4280600	cg07685180	ERICH1	ERICH1	0.353617	0.00139972
22	4490671	cg05091724	MIF	AP000350.4	-0.353431	0.00139972
8	4610670	cg14837598	EPB49	EPB49	-0.350465	0.00139972
17	7040446	cg10162691	RND2	RND2	-0.349716	0.00139972
1	2600075	cg23495059		RRAGC	-0.349062	0.00139972
19	3940685	cg23851027	SIGLEC9	CTD-2616J11.11;ETFB	0.348685	0.00139972
4	2510564	cg01122304	GRK4	SH3BP2	0.348271	0.00139972
12	1580168	cg21116900	ACTR6;DEPDC4	SCYL2	0.346722	0.00139972
10	7320041	cg23251200	CHST15	CHST15	0.34577	0.00139972
19	780471	cg23232416	ZNF321P;ZNF816	ZNF816;CTD-2620I22.1	-0.345	0.00139972
15	4390176	cg09689279	CEP152	SHC4	-0.340449	0.00139972
3	5700735	cg00959259	PARP9	PARP9	-0.337464	0.00139972
1	3190379	cg00342358	TGFBR3	TGFBR3	-0.336679	0.00139972
18	160692	cg19876649	MYOM1	RP13-270P17.2	-0.336268	0.00139972
6	620544	cg05724777	HLA-DRB6	HLA-DQB1	-0.334829	0.00139972
2	540204	cg00060627	KCNS3	KCNS3	0.334199	0.00139972
6	620544	cg01815645	HLA-DRB6	HLA-DRB1	0.332134	0.00139972
16	7550615	cg10034578	FGFR3P5;RP11-488I20.8	RP11-488I20.8	-0.331209	0.00139972
1	6940358	cg01459453	C1orf112;SELL	SELP	0.330235	0.00139972
9	3060750	cg13460057	PSMD5	RP11-27I1.2	-0.329271	0.00139972
12	7570646	cg21747310	RP11-434C1.1	RP11-434C1.1	0.329125	0.00139972
4	1110300	cg18284089	TMEM154	TMEM154	-0.328011	0.00139972
14	6200678	cg23160781	AL163953.3	AL163953.3	0.32718	0.00139972
7	7210377	cg10812629	GPR37	GPR37	0.317542	0.00139972
6	3400438	cg01426208	HLA-A	IFITM4P	-0.307769	0.00139972
6	620376	cg06596503	PPP1R11		0.295034	0.00139972
7	2900504	cg25795026	GET4;SUN1	GET4;SUN1	-0.364329	0.00159968
20	6330608	cg25143652	PTK6	PTK6	-0.36265	0.00159968
6	5420687	cg10656687	DACT2	DACT2	-0.362142	0.00159968
10	3940184	cg03755123	SPRN;RP11-108K14.4	UTF1	0.352667	0.00159968
1	3710240	cg09131339	CELSR2	SORT1	-0.352187	0.00159968
19	7160148	cg21877656	ZNF329	ZNF329	-0.352168	0.00159968
10	870301	cg06214126	HKDC1;RP11-227H15.5	HK1	0.351958	0.00159968
7	3290195	cg00814883	PILRB	TSC22D4	-0.35156	0.00159968
19	580475	cg22631459	OLFM2	OLFM2	0.346077	0.00159968
1	4200601	cg05821046	TMEM48	TMEM48	-0.343646	0.00159968
7	2630577	cg05232628	CAV2	CAV1	0.340278	0.00159968
14	5090278	cg10880599	GPX2;CHURC1;CHURC1-FNTB	GPX2;CHURC1;CHURC1-FNTB	-0.339429	0.00159968
2	990288	cg17291435	FHL2	FHL2	-0.339347	0.00159968
21	1820703	cg10648535	PIGP	TTC3	-0.338976	0.00159968
6	3310474	cg15916061	SLC17A4	HIST1H2APS1	-0.337117	0.00159968
22	1820386	cg27592453	PARVB	PARVB	0.336001	0.00159968
16	110364	cg08479294	PDPR;RP11-296I10.3	PDPR;RP11-296I10.3	-0.328273	0.00159968
7	4490458	cg00307737		GPR37	-0.324296	0.00159968
3	6130553	cg03472610	CADM2	CADM2	-0.245602	0.00159968
17	3360601	cg06727703	TMEM105	TMEM105	-0.368458	0.00179964
17	3800053	cg17338258	SHBG	SHBG	-0.367834	0.00179964
11	620386	cg17426084	INS-IGF2;IGF2	ASCL2	-0.366876	0.00179964
20	1990594	cg21455983	HAR1A	GID8	0.358892	0.00179964
12	6900241	cg16389456	ABCB9	PITPNM2	0.358883	0.00179964
12	5290598	cg21745287	ABCB9	OGFOD2;ABCB9;RP11-197N18.2;ARL6IP4	0.358825	0.00179964
12	6900241	cg26562417	ABCB9	ABCB9;RP11-197N18.2;ARL6IP4	0.357131	0.00179964
1	2640086	cg00105102	C1orf85;TMEM79	PAQR6	-0.356093	0.00179964
15	2900487	cg05454635	CYP11A1	CYP11A1;CTD-2311M21.3	-0.353796	0.00179964
11	2360020	cg13121120	FADS1;FADS2	FADS1;FADS2	-0.353367	0.00179964
20	5960343	cg12940522	HELZ2	KCNQ2	0.352993	0.00179964
17	5050520	cg24438145	SPATA20	SPATA20	-0.351977	0.00179964
22	4490671	cg20064778	MIF	GSTT1	0.350805	0.00179964
19	4730187	cg00869285	ZNF132	ZNF837	-0.350577	0.00179964
1	4070048	cg04898195	NPHP4	NPHP4;KCNAB2	-0.348499	0.00179964
16	2760537	cg26937772		MT1H	-0.344918	0.00179964
6	6580612	cg08662619	NUP43	NUP43	-0.344453	0.00179964
1	4150440	cg01184522	OR2B11	ZNF496	-0.344422	0.00179964
1	6280019	cg12438598	NPHP4	MIR4689	0.344185	0.00179964
21	6280239	cg10095968	TSPEAR;KRTAP10-10	TRPM2	-0.341918	0.00179964
1	4860152	cg13211559	PLA2G2A	PLA2G2A	-0.34096	0.00179964
22	1820386	cg22267402	PARVB	PARVB	0.334282	0.00179964
5	2260731	cg01142811	CTD-2260A17.2;ERAP2	ERAP1	0.332925	0.00179964
11	5810170	cg19431051	MS4A14	LINC00301	0.331686	0.00179964
8	7330296	cg26714514	PAG1	PAG1	-0.321619	0.00179964
18	3390341	cg21922574	NETO1	RP11-676J15.1	-0.292286	0.00179964
17	2140431	cg15673001	NXN	NXN	0.363252	0.0019996
11	7400053	cg08472797	SLC22A18	SLC22A18	-0.35986	0.0019996
3	7560670	cg26348180	RP11-135A1.2	RP11-135A1.2	0.353635	0.0019996
10	2320253	cg05636881	USMG5;MIR1307	INA	0.351548	0.0019996
6	10066	cg15691649	SLC17A3	SLC17A3;HIST1H2APS2	-0.350212	0.0019996
5	540725	cg00080972	HNRNPH1	RUFY1	-0.349704	0.0019996
11	6370014	cg22212839	B3GAT1	B3GAT1	0.348222	0.0019996
7	3780291	cg02512860	CLDN15	CLDN15	-0.348037	0.0019996
19	7160148	cg06882758	ZNF329	ZNF329	-0.347577	0.0019996
8	4280600	cg26554054	ERICH1	ERICH1	0.347468	0.0019996
17	4220561	cg24526433	TCAP	STARD3	-0.345259	0.0019996
19	1440196	cg07918620	MAG	MAG	-0.343415	0.0019996
1	4730739	cg24585377	RPS6KA1	RPS6KA1	-0.34106	0.0019996
11	780440	cg20338426	C11orf73	ME3;RP11-317J19.1	-0.339533	0.0019996
6	4210717	cg14843842	FRS3	MED20	-0.338912	0.0019996
3	1980577	cg11019088	COL8A1	COL8A1	0.335103	0.0019996
14	940129	cg01943931	DCAF4	snoU13	-0.332727	0.0019996
8	3450762	cg11043251	RUNX1T1	RUNX1T1	0.328753	0.0019996
3	1260497	cg23718026	OXNAD1;RFTN1	RFTN1	-0.327165	0.0019996
6	620544	cg09312897	HLA-DRB6	HLA-DQB1	0.324652	0.0019996
2	4540189	cg17492395		C2orf91	0.323958	0.0019996
7	4050121	cg11837701	ICA1;AC006042.6	AC007128.1	0.323058	0.0019996
6	5270437	cg00909395	GPR115	CD2AP	0.322489	0.0019996
6	6370315	cg18902440	HLA-DRB5	HLA-DQB1	-0.322367	0.0019996
5	6100239	cg18230493	SETD9	AC008937.3	-0.322309	0.0019996
20	6280097	cg06450650	PLCB4	LAMP5;RP5-1119D9.4	0.320986	0.0019996
18	5090152	cg12596273	RP11-534N16.1;DSG4	DSG2	0.32056	0.0019996
12	2140288	cg11905611	PLBD1	PLBD1;RP11-695J4.2	-0.313629	0.0019996
6	1190754	cg15568074		HLA-DRB1	-0.313574	0.0019996
2	7040546	cg07150166	LCLAT1	AC073255.1	0.312908	0.0019996
1	3460053	cg07386008	SIPA1L2	SIPA1L2	0.30895	0.0019996
16	7050414	cg06008356	CACNA1H	CACNA1H	-0.375151	0.00219956
5	2120504	cg06568373	PCDHB11	TAF7	-0.356881	0.00219956
20	6330608	cg04626878	PTK6	PTK6	-0.355959	0.00219956
1	2640086	cg14500718	C1orf85;TMEM79	SMG5	-0.353224	0.00219956
12	3450180	cg17415650	OAS1;RP1-71H24.1	RP1-71H24.1	0.345165	0.00219956
12	5310209	cg14312894	TAC3	HSD17B6	-0.345049	0.00219956
19	5670400	cg11232254	PEPD	PEPD	-0.342058	0.00219956
1	5490433	cg03920003	ADAR	ADAR	-0.34162	0.00219956
11	110291	cg11821245	LDHC	LDHA	-0.339265	0.00219956
14	3990170	cg20161089	IFI27	IFI27	-0.337017	0.00219956
16	2490026	cg09238957	MYLK3	VPS35	0.336092	0.00219956
10	7320041	cg09341154	CHST15	CHST15	0.335909	0.00219956
4	2630220	cg11306783	SEPSECS	ZCCHC4	-0.33559	0.00219956
16	7380767	cg06190759	ZNF19;CHST4	PHLPP2;RP11-432I5.8	0.333777	0.00219956
1	7510349	cg09767346	RP11-576I22.2	RP11-576I22.2;GORAB	-0.332989	0.00219956
5	1110722	cg15028339	BRIX1	RAI14	0.327263	0.00219956
6	6370315	cg13353717	HLA-DRB5	HLA-DQB1	-0.321591	0.00219956
5	5960358	cg07136635	ITGA1;PELO	ITGA1;PELO	-0.316066	0.00219956
9	6560341	cg22232859	FBP2;RP11-342C23.4	HIATL1	0.308843	0.00219956
10	6520326	cg00051662	CYP2C19	CYP2C19	-0.303443	0.00219956
10	7210632	cg19648686	AKR1C3		-0.29891	0.00219956
16	7050414	cg10399269	CACNA1H	CACNA1H	-0.36843	0.00239952
7	2810326	cg13873100	WBSCR27	WBSCR27	-0.368409	0.00239952
7	2810326	cg20311868	WBSCR27	WBSCR27	-0.368111	0.00239952
16	6220343	cg06008356	CACNA1H	CACNA1H	-0.367095	0.00239952
16	2320079	cg07973095	NME4	NME4	-0.362333	0.00239952
17	2140431	cg20764358	NXN	NXN	0.358609	0.00239952
6	5420687	cg04623371	DACT2	RP1-39J2.1	0.35292	0.00239952
5	3610735	cg05876864	F12	F12;GRK6	0.35121	0.00239952
1	2640086	cg20570016	C1orf85;TMEM79	C1orf85;TMEM79	-0.350659	0.00239952
11	3440343	cg08209764	B3GAT1	B3GAT1	0.349345	0.00239952
15	1440709	cg22950153	CILP	IGDCC3	-0.347389	0.00239952
11	6370014	cg22777979	B3GAT1	B3GAT1	0.346573	0.00239952
17	3310471	cg12188197	TMEM99	KRTAP2-4	0.343631	0.00239952
16	5890452	cg10371560	SLC5A2	RP11-388M20.9	-0.343299	0.00239952
1	50672	cg03542222	GSTM1;GSTM2;RP4-735C1.4	RP4-735C1.4;GSTM5	0.343004	0.00239952
7	4830059	cg05405483	FAM20C	AC093627.9	0.342156	0.00239952
15	4120689	cg05180856	FES	FES	-0.341404	0.00239952
1	5560360	cg03948781	DSTYK	DSTYK	-0.336305	0.00239952
1	6020327	cg14519917	DENND2D	CHI3L2	-0.335505	0.00239952
6	2450577	cg12449366	ECHDC1;RP11-73O6.4	RP11-73O6.4;C6orf58	0.335	0.00239952
6	6650152	cg02425518	SLC22A1	SLC22A1	-0.334954	0.00239952
19	3130196	cg13613853	KCTD15	KCTD15	-0.330941	0.00239952
1	70008	cg23735442	NCF2;SMG7	SMG7-AS1	-0.328696	0.00239952
7	6180088	cg19341901	ATP6V0E2-AS1;ATP6V0E2	ATP6V0E2	-0.324333	0.00239952
19	7550435	cg08013262	AC025278.1	INSR	0.323621	0.00239952
5	2810400	cg08748913	KLHL3	KLHL3	-0.319443	0.00239952
13	2190707	cg00338116		EPSTI1	-0.315275	0.00239952
16	6220343	cg01895442	CACNA1H	CACNA1H	-0.364737	0.00259948
17	3360601	cg03841376	TMEM105	TMEM105	-0.35658	0.00259948
17	4920010	cg08016363	KCNJ12	AC087294.2	-0.345992	0.00259948
8	4280600	cg02524346	ERICH1	ERICH1	0.344571	0.00259948
17	450189	cg27146152	XAF1	XAF1	-0.344325	0.00259948
21	6380187	cg00612595	YBEY	YBEY	0.344109	0.00259948
12	4210154	cg08164151	RIMBP2	RP11-662M24.2;RIMBP2	0.341106	0.00259948
16	5670687	cg06706876	PLLP	PLLP	-0.340211	0.00259948
1	6280019	cg24864189	NPHP4	MIR4689	0.338815	0.00259948
2	6420161	cg04970994	STK36	BCS1L	-0.338733	0.00259948
1	6280019	cg22506757	NPHP4	MIR4689	0.338234	0.00259948
10	1660196	cg22368262	HK1	C10orf35	-0.335751	0.00259948
1	4730204	cg01194901	FCRLB	FCRLB	-0.335003	0.00259948
2	6110025	cg19025700	FHL2	FHL2	0.33433	0.00259948
14	5270148	cg26225496	PLEK2	PLEK2	-0.334011	0.00259948
21	6510068	cg11829416	CRYAA	CRYAA	-0.333043	0.00259948
14	2680164	cg23047920	NRDE2	CALM1	-0.332538	0.00259948
12	3400593	cg03316575	SMARCD1	AC140061.5	-0.332225	0.00259948
12	2370438	cg01205124	A2M;A2M-AS1	RP11-436I9.5	0.329079	0.00259948
14	3180095	cg10778971	SERPINA10	IFI27	-0.328884	0.00259948
21	20398	cg01112801	LTN1	CCT8	-0.32862	0.00259948
10	7040286	cg14991821	ACSL5	ACSL5	-0.327071	0.00259948
9	3060750	cg13959647	PSMD5	RP11-27I1.2;PSMD5	-0.321573	0.00259948
5	3520020	cg20541456	CYFIP2;CTB-109A12.1	CYFIP2	-0.318661	0.00259948
6	5080692	cg24217789		HLA-F-AS1	-0.308083	0.00259948
1	3890187	cg00944433	PRMT6	PRMT6	-0.304523	0.00259948
8	1690376	cg17703554	MMP16	DCAF4L2	0.304036	0.00259948
4	2000669	cg01782668	ARHGAP10	ARHGAP10	-0.301392	0.00259948
7	2810326	cg16985708	WBSCR27	CLDN4	-0.362835	0.00279944
8	3140408	cg04548483	CTD-2517M22.14;PPP1R16A	ADCK5	-0.358329	0.00279944
12	6900241	cg03328639	ABCB9	ABCB9	-0.349381	0.00279944
19	730093	cg05891007	SHD	SHD	0.347973	0.00279944
19	7400243	cg26732615	MAU2	YJEFN3	-0.34734	0.00279944
22	2360593	cg02877808	DDTL;DDT	AP000350.10;MIF	-0.342393	0.00279944
12	4760097	cg11869007	RP11-923I11.6	RP11-923I11.6;RP11-923I11.7	0.341334	0.00279944
2	4200674	cg06271720	IGFBP2	AC073321.4	-0.339089	0.00279944
9	160370	cg22880820	TPM2	ARHGEF39	0.338416	0.00279944
1	6280019	cg08893598	NPHP4	NPHP4	0.336159	0.00279944
1	4210095	cg26677431	ATP1A1OS;ATP1A1	RP4-655J12.5;CD58;NAP1L4P1	-0.332976	0.00279944
14	2680164	cg26262840	NRDE2	NRDE2	-0.331081	0.00279944
3	6130538	cg13715862	PFN2;ANKUB1	PFN2	-0.327393	0.00279944
7	6660131	cg05848863	TSPAN13	TSPAN13	-0.319778	0.00279944
10	5560136	cg24120153	WDR11	WDR11-AS1	-0.317368	0.00279944
20	2510112	cg26779912	SIRPG	FKBP1A	-0.314569	0.00279944
3	1570307	cg04431508	PLD1	TMEM212	-0.309793	0.00279944
7	7210377	cg06592333	GPR37	GPR37	0.308804	0.00279944
14	5910608	cg01921825	LINC00226	AB019439.68	-0.291209	0.00279944
7	870379	cg12950816	ZFAND2A	ZFAND2A	0.358411	0.0029994
19	7400554	cg26547384	WDR18	WDR18	-0.358378	0.0029994
17	2140431	cg08190450	NXN	NXN	0.356449	0.0029994
11	3780382	cg06081030	AP5B1	DRAP1	-0.35128	0.0029994
8	4280600	cg07234876	ERICH1	ERICH1	0.343126	0.0029994
1	3710240	cg23616212	CELSR2	SORT1	-0.342569	0.0029994
7	6420369	cg17412351	MDH2	MDH2	-0.342082	0.0029994
8	4610670	cg02710485	EPB49	EPB49	-0.340014	0.0029994
2	4200674	cg03625261	IGFBP2	IGFBP2	-0.337999	0.0029994
7	5560010	cg04666202	ATP5J2;ATP5J2-PTCD1;PTCD1;CPSF4	ZNF789	0.337942	0.0029994
22	4490671	cg07059151	MIF	AP000350.10;AP000350.4;MIF	-0.3373	0.0029994
22	4490671	cg15254640	MIF	GSTT1	0.335925	0.0029994
14	3830553	cg12793744	KLHDC1	DNAAF2	-0.329882	0.0029994
1	5560360	cg24159697	DSTYK	DSTYK	0.329721	0.0029994
1	6020327	cg08663890	DENND2D	CHI3L2;DENND2D	-0.329024	0.0029994
1	6020327	cg20970369	DENND2D	CHI3L2;DENND2D	-0.328881	0.0029994
20	7400195	cg06126829	FITM2	RP5-881L22.5	0.328878	0.0029994
10	4880458	cg07170546	DMBT1	C10orf120	-0.327892	0.0029994
22	6280189	cg06206626	HPS4	ASPHD2	-0.326745	0.0029994
6	5130605	cg16498533	MTO1	EEF1A1	-0.326584	0.0029994
5	2650148	cg18410494	WDR41	WDR41	-0.325474	0.0029994
7	7160360	cg20747577	SKAP2	SKAP2	0.315293	0.0029994
5	4260309	cg13695535	MAST4	MAST4	0.312029	0.0029994
6	5220070	cg01426208	HLA-F	IFITM4P	0.3049	0.0029994
16	6900348	cg07273222	CES1P1	CES1P2	-0.298551	0.0029994
2	2650577	cg13278738		7SK	0.263541	0.0029994
16	4810274	cg02244288	SPG7	SPG7	-0.348307	0.00319936
1	4070048	cg20383686	NPHP4	KCNAB2	-0.3419	0.00319936
1	1070762	cg00908766	PSRC1	CELSR2	-0.341623	0.00319936
1	4070048	cg24864189	NPHP4	MIR4689	0.340942	0.00319936
5	6100768	cg23378365	CYFIP2;CTB-109A12.1	CYFIP2	-0.338358	0.00319936
22	4490671	cg09033563	MIF	AP000351.10	0.334631	0.00319936
17	4220053	cg06069861	SKAP1	RP5-890E16.2	0.333962	0.00319936
22	4490671	cg24238852	MIF	GSTT1	0.332465	0.00319936
2	6110025	cg17291435	FHL2	FHL2	-0.331857	0.00319936
1	4570279	cg13457165	PPIE;BMP8B	HEYL	0.330524	0.00319936
10	5960168	cg11854806	FAM213A	DYDC1;DYDC2	0.330369	0.00319936
9	3830743	cg13902308	FIBCD1	LAMC3	-0.329818	0.00319936
11	6060470	cg14259717	LDHC	LDHA	-0.327427	0.00319936
14	1510026	cg18971241	TTLL5;FLVCR2	AC007182.6;FLVCR2	-0.324345	0.00319936
2	540204	cg04313995	KCNS3	KCNS3	0.320271	0.00319936
2	540204	cg14482308	KCNS3	KCNS3	0.319754	0.00319936
15	2120414	cg20575191	PEAK1	PSTPIP1	-0.31425	0.00319936
6	4230167	cg02974320	TPBG	TPBG	-0.307006	0.00319936
13	2450543	cg18026416		Metazoa_SRP	0.281595	0.00319936
8	4040750	cg05681977	SLC39A4	SLC39A4	-0.349722	0.00339932
16	6450546	cg03581660	VKORC1	PRSS53;VKORC1	-0.346899	0.00339932
11	3310575	cg19486271	C11orf49	Metazoa_SRP	0.344194	0.00339932
19	7160148	cg08687515	ZNF329	ZNF329	-0.338079	0.00339932
5	6100768	cg03398461	CYFIP2;CTB-109A12.1	CTC-248O19.1	-0.337029	0.00339932
11	5890487	cg19738774	TPCN2	MRGPRF	0.335261	0.00339932
1	3870255	cg10283690	DESI2	HNRNPU	0.329919	0.00339932
13	1430762	cg24680357	TGDS	TGDS	-0.325404	0.00339932
17	6280059	cg04662983	TRIM37	PPM1E	-0.324783	0.00339932
1	990100	cg14460735	TFB2M	TFB2M	-0.324518	0.00339932
13	4280632	cg16935849	GAS6-AS1;GAS6	RASA3	0.324101	0.00339932
6	5490661	cg00186414	RP3-359N14.2	PREP	0.313696	0.00339932
18	2120280	cg20276402	RP11-231E4.4	RP11-231E4.4	-0.31237	0.00339932
3	940097	cg14720207	PCCB;STAG1	PCCB	0.310489	0.00339932
16	2480014	cg12743398	SULT1A2	SULT1A2	-0.309683	0.00339932
4	2490215	cg08718490	SPATA18	SPATA18	0.308417	0.00339932
6	5490414	cg20268628	MBOAT1	MBOAT1	-0.291191	0.00339932
9	4150474	cg04217218	ZDHHC21	ZDHHC21	0.287458	0.00339932
17	2140431	cg13636502	NXN	NXN	0.349515	0.00359928
17	3400408	cg26455724	NT5C3L	NT5C3L	0.344921	0.00359928
6	5420687	cg15997429	DACT2	DACT2	-0.344404	0.00359928
22	2360593	cg24238852	DDTL;DDT	GSTT1	0.340294	0.00359928
7	2600470	cg13308350	WDR60	WDR60	-0.339898	0.00359928
5	1820360	cg02891314	MAPK9	GFPT2	-0.334844	0.00359928
5	6100768	cg05358175	CYFIP2;CTB-109A12.1	CYFIP2	-0.333472	0.00359928
19	2470142	cg08680764	ZFP82	ZNF565;ZNF146	0.329009	0.00359928
8	6650348	cg01857802	LAPTM4B	LAPTM4B	-0.327454	0.00359928
10	7320041	cg10141261	CHST15	CHST15	0.326764	0.00359928
2	3180719	cg09033577	THNSL2	THNSL2	-0.325531	0.00359928
16	5570615	cg02891785	FTSJD1	AC106736.1	0.324418	0.00359928
16	5570615	cg04747634	FTSJD1	HYDIN	0.324141	0.00359928
3	6650079	cg11120913	C3orf14	RP11-204J18.3	-0.320654	0.00359928
5	5700477	cg00155526	AC026703.1;NPR3	NPR3	0.316836	0.00359928
5	6350411	cg26473844	GDNF	GDNF	-0.315592	0.00359928
1	7200707	cg01559617	PRMT6	NTNG1	-0.304389	0.00359928
1	3850010	cg09502221	CRYZ	CRYZ	-0.303078	0.00359928
9	380348	cg05005380	CAAP1	PLAA	0.27896	0.00359928
6	50356	cg22092014	RP3-399J4.2	RP3-399J4.1	-0.237132	0.00359928
16	650563	cg03467725	FAHD1	MEIOB	0.349101	0.00379924
8	4040750	cg18246227	SLC39A4	SLC39A4	-0.346807	0.00379924
1	4200497	cg20273477	CLK2	EFNA3	-0.341091	0.00379924
16	3360167	cg22616007	PAM16;CORO7;CORO7-PAM16	GLIS2;PAM16	-0.336457	0.00379924
17	4200441	cg20772590	SEC14L1	sep-09	0.33566	0.00379924
6	2470356	cg02425518	SLC22A1	SLC22A1	-0.333837	0.00379924
21	430564	cg08538929	DNAJC28	AP000304.12;CRYZL1	-0.331647	0.00379924
10	5960168	cg12091732	FAM213A	DYDC1;DYDC2	0.329082	0.00379924
19	3710253	cg03181524	ACTN4;CAPN12	RYR1	0.326675	0.00379924
11	6250685	cg19164997	PAK1	CAPN5	-0.325379	0.00379924
1	2680411	cg22736787	PTGFRN	AL157904.1	-0.323937	0.00379924
11	6280341	cg09777883	PTS	BCO2	-0.321488	0.00379924
6	620544	cg22933800	HLA-DRB6	HLA-DQA1	0.308862	0.00379924
10	6130382	cg27177554	PTER	C1QL3	0.301891	0.00379924
8	1980767	cg17477493		AC090133.1	0.301532	0.00379924
20	7200020	cg17474524	PTK6	PTK6	-0.349625	0.0039992
16	650563	cg26617929	FAHD1	HAGH	0.348697	0.0039992
1	5090020	cg20302342	SMG5	PAQR6	-0.343117	0.0039992
11	3310278	cg24431515	ATHL1	ATHL1	-0.342259	0.0039992
19	7150278	cg20969543	ICAM1;CTD-2369P2.8	PPAN;PPAN-P2RY11	0.341441	0.0039992
3	1850482	cg21438160	TNK2	TNK2	-0.334787	0.0039992
1	2600438	cg13780428	WDR47	SARS	-0.328842	0.0039992
18	5690246	cg26185079	RP11-861E21.2;SPIRE1	SLMO1	0.32534	0.0039992
1	6550356	cg08611411	SPRR2B	LOR	0.324731	0.0039992
2	6660315	cg08350814	INPP1	C2orf88	0.324731	0.0039992
2	2750609	cg00037388	SPTBN1	EML6	-0.323517	0.0039992
13	4210390	cg24932628	PCDH8	OLFM4	-0.32053	0.0039992
21	6220300	cg01103827	HMGN1	PSMG1	-0.317186	0.0039992
3	20037	cg04228468	SLITRK3	SLITRK3	-0.299375	0.0039992
1	4670056	cg23071997	SLC5A9	RP5-1024N4.2	-0.298091	0.0039992
16	2320079	cg00676925	NME4	RAB11FIP3	-0.352981	0.00419916
17	3310424	cg25851803	ACTG1	ACTG1;RP13-766D20.2	-0.350866	0.00419916
16	2320079	cg06180606	NME4	NME4	-0.350598	0.00419916
2	7000601	cg16777057	PRKAG3	AC073128.10	0.339545	0.00419916
19	290309	cg12090003	FAM125A	BST2	-0.336831	0.00419916
19	290309	cg16363586	FAM125A	BST2	-0.336676	0.00419916
1	1070762	cg09131339	PSRC1	SORT1	-0.336487	0.00419916
12	6960685	cg13298538	ADIPOR2	WNT5B	0.332544	0.00419916
22	6380112	cg08773466	GRAMD4	GRAMD4	-0.330561	0.00419916
19	1240332	cg12072164	ZNF221	LYPD5	-0.330475	0.00419916
10	2260730	cg00899160	GSTO2	GSTO2	-0.33029	0.00419916
10	1980167	cg15249211	METTL10;RP11-12J10.3	LHPP	0.32987	0.00419916
2	6760022	cg10973622	MRPL35	IMMT	0.327722	0.00419916
1	5560360	cg21545522	DSTYK	TMCC2	-0.326977	0.00419916
2	990288	cg02234235	FHL2	FHL2	0.323569	0.00419916
2	990288	cg19025700	FHL2	FHL2	0.323119	0.00419916
14	3180095	cg12177001	SERPINA10	IFI27	-0.322379	0.00419916
2	3850333	cg27531842	ARHGEF4	ARHGEF4	0.320411	0.00419916
20	4590273	cg16261823	CST4	CST8	-0.304639	0.00419916
4	2230433	cg18284089	TMEM154	TMEM154	-0.304112	0.00419916
2	270703	cg10581375	TMEFF2;AC098617.1	SDPR	0.299028	0.00419916
8	3800392	cg02331830	GRINA;PARP10	PLEC	0.341082	0.00439912
5	540725	cg26516362	HNRNPH1	RUFY1	-0.336481	0.00439912
11	3440343	cg22777979	B3GAT1	B3GAT1	0.334975	0.00439912
20	4040646	cg03102500	HNF4A	RP5-995J12.2	0.327141	0.00439912
17	4250703	cg26086101	AC004231.2;KRT23	TMEM99	-0.320709	0.00439912
19	3130196	cg04321555	KCTD15	KCTD15	0.319002	0.00439912
2	3780095	cg09414708	AOX1	AOX2P	0.318388	0.00439912
8	2030026	cg08205700	STMN2	RP11-26J3.1	0.315217	0.00439912
8	3360131	cg00021855	RP11-661A12.9;NAPRT1	PYCRL	0.34845	0.00459908
20	7200020	cg04626878	PTK6	PTK6	-0.34825	0.00459908
9	1340427	cg02663193	FBXW5	ABCA2	0.337583	0.00459908
10	990180	cg06328674	GTPBP4;IDI2	ADARB2	0.334279	0.00459908
16	870671	cg26651122	BBS2	MT2A	0.333046	0.00459908
1	6840241	cg02398682	TXLNA	MARCKSL1	-0.3306	0.00459908
1	6280019	cg22530668	NPHP4	MIR4689	0.329502	0.00459908
6	130561	cg19701087	GSTA4	GSTA4	-0.316952	0.00459908
16	3800603	cg26736200	WWP2	WWP2	-0.316562	0.00459908
3	5700735	cg15740437	PARP9	CCDC58	0.314886	0.00459908
13	2570041	cg07744166	WASF3	WASF3	-0.312987	0.00459908
2	540204	cg19024632	KCNS3	MSGN1	0.31181	0.00459908
21	1010168	cg11644478	PSMG1	PSMG1	-0.311603	0.00459908
6	4920670	cg11599612	PLEKHG1	MTHFD1L	-0.311466	0.00459908
13	4150576	cg08801017	RP11-408E5.4	ANKRD26P3	0.291042	0.00459908
7	830735	cg24543544	ADAP1	COX19;ADAP1	-0.342849	0.00479904
20	3120678	cg25773267	CHRNA4	RP11-261N11.8;CHRNA4	0.342588	0.00479904
16	6450546	cg07124995	VKORC1	PRSS53;VKORC1	-0.339442	0.00479904
19	160736	cg16166462	MRI1;CTB-5E10.3	MRI1	-0.338264	0.00479904
8	4610670	cg17560136	EPB49	EPB49	-0.335109	0.00479904
1	50672	cg00491404	GSTM1;GSTM2;RP4-735C1.4	RP4-735C1.4;EPS8L3	-0.331413	0.00479904
19	990092	cg14042879	ANGPTL4	RAB11B	-0.328556	0.00479904
3	1170053	cg13713052	KPNA1	CCDC58	0.319958	0.00479904
1	3190379	cg01336162	TGFBR3	TGFBR3	-0.313167	0.00479904
4	3930546	cg23847712	SLC2A9	SLC2A9	0.307079	0.00479904
2	2680008	cg21924447	THSD7B	THSD7B	0.256905	0.00479904
1	940717	cg17489690	PRDM16	PRDM16	0.343665	0.004999
8	4280600	cg23958373	ERICH1	ERICH1	0.336162	0.004999
22	2360593	cg20377673	DDTL;DDT	AP000350.10;MIF	-0.334954	0.004999
22	2360593	cg12137194	DDTL;DDT	AP000350.10;MIF	-0.333795	0.004999
1	50672	cg18933331	GSTM1;GSTM2;RP4-735C1.4	RP5-1160K1.1	-0.331233	0.004999
12	6330356	cg09918394	COX14;CERS5	COX14;CERS5	0.330278	0.004999
3	3060341	cg02975922	MUC20;AC069513.3	MUC4	-0.326511	0.004999
18	2710358	cg16112050	ENOSF1	ENOSF1	0.326335	0.004999
19	60064	cg17892556	ZNF136	ZNF625	-0.323143	0.004999
22	7400537	cg07205460	GSTT1	AP000350.10;MIF	0.321385	0.004999
4	6520561	cg08400124	SHROOM3;RP11-359D14.3	SHROOM3	0.318947	0.004999
1	1440142	cg20970369	DRAM2	CHI3L2;DENND2D	-0.317998	0.004999
12	2370438	cg12058490	A2M;A2M-AS1	A2M	-0.315735	0.004999
12	6860164	cg13600716	CLEC12A;CLEC1B	CLEC1A	-0.313879	0.004999
15	6280326	cg21411075	HDC	GABPB1	0.313288	0.004999
7	1470687	cg11398081	C7orf31	NPVF	0.311652	0.004999
7	4490458	cg07392724		GPR37	-0.301757	0.004999
6	5220070	cg14018363	HLA-F	HLA-A	-0.289	0.004999
17	3310424	cg17317962	ACTG1	ACTG1	-0.346494	0.00519896
17	2140431	cg03700135	NXN	NXN	0.341383	0.00519896
20	3120678	cg08589418	CHRNA4	RP11-261N11.8;CHRNA4	-0.340659	0.00519896
22	270736	cg19214594	TRABD	TRABD	-0.338328	0.00519896
2	1820091	cg00522893	HTRA2	TLX2	0.334631	0.00519896
6	2640369	cg13026729	EZR	EZR-AS1	-0.32366	0.00519896
2	2100626	cg26166004	ALS2CR12	CFLAR	-0.322389	0.00519896
18	3710441	cg03776551		ZNF396	0.310885	0.00519896
5	3520020	cg23378365	CYFIP2;CTB-109A12.1	CYFIP2	-0.310386	0.00519896
8	4760538	cg07971089	ZC3H3	RP11-661A12.5	-0.341237	0.00539892
17	2140431	cg11475259	NXN	NXN	0.341042	0.00539892
5	2340376	cg26518745	PCDHGB1;PCDHGA4;PCDHGB2;PCDHGA3;PCDHGA2;PCDHGA1	SLC25A2	-0.33667	0.00539892
9	6280100	cg14362758	GPSM1;DNLZ	LHX3	0.335167	0.00539892
8	6760452	cg20908789	C8orf49	GATA4	-0.331504	0.00539892
11	5050390	cg19312291	SYT7	SYT7	-0.330761	0.00539892
7	3780056	cg17946043	GGCT	NOD1	-0.32171	0.00539892
12	5390754	cg05360138	KCTD10;MYO1H	MVK	0.319656	0.00539892
10	7550386	cg23353543	CYP26A1	EXOC6	-0.314247	0.00539892
6	1190754	cg10466124			0.29859	0.00539892
6	2350139	cg07224291	EYA4	EYA4	0.290692	0.00539892
22	270736	cg16294310	TRABD	TRABD	-0.336375	0.00559888
6	3440086	cg25671484	PEX6	RPL24P4	-0.335565	0.00559888
15	2450717	cg26170245	BLM	HDDC3;UNC45A	-0.332003	0.00559888
12	4210154	cg14140673	RIMBP2	RP11-662M24.2;RIMBP2	0.327497	0.00559888
11	7380537	cg01144436	KCNC1	MYOD1	-0.31962	0.00559888
1	3610600	cg10097045	FAM151A;ACOT11;RP11-240D10.2	HEATR8	-0.319133	0.00559888
11	7650687	cg24068867	SBF2-AS1	RP11-16F15.1	0.314998	0.00559888
4	1300500	cg12984877	ZNF827;C4orf51	ZNF827	-0.309072	0.00559888
5	6100239	cg17801930	SETD9	AC008940.1	-0.305056	0.00559888
8	60743	cg23322523	TRIM55	AC084082.3	-0.298496	0.00559888
11	7150519	cg07032258	ARNTL	ARNTL	0.297203	0.00559888
12	2140288	cg07634645	PLBD1	PLBD1;RP11-695J4.2	-0.295901	0.00559888
17	2140431	cg16333078	NXN	NXN	0.338322	0.00579884
19	1090102	cg04776910	ZNF274	CTD-2619J13.3	-0.335334	0.00579884
6	3440086	cg16682276	PEX6	RPL24P4	-0.334434	0.00579884
3	5220398	cg09610987	P4HTM	P4HTM	-0.332529	0.00579884
20	7210451	cg27484541	NPEPL1	RP1-309F20.3;GNAS	-0.329231	0.00579884
6	10066	cg03264133	SLC17A3	SLC17A3;HIST1H2APS2	-0.324588	0.00579884
11	290035	cg20887442	LAMTOR1;LRTOMT	NUMA1;RP11-849H4.4	0.322376	0.00579884
22	3130598	cg21425232	RRP7A	Z93241.1	0.318929	0.00579884
1	1240392	cg07309943	GPR137B	ERO1LB	0.312975	0.00579884
15	6420184	cg08291539	DENND4A	RAB11A;DENND4A	-0.311603	0.00579884
12	4230563	cg03101492	MYBPC1	SPIC	-0.302439	0.00579884
1	3710008	cg00055603		RP4-683M8.2	0.293242	0.00579884
17	2680068	cg16627198		RPS2P48	-0.279757	0.00579884
3	3930189	cg09436767	EIF4G1;EIF2B5	EIF4G1;EIF2B5	-0.332088	0.0059988
5	540725	cg21226059	HNRNPH1	RUFY1	-0.329453	0.0059988
21	1090112	cg00612595	YBEY	YBEY	0.326651	0.0059988
2	4200674	cg20366479	IGFBP2	IGFBP2	-0.322948	0.0059988
14	5130754	cg09790137	TPPP2	Metazoa_SRP	0.322261	0.0059988
16	4210113	cg06520095	CMTM2	CTD-2258A20.4	-0.319559	0.0059988
5	1820360	cg13944838	MAPK9	GFPT2	-0.318461	0.0059988
2	1300762	cg11066750	STEAP3	DBI	0.316976	0.0059988
3	3710343	cg17761990	ITIH4	SFMBT1	0.315099	0.0059988
11	130390	cg24266651	OLFML1;CTD-2516F10.2	OLFML1;CTD-2516F10.2	-0.305034	0.0059988
6	780600	cg17159161	HCP5	HLA-B	-0.271053	0.0059988
19	3060605	cg04201347	PRRG2	NOSIP;PRRG2	0.33758	0.00619876
9	3370255	cg21243064	INPP5E	SEC16A	0.332748	0.00619876
1	5130497	cg16348003	S100A13	S100A14	0.329167	0.00619876
3	70707	cg08455380	WDR6;DALRD3	P4HTM	-0.328677	0.00619876
12	4210154	cg19525872	RIMBP2	RIMBP2	0.325744	0.00619876
6	2650678	cg01832757	RSPH3	RP11-13P5.1	0.322729	0.00619876
13	70730	cg16935849	GAS6-AS1;GAS6	RASA3	0.321817	0.00619876
12	6660753	cg21352943	KANSL2	KANSL2	0.320727	0.00619876
7	4490458	cg26278103		GPR37	-0.298852	0.00619876
18	4060167	cg20280925	CTDP1	RP11-154H12.3	0.335353	0.00639872
9	6940408	cg21174903	COBRA1	C9orf173	0.33496	0.00639872
1	6860022	cg06779393	CRP	CRP	-0.321065	0.00639872
5	4540747	cg01983248	RP11-159F24.3	C5orf28	0.319821	0.00639872
1	6370273	cg05307301	CTPS1	KCNQ4	0.317219	0.00639872
1	130097	cg02855850	LCE1E	IVL	-0.313952	0.00639872
10	2120468	cg00277334	FAM213A	FAM213A	0.313492	0.00639872
6	130561	cg22486834	GSTA4	GSTA4	-0.312394	0.00639872
2	3850148	cg21076680	ARHGAP25	BMP10	0.309993	0.00639872
11	380338	cg02455615		CSTF3	0.309458	0.00639872
15	1470025	cg08350173	TRIM69	B2M	0.301432	0.00639872
17	1430431	cg15384640	TEKT1	CTC-281F24.1	0.331346	0.00659868
15	1820035	cg13045913	ZFYVE19	ZFYVE19	-0.330177	0.00659868
19	2230133	cg26267310	HSD17B14	PLEKHA4	-0.329833	0.00659868
19	6180377	cg25267930	CARD8;ZNF114;CTC-453G23.8	CARD8;ZNF114	0.328988	0.00659868
5	540725	cg19626725	HNRNPH1	RUFY1	-0.328404	0.00659868
18	2710358	cg07100532	ENOSF1	ENOSF1	0.317049	0.00659868
1	3370327	cg27660104	MARC1	C1orf115	0.315373	0.00659868
18	5690246	cg01932632	RP11-861E21.2;SPIRE1	SPIRE1	-0.315354	0.00659868
3	7380064	cg25155774	LIMD1-AS1	CCR9;LZTFL1	-0.315272	0.00659868
4	6220142	cg07674022	EXOSC9	TRPC3	0.313358	0.00659868
16	5570615	cg06389098	FTSJD1	CALB2	0.313234	0.00659868
1	3890689	cg07786657	CD247	CD247	-0.312875	0.00659868
2	2630332	cg02789126	UGT1A7;UGT1A10;UGT1A6;UGT1A9;UGT1A8;UGT1A3;UGT1A5;UGT1A4;UGT1A1	UGT1A7;UGT1A6;UGT1A10;UGT1A9;UGT1A8;UGT1A3;UGT1A5;UGT1A4	-0.312771	0.00659868
1	1440142	cg24641737	DRAM2	DENND2D	-0.312753	0.00659868
7	3710180	cg05342682	PON1	PON1	-0.312485	0.00659868
1	3190379	cg03003526	TGFBR3	TGFBR3	-0.308959	0.00659868
17	150494	cg19711783	NTN1	NTN1	0.307873	0.00659868
5	160139	cg10882756	TENM2;CTB-78F1.2	TENM2	0.290108	0.00659868
1	6350286	cg15448056	RP11-541F9.2	RP11-541F9.1	0.265205	0.00659868
17	4010021	cg00960700	FN3KRP	FN3K	-0.337084	0.00679864
19	4900674	cg15449217	BST2	CTD-2521M24.5	-0.334695	0.00679864
7	2810326	cg03322334	WBSCR27	WBSCR27	-0.331175	0.00679864
12	4760097	cg04407417	RP11-923I11.6	RP11-923I11.4	0.3229	0.00679864
19	3130196	cg21113603	KCTD15	KCTD15	0.310389	0.00679864
3	150747	cg17280398	FAIM	PIK3CB	-0.308338	0.00679864
13	6480746	cg00898013	PROZ	PROZ	0.337215	0.0069986
16	6980192	cg04721268	HBZ;HBM	RHBDF1	0.336332	0.0069986
19	4900674	cg23275258	BST2	CTD-2521M24.10;NXNL1	0.333481	0.0069986
17	7040446	cg05270634	RND2	RND2	-0.327673	0.0069986
15	1110576	cg09586459	BCL2L10	BCL2L10	-0.312233	0.0069986
1	6020327	cg25722212	DENND2D	CHI3L2	-0.310465	0.0069986
1	4200669	cg00085493	CR1	C1orf132	0.309126	0.0069986
1	5960209	cg07499159	AK5	ST6GALNAC5	-0.300236	0.0069986
4	5910093	cg04035209	PCDH10	RP11-9G1.3	-0.292931	0.0069986
11	6400176	cg07161179	IRF7	DEAF1;TMEM80;EPS8L2	-0.34518	0.00719856
16	3440754	cg01594685	IL32	MMP25	-0.336916	0.00719856
19	4900674	cg14024458	BST2	CTD-2521M24.5	0.33336	0.00719856
12	6900241	cg13010344	ABCB9	ABCB9;RP11-197N18.2;ARL6IP4	0.328826	0.00719856
1	3390739	cg25364822	FNDC5	FNDC5	-0.322924	0.00719856
14	1990402	cg14358448	FCF1	LTBP2	-0.319398	0.00719856
3	2320176	cg08109969	TMPRSS7	PHLDB2	0.315236	0.00719856
10	3850600	cg14612544	PCBD1	ADAMTS14	-0.30762	0.00719856
11	1470382	cg07161179	IRF7	DEAF1;TMEM80;EPS8L2	-0.345533	0.00739852
19	1440196	cg15761414	MAG	MAG	-0.323411	0.00739852
22	4490671	cg24330042	MIF	GSTT1	0.323164	0.00739852
15	5910437	cg10850792	RLBP1	RP11-320A16.1	0.321299	0.00739852
9	6560687	cg13941436	GLT6D1	OBP2A	0.31728	0.00739852
15	1770026	cg01400900	TLN2;RP11-1069G10.1	RP11-1069G10.1	-0.31673	0.00739852
3	7200711	cg23490715	C3orf52;GCSAM	PHLDB2	0.312169	0.00739852
8	7320551	cg08894788	LYN	RP11-318K15.2	-0.310517	0.00739852
12	2140288	cg17768691	PLBD1	PLBD1;RP11-695J4.2	-0.291517	0.00739852
2	5310553	cg19237985		BARD1	0.285167	0.00739852
6	5080692	cg01306985		IFITM4P	0.280688	0.00739852
10	5670093	cg02113368	ECHS1	TUBGCP2	-0.336323	0.00759848
17	5080022	cg09776463	EZH1	CNTNAP1;CTD-3193K9.3	-0.334823	0.00759848
17	2140431	cg20132903	NXN	NXN	0.334458	0.00759848
11	2190164	cg25073093	MEN1	NRXN2	-0.330667	0.00759848
5	5860477	cg10615990		HNRNPH1	0.32621	0.00759848
3	2070168	cg00459944	CX3CR1	GORASP1	-0.319891	0.00759848
14	3990170	cg10778971	IFI27	IFI27	-0.319261	0.00759848
1	1410243	cg07842409	MTOR	MASP2	-0.316307	0.00759848
12	6660753	cg25408086	KANSL2	CCNT1	-0.314764	0.00759848
19	780471	cg08952590	ZNF321P;ZNF816	CTD-2620I22.1	-0.31104	0.00759848
7	3420452	cg11384744	TSPAN13	TSPAN13	-0.306601	0.00759848
6	3060471	cg03113285	ENPP4	ENPP4	-0.303975	0.00759848
3	1450762	cg19433066	RP11-81N13.1	RP11-81N13.1	-0.273898	0.00759848
19	1740408	cg21075900	PSG2	PSG9	0.245596	0.00759848
1	5820592	cg08133631	AIM1L	CATSPER4	-0.324302	0.00779844
7	5720682	cg06221570	TMEM176A	ABP1	0.324238	0.00779844
1	7150598	cg21451998	GSTM3;RP4-735C1.4	RP5-1160K1.1	-0.320475	0.00779844
1	7150598	cg20971342	GSTM3;RP4-735C1.4	GSTM3;RP4-735C1.4	0.320076	0.00779844
12	4260142	cg22775642	DHX37	SCARB1	0.317849	0.00779844
3	3310093	cg00663376	PIGX	PIGZ	0.316234	0.00779844
19	1740450	cg22647407	ZNF471	ZNF582	-0.315135	0.00779844
17	1510360	cg24410949	RAD51L3-RFFL	NLE1	0.309239	0.00779844
1	6380239	cg14610403	SGIP1	AL139147.1	-0.308411	0.00779844
5	4260309	cg17760391	MAST4	MAST4	0.296813	0.00779844
5	4260309	cg20396510	MAST4	MAST4	0.296658	0.00779844
12	7510424	cg07409680	KIAA1551	RP11-843B15.2;BICD1	0.295341	0.00779844
17	5390333	cg12969595	TMEM98	TMEM98	-0.289676	0.00779844
6	3450156	cg20900994		SNORD48;C6orf48	0.261378	0.00779844
11	580273	cg27481837	PCNXL3	EFEMP2	-0.333052	0.0079984
17	4860458	cg07854959	UBE2Z	IGF2BP1	-0.326103	0.0079984
22	2360593	cg11478607	DDTL;DDT	GSTT1	0.325005	0.0079984
3	460504	cg13702846	KRBOX1;CCBP2;CYP8B1	RP11-70C1.3;KRBOX1;CCBP2	-0.316371	0.0079984
1	4860152	cg22717825	PLA2G2A	PLA2G2E	0.315689	0.0079984
1	3290632	cg26880239	POU2F1	CD247	-0.307611	0.0079984
2	3930278	cg23456409	TMEM177	TMEM177	0.306741	0.0079984
12	3710504	cg14784868	LYZ	LYZ	-0.30469	0.0079984
4	2230433	cg19746873	TMEM154	TMEM154	-0.293795	0.0079984
10	2360196	cg19321696	DOCK1	NPS	0.290963	0.0079984
14	7320239	cg25111228	NPAS3	NPAS3	0.29096	0.0079984
9	3130139	cg14500300	C9orf66	CBWD1	-0.260809	0.0079984
16	870711	cg07124995	PRSS53;ZNF646;VKORC1	PRSS53;VKORC1	-0.330758	0.00819836
17	1660215	cg15739389	ATP6V0A1	PLEKHH3	0.328175	0.00819836
20	1850372	cg25690209	OXT	AVP	-0.319964	0.00819836
2	4200674	cg11669516	IGFBP2	IGFBP2	-0.315479	0.00819836
3	5270091	cg01360795	FOXL2	MRPS22;BPESC1	-0.313474	0.00819836
1	4480768	cg12666727	HIVEP3	HIVEP3	-0.311545	0.00819836
19	6650273	cg03190825	CYP4F2	CYP4F11	-0.31076	0.00819836
21	3840553	cg27205487	LINC00478	LINC00478	-0.256513	0.00819836
21	3800202	cg24059033	IGHV1OR21-1	TPTE	0.248901	0.00819836
11	3520093	cg08965235	LTBP3	LTBP3	-0.333344	0.00839832
8	3800392	cg04757492	GRINA;PARP10	PLEC	-0.329523	0.00839832
3	4490719	cg24516139	ECE2;EIF2B5	EIF2B5	0.328787	0.00839832
16	6330377	cg01498655	ATP6V0D1	ACD	0.328352	0.00839832
5	540725	cg09060608	HNRNPH1	RUFY1	-0.321929	0.00839832
19	7050050	cg03762081	CD33	KLK10	0.316809	0.00839832
1	4730204	cg17905084	FCRLB	FCRLB	-0.307952	0.00839832
21	3850615	cg14627538	PRMT2	PRMT2	0.307922	0.00839832
10	5670706	cg13905757	FAM171A1	FAM171A1	-0.307325	0.00839832
6	5080692	cg01426208		IFITM4P	-0.279188	0.00839832
19	4250735	cg23997402		CTB-55O6.12;LPHN1	-0.330497	0.00859828
21	6380187	cg16664095	YBEY	PCNT	0.318881	0.00859828
16	5690408	cg13660279	IRX3	IRX3	0.311165	0.00859828
1	3440369	cg21213571	CD84;RP11-528G1.2	VANGL2	0.309777	0.00859828
10	7320041	cg16449489	CHST15	CHST15	0.307559	0.00859828
1	3780068	cg07148744	ATPIF1	ATPIF1	-0.306638	0.00859828
1	4780630	cg13953828	KIF26B	U1	0.306592	0.00859828
3	1260497	cg11382133	OXNAD1;RFTN1	RFTN1	-0.303096	0.00859828
1	2030767	cg10106388	CD48;RP11-404F10.2	CD244	-0.29539	0.00859828
12	2340661	cg24438354		ETV6	0.28977	0.00859828
11	6200017	cg12669354	POLR2L	EFCAB4A;AP006621.8	0.338362	0.00879824
11	3400397	cg22862634	EML3	EML3	0.332982	0.00879824
17	4290730	cg04927537	LGALS3BP	LGALS3BP	-0.330847	0.00879824
8	4610670	cg26392737	EPB49	EPB49	-0.323374	0.00879824
1	5490433	cg03040522	ADAR	ADAR	-0.314505	0.00879824
8	6350273	cg06070421	STK3	VPS13B	0.30881	0.00879824
1	4730204	cg00714874	FCRLB	FCRLA	0.307149	0.00879824
16	3890040	cg04094640	KDM8	NSMCE1	-0.306638	0.00879824
10	7320041	cg23286081	CHST15	CHST15	0.306203	0.00879824
13	6370113	cg18163144	ALG5	EXOSC8	0.304544	0.00879824
2	4860253	ch.2.2787684R	FAM201B	GPR39	-0.302393	0.00879824
12	2370438	cg08245989	A2M;A2M-AS1	RP11-436I9.5	0.302387	0.00879824
9	3060750	cg14255062	PSMD5	RP11-27I1.2	-0.30198	0.00879824
8	2480719	cg22727364	NSMCE2	TRIB1	-0.300443	0.00879824
1	3140088	cg26784348	IL23R	SLC35D1	0.298739	0.00879824
10	6860288	cg14441538	RP11-573I11.2;PRKG1	RP11-573I11.2	-0.286086	0.00879824
4	5360441	cg06792975	PROL1	MUC7	0.27941	0.00879824
11	4210414	cg08138505	PPP1CA	POLD4	0.332155	0.0089982
19	630709	cg22351510	ELOF1	ZNF833P	-0.327777	0.0089982
16	1660086	cg16756058	FAM100A	DNAJA3	0.326545	0.0089982
1	730711	cg16583987	B4GALT2	SLC6A9	0.318947	0.0089982
10	5270072	cg17538572	CYP26A1	CYP26A1	-0.308515	0.0089982
16	5570615	cg01524149	FTSJD1	AC106736.1	0.306157	0.0089982
6	1240068	cg05511196	PDE7B;RP13-143G15.4	PDE7B	0.298913	0.0089982
15	5340639	cg12688204	GCOM1;POLR2M	CGNL1	-0.289548	0.0089982
20	2320452	cg17259952	RP5-1043L13.1	RP5-1043L13.1	0.256111	0.0089982
14	3060646	cg19645788	INF2	AKT1	-0.325629	0.00919816
2	1820347	cg07323141	ASB1	AC016757.3	0.314618	0.00919816
1	990100	cg06946154	TFB2M	SCCPDH	0.305497	0.00919816
4	3710128	cg00322942	AGPAT9	HELQ	0.298983	0.00919816
18	4610632	cg18559136	MOCOS	RP11-49I11.1	0.295746	0.00919816
12	160072	cg19998368		RPS11P6;C12orf56	-0.291723	0.00919816
4	4810196	cg08000278	RPL34-AS1	AGXT2L1	0.290598	0.00919816
6	3400438	cg06596503	HLA-A		0.276782	0.00919816
2	3440368	cg27446671	PPP1R7	ANO7	-0.321975	0.00939812
1	4070048	cg02841875	NPHP4	KCNAB2	0.31931	0.00939812
1	6280019	cg27233192	NPHP4	NPHP4	0.318108	0.00939812
12	7320561	cg00085448	OAS2;RP1-71H24.1	OAS2;RP1-71H24.1	-0.317962	0.00939812
19	580475	cg00208967	OLFM2	OLFM2	0.313806	0.00939812
3	6250154	cg13719314	LZTFL1	SLC6A20	0.311673	0.00939812
1	7510593	cg01697986	RP11-46A10.2	IER5	-0.305764	0.00939812
3	5720008	cg14454680	CMSS1;FILIP1L	CMSS1;FILIP1L	0.305396	0.00939812
15	240189	cg12523790		MCTP2	-0.269894	0.00939812
17	2140431	cg20398408	NXN	NXN	0.331598	0.00959808
8	4610670	cg03979241	EPB49	EPB49	-0.322039	0.00959808
15	3940215	cg02671806	MTFMT	CLPX	0.319644	0.00959808
22	3140064	cg20744362	C22orf34	C22orf34	-0.314055	0.00959808
11	1070538	cg18407189	NDUFS8	TCIRG1	0.31376	0.00959808
1	3140291	cg14381712	VPS13D	VPS13D	0.312555	0.00959808
9	1580201	cg21164967	PAEP	KCNT1	0.31097	0.00959808
19	2120471	cg02410867	AC114273.1	TPM4	-0.308749	0.00959808
14	5130044	cg03035871	LRR1	DNAAF2	0.308159	0.00959808
7	3420452	cg05848863	TSPAN13	TSPAN13	-0.302552	0.00959808
6	3390326	cg01354879	ME1	ME1	-0.300312	0.00959808
18	940041	cg13993179	TWSG1	RP11-61L19.1	-0.28377	0.00959808
11	380068	cg16486109	DEAF1;TMEM80;EPS8L2	IRF7	0.339058	0.00979804
17	7210543	cg02208506	PLD2	MED11	0.324914	0.00979804
22	2360593	cg10546252	DDTL;DDT	GSTT1	0.317533	0.00979804
7	1440187	cg02900800	STYXL1		0.312123	0.00979804
7	1440187	cg15177211	STYXL1	POR	0.311436	0.00979804
18	5690246	cg19257514	RP11-861E21.2;SPIRE1	RP11-861E21.1	0.308281	0.00979804
6	5050646	cg11879354	TULP4	SYTL3	0.304462	0.00979804
10	3890086	cg04194066	TMEM72-AS1	RSU1P2	0.304231	0.00979804
22	1440278	cg08761410	PISD	PISD	-0.301465	0.00979804
11	1980619	cg04895001	ZNF215	OR2AG1	0.300735	0.00979804
2	610324	cg24674087	DDX1	AC008278.2	0.293302	0.00979804
6	7200167	cg20447568	EPB41L2	EPB41L2	-0.285572	0.00979804
10	4570523	cg25052014	RP11-288G11.3	RP11-288G11.3;INPP5A	0.339381	0.009998
16	5550035	cg07533100	DNAAF1	RP11-505K9.4	-0.322309	0.009998
11	5890487	cg03883228	TPCN2	MRGPRF	0.317904	0.009998
7	1500102	cg13200354	KDELR2;DAGLB	DAGLB	-0.317107	0.009998
22	2360593	cg19307651	DDTL;DDT	AP000350.10;MIF	-0.316702	0.009998
3	160397	cg00138407	CSPG5	KLHL18	-0.307839	0.009998
10	6100300	cg04471890	C10orf32	CYP17A1	0.305831	0.009998
18	1770441	cg00662556		GALR1	-0.300951	0.009998
11	6350324	cg04067139	GLYAT	AP001652.1;GLYATL1	-0.297866	0.009998
22	520020	cg10413297		RFPL3-AS1	0.295682	0.009998
13	5390386	cg19582128		FREM2	0.293266	0.009998
12	780397	cg14872603	AEBP2	AEBP2	0.286408	0.009998
4	4880278	cg23057687	FAM190A	FAM190A	0.251617	0.009998
12	3520598	cg15839752	GPR162;U47924.11	GPR162	0.330804	0.010198
4	4280100	cg05723219	FAT1	FAT1	-0.318692	0.010198
15	7380202	cg26431163	NR2F2	NR2F2	-0.317107	0.010198
1	4540370	cg17178900	RAB7L1	PM20D1	0.315354	0.010198
11	1410538	cg00085434	CYP2R1	CALCB	-0.31404	0.010198
1	4830092	cg17161743	A3GALT2P	PHC2	-0.312245	0.010198
19	3130196	cg06948492	KCTD15	Metazoa_SRP	0.302144	0.010198
5	6270372	cg06182018	EGFLAM;CTD-2263F21.1	LIFR	-0.294885	0.010198
1	3850010	cg02709834	CRYZ	TYW3;CRYZ	-0.285112	0.010198
15	6660136	cg18055585	NTRK3	NTRK3	0.276307	0.010198
6	5080692	cg18325044			0.275334	0.010198
14	6660187	cg25556905	FITM1	ADCY4;RP11-934B9.3	-0.331899	0.0103979
9	6270722	cg15619125	MAMDC4	MAMDC4	-0.326645	0.0103979
17	6370332	cg11482879	TM4SF5	RP11-141J13.4	0.326292	0.0103979
19	7050050	cg24790676	CD33	KLK10	0.314709	0.0103979
12	2320129	cg06552050	CSDA	CSDA	-0.303942	0.0103979
8	1230070	cg25232510	NDRG1	NDRG1	-0.301459	0.0103979
15	430307	cg10942561	NPTN	HCN4	0.300626	0.0103979
3	2000546	cg04814784	BRK1	AC034193.1	-0.316873	0.0105979
2	6020487	cg00400334	USP39	ATOH8	0.316705	0.0105979
6	10066	cg03517284	SLC17A3	HIST1H2APS2	-0.313571	0.0105979
2	990288	cg10666081	FHL2	FHL2	0.312936	0.0105979
6	1580427	cg25419523	ACOT13	FAM65B	-0.300379	0.0105979
2	450424	cg15911409	CXCR7	CXCR7	-0.290327	0.0105979
6	620544	cg14323910	HLA-DRB6	HLA-DQB1;XXbac-BPG254F23.6;HLA-DQB1-AS1	0.285161	0.0105979
14	270753	cg13097800	RP11-1A16.1	RPL10L	-0.266513	0.0105979
19	1780088	cg03583050	TBXA2R	AC010649.1	-0.332803	0.0107978
19	4860402	cg20555481	MRI1;CTB-5E10.3	MRI1	-0.320922	0.0107978
19	150435	cg04804052	DOCK6	SMARCA4	-0.3206	0.0107978
19	3710538	cg00406796		AC005614.5;ZNF780A	0.316882	0.0107978
16	1580561	cg00425710	MT1H	MT1A	-0.31509	0.0107978
12	670025	cg18637459	CORO1C	TMEM119	0.314518	0.0107978
3	7570682	cg27430182	CCDC37	ZXDC	0.310073	0.0107978
12	2760021	cg05780616	RP11-410A13.3;SNRPF;CCDC38	RP11-410A13.3;SNRPF	0.305129	0.0107978
12	7320717	cg07204479	POC1B;POC1B-GALNT4;GALNT4	POC1B;POC1B-GALNT4;GALNT4	-0.304201	0.0107978
2	6940273	cg20541961		SPDYA	0.299403	0.0107978
3	1070152	cg05331498	IL17RB	IL17RB	-0.297081	0.0107978
5	6350411	cg20683765	GDNF	GDNF	-0.29476	0.0107978
12	2140379	cg20025970	CMAS;ST8SIA1	ABCC9	0.282003	0.0107978
1	1260041	cg27559224	HMGB4;CSMD2	HMGB4;CSMD2	0.281075	0.0107978
13	1050164	cg11549417	LINC00452	RASA3	-0.317858	0.0109978
19	1660504	cg27394859	ZNF181	ZNF792	0.307054	0.0109978
20	2370017	cg25325723	MCM8	FERMT1	0.302688	0.0109978
6	5690184	cg01909738	RP1-230L10.1	RP5-826L7.1	0.298037	0.0109978
14	1450603	cg18174881	MIS18BP1	MIS18BP1	-0.297571	0.0109978
8	5960653	cg15428453	TMEM55A	TMEM55A	0.294641	0.0109978
10	4890048	cg17436460	CUBN	CUBN	0.27617	0.0109978
6	3120753	cg00734931		RP11-354I10.1	-0.248061	0.0109978
10	4830594	cg26188501	KNDC1	ECHS1	-0.340671	0.0111978
17	620300	cg27434072	RP1-56K13.3;LASP1	CTB-58E17.5	-0.317864	0.0111978
2	1820347	cg13530938	ASB1	AC016757.3	0.310106	0.0111978
17	60598	cg26202898	TMEM220	PIRT	-0.303333	0.0111978
18	6350164	cg24946729	DTNA	DTNA	0.292694	0.0111978
7	6480240	cg20537629	MAGI2-AS3	MAGI2-AS3	-0.288465	0.0111978
6	1190754	cg16514085		HLA-DRB1	-0.285429	0.0111978
1	2690050	cg05919685	RP11-550P17.5;OR10J1	APCS	0.281063	0.0111978
17	2140431	cg19178091	NXN	NXN	0.328446	0.0113977
12	3440608	cg01574233	DNAJC14;ORMDL2;RP11-762I7.5	PMEL	0.322787	0.0113977
12	5290598	cg03328639	ABCB9	ABCB9	-0.322008	0.0113977
2	1580519	cg06019841	SCLY;UBE2F	SCLY;UBE2F	-0.319693	0.0113977
11	5050390	cg27165920	SYT7	SYT7	-0.317813	0.0113977
2	5700722	cg10071113	TSSC1	TSSC1	-0.315272	0.0113977
20	6270022	cg27225570	HCK	DUSP15	0.312604	0.0113977
1	1440142	cg14519917	DRAM2	CHI3L2	-0.305022	0.0113977
16	2470064	cg19306640	AQP8	AQP8	-0.292292	0.0113977
4	7210307	cg16532497		KCTD8	-0.287211	0.0113977
6	2650711	cg27254046	PRIM2	PRIM2	0.261941	0.0113977
17	2140431	cg05575733	NXN	NXN	0.327832	0.0115977
6	4210598	cg06035815	BTN2A3P	HIST1H4D	0.326727	0.0115977
8	3800392	cg23299254	GRINA;PARP10	PLEC	0.324832	0.0115977
17	2970259	cg14624145	LASP1	RPS20P35	0.318357	0.0115977
19	3460253	cg24720006	OCEL1	GTPBP3	0.31795	0.0115977
19	6450553	cg18604395	RPS16	SYCN	-0.315914	0.0115977
10	240097	cg11888571	CWF19L1;RP11-316M21.6	CWF19L1	-0.313991	0.0115977
12	4210154	cg06777732	RIMBP2	RP11-662M24.2;RIMBP2	0.312522	0.0115977
10	6110053	cg08763584	ZNF32-AS1;ZNF32-AS3;ZNF32	LINC00619	0.3071	0.0115977
21	1230047	cg15300856	CBS	CBS	0.305813	0.0115977
15	7400619	cg10760299	SPATA5L1	GATM	0.305095	0.0115977
18	5690246	cg09829700	RP11-861E21.2;SPIRE1	SPIRE1	-0.304249	0.0115977
11	6060470	cg05740244	LDHC	LDHC	-0.301697	0.0115977
19	3130196	cg16715953	KCTD15	Metazoa_SRP	0.300845	0.0115977
19	3130196	cg19985870	KCTD15	Metazoa_SRP	0.300796	0.0115977
10	770619	cg13612989	STAM	RP11-390B4.5	-0.279867	0.0115977
16	5290431	cg09786098	RP11-473M20.7;MMP25	KREMEN2	0.331279	0.0117976
19	7400554	cg04376719	WDR18	CNN2	0.329261	0.0117976
11	7200082	cg06745004	SNHG1;SNORD25	ZBTB3	0.326368	0.0117976
11	3290088	cg13497525	RP11-467L20.9;C11orf9	DAGLA	0.320797	0.0117976
10	2320253	cg02689785	USMG5;MIR1307	RP11-332O19.5	0.31927	0.0117976
20	2070289	cg07357256	UBOX5-AS1;UBOX5	MRPS26	0.315391	0.0117976
1	7150598	cg24467349	GSTM3;RP4-735C1.4	RP4-735C1.4	0.31428	0.0117976
5	5550725	cg04591469	RP11-432M8.13	RP11-454P21.1	0.273216	0.0117976
5	1690593	cg02340329	RP11-46C20.1	CTD-3007L5.1	-0.248697	0.0117976
5	1050750	cg26500588	CLPTM1L	SLC12A7	0.333679	0.0119976
11	3060132	cg26993251		MACROD1	-0.327384	0.0119976
17	2140431	cg05431974	NXN	NXN	0.326983	0.0119976
11	3310278	cg11717054	ATHL1	NLRP6	-0.324926	0.0119976
7	1050274	cg25134328	TNS3	HUS1	-0.30658	0.0119976
19	2810605	cg11270815	ZNF266	ZNF266	-0.306373	0.0119976
20	5490240	cg07486199	MAP1LC3A	MAP1LC3A	-0.30212	0.0119976
20	1190037	cg10616337	MCM8	Metazoa_SRP	-0.30201	0.0119976
16	5570615	cg27207776	FTSJD1	CALB2	0.301426	0.0119976
2	6020300	cg17738684	IL18R1;IL1RL1	AC007248.6	0.292974	0.0119976
10	4040491	cg15444831	ITGB1	RP11-462L8.1	0.291942	0.0119976
18	770044	cg25740500	FBXO15	FBXO15	0.288194	0.0119976
12	4060332	cg20874044	IGF1	IGF1	-0.277442	0.0119976
12	4060332	cg00264799	IGF1	IGF1	-0.277293	0.0119976
8	7320603	cg23279503	AC012215.1;UNC5D	UNC5D	0.267749	0.0119976
16	4730482	cg04253697	CDH5	BEAN1	-0.306023	0.0121976
2	4200674	cg06836725	IGFBP2	IGFBP2	-0.303373	0.0121976
4	6520561	cg18628449	SHROOM3;RP11-359D14.3	SHROOM3	0.303114	0.0121976
17	6960280	cg05264587	TEX14;CTD-2200P10.1	RAD51C	0.302366	0.0121976
1	3140500	cg22129059	OPN3	OPN3	-0.29647	0.0121976
8	770132	cg05038436	TSPYL5	CPQ	-0.2836	0.0121976
1	3850010	cg26855724	CRYZ	TYW3;CRYZ	-0.280378	0.0121976
1	3060022	cg17121120	PHF13	PHF13	0.320061	0.0123975
12	6860278	cg22810875	NINJ2	NINJ2	0.303206	0.0123975
14	6770082	cg08039791	METTL3;TOX4	TOX4	-0.302028	0.0123975
2	1090451	cg07772999	AC016683.6;PAX8	PAX8;AC016683.6	-0.300933	0.0123975
22	2600600	cg18895476	TFIP11	TPST2	0.300845	0.0123975
1	990100	cg09413723	TFB2M	SMYD3	-0.299226	0.0123975
20	6590445	cg06856720	RIN2	RIN2	-0.297881	0.0123975
10	730747	cg17201651	ADD3	XPNPEP1	0.295453	0.0123975
1	4730204	cg22389730	FCRLB	FCRLB	-0.295195	0.0123975
14	5420070	cg26672104	FRMD6	GNG2	0.286569	0.0123975
20	6400131	cg00287413	CYP24A1	CYP24A1	-0.276012	0.0123975
2	3290465	cg26853855	SCN2A	CSRNP3	-0.271734	0.0123975
8	4280600	cg15320980	ERICH1	ERICH1	0.321686	0.0125975
1	6060113	cg02063759	TBX15	RP4-712E4.2;RP4-712E4.1	0.303309	0.0125975
2	5700309	cg15721102	FAHD2B	FAM178B	-0.297985	0.0125975
6	5700747	cg26451835	DCBLD1;GOPC	NEPNP	-0.292855	0.0125975
1	4860435	cg13443627	DAB1;OMA1	TACSTD2	0.286944	0.0125975
19	4200068	cg22531183	NUP62;IL4I1	CTD-2126E3.1;ZNF473	0.314092	0.0127974
11	7050333	cg05768922	HEPACAM;HEPN1	HEPACAM	0.312221	0.0127974
22	4490671	cg05241025	MIF	AP000350.4;MIF	-0.310231	0.0127974
15	6650240	cg27032813	HEXA;RP11-106M3.2;RP11-106M3.3	GRAMD2	-0.306939	0.0127974
17	1300612	cg06513864	SYNRG	SYNRG	0.302126	0.0127974
1	1440142	cg26420185	DRAM2	CEPT1	-0.301383	0.0127974
13	1430762	cg13580857	TGDS	TGDS	-0.300826	0.0127974
8	840608	cg15600488	VPS37A;MTMR7	MTMR7	-0.293695	0.0127974
17	5390333	cg23845168	TMEM98	TMEM98	-0.279733	0.0127974
12	5290338	cg08723248	RP13-735L24.1	RP11-436I9.6	-0.268248	0.0127974
11	6370014	cg08209764	B3GAT1	B3GAT1	0.312923	0.0129974
4	7040497	cg24835014	ART3	SDAD1;RP11-630D6.5	0.303166	0.0129974
1	3170292	cg17737388	DDAH1;RP11-131L23.1	C1orf52	-0.295989	0.0129974
4	1770187	cg19898448	ANKRD50	ANKRD50	-0.270277	0.0129974
7	2900504	cg26618703	GET4;SUN1	GET4;SUN1	-0.335584	0.0131974
4	7160707	cg27089072	TBC1D14;RP11-367J11.2	TBC1D14	-0.312294	0.0131974
6	6580612	cg00933542	NUP43	NUP43	-0.309479	0.0131974
14	6370612	cg20252067	CHURC1;CHURC1-FNTB	CHURC1-FNTB;RAB15	0.30829	0.0131974
6	4610039	cg02844545	ELOVL2	GCM2;SYCP2L;RP11-637O19.2;TMEM14B	0.307304	0.0131974
13	4220114	cg24157814		DCT	-0.302765	0.0131974
9	2650050	cg18557145	FAM166B	CD72	-0.298049	0.0131974
4	3930546	cg20566657	SLC2A9	SLC2A9	-0.2835	0.0131974
6	2850100	cg21794222	RNASET2;RP11-514O12.4	CCR6	-0.306181	0.0133973
1	6020327	cg14829060	DENND2D	DENND2D	-0.300309	0.0133973
3	6840187	cg10321266	MBNL1	AC106722.1;MBNL1	-0.287893	0.0133973
1	620494	cg12629991	PBX1	PBX1	0.283755	0.0133973
20	4280577	cg23534245	BMP2	BMP2	-0.263453	0.0133973
6	1570520	cg16331823	DHX16	IER3	0.231254	0.0133973
1	650452	cg11229415	PLCH2	PLCH2	-0.3284	0.0135973
3	6330593	cg01130611	PTH1R	PRSS42	0.311235	0.0135973
1	4540370	cg14159672	RAB7L1	PM20D1	0.311113	0.0135973
1	4540370	cg24503407	RAB7L1	PM20D1	0.310629	0.0135973
22	2900292	cg03950371	RANGAP1	EP300;RP1-85F18.5;RP1-85F18.6	-0.303738	0.0135973
14	3140274	cg18842157	RAD51B	RAD51B	-0.302412	0.0135973
11	6060470	cg11821245	LDHC	LDHA	-0.299241	0.0135973
18	160692	cg10677144	MYOM1	RP13-270P17.2;MYOM1	-0.295907	0.0135973
6	2850487	cg02069999	C6orf165	C6orf165;SLC35A1	0.290269	0.0135973
18	160497	cg02543960		PHLPP1	0.287978	0.0135973
20	4050164	cg09035882	ZFP64	ZFP64	0.287029	0.0135973
5	4610376	cg16541222		EPB41L4A;CTC-459M5.2	0.272632	0.0135973
2	4610692	ch.2.80942047R	CTNNA2	AC084193.1	0.235721	0.0135973
11	5360156	cg14967066	IFITM1;IFITM2	IFITM1;IFITM2	-0.328394	0.0137972
7	270592	cg06825383	MMD2	FOXK1	-0.322741	0.0137972
7	2810326	cg02874145	WBSCR27	CLDN4	-0.316726	0.0137972
7	2810326	cg15318792	WBSCR27	WBSCR27	-0.316666	0.0137972
17	1580327	cg03917100	SMARCD2	SCN4A	0.309997	0.0137972
11	4730176	cg14860397	WNT11	WNT11	0.297933	0.0137972
4	2760528	cg18626035	SLC9B2	SLC9B2	0.295743	0.0137972
14	6960328	cg22792063	TRAJ24	AL160314.1;ABHD4	0.29444	0.0137972
20	5390594	cg13061637	SLC13A3	RP11-323C15.1	0.294103	0.0137972
1	2070670	cg26610681		sep-15	-0.285076	0.0137972
21	5090743	cg07543138	AF127936.7	NRIP1	-0.263176	0.0137972
12	2940274	cg04027781	PGAM5;POLE	POLE	-0.328799	0.0139972
11	2340441	cg23335134	SLC22A18AS	SLC22A18AS	0.322665	0.0139972
4	4070215	cg20403541	RGS12	RGS12	-0.317743	0.0139972
19	4860402	cg16166462	MRI1;CTB-5E10.3	MRI1	-0.314819	0.0139972
1	7150598	cg18938907	GSTM3;RP4-735C1.4	GSTM1;GSTM2;RP4-735C1.4	-0.310745	0.0139972
21	6380187	cg00815214	YBEY	YBEY	0.306975	0.0139972
18	2710358	cg00134212	ENOSF1	C18orf56	-0.30225	0.0139972
11	4810487	cg25102621	ELMOD1	CWF19L2	0.299199	0.0139972
12	2680687	cg09147429	BEST3	C12orf28;AC025263.3	0.293792	0.0139972
18	1580762	cg06689039	SERPINB13	SERPINB5	0.292797	0.0139972
15	870309	cg11672037	SEMA6D	SEMA6D	0.276934	0.0139972
20	1510075	cg22552139	KCNQ2	KCNQ2	-0.325878	0.0141972
2	5360064	cg24620635	GNLY	GNLY	-0.312613	0.0141972
22	2360593	cg14740204	DDTL;DDT	AP000350.10;MIF	-0.311174	0.0141972
1	4200400	cg06738889	CA14	ANP32E	0.31006	0.0141972
12	4210154	cg06712767	RIMBP2	RP11-662M24.2;RIMBP2	0.308548	0.0141972
9	2690070	cg13910681	CIZ1	FAM102A	-0.306729	0.0141972
14	7320274	cg13141192	ARHGEF40	TPPP2;NDRG2;AL161668.5	0.306455	0.0141972
19	3930408	cg10851698	ZNF761	ZNF331	0.306312	0.0141972
11	110291	cg00567382	LDHC	LDHC	0.301557	0.0141972
20	4010398	cg07994622	RASSF2	RASSF2	0.289545	0.0141972
13	2450753	cg25257709	NHLRC3	PROSER1	-0.272729	0.0141972
11	5090377	cg27314580	OR5T1	OR8K3	0.271777	0.0141972
20	4280577	cg16831623	BMP2	BMP2	-0.262811	0.0141972
5	520332	cg17200320	B4GALT7	DOK3	0.316419	0.0143971
1	5860037	cg21728447	UBR4	RP13-279N23.2;ALDH4A1	-0.312345	0.0143971
16	3180672	cg07994696	LITAF	LITAF	-0.30219	0.0143971
11	110291	cg08418111	LDHC	LDHA	-0.300245	0.0143971
7	2750608	cg09996344	GTF2IRD1P1;RABGEF1;KCTD7	RPL35P5	-0.294553	0.0143971
6	1190754	cg14645244		HLA-DRB1	-0.280092	0.0143971
6	2140608	cg16345906		RP1-278E11.5	-0.274734	0.0143971
11	3520538	cg10457846	OR4B1	PTPRJ	0.273867	0.0143971
18	5310079	cg22518079	SETBP1	SETBP1	-0.254912	0.0143971
17	4010021	cg12495731	FN3KRP	FN3K	0.325738	0.0145971
17	2140431	cg10655236	NXN	NXN	0.321847	0.0145971
19	70168	cg17384440	MED29	GMFG	-0.315838	0.0145971
1	50672	cg25210835	GSTM1;GSTM2;RP4-735C1.4	RP4-735C1.4	0.311916	0.0145971
3	1230685	cg00409700	IQSEC1	IQSEC1	0.307167	0.0145971
6	610367	cg05310613	RP1-225E12.2;HECA	HECA	-0.298727	0.0145971
12	1400577	cg16154629	ART4;C12orf60	PDE6H	-0.296032	0.0145971
8	6100192	cg09234966	YWHAZ	PABPC1	-0.295335	0.0145971
19	4200445	cg26149550	KLK15	AC011523.2;KLK15	0.321339	0.014797
7	770438	cg26795738	RADIL	MMD2	0.3199	0.014797
4	1230289	cg05336051	ADD1	SH3BP2	0.306273	0.014797
2	1110669	cg16819369	ITM2C	ITM2C	-0.301858	0.014797
5	5270241	cg11161755	STK10	STK10	-0.300556	0.014797
1	1340279	cg22350160	ZSWIM5	AKR1A1	-0.299622	0.014797
10	5270072	cg16445268	CYP26A1	CYP26A1	-0.298411	0.014797
16	5570615	cg08597761	FTSJD1	HYDIN	0.297102	0.014797
16	5570615	cg02616906	FTSJD1	HYDIN	0.296865	0.014797
10	1690768	cg07095783	ZEB1	ZEB1	-0.290512	0.014797
12	1820408	cg19847271	RP11-474N8.5;HBCBP	HSD17B6	0.314524	0.014997
17	7550133	cg18442830	TSR1;SRR	RP1-59D14.3	0.306409	0.014997
1	4860152	cg04289891	PLA2G2A	PLA2G5	0.302752	0.014997
10	1230523	cg25324047	BMI1;COMMD3	SPAG6	0.302354	0.014997
2	2570079	cg14951497	STAT1	STAT1	-0.296862	0.014997
12	2810730	cg11188741	PPHLN1	PRICKLE1	0.294638	0.014997
2	1170220	cg13196962	AHSA2	PEX13	-0.29416	0.014997
3	3420519	cg06022884	PPP2R3A	RP11-463H24.1	0.292046	0.014997
7	870379	cg05779406	ZFAND2A	ZFAND2A	0.331428	0.015197
19	290309	cg01254505	FAM125A	CTD-2521M24.9	-0.319413	0.015197
2	5080072	cg22480783	POMC	ADCY3	-0.308573	0.015197
2	2100626	cg17777683	ALS2CR12	CFLAR	-0.304386	0.015197
1	2320220	cg21115691	FCAMR	FCAMR	-0.303047	0.015197
20	6900196	cg26709285	KCNB1	KCNB1	0.297096	0.015197
10	3420201	cg18195080	RP11-107C16.2	FAM24B;CUZD1	0.292822	0.015197
2	4220187	cg07161827	DYSF	ZNF638	-0.291127	0.015197
5	6270750	cg07727547	CTC-281B15.1;RASGRF2	CTC-281B15.1;CKMT2	0.288745	0.015197
14	4590689	cg02000965		RP11-662J14.1	0.218789	0.015197
2	3120528	cg06382546	LRP1B	LRP1B	0.195955	0.015197
17	430403	cg11060532	HOXB3;HOXB6;AC103702.1;HOXB-AS3	HOXB3;HOXB-AS3	-0.325428	0.0153969
19	6220600	cg08337420	ERVK3-1	AC010642.2	-0.32182	0.0153969
10	6480494	cg26102564	MGMT	MGMT	0.321515	0.0153969
14	3420500	cg19373199		MIR4309	-0.313769	0.0153969
11	3440343	cg06705925	B3GAT1	B3GAT1	0.310352	0.0153969
3	5270091	cg20381422	FOXL2	MRPS22	0.301642	0.0153969
3	3710075	cg25611254	SLC12A8	SLC12A8	-0.294483	0.0153969
13	5260674	cg11987316	RNF17	ATP12A	-0.28865	0.0153969
12	5860750	cg18109798	PDE3A	SLCO1C1	0.261627	0.0153969
19	7400554	cg08520451	WDR18	WDR18	-0.325674	0.0155969
17	7160612	cg23834688	USP36	USP36	-0.315583	0.0155969
19	4640168	cg00784153	PIN1	COL5A3	0.307912	0.0155969
14	3930292	cg08278008	C14orf166B	IRF2BPL	-0.303601	0.0155969
6	60500	cg04616797	RIOK1	DSP	-0.298067	0.0155969
12	2070477	cg27433454	C12orf71	MED21	-0.295831	0.0155969
20	1570414	cg13396318	NAA20	RPL12L3	0.293318	0.0155969
6	3360681	cg08315187	TNFAIP3	PERP	0.27941	0.0155969
19	7000445	cg14152139	ZNF98	ZNF729	-0.270779	0.0155969
6	3440086	cg23170186	PEX6	PEX6	0.314028	0.0157968
22	5420093	cg14205937	C22orf26	WNT7B	0.313252	0.0157968
19	6330088	cg08113595	USF2	USF2	-0.311396	0.0157968
10	5220612	cg24428042	ECHDC3	ECHDC3	-0.291094	0.0157968
12	4260671	cg08161947	AEBP2	AEBP2	0.277731	0.0157968
17	2140431	cg08785922	NXN	NXN	-0.319328	0.0159968
17	1570598	cg09636406	GALK1;ITGB4	RECQL5	0.316726	0.0159968
5	7570092	cg05901447	DBN1	SLC34A1	-0.315126	0.0159968
19	580475	cg25820479	OLFM2	OLFM2	0.304529	0.0159968
3	4670670	cg10598595	CDC25A	CDC25A	-0.297145	0.0159968
6	2060523	cg24358785	LPAL2	SLC22A3	-0.284351	0.0159968
3	6560091	cg05074709	TGFBR2	TGFBR2	-0.284099	0.0159968
1	3850010	cg21906852	CRYZ	CRYZ	-0.274342	0.0159968
19	5490563	cg08496742	ZNF524	CCDC106	-0.320204	0.0161968
1	50672	cg24467349	GSTM1;GSTM2;RP4-735C1.4	RP4-735C1.4	0.309333	0.0161968
8	3120202	cg10121745		RP1L1	0.295247	0.0161968
10	2630050	cg23988827	HERC4	SIRT1	0.293707	0.0161968
7	6040181	cg17150854	OSBPL3	MPP6	0.291839	0.0161968
11	7100292	cg16010214	OR4D11	RNU7-58P	-0.290096	0.0161968
2	4540615	cg24633978	MTX2	HOXD11	0.321071	0.0163967
17	2140431	cg25210580	NXN	NXN	0.318954	0.0163967
12	6330338	cg06621757	ITGA5;RP11-753H16.5;RP11-753H16.3	HNRNPA1;RP11-968A15.8	-0.309242	0.0163967
5	4850519	cg03317451	RP11-506H20.1;DHX29	MCIN	0.29626	0.0163967
16	110364	cg04494791	PDPR;RP11-296I10.3	RP11-296I10.3	-0.292794	0.0163967
2	6860600	cg19753864	AC016689.1;CYP1B1;FAM82A1	CYP1B1-AS1;CYP1B1	0.291495	0.0163967
11	7100180	cg02535507	FDX1	RDX	0.29019	0.0163967
10	6840121	cg13414916	TRDMT1	VIM	-0.28765	0.0163967
20	7200020	cg25143652	PTK6	PTK6	-0.323885	0.0165967
17	6620465	cg00715047	RECQL5	LLGL2	0.321649	0.0165967
11	6370014	cg25214187	B3GAT1	B3GAT1	0.308494	0.0165967
17	4670458	cg15935247	RP11-112H10.4;SEPT4	SEPT4;RP11-112H10.4	-0.304407	0.0165967
12	6180138	cg26837644	RP11-598F7.6	SLC6A13	0.299853	0.0165967
11	6270437	cg12797152	FJX1	PAMR1	0.289286	0.0165967
3	6060706	cg02401614	ATP11B	RP11-225N10.1	-0.289238	0.0165967
6	3400762	cg03356087	RP11-30P6.3	SYNCRIP	-0.285836	0.0165967
4	990131	cg17641028	GUCY1A3	GUCY1A3	0.284011	0.0165967
20	4290706	cg27589058	EYA2	EYA2	0.271181	0.0165967
17	3390373	cg05707655	TIMM22	ABR	0.321345	0.0167966
8	3800392	cg22822867	GRINA;PARP10	PLEC	-0.320368	0.0167966
11	5700020	cg00566635	ZBTB44	ADAMTS8	0.306008	0.0167966
8	830113	cg10700964	TNFRSF10D	RP11-875O11.2	0.305189	0.0167966
14	6370612	cg16583315	CHURC1;CHURC1-FNTB	MAX	-0.303446	0.0167966
19	3370482	cg10575842	CYP2B7P1	CYP2B7P1	-0.301231	0.0167966
10	6250152	cg13936992	LCOR	PIK3AP1	-0.295882	0.0167966
2	2260324	cg15996499	AC074286.1;NFE2L2	AGPS	0.290208	0.0167966
12	6330348	cg02344784	NT5DC3	NT5DC3	-0.28695	0.0167966
16	2650709	cg25244722	CDH11	CDH11	0.27977	0.0167966
1	5570685	cg17105834	RP1-35C21.2	ASTN1	0.278936	0.0167966
6	3400438	cg04126584	HLA-A		0.266142	0.0167966
8	7000408	cg02616368	LYPD2	JRK;PSCA	0.306997	0.0169966
3	2970072	cg12194939	RPL32;CAND2	CAND2	-0.306379	0.0169966
10	7570278	cg12157438	EXOC6	CYP26A1	0.300258	0.0169966
14	5270148	cg24995657	PLEK2	PLEK2	-0.299926	0.0169966
2	6110025	cg06907053	FHL2	FHL2	0.299762	0.0169966
1	3710142	cg23717186		ITPKB	-0.298228	0.0169966
1	1440142	cg08663890	DRAM2	CHI3L2;DENND2D	-0.296263	0.0169966
19	1230497	cg11680826	ZNF585A;ZNF585B	ZNF383	-0.295937	0.0169966
4	1110300	cg06536988	TMEM154	TMEM154	0.285486	0.0169966
1	620494	cg09501047	PBX1	PBX1	0.278814	0.0169966
19	6650692	cg09762612	ISOC2	FIZ1	0.319617	0.0171966
2	6940209	cg06179009	HTRA2	HTRA2	-0.314953	0.0171966
20	4040176	cg24112000	LAMA5	LAMA5	-0.313571	0.0171966
6	3440086	cg24153763	PEX6	RPL24P4	-0.313088	0.0171966
12	1470349	cg21068152	RPLP0	SIRT4	0.310243	0.0171966
9	2940192	cg05023099		PIP5KL1	0.307009	0.0171966
1	7150598	cg25210835	GSTM3;RP4-735C1.4	RP4-735C1.4	0.306306	0.0171966
2	5560079	cg13835894	GPBAR1	PNKD;TMBIM1	-0.306126	0.0171966
6	2640369	cg01627594	EZR	EZR-AS1	0.302527	0.0171966
2	6110025	cg10666081	FHL2	FHL2	0.29936	0.0171966
11	2070605	cg10076809	ACAT1	CUL5	0.298642	0.0171966
14	2230424	cg21148160	RBM25	PAPLN	-0.297589	0.0171966
14	2850020	cg07125017	DHRS2	JPH4	0.294997	0.0171966
7	4200646	cg25591844	IFRD1	ZNF277	0.288142	0.0171966
18	6040743	cg02750262	ZADH2	ZADH2	0.282085	0.0171966
1	6560192	cg26436330	COL11A1	COL11A1	0.258536	0.0171966
11	7400341	cg11540055	VPS51;AP003068.9	ATG2A	-0.318738	0.0173965
22	3180273	cg23479619	PDXP;SH3BP1	GGA1	-0.31052	0.0173965
3	2190162	cg24663845	RP11-71E19.1	SLC41A3	-0.304608	0.0173965
22	4490671	cg11478607	MIF	GSTT1	0.303364	0.0173965
9	6650593	cg14636261	CEL;RP11-326L24.4	ABO	0.296996	0.0173965
1	4200543	cg02453146	GPX7	GPX7	-0.295018	0.0173965
7	2340072	cg12013713	PARP12	PARP12	-0.292025	0.0173965
2	7320102	cg08302913	CERKL	AC013733.3	0.291185	0.0173965
14	430367	cg02232988	DDHD1	FERMT2	0.28622	0.0173965
4	620326	cg16360777	SMR3B	AMBN	0.272839	0.0173965
6	5080692	cg06596503			0.266809	0.0173965
9	5550671	cg12840719	CDKN2A;RP11-145E5.5	CDKN2A;RP11-145E5.5	0.266383	0.0173965
19	4860402	cg16474696	MRI1;CTB-5E10.3	CCDC130	-0.308798	0.0175965
14	4150484	cg24130564	TRMT61A	KLC1	-0.307167	0.0175965
4	2480612	cg21889519	DCTD	AC114798.1	-0.302445	0.0175965
22	6380189	cg18190866		SF3A1	0.299676	0.0175965
10	1070520	cg25695166	MEIG1	RP11-271M1.2;ACBD7	-0.295447	0.0175965
2	2140519	cg02502145	SOS1	SOS1	0.293123	0.0175965
4	1400070	cg21434376	TBC1D9	TNRC18P1;TBC1D9	-0.291331	0.0175965
1	5720332	cg09518518		AADACL4	0.282566	0.0175965
9	1980301	cg13794553	FKTN	FSD1L	0.273815	0.0175965
1	830221	cg04250926	TNNI3K	TYW3	0.272589	0.0175965
6	4560315	cg19157199		NOX3	-0.263127	0.0175965
8	4610670	cg12840024	EPB49	EPB49	-0.312205	0.0177964
20	6480164	cg11992317	ZNF335	CTSA	-0.311706	0.0177964
5	4590692	cg10462998	CDHR2	CDHR2	-0.310769	0.0177964
19	4010341	cg11381655	SIGLECL1;CTD-3187F8.2	IGLON5	0.308445	0.0177964
1	7550138	cg02415029	SYPL2	SYPL2	0.308378	0.0177964
3	840672	cg07065220	ATP13A3	RP11-513G11.3	0.305408	0.0177964
14	60307	cg14358448	FCF1	LTBP2	-0.300565	0.0177964
10	5270072	cg25964940	CYP26A1	CYP26C1	-0.295411	0.0177964
12	3370747	cg09939079	YEATS4	LYZ	-0.290598	0.0177964
17	3130176	cg20561661	FAM18B2-CDRT4;FAM18B2;CDRT4	FAM18B2-CDRT4;FAM18B2;CDRT4	0.290199	0.0177964
9	4880392	cg21211418	FAM214B	KIAA1045	-0.287287	0.0177964
12	3800064	cg09525523		DERA	0.286013	0.0177964
11	4760626	cg16627319	MMP12	DCUN1D5	0.284908	0.0177964
11	2600070	cg04653522	RP11-164N3.3;RAB38	RAB38	-0.272291	0.0177964
8	510561	cg07922980	SFTPC	BMP1	0.314986	0.0179964
20	6110379	cg23740882	WFDC13	AL031663.1;WFDC2	0.311165	0.0179964
1	4570156	cg20692414	PTCHD2	PTCHD2	0.303187	0.0179964
9	1450653	cg21213430	HRCT1	OR13E1P	-0.298064	0.0179964
6	3130735	cg05151867	KHDC1L;KHDC1	KHDC3L	-0.29696	0.0179964
13	6180050	cg16711597	STK24	STK24	0.295292	0.0179964
11	4730176	cg22947532	WNT11	WNT11	-0.29273	0.0179964
19	2340328	cg24931092	LSM14A	UBA2	0.286095	0.0179964
1	150136	cg00909926	ESRRG	ESRRG	-0.27251	0.0179964
2	4180431	cg09068086	LINC00116	LINC00116	-0.270819	0.0179964
9	7400369	cg19478072	SNAPC3	SNAPC3	-0.270639	0.0179964
16	6960037	cg05226168	CTC-479C5.10;EDC4	RP11-67A1.2	0.315269	0.0181964
1	4070048	cg03895593	NPHP4	KCNAB2	0.307827	0.0181964
4	4230739	cg10647739	SORCS2	SORCS2	-0.307639	0.0181964
6	290025	cg27486624	MAD2L1BP	XPO5	0.306823	0.0181964
5	7380487	cg03893692	TCOF1	CAMK2A	0.303218	0.0181964
22	1710041	cg14271231	KLHL22;XXbac-B562F10.11	ZNF74	0.292472	0.0181964
1	3780068	cg04993605	ATPIF1	ATPIF1	-0.291906	0.0181964
15	580274	cg05355792	RPSAP55	FAM214A	-0.290035	0.0181964
13	2570041	cg08279184	WASF3	WASF3	-0.286901	0.0181964
6	1240068	cg07169289	PDE7B;RP13-143G15.4	RP13-143G15.4	-0.286256	0.0181964
10	3460082	cg02187457	RP11-236B18.3	RPP30	-0.283843	0.0181964
1	150132	cg17502594		AC099791.1	-0.274229	0.0181964
14	3830164	cg24000333	CEP128	CEP128	0.239898	0.0181964
10	990180	cg11130780	GTPBP4;IDI2	LINC00200	0.311469	0.0183963
16	10358	cg04739747	RP11-368N21.4;AC009133.19;SPN	MVP	0.303647	0.0183963
5	20154	cg25458314	AFAP1L1	MIR145	-0.301234	0.0183963
22	6480692	cg12253469	NCF4	MPST	-0.296044	0.0183963
1	6560220	cg09792343	PTPN22;RP5-1073O3.2	DCLRE1B	-0.294751	0.0183963
21	2100138	cg27368243	LINC00205	SLC19A1	-0.307076	0.0185963
1	150129	cg10115632	AUNIP	EXTL1	0.30602	0.0185963
2	2900327	cg02949469	CXCR2	PNKD	0.299606	0.0185963
1	6040392	cg04096525	TTC13	TRIM67	-0.295046	0.0185963
11	1980619	cg03898365	ZNF215	OR10A4	0.287732	0.0185963
3	6840187	cg08535978	MBNL1	MBNL1	-0.280235	0.0185963
1	3850010	cg26690034	CRYZ	TYW3;CRYZ	-0.271695	0.0185963
10	4830594	cg06270799	KNDC1	ECHS1	-0.331686	0.0187962
10	6110196	cg05527752		EBF3	0.317189	0.0187962
19	2900474	cg24224907	RINL	EIF3K	-0.303772	0.0187962
3	1410736	cg15131977	KIF15;TMEM42	ZNF502	-0.301043	0.0187962
1	6510360	cg10512769	LINC00467	RP11-359E8.3;RD3	-0.297197	0.0187962
14	2850020	cg09309891	DHRS2	JPH4	0.292122	0.0187962
21	150315	cg05468028	C21orf7	RWDD2B	-0.291176	0.0187962
14	3930731	cg18906360	PCNXL4;DHRS7	PCNXL4;DHRS7	-0.285374	0.0187962
2	4070086	cg13485126	HAAO	AC016735.1	-0.284805	0.0187962
4	7200338	cg25167574	BMP2K;PAQR3	PAQR3	-0.271035	0.0187962
5	5560433	cg13004635	AHRR	SLC9A3	0.324457	0.0189962
20	2710209	cg16353508	ARFGAP1	HAR1B	0.316054	0.0189962
17	2140431	cg20142501	NXN	NXN	0.315464	0.0189962
2	2640437	cg16066641	GTF3C2	ATRAID;SLC5A6	-0.315014	0.0189962
17	4280343	cg09983915	COASY	COASY	-0.313827	0.0189962
19	4610433	cg13785536	ANGPTL4	KANK3	0.312227	0.0189962
9	1090026	cg07056794	PMPCA	PMPCA	-0.311697	0.0189962
10	240097	cg19754520	CWF19L1;RP11-316M21.6	CPN1	-0.302098	0.0189962
22	4490671	cg10546252	MIF	GSTT1	0.301395	0.0189962
10	5960168	cg16771783	FAM213A	DYDC1;DYDC2	0.298058	0.0189962
16	7160292	cg06767762	RP11-529K1.4;ST3GAL2	AARS	-0.292028	0.0189962
5	3520020	cg10578938	CYFIP2;CTB-109A12.1	CYFIP2	-0.290446	0.0189962
3	7000026	cg16503618	SIDT1	SIDT1	-0.289925	0.0189962
1	2570181	cg05387269	TMEM240	AURKAIP1	-0.324914	0.0191962
19	1440196	cg04690840	MAG	MAG	-0.308752	0.0191962
16	1230170	cg26484086	SLC5A2	ZNF720	-0.304067	0.0191962
20	4480600	cg17046996	MMP24-AS1;EDEM2;MT1P3	UQCC	-0.299588	0.0191962
12	7050128	cg03310453	CCDC63	PPP1CC	0.292329	0.0191962
12	4880193	cg19662922	KLRG1	LINC00612	0.284975	0.0191962
5	5220093	cg19646897	HAVCR2	CTB-120L21.1;HAVCR2	-0.281771	0.0191962
12	870468	cg19721115	KCNMB4	CNOT2	-0.281282	0.0191962
16	6270619	cg10976172	RP11-146F11.5;ZNF689	RP11-146F11.5	-0.316638	0.0193961
14	20324	cg18924965	RNASE4;ANG;AL163636.6;RP11-903H12.3	Y_RNA	-0.302074	0.0193961
16	6560193	cg02634272	PHLPP2	RP11-510M2.1	0.300671	0.0193961
2	1110669	cg17674726	ITM2C	ITM2C	0.295377	0.0193961
16	7510079	cg04945457	CETP	MIR138-2	0.294398	0.0193961
1	1240392	cg18879590	GPR137B	GPR137B	-0.293871	0.0193961
1	460605	cg17906269	HIST2H2BC	BOLA1	-0.291523	0.0193961
16	6400025	cg10169183	CMC2	RP11-303E16.7;RP11-303E16.8	0.289828	0.0193961
8	840196	cg00597128	MOS	PLAG1	0.289362	0.0193961
5	4260309	cg07034329	MAST4	MAST4	0.279429	0.0193961
1	4830543	cg16014989	PAQR6	UBQLN4	-0.310331	0.0195961
12	6900241	cg01798499	ABCB9	ABCB9	-0.306029	0.0195961
22	2360593	cg20064778	DDTL;DDT	GSTT1	0.303607	0.0195961
16	2760537	cg09044708		MT1G	-0.301809	0.0195961
11	1450608	cg24011500	VWCE	VWCE	0.299463	0.0195961
20	1710494	cg15863924	ATRN	C20orf194	-0.298234	0.0195961
14	4850725	cg16230999	PSEN1	snoU13	0.296917	0.0195961
1	1260520	cg11204311	GGPS1	TOMM20	0.292289	0.0195961
4	2230563	cg21398186	PPBP	PPBP	-0.28939	0.0195961
5	2810400	cg14613470	KLHL3	KLHL3	-0.276614	0.0195961
5	380070	cg07807695	ATG10;RPS23	ATP6AP1L	-0.272239	0.0195961
3	6590601	cg23550947	GUCA1C	MORC1	-0.267432	0.0195961
11	7210672	cg06200514	OR2AG1	NLRP14	-0.300912	0.019796
6	990093	cg07589654		CDC5L	-0.274412	0.019796
8	5900246	cg02617560		U6	0.271257	0.019796
8	4390280	cg13525812	CPA6	ARFGEF1	-0.266632	0.019796
12	5390563	cg26498176	AC084018.1;RP11-347I19.3	SETD1B	0.307964	0.019996
1	50672	cg00924017	GSTM1;GSTM2;RP4-735C1.4	RP5-1160K1.1	-0.303997	0.019996
9	2900543	cg13708974	ENDOG;C9orf114	PKN3	0.294413	0.019996
1	3890689	cg12446199	CD247	CD247	0.290196	0.019996
11	2690133	cg18289303	PLEKHB1	FAM168A	-0.289168	0.019996
2	3180719	cg07873325	THNSL2	KRCC1	-0.289137	0.019996
5	6560142	cg11541433	LMBRD2	UGT3A2	-0.288121	0.019996
7	4490458	cg06592333		GPR37	0.275495	0.019996
9	4730142	ch.9.1078185R	SPATA31D1	RNA5SP287	0.237251	0.019996
16	2490202	cg10497918	TMEM219	INO80E	0.320021	0.020196
11	2650338	cg22223602	FOXR1	CBL	-0.311545	0.020196
1	70678	cg06807126	GPBP1L1	AKR1A1	-0.299929	0.020196
17	5910593	cg01446571	KRTAP9-4		-0.298466	0.020196
14	5270148	cg16741709	PLEK2	MPP5	-0.297638	0.020196
14	4890671	cg05744229	DHRS2	MYH7	0.293646	0.020196
14	3450450	cg26681354	WDHD1	GCH1	0.288112	0.020196
5	610224	cg13901737	RAI14	CTD-2024P10.1;RAI14	0.288045	0.020196
6	3140121	cg06647446		ZDHHC14	-0.286539	0.020196
2	1710091	cg08166272	IRS1	IRS1	0.280457	0.020196
2	6350035	cg14174946	SRD5A2	SRD5A2	-0.26421	0.020196
20	3130474	cg15127733	PANK2	HSPA12B	-0.30285	0.0203959
10	6100300	cg15744005	C10orf32	AS3MT;C10orf32	0.293829	0.0203959
17	3930594	cg22322863	CDK5R1	CDK5R1	0.292627	0.0203959
15	2450768	cg01173291	ZSCAN2	RP11-182J1.9	-0.291687	0.0203959
7	3830477	cg18194932	RPL35P5	RPL35P5	0.281884	0.0203959
11	7000133	cg06569229	MTNR1B	FAT3	-0.280977	0.0203959
20	4040176	cg15782228	LAMA5	LAMA5	-0.310742	0.0205959
19	1050414	cg08113595	HAMP	USF2	-0.306583	0.0205959
1	160019	cg00683961	SORT1	SORT1	-0.306546	0.0205959
20	5420592	cg24055525	SRC	SRC	-0.305874	0.0205959
1	3830450	cg21833837	KAZN	KAZN	0.29615	0.0205959
5	4490739	cg03387346	PPAP2A	CCNO	-0.294328	0.0205959
[truncated: 1,240 more rows]
