# Supplementary material for: Genetic and epigenetic regulation of gene expression in fetal and adult human livers
Source: BMC Genomics. 2014 Oct 4;15(1):860. doi: 10.1186/1471-2164-15-860 (PMC4287518; doi:10.1186/1471-2164-15-860)
Supplement: Supplementary file 8 — Additional file 8: eQTL identified in liver at FDR 0.05. Information on the expression probe, SNP and details including significance of the effects is given in this table. (XLSX 7 MB) [file 12864_2014_6781_MOESM8_ESM.xlsx]

## Sheet: Supplementary_Table6
PValue	SNPName	SNPChr	SNPChrPos	ProbeName	ProbeChr	ProbeCenterChrPos	SNPType	AlleleAssessed	OverallZScore	DatasetsWhereSNPProbePairIsAvailableAndPassesQC	DatasetsZScores	DatasetsNrSamples	IncludedDatasetsMeanProbeExpression	IncludedDatasetsProbeExpressionVariance	HGNCName	IncludedDatasetsCorrelationCoefficient	FDR	Gene assocated to liver eQTL previously
1.32849e-52	rs1423357	5	96298758	2260731	5	96249088	A/T	A	15.2642	Karolinska_Liver_Exprs_GPL6947;Dutch_Liver_Exprs_GPL6947	11.079357888201658;10.49994902899451	91;80	-9.645825042244663E-18;-1.5439038936193584E-17	0.4516757196977353;0.3275557758146647	CTD-2260A17.2;ERAP2	0.8655725704392689;0.8706843730879857	0
1.32849e-52	rs2161548	5	96318145	2260731	5	96249088	A/G	A	15.2642	Karolinska_Liver_Exprs_GPL6947;Dutch_Liver_Exprs_GPL6947	11.079357888201658;10.49994902899451	91;80	-9.645825042244663E-18;-1.5439038936193584E-17	0.4516757196977353;0.3275557758146647	CTD-2260A17.2;ERAP2	0.8655725704392689;0.8706843730879857	0
1.9364e-52	rs1477364	5	96284892	2260731	5	96249088	T/C	T	15.2394	Karolinska_Liver_Exprs_GPL6947;Dutch_Liver_Exprs_GPL6947	10.969771973864988;10.580687175516893	91;80	-9.645825042244663E-18;-1.5439038936193584E-17	0.4516757196977353;0.3275557758146647	CTD-2260A17.2;ERAP2	0.862191432418438;0.873754346944493	0
2.31243e-52	rs1046396	5	96273187	2260731	5	96249088	A/G	A	15.2279	Karolinska_Liver_Exprs_GPL6947;Dutch_Liver_Exprs_GPL6947	11.079357888201658;10.446905384144484	91;80	-9.645825042244663E-18;-1.5439038936193584E-17	0.4516757196977353;0.3275557758146647	CTD-2260A17.2;ERAP2	0.8655725704392689;0.8692642726313146	0
2.31243e-52	rs2762	5	96273298	2260731	5	96249088	T/C	T	15.2279	Karolinska_Liver_Exprs_GPL6947;Dutch_Liver_Exprs_GPL6947	11.079357888201658;10.446905384144484	91;80	-9.645825042244663E-18;-1.5439038936193584E-17	0.4516757196977353;0.3275557758146647	CTD-2260A17.2;ERAP2	0.8655725704392689;0.8692740173056018	0
2.31243e-52	rs1423566	5	96273767	2260731	5	96249088	C/T	C	15.2279	Karolinska_Liver_Exprs_GPL6947;Dutch_Liver_Exprs_GPL6947	11.079357888201658;10.446905384144484	91;80	-9.645825042244663E-18;-1.5439038936193584E-17	0.4516757196977353;0.3275557758146647	CTD-2260A17.2;ERAP2	0.8655725704392689;0.8691810557086559	0
2.31243e-52	rs2910788	5	96274720	2260731	5	96249088	T/G	T	15.2279	Karolinska_Liver_Exprs_GPL6947;Dutch_Liver_Exprs_GPL6947	11.079357888201658;10.446905384144484	91;80	-9.645825042244663E-18;-1.5439038936193584E-17	0.4516757196977353;0.3275557758146647	CTD-2260A17.2;ERAP2	0.8655725704392689;0.8691420156870612	0
2.38424e-52	rs13170029	5	96279053	2260731	5	96249088	T/C	T	15.2258	Karolinska_Liver_Exprs_GPL6947;Dutch_Liver_Exprs_GPL6947	11.051734551690839;10.473350535707102	91;80	-9.645825042244663E-18;-1.5439038936193584E-17	0.4516757196977353;0.3275557758146647	CTD-2260A17.2;ERAP2	0.8647098161746732;0.8698921056889211	0
2.38424e-52	rs3797796	5	96316758	2260731	5	96249088	T/C	T	15.2258	Karolinska_Liver_Exprs_GPL6947;Dutch_Liver_Exprs_GPL6947	11.051734551690839;10.473350535707102	91;80	-9.645825042244663E-18;-1.5439038936193584E-17	0.4516757196977353;0.3275557758146647	CTD-2260A17.2;ERAP2	0.8654704586905774;0.8703047521459403	0
2.38424e-52	rs38033	5	96322136	2260731	5	96249088	G/A	G	15.2258	Karolinska_Liver_Exprs_GPL6947;Dutch_Liver_Exprs_GPL6947	11.051734551690839;10.473350535707102	91;80	-9.645825042244663E-18;-1.5439038936193584E-17	0.4516757196977353;0.3275557758146647	CTD-2260A17.2;ERAP2	0.8654899778259314;0.8704929784212665	0
2.57365e-52	rs38043	5	96336791	2260731	5	96249088	G/A	A	15.2209	Karolinska_Liver_Exprs_GPL6947;Dutch_Liver_Exprs_GPL6947	10.969771973864988;10.55361503632661	91;80	-9.645825042244663E-18;-1.5439038936193584E-17	0.4516757196977353;0.3275557758146647	CTD-2260A17.2;ERAP2	0.8620759814044138;0.8725535386352967	0
3.04472e-52	rs2910789	5	96276395	2260731	5	96249088	C/G	C	15.2099	Karolinska_Liver_Exprs_GPL6947;Dutch_Liver_Exprs_GPL6947	11.079357888201658;10.420611386831087	91;80	-9.645825042244663E-18;-1.5439038936193584E-17	0.4516757196977353;0.3275557758146647	CTD-2260A17.2;ERAP2	0.8655725704392689;0.8683529139140966	0
3.04472e-52	rs2910792	5	96276386	2260731	5	96249088	G/A	G	15.2099	Karolinska_Liver_Exprs_GPL6947;Dutch_Liver_Exprs_GPL6947	11.079357888201658;10.420611386831087	91;80	-9.645825042244663E-18;-1.5439038936193584E-17	0.4516757196977353;0.3275557758146647	CTD-2260A17.2;ERAP2	0.8655725704392689;0.8683529139140966	0
3.04472e-52	rs7716222	5	96293006	2260731	5	96249088	A/C	A	15.2099	Karolinska_Liver_Exprs_GPL6947;Dutch_Liver_Exprs_GPL6947	11.079357888201658;10.420611386831087	91;80	-9.645825042244663E-18;-1.5439038936193584E-17	0.4516757196977353;0.3275557758146647	CTD-2260A17.2;ERAP2	0.8655725704392689;0.8675642675944198	0
3.04472e-52	rs4360063	5	96293153	2260731	5	96249088	C/T	C	15.2099	Karolinska_Liver_Exprs_GPL6947;Dutch_Liver_Exprs_GPL6947	11.079357888201658;10.420611386831087	91;80	-9.645825042244663E-18;-1.5439038936193584E-17	0.4516757196977353;0.3275557758146647	CTD-2260A17.2;ERAP2	0.8655725704392689;0.8676518798322687	0
3.04472e-52	rs3909451	5	96295121	2260731	5	96249088	T/G	T	15.2099	Karolinska_Liver_Exprs_GPL6947;Dutch_Liver_Exprs_GPL6947	11.079357888201658;10.420611386831087	91;80	-9.645825042244663E-18;-1.5439038936193584E-17	0.4516757196977353;0.3275557758146647	CTD-2260A17.2;ERAP2	0.8655725704392689;0.8676518798322687	0
3.04472e-52	rs2351010	5	96293929	2260731	5	96249088	A/G	A	15.2099	Karolinska_Liver_Exprs_GPL6947;Dutch_Liver_Exprs_GPL6947	11.079357888201658;10.420611386831087	91;80	-9.645825042244663E-18;-1.5439038936193584E-17	0.4516757196977353;0.3275557758146647	CTD-2260A17.2;ERAP2	0.8655725704392689;0.8676417400024774	0
3.04472e-52	rs13358339	5	96295810	2260731	5	96249088	C/T	C	15.2099	Karolinska_Liver_Exprs_GPL6947;Dutch_Liver_Exprs_GPL6947	11.079357888201658;10.420611386831087	91;80	-9.645825042244663E-18;-1.5439038936193584E-17	0.4516757196977353;0.3275557758146647	CTD-2260A17.2;ERAP2	0.8655725704392689;0.8676183636956508	0
3.04472e-52	rs10476696	5	96319607	2260731	5	96249088	G/T	G	15.2099	Karolinska_Liver_Exprs_GPL6947;Dutch_Liver_Exprs_GPL6947	11.079357888201658;10.420611386831087	91;80	-9.645825042244663E-18;-1.5439038936193584E-17	0.4516757196977353;0.3275557758146647	CTD-2260A17.2;ERAP2	0.8655725704392689;0.8676518798322687	0
3.04472e-52	rs10038651	5	96320411	2260731	5	96249088	A/G	A	15.2099	Karolinska_Liver_Exprs_GPL6947;Dutch_Liver_Exprs_GPL6947	11.079357888201658;10.420611386831087	91;80	-9.645825042244663E-18;-1.5439038936193584E-17	0.4516757196977353;0.3275557758146647	CTD-2260A17.2;ERAP2	0.8655725704392689;0.8676518798322687	0
3.04472e-52	rs10044354	5	96320495	2260731	5	96249088	A/G	A	15.2099	Karolinska_Liver_Exprs_GPL6947;Dutch_Liver_Exprs_GPL6947	11.079357888201658;10.420611386831087	91;80	-9.645825042244663E-18;-1.5439038936193584E-17	0.4516757196977353;0.3275557758146647	CTD-2260A17.2;ERAP2	0.8655725704392689;0.8676518798322687	0
3.04472e-52	rs9314181	5	96320586	2260731	5	96249088	C/T	C	15.2099	Karolinska_Liver_Exprs_GPL6947;Dutch_Liver_Exprs_GPL6947	11.079357888201658;10.420611386831087	91;80	-9.645825042244663E-18;-1.5439038936193584E-17	0.4516757196977353;0.3275557758146647	CTD-2260A17.2;ERAP2	0.8655725704392689;0.8676518798322687	0
3.53621e-52	rs38039	5	96327289	2260731	5	96249088	T/C	C	15.2001	Karolinska_Liver_Exprs_GPL6947;Dutch_Liver_Exprs_GPL6947	10.915866009711669;10.580687175516893	91;80	-9.645825042244663E-18;-1.5439038936193584E-17	0.4516757196977353;0.3275557758146647	CTD-2260A17.2;ERAP2	0.859786317701767;0.8739931631212315	0
3.99541e-52	rs7726445	5	96281043	2260731	5	96249088	T/A	T	15.192	Karolinska_Liver_Exprs_GPL6947;Dutch_Liver_Exprs_GPL6947	11.079357888201658;10.394466403699655	91;80	-9.645825042244663E-18;-1.5439038936193584E-17	0.4516757196977353;0.3275557758146647	CTD-2260A17.2;ERAP2	0.8655725704392689;0.8668101200910203	0
3.99541e-52	rs10051637	5	96279490	2260731	5	96249088	G/A	G	15.192	Karolinska_Liver_Exprs_GPL6947;Dutch_Liver_Exprs_GPL6947	11.079357888201658;10.394466403699655	91;80	-9.645825042244663E-18;-1.5439038936193584E-17	0.4516757196977353;0.3275557758146647	CTD-2260A17.2;ERAP2	0.8655725704392689;0.8671197042439936	0
3.99541e-52	rs6871162	5	96281662	2260731	5	96249088	A/C	A	15.192	Karolinska_Liver_Exprs_GPL6947;Dutch_Liver_Exprs_GPL6947	11.079357888201658;10.394466403699655	91;80	-9.645825042244663E-18;-1.5439038936193584E-17	0.4516757196977353;0.3275557758146647	CTD-2260A17.2;ERAP2	0.8659219670196757;0.8665222425687933	0
3.99541e-52	rs7731592	5	96288960	2260731	5	96249088	A/G	A	15.192	Karolinska_Liver_Exprs_GPL6947;Dutch_Liver_Exprs_GPL6947	11.079357888201658;10.394466403699655	91;80	-9.645825042244663E-18;-1.5439038936193584E-17	0.4516757196977353;0.3275557758146647	CTD-2260A17.2;ERAP2	0.8655725704392689;0.8666351099645179	0
3.99541e-52	rs7703341	5	96290230	2260731	5	96249088	A/G	A	15.192	Karolinska_Liver_Exprs_GPL6947;Dutch_Liver_Exprs_GPL6947	11.079357888201658;10.394466403699655	91;80	-9.645825042244663E-18;-1.5439038936193584E-17	0.4516757196977353;0.3275557758146647	CTD-2260A17.2;ERAP2	0.8659834658720404;0.866773555693397	0
4.14441e-52	rs6887500	5	96277721	2260731	5	96249088	A/G	A	15.1897	Karolinska_Liver_Exprs_GPL6947;Dutch_Liver_Exprs_GPL6947	11.051734551690839;10.420611386831087	91;80	-9.645825042244663E-18;-1.5439038936193584E-17	0.4516757196977353;0.3275557758146647	CTD-2260A17.2;ERAP2	0.8653725712658571;0.8676650015842959	0
4.14441e-52	rs38034	5	96322419	2260731	5	96249088	T/C	T	15.1897	Karolinska_Liver_Exprs_GPL6947;Dutch_Liver_Exprs_GPL6947	11.051734551690839;10.420611386831087	91;80	-9.645825042244663E-18;-1.5439038936193584E-17	0.4516757196977353;0.3275557758146647	CTD-2260A17.2;ERAP2	0.8654899778259314;0.8676518798322687	0
4.39172e-52	rs38044	5	96337790	2260731	5	96249088	C/T	T	15.1858	Karolinska_Liver_Exprs_GPL6947;Dutch_Liver_Exprs_GPL6947	10.996943670506809;10.473350535707102	91;80	-9.645825042244663E-18;-1.5439038936193584E-17	0.4516757196977353;0.3275557758146647	CTD-2260A17.2;ERAP2	0.8631848633109206;0.8695281527525717	0
4.5002e-52	rs38038	5	96327138	2260731	5	96249088	A/G	G	15.1842	Karolinska_Liver_Exprs_GPL6947;Dutch_Liver_Exprs_GPL6947	10.969771973864988;10.49994902899451	91;80	-9.645825042244663E-18;-1.5439038936193584E-17	0.4516757196977353;0.3275557758146647	CTD-2260A17.2;ERAP2	0.8622734108408198;0.8705996619832712	0
4.75413e-52	rs27307	5	96338505	2260731	5	96249088	G/C	C	15.1806	Karolinska_Liver_Exprs_GPL6947;Dutch_Liver_Exprs_GPL6947	10.889127842177748;10.580687175516893	91;80	-9.645825042244663E-18;-1.5439038936193584E-17	0.4516757196977353;0.3275557758146647	CTD-2260A17.2;ERAP2	0.8592069057476296;0.8744360704406644	0
5.93875e-52	rs27436	5	96330966	2260731	5	96249088	C/T	T	15.166	Karolinska_Liver_Exprs_GPL6947;Dutch_Liver_Exprs_GPL6947	10.969771973864988;10.473350535707102	91;80	-9.645825042244663E-18;-1.5439038936193584E-17	0.4516757196977353;0.3275557758146647	CTD-2260A17.2;ERAP2	0.8620220096194372;0.8703787028909534	0
1.52401e-51	rs10077945	5	96281402	2260731	5	96249088	T/C	T	15.1041	Karolinska_Liver_Exprs_GPL6947;Dutch_Liver_Exprs_GPL6947	11.079357888201658;10.265904947460351	91;80	-9.645825042244663E-18;-1.5439038936193584E-17	0.4516757196977353;0.3275557758146647	CTD-2260A17.2;ERAP2	0.8655725704392689;0.8618471998165169	0
1.53794e-51	rs27660	5	96347775	2260731	5	96249088	G/C	C	15.1036	Karolinska_Liver_Exprs_GPL6947;Dutch_Liver_Exprs_GPL6947	10.783563585947725;10.580687175516893	91;80	-9.645825042244663E-18;-1.5439038936193584E-17	0.4516757196977353;0.3275557758146647	CTD-2260A17.2;ERAP2	0.8547450589801956;0.8743241790222487	0
1.54262e-51	rs27712	5	96364063	2260731	5	96249088	T/C	C	15.1032	Karolinska_Liver_Exprs_GPL6947;Dutch_Liver_Exprs_GPL6947	10.757510635358658;10.607921909868852	91;80	-9.645825042244663E-18;-1.5439038936193584E-17	0.4516757196977353;0.3275557758146647	CTD-2260A17.2;ERAP2	0.853847317759104;0.8748901154309571	0
1.82262e-51	rs2432141	5	96275166	2260731	5	96249088	T/C	T	15.0923	Karolinska_Liver_Exprs_GPL6947;Dutch_Liver_Exprs_GPL6947	10.94274674364402;10.394466403699655	91;80	-9.645825042244663E-18;-1.5439038936193584E-17	0.4516757196977353;0.3275557758146647	CTD-2260A17.2;ERAP2	0.8614337778649842;0.8674264841173774	0
2.61366e-51	rs27659	5	96343552	2260731	5	96249088	G/A	A	15.0685	Karolinska_Liver_Exprs_GPL6947;Dutch_Liver_Exprs_GPL6947	10.836071681371779;10.473350535707102	91;80	-9.645825042244663E-18;-1.5439038936193584E-17	0.4516757196977353;0.3275557758146647	CTD-2260A17.2;ERAP2	0.857151596791552;0.8703959616090292	0
2.72679e-51	rs2548532	5	96238578	2260731	5	96249088	T/C	C	15.0657	Karolinska_Liver_Exprs_GPL6947;Dutch_Liver_Exprs_GPL6947	10.731589457679751;10.580687175516893	91;80	-9.645825042244663E-18;-1.5439038936193584E-17	0.4516757196977353;0.3275557758146647	CTD-2260A17.2;ERAP2	0.8526961303037855;0.8740473039996083	0
3.44192e-51	rs27293	5	96357178	2260731	5	96249088	G/A	A	15.0504	Karolinska_Liver_Exprs_GPL6947;Dutch_Liver_Exprs_GPL6947	10.836071681371779;10.446905384144484	91;80	-9.645825042244663E-18;-1.5439038936193584E-17	0.4516757196977353;0.3275557758146647	CTD-2260A17.2;ERAP2	0.8567156727142521;0.8687550705779189	0
3.44192e-51	rs27295	5	96358687	2260731	5	96249088	T/C	C	15.0504	Karolinska_Liver_Exprs_GPL6947;Dutch_Liver_Exprs_GPL6947	10.836071681371779;10.446905384144484	91;80	-9.645825042244663E-18;-1.5439038936193584E-17	0.4516757196977353;0.3275557758146647	CTD-2260A17.2;ERAP2	0.8567156727142521;0.8688461419000058	0
4.50388e-51	rs27289	5	96346278	2260731	5	96249088	T/G	G	15.0324	Karolinska_Liver_Exprs_GPL6947;Dutch_Liver_Exprs_GPL6947	10.836071681371779;10.420611386831087	91;80	-9.645825042244663E-18;-1.5439038936193584E-17	0.4516757196977353;0.3275557758146647	CTD-2260A17.2;ERAP2	0.85696208478556;0.8678022629684183	0
4.50388e-51	rs27290	5	96350088	2260731	5	96249088	A/G	G	15.0324	Karolinska_Liver_Exprs_GPL6947;Dutch_Liver_Exprs_GPL6947	10.836071681371779;10.420611386831087	91;80	-9.645825042244663E-18;-1.5439038936193584E-17	0.4516757196977353;0.3275557758146647	CTD-2260A17.2;ERAP2	0.8569902034211201;0.8681537855534219	0
6.01733e-51	rs39602	5	96364454	2260731	5	96249088	G/C	C	15.0132	Karolinska_Liver_Exprs_GPL6947;Dutch_Liver_Exprs_GPL6947	10.809750019786103;10.420611386831087	91;80	-9.645825042244663E-18;-1.5439038936193584E-17	0.4516757196977353;0.3275557758146647	CTD-2260A17.2;ERAP2	0.8557252990274042;0.867878952372311	0
6.35297e-51	rs38032	5	96321887	2260731	5	96249088	C/T	C	15.0096	Karolinska_Liver_Exprs_GPL6947;Dutch_Liver_Exprs_GPL6947	10.629189415352926;10.607921909868852	91;80	-9.645825042244663E-18;-1.5439038936193584E-17	0.4516757196977353;0.3275557758146647	CTD-2260A17.2;ERAP2	0.8488367453441681;0.8754391018561483	0
6.37215e-51	rs10058476	5	96297527	2260731	5	96249088	A/T	A	15.0095	Karolinska_Liver_Exprs_GPL6947;Dutch_Liver_Exprs_GPL6947	10.654599952435488;10.580687175516893	91;80	-9.645825042244663E-18;-1.5439038936193584E-17	0.4516757196977353;0.3275557758146647	CTD-2260A17.2;ERAP2	0.8499140835262537;0.8736552915709348	0
8.43313e-51	rs7733312	5	96285821	2260731	5	96249088	G/C	G	14.991	Karolinska_Liver_Exprs_GPL6947;Dutch_Liver_Exprs_GPL6947	10.629189415352926;10.580687175516893	91;80	-9.645825042244663E-18;-1.5439038936193584E-17	0.4516757196977353;0.3275557758146647	CTD-2260A17.2;ERAP2	0.8488708644027727;0.8735803039756856	0
8.43313e-51	rs7719705	5	96286286	2260731	5	96249088	T/C	T	14.991	Karolinska_Liver_Exprs_GPL6947;Dutch_Liver_Exprs_GPL6947	10.629189415352926;10.580687175516893	91;80	-9.645825042244663E-18;-1.5439038936193584E-17	0.4516757196977353;0.3275557758146647	CTD-2260A17.2;ERAP2	0.8488708644027727;0.8735803039756856	0
8.43313e-51	rs1544777	5	96314230	2260731	5	96249088	G/A	G	14.991	Karolinska_Liver_Exprs_GPL6947;Dutch_Liver_Exprs_GPL6947	10.629189415352926;10.580687175516893	91;80	-9.645825042244663E-18;-1.5439038936193584E-17	0.4516757196977353;0.3275557758146647	CTD-2260A17.2;ERAP2	0.8492477052875919;0.8736552915709348	0
1.03175e-50	rs1363974	5	96293816	2260731	5	96249088	G/A	G	14.9775	Karolinska_Liver_Exprs_GPL6947;Dutch_Liver_Exprs_GPL6947	10.809750019786103;10.368468340712928	91;80	-9.645825042244663E-18;-1.5439038936193584E-17	0.4516757196977353;0.3275557758146647	CTD-2260A17.2;ERAP2	0.8558586475425678;0.8661670313365919	0
1.11234e-50	rs2910687	5	96276877	2260731	5	96249088	T/C	T	14.9725	Karolinska_Liver_Exprs_GPL6947;Dutch_Liver_Exprs_GPL6947	10.603902581435573;10.580687175516893	91;80	-9.645825042244663E-18;-1.5439038936193584E-17	0.4516757196977353;0.3275557758146647	CTD-2260A17.2;ERAP2	0.8480564160416766;0.8738909297864983	0
1.11234e-50	rs1046395	5	96273180	2260731	5	96249088	A/G	A	14.9725	Karolinska_Liver_Exprs_GPL6947;Dutch_Liver_Exprs_GPL6947	10.629189415352926;10.55361503632661	91;80	-9.645825042244663E-18;-1.5439038936193584E-17	0.4516757196977353;0.3275557758146647	CTD-2260A17.2;ERAP2	0.8488708644027727;0.8733969997587286	0
1.92747e-50	rs27306	5	96334558	2260731	5	96249088	T/G	G	14.9359	Karolinska_Liver_Exprs_GPL6947;Dutch_Liver_Exprs_GPL6947	10.553693958521952;10.580687175516893	91;80	-9.645825042244663E-18;-1.5439038936193584E-17	0.4516757196977353;0.3275557758146647	CTD-2260A17.2;ERAP2	0.8459538378527616;0.8737349890675108	0
1.93326e-50	rs2617447	5	96267655	2260731	5	96249088	G/A	G	14.9358	Karolinska_Liver_Exprs_GPL6947;Dutch_Liver_Exprs_GPL6947	10.629189415352926;10.49994902899451	91;80	-9.645825042244663E-18;-1.5439038936193584E-17	0.4516757196977353;0.3275557758146647	CTD-2260A17.2;ERAP2	0.8488177363065188;0.8714852215666253	0
1.93907e-50	rs2548224	5	96272420	2260731	5	96249088	G/T	G	14.9356	Karolinska_Liver_Exprs_GPL6947;Dutch_Liver_Exprs_GPL6947	11.36448144123677;9.715471156671164	91;80	-9.645825042244663E-18;-1.5439038936193584E-17	0.4516757196977353;0.3275557758146647	CTD-2260A17.2;ERAP2	0.8759754322692132;0.8387296036890993	0
2.33533e-50	rs2432142	5	96275201	2260731	5	96249088	A/G	A	14.9232	Karolinska_Liver_Exprs_GPL6947;Dutch_Liver_Exprs_GPL6947	10.783563585947725;10.316904821252903	91;80	-9.645825042244663E-18;-1.5439038936193584E-17	0.4516757196977353;0.3275557758146647	CTD-2260A17.2;ERAP2	0.8548667189127925;0.8635187326284709	0
2.51705e-50	rs2549794	5	96244549	2260731	5	96249088	T/C	C	14.918	Karolinska_Liver_Exprs_GPL6947;Dutch_Liver_Exprs_GPL6947	10.654599952435488;10.446905384144484	91;80	-9.645825042244663E-18;-1.5439038936193584E-17	0.4516757196977353;0.3275557758146647	CTD-2260A17.2;ERAP2	0.8502210166223321;0.868534289417201	0
3.20819e-50	rs1730865	1	107605611	7200707	1	107601457	T/G	G	-14.902	Karolinska_Liver_Exprs_GPL6947;Dutch_Liver_Exprs_GPL6947	-10.94274674364402;-10.11613801994833	91;80	5.3681113278579E-17;0.0	0.2585467043677185;0.11740593424578355	PRMT6	-0.8606150714141352;-0.8556115246823293	0
3.20819e-50	rs1730864	1	107607810	7200707	1	107601457	T/C	C	-14.902	Karolinska_Liver_Exprs_GPL6947;Dutch_Liver_Exprs_GPL6947	-10.94274674364402;-10.11613801994833	91;80	5.3681113278579E-17;0.0	0.2585467043677185;0.11740593424578355	PRMT6	-0.8612414630571453;-0.8558850194448453	0
3.32552e-50	rs1216566	5	96264056	2260731	5	96249088	G/A	G	14.8995	Karolinska_Liver_Exprs_GPL6947;Dutch_Liver_Exprs_GPL6947	10.629189415352926;10.446905384144484	91;80	-9.645825042244663E-18;-1.5439038936193584E-17	0.4516757196977353;0.3275557758146647	CTD-2260A17.2;ERAP2	0.8488177363065188;0.8686264217501144	0
3.33549e-50	rs2548530	5	96239927	2260731	5	96249088	C/T	T	14.8992	Karolinska_Liver_Exprs_GPL6947;Dutch_Liver_Exprs_GPL6947	10.528769207654438;10.55361503632661	91;80	-9.645825042244663E-18;-1.5439038936193584E-17	0.4516757196977353;0.3275557758146647	CTD-2260A17.2;ERAP2	0.8454474208779749;0.8731110316734045	0
3.33549e-50	rs2617439	5	96275154	2260731	5	96249088	A/G	A	14.8992	Karolinska_Liver_Exprs_GPL6947;Dutch_Liver_Exprs_GPL6947	10.528769207654438;10.55361503632661	91;80	-9.645825042244663E-18;-1.5439038936193584E-17	0.4516757196977353;0.3275557758146647	CTD-2260A17.2;ERAP2	0.8454015475487229;0.8725326146525237	0
3.35552e-50	rs27997	5	96339488	2260731	5	96249088	T/G	G	14.899	Karolinska_Liver_Exprs_GPL6947;Dutch_Liver_Exprs_GPL6947	10.553693958521952;10.526703100321305	91;80	-9.645825042244663E-18;-1.5439038936193584E-17	0.4516757196977353;0.3275557758146647	CTD-2260A17.2;ERAP2	0.8463033686546082;0.8719913536544166	0
3.93214e-50	rs2232015	1	107599258	7200707	1	107601457	T/A	T	-14.8883	Karolinska_Liver_Exprs_GPL6947;Dutch_Liver_Exprs_GPL6947	-10.783563585947725;-10.265904947460351	91;80	5.3681113278579E-17;0.0	0.2585467043677185;0.11740593424578355	PRMT6	-0.8545166067399697;-0.8616327139119583	0
4.11255e-50	rs1363976	5	96248795	2260731	5	96249088	C/T	T	14.8852	Karolinska_Liver_Exprs_GPL6947;Dutch_Liver_Exprs_GPL6947	10.94274674364402;10.091629797123577	91;80	-9.645825042244663E-18;-1.5439038936193584E-17	0.4516757196977353;0.3275557758146647	CTD-2260A17.2;ERAP2	0.8614913947039127;0.8547311146520861	0
4.35294e-50	rs1216567	5	96263839	2260731	5	96249088	T/C	T	14.8815	Karolinska_Liver_Exprs_GPL6947;Dutch_Liver_Exprs_GPL6947	10.629189415352926;10.420611386831087	91;80	-9.645825042244663E-18;-1.5439038936193584E-17	0.4516757196977353;0.3275557758146647	CTD-2260A17.2;ERAP2	0.8486795145071905;0.8684905249646098	0
4.66274e-50	rs2617435	5	96273034	2260731	5	96249088	C/T	C	14.8768	Karolinska_Liver_Exprs_GPL6947;Dutch_Liver_Exprs_GPL6947	11.219840675244924;9.783839546083344	91;80	-9.645825042244663E-18;-1.5439038936193584E-17	0.4516757196977353;0.3275557758146647	CTD-2260A17.2;ERAP2	0.8706907423909512;0.8416216695561234	0
4.66274e-50	rs2548225	5	96273033	2260731	5	96249088	T/A	T	14.8768	Karolinska_Liver_Exprs_GPL6947;Dutch_Liver_Exprs_GPL6947	11.219840675244924;9.783839546083344	91;80	-9.645825042244663E-18;-1.5439038936193584E-17	0.4516757196977353;0.3275557758146647	CTD-2260A17.2;ERAP2	0.8706907423909512;0.8416628921806911	0
5.61154e-50	rs38031	5	96355448	2260731	5	96249088	G/A	A	14.8645	Karolinska_Liver_Exprs_GPL6947;Dutch_Liver_Exprs_GPL6947	10.430233975911726;10.607921909868852	91;80	-9.645825042244663E-18;-1.5439038936193584E-17	0.4516757196977353;0.3275557758146647	CTD-2260A17.2;ERAP2	0.8412046919918528;0.8746072516519877	0
7.40659e-50	rs6859168	5	96234315	2260731	5	96249088	G/T	T	14.8458	Karolinska_Liver_Exprs_GPL6947;Dutch_Liver_Exprs_GPL6947	10.430233975911726;10.580687175516893	91;80	-9.645825042244663E-18;-1.5439038936193584E-17	0.4516757196977353;0.3275557758146647	CTD-2260A17.2;ERAP2	0.8413199424935248;0.8741733559812237	0
7.40659e-50	rs2548226	5	96275186	2260731	5	96249088	T/C	T	14.8458	Karolinska_Liver_Exprs_GPL6947;Dutch_Liver_Exprs_GPL6947	10.430233975911726;10.580687175516893	91;80	-9.645825042244663E-18;-1.5439038936193584E-17	0.4516757196977353;0.3275557758146647	CTD-2260A17.2;ERAP2	0.8410657676469975;0.8735727816805201	0
7.40659e-50	rs27711	5	96345739	2260731	5	96249088	G/A	A	14.8458	Karolinska_Liver_Exprs_GPL6947;Dutch_Liver_Exprs_GPL6947	10.430233975911726;10.580687175516893	91;80	-9.645825042244663E-18;-1.5439038936193584E-17	0.4516757196977353;0.3275557758146647	CTD-2260A17.2;ERAP2	0.8413753996226923;0.8743980188550312	0
7.40659e-50	rs38029	5	96353223	2260731	5	96249088	G/C	C	14.8458	Karolinska_Liver_Exprs_GPL6947;Dutch_Liver_Exprs_GPL6947	10.430233975911726;10.580687175516893	91;80	-9.645825042244663E-18;-1.5439038936193584E-17	0.4516757196977353;0.3275557758146647	CTD-2260A17.2;ERAP2	0.8413925309193725;0.874143802160659	0
7.40659e-50	rs27993	5	96355603	2260731	5	96249088	G/A	A	14.8458	Karolinska_Liver_Exprs_GPL6947;Dutch_Liver_Exprs_GPL6947	10.430233975911726;10.580687175516893	91;80	-9.645825042244663E-18;-1.5439038936193584E-17	0.4516757196977353;0.3275557758146647	CTD-2260A17.2;ERAP2	0.8412046919918528;0.8743582084598285	0
7.40659e-50	rs1216571	5	96260561	2260731	5	96249088	T/C	T	14.8458	Karolinska_Liver_Exprs_GPL6947;Dutch_Liver_Exprs_GPL6947	10.629189415352926;10.368468340712928	91;80	-9.645825042244663E-18;-1.5439038936193584E-17	0.4516757196977353;0.3275557758146647	CTD-2260A17.2;ERAP2	0.8494998430639964;0.8660286928518944	0
9.86022e-50	rs1762509	1	107592959	7200707	1	107601457	G/A	A	-14.8267	Karolinska_Liver_Exprs_GPL6947;Dutch_Liver_Exprs_GPL6947	-10.86253035029066;-10.091629797123577	91;80	5.3681113278579E-17;0.0	0.2585467043677185;0.11740593424578355	PRMT6	-0.8584959383396704;-0.8550886943399162	0
9.86022e-50	rs1623927	1	107596120	7200707	1	107601457	C/T	T	-14.8267	Karolinska_Liver_Exprs_GPL6947;Dutch_Liver_Exprs_GPL6947	-10.86253035029066;-10.091629797123577	91;80	5.3681113278579E-17;0.0	0.2585467043677185;0.11740593424578355	PRMT6	-0.8584959383396704;-0.8550809984783457	0
9.86022e-50	rs1730850	1	107597988	7200707	1	107601457	T/C	C	-14.8267	Karolinska_Liver_Exprs_GPL6947;Dutch_Liver_Exprs_GPL6947	-10.86253035029066;-10.091629797123577	91;80	5.3681113278579E-17;0.0	0.2585467043677185;0.11740593424578355	PRMT6	-0.8584959383396704;-0.8551749096776641	0
1.25491e-49	rs716848	5	96265000	2260731	5	96249088	A/C	A	14.8106	Karolinska_Liver_Exprs_GPL6947;Dutch_Liver_Exprs_GPL6947	10.629189415352926;10.316904821252903	91;80	-9.645825042244663E-18;-1.5439038936193584E-17	0.4516757196977353;0.3275557758146647	CTD-2260A17.2;ERAP2	0.8488177363065188;0.8642326108202069	0
2.70845e-49	rs2910686	5	96252589	2260731	5	96249088	C/T	C	14.7587	Karolinska_Liver_Exprs_GPL6947;Dutch_Liver_Exprs_GPL6947	11.079357888201658;9.76094540203162	91;80	-9.645825042244663E-18;-1.5439038936193584E-17	0.4516757196977353;0.3275557758146647	CTD-2260A17.2;ERAP2	0.8655725704392689;0.8409057726334225	0
3.51541e-49	rs2910793	5	96247434	2260731	5	96249088	A/G	G	14.7412	Karolinska_Liver_Exprs_GPL6947;Dutch_Liver_Exprs_GPL6947	10.629189415352926;10.21545349462054	91;80	-9.645825042244663E-18;-1.5439038936193584E-17	0.4516757196977353;0.3275557758146647	CTD-2260A17.2;ERAP2	0.8488708644027727;0.8601642517774709	0
4.52108e-49	rs2859491	5	96249648	2260731	5	96249088	C/T	T	14.7241	Karolinska_Liver_Exprs_GPL6947;Dutch_Liver_Exprs_GPL6947	10.629189415352926;10.190428838839502	91;80	-9.645825042244663E-18;-1.5439038936193584E-17	0.4516757196977353;0.3275557758146647	CTD-2260A17.2;ERAP2	0.8488288401640905;0.859342697497964	0
4.52108e-49	rs2351011	5	96251675	2260731	5	96249088	A/C	A	14.7241	Karolinska_Liver_Exprs_GPL6947;Dutch_Liver_Exprs_GPL6947	10.629189415352926;10.190428838839502	91;80	-9.645825042244663E-18;-1.5439038936193584E-17	0.4516757196977353;0.3275557758146647	CTD-2260A17.2;ERAP2	0.8488708644027727;0.8593699122472116	0
4.52108e-49	rs2927609	5	96252079	2260731	5	96249088	A/G	A	14.7241	Karolinska_Liver_Exprs_GPL6947;Dutch_Liver_Exprs_GPL6947	10.629189415352926;10.190428838839502	91;80	-9.645825042244663E-18;-1.5439038936193584E-17	0.4516757196977353;0.3275557758146647	CTD-2260A17.2;ERAP2	0.8488708644027727;0.8593699122472116	0
4.52108e-49	rs1363908	5	96253104	2260731	5	96249088	C/T	C	14.7241	Karolinska_Liver_Exprs_GPL6947;Dutch_Liver_Exprs_GPL6947	10.629189415352926;10.190428838839502	91;80	-9.645825042244663E-18;-1.5439038936193584E-17	0.4516757196977353;0.3275557758146647	CTD-2260A17.2;ERAP2	0.8488708644027727;0.8593699122472116	0
4.52108e-49	rs1820148	5	96252998	2260731	5	96249088	G/A	G	14.7241	Karolinska_Liver_Exprs_GPL6947;Dutch_Liver_Exprs_GPL6947	10.629189415352926;10.190428838839502	91;80	-9.645825042244663E-18;-1.5439038936193584E-17	0.4516757196977353;0.3275557758146647	CTD-2260A17.2;ERAP2	0.8488708644027727;0.8593699122472116	0
4.52108e-49	rs1363907	5	96252803	2260731	5	96249088	A/G	A	14.7241	Karolinska_Liver_Exprs_GPL6947;Dutch_Liver_Exprs_GPL6947	10.629189415352926;10.190428838839502	91;80	-9.645825042244663E-18;-1.5439038936193584E-17	0.4516757196977353;0.3275557758146647	CTD-2260A17.2;ERAP2	0.8488012301924254;0.8591970738541732	0
4.58845e-49	rs251340	5	96236412	2260731	5	96249088	G/A	A	14.7232	Karolinska_Liver_Exprs_GPL6947;Dutch_Liver_Exprs_GPL6947	10.262071548928397;10.580687175516893	91;80	-9.645825042244663E-18;-1.5439038936193584E-17	0.4516757196977353;0.3275557758146647	CTD-2260A17.2;ERAP2	0.8335908230683478;0.8739406859708708	0
4.58845e-49	rs251341	5	96236620	2260731	5	96249088	C/T	T	14.7232	Karolinska_Liver_Exprs_GPL6947;Dutch_Liver_Exprs_GPL6947	10.262071548928397;10.580687175516893	91;80	-9.645825042244663E-18;-1.5439038936193584E-17	0.4516757196977353;0.3275557758146647	CTD-2260A17.2;ERAP2	0.8336457950242044;0.8737181710698526	0
5.91675e-49	rs2549783	5	96231372	2260731	5	96249088	C/T	T	14.706	Karolinska_Liver_Exprs_GPL6947;Dutch_Liver_Exprs_GPL6947	10.238472196683457;10.580687175516893	91;80	-9.645825042244663E-18;-1.5439038936193584E-17	0.4516757196977353;0.3275557758146647	CTD-2260A17.2;ERAP2	0.8334140425867506;0.8741524784947242	0
6.18485e-49	rs2927608	5	96252432	2260731	5	96249088	A/G	A	14.7029	Karolinska_Liver_Exprs_GPL6947;Dutch_Liver_Exprs_GPL6947	11.024263845086676;9.738156349017826	91;80	-9.645825042244663E-18;-1.5439038936193584E-17	0.4516757196977353;0.3275557758146647	CTD-2260A17.2;ERAP2	0.8636401569347909;0.8396187699520832	0
7.60486e-49	rs3849749	5	96234533	2260731	5	96249088	T/A	A	14.6888	Karolinska_Liver_Exprs_GPL6947;Dutch_Liver_Exprs_GPL6947	10.214975227224048;10.580687175516893	91;80	-9.645825042244663E-18;-1.5439038936193584E-17	0.4516757196977353;0.3275557758146647	CTD-2260A17.2;ERAP2	0.8322589909524969;0.8737112233603872	0
1.76067e-48	rs2548516	5	96275413	2260731	5	96249088	T/C	T	14.6318	Karolinska_Liver_Exprs_GPL6947;Dutch_Liver_Exprs_GPL6947	10.479271626325392;10.21545349462054	91;80	-9.645825042244663E-18;-1.5439038936193584E-17	0.4516757196977353;0.3275557758146647	CTD-2260A17.2;ERAP2	0.8428172364383402;0.8596340249356781	0
2.05742e-48	rs27998	5	96367408	2260731	5	96249088	A/G	G	14.6214	Karolinska_Liver_Exprs_GPL6947;Dutch_Liver_Exprs_GPL6947	10.603902581435573;10.067246516955864	91;80	-9.645825042244663E-18;-1.5439038936193584E-17	0.4516757196977353;0.3275557758146647	CTD-2260A17.2;ERAP2	0.847790229139939;0.8535202050879955	0
2.62518e-48	rs27300	5	96363407	2260731	5	96249088	T/C	C	14.6048	Karolinska_Liver_Exprs_GPL6947;Dutch_Liver_Exprs_GPL6947	10.603902581435573;10.042986578484992	91;80	-9.645825042244663E-18;-1.5439038936193584E-17	0.4516757196977353;0.3275557758146647	CTD-2260A17.2;ERAP2	0.847790229139939;0.853230170370464	0
3.69956e-48	rs55909997	1	107581039	7200707	1	107601457	A/G	A	-14.5812	Karolinska_Liver_Exprs_GPL6947;Dutch_Liver_Exprs_GPL6947	-10.836071681371779;-9.76094540203162	91;80	5.3681113278579E-17;0.0	0.2585467043677185;0.11740593424578355	PRMT6	-0.8569934657787438;-0.8407435695568158	0
4.90029e-48	rs12401598	1	107580533	7200707	1	107601457	A/C	A	-14.5622	Karolinska_Liver_Exprs_GPL6947;Dutch_Liver_Exprs_GPL6947	-10.915866009711669;-9.648026764279036	91;80	5.3681113278579E-17;0.0	0.2585467043677185;0.11740593424578355	PRMT6	-0.8602876465850453;-0.8355904593588643	0
5.5571e-48	rs27298	5	96362800	2260731	5	96249088	G/T	T	14.5535	Karolinska_Liver_Exprs_GPL6947;Dutch_Liver_Exprs_GPL6947	10.578737927426776;9.994830477649902	91;80	-9.645825042244663E-18;-1.5439038936193584E-17	0.4516757196977353;0.3275557758146647	CTD-2260A17.2;ERAP2	0.846718862919815;0.8514393482997773	0
1.07819e-47	rs12408634	1	107579540	7200707	1	107601457	A/G	A	-14.508	Karolinska_Liver_Exprs_GPL6947;Dutch_Liver_Exprs_GPL6947	-10.86253035029066;-9.625745139789696	91;80	5.3681113278579E-17;0.0	0.2585467043677185;0.11740593424578355	PRMT6	-0.8584959383396704;-0.8348168041724623	0
1.06537e-46	rs1762484	1	107613923	7200707	1	107601457	C/A	A	-14.3502	Karolinska_Liver_Exprs_GPL6947;Dutch_Liver_Exprs_GPL6947	-10.454695994301565;-9.829948141176548	91;80	5.3681113278579E-17;0.0	0.2585467043677185;0.11740593424578355	PRMT6	-0.842239732584086;-0.8439679091282137	0
1.06537e-46	rs1730862	1	107614003	7200707	1	107601457	A/G	G	-14.3502	Karolinska_Liver_Exprs_GPL6947;Dutch_Liver_Exprs_GPL6947	-10.454695994301565;-9.829948141176548	91;80	5.3681113278579E-17;0.0	0.2585467043677185;0.11740593424578355	PRMT6	-0.8419166908779142;-0.8438512106618208	0
4.13731e-46	rs1730858	1	107619244	7200707	1	107601457	C/T	T	-14.2557	Karolinska_Liver_Exprs_GPL6947;Dutch_Liver_Exprs_GPL6947	-10.578737927426776;-9.559484014199338	91;80	5.3681113278579E-17;0.0	0.2585467043677185;0.11740593424578355	PRMT6	-0.846695528488364;-0.8321767095761208	0
4.41295e-45	rs1762482	1	107599002	7200707	1	107601457	G/T	T	-14.0896	Karolinska_Liver_Exprs_GPL6947;Dutch_Liver_Exprs_GPL6947	-9.85207098285608;-10.091629797123577	91;80	5.3681113278579E-17;0.0	0.2585467043677185;0.11740593424578355	PRMT6	-0.8158217229661597;-0.8551225968494586	0
4.81778e-45	rs1730859	1	107617707	7200707	1	107601457	T/C	C	-14.0833	Karolinska_Liver_Exprs_GPL6947;Dutch_Liver_Exprs_GPL6947	-10.238472196683457;-9.6704075411294	91;80	5.3681113278579E-17;0.0	0.2585467043677185;0.11740593424578355	PRMT6	-0.8327714822355675;-0.8372978617794495	0
7.1985e-45	rs1762486	1	107627697	7200707	1	107601457	A/G	G	-14.0548	Karolinska_Liver_Exprs_GPL6947;Dutch_Liver_Exprs_GPL6947	-10.262071548928397;-9.603561541389043	91;80	5.3681113278579E-17;0.0	0.2585467043677185;0.11740593424578355	PRMT6	-0.834227472350388;-0.8335694309462314	0
1.13703e-44	rs1335053	1	107622823	7200707	1	107601457	T/C	C	-14.0225	Karolinska_Liver_Exprs_GPL6947;Dutch_Liver_Exprs_GPL6947	-10.238472196683457;-9.581474862181395	91;80	5.3681113278579E-17;0.0	0.2585467043677185;0.11740593424578355	PRMT6	-0.8327714822355675;-0.8330995194026921	0
1.13703e-44	rs1762485	1	107625056	7200707	1	107601457	T/C	C	-14.0225	Karolinska_Liver_Exprs_GPL6947;Dutch_Liver_Exprs_GPL6947	-10.238472196683457;-9.581474862181395	91;80	5.3681113278579E-17;0.0	0.2585467043677185;0.11740593424578355	PRMT6	-0.8328252113932593;-0.8325296619339259	0
1.88726e-44	rs200499474	5	96331371	2260731	5	96249088	C/A	A	13.9864	Karolinska_Liver_Exprs_GPL6947;Dutch_Liver_Exprs_GPL6947	10.16828388576068;9.603561541389043	91;80	-9.645825042244663E-18;-1.5439038936193584E-17	0.4516757196977353;0.3275557758146647	CTD-2260A17.2;ERAP2	0.8300666044723226;0.8340942486925813	0
2.17811e-44	rs11150882	17	259648	4640161	17	264296	T/C	T	13.9763	Karolinska_Liver_Exprs_GPL6947;Dutch_Liver_Exprs_GPL6947	10.357516338117094;9.386882511087903	91;80	4.8801012071435456E-18;6.938893903907229E-19	0.14301498792682868;0.17023764056588941	C17orf97	0.8376401621854375;0.8239191787146424	0
2.67363e-44	rs7503725	17	260142	4640161	17	264296	T/G	T	13.9618	Karolinska_Liver_Exprs_GPL6947;Dutch_Liver_Exprs_GPL6947	10.357516338117094;9.365708102770762	91;80	4.8801012071435456E-18;6.938893903907229E-19	0.14301498792682868;0.17023764056588941	C17orf97	0.8377769910842732;0.8231796755080465	0
4.22226e-44	rs7705093	5	96290647	2260731	5	96249088	T/C	T	13.9291	Karolinska_Liver_Exprs_GPL6947;Dutch_Liver_Exprs_GPL6947	9.700397617719851;10.018848411884797	91;80	-9.645825042244663E-18;-1.5439038936193584E-17	0.4516757196977353;0.3275557758146647	CTD-2260A17.2;ERAP2	0.8090804754566886;0.8523535219113257	0
5.0083e-44	rs9435340	1	107593201	7200707	1	107601457	A/T	T	-13.917	Karolinska_Liver_Exprs_GPL6947;Dutch_Liver_Exprs_GPL6947	-9.615494576912873;-10.091629797123577	91;80	5.3681113278579E-17;0.0	0.2585467043677185;0.11740593424578355	PRMT6	-0.8052609662394018;-0.8554952126103789	0
5.55434e-44	rs7502594	17	260182	4640161	17	264296	C/T	C	13.9094	Karolinska_Liver_Exprs_GPL6947;Dutch_Liver_Exprs_GPL6947	10.285774446266236;9.365708102770762	91;80	4.8801012071435456E-18;6.938893903907229E-19	0.14301498792682868;0.17023764056588941	C17orf97	0.8348373092889759;0.8227100254860403	0
6.35186e-44	rs251343	5	96257829	2260731	5	96249088	T/C	T	13.8998	Karolinska_Liver_Exprs_GPL6947;Dutch_Liver_Exprs_GPL6947	10.007927379756374;9.648026764279036	91;80	-9.645825042244663E-18;-1.5439038936193584E-17	0.4516757196977353;0.3275557758146647	CTD-2260A17.2;ERAP2	0.8226940894790722;0.836326700367971	0
8.53956e-44	rs2739338	22	24297130	2360593	22	24313779	A/G	A	13.8787	Karolinska_Liver_Exprs_GPL6947;Dutch_Liver_Exprs_GPL6947	9.80832190318758;9.829948141176548	91;80	-2.4400506035717726E-17;-6.522560269672795E-17	0.22614574330381904;0.24006744162266647	DDTL;DDT	0.8137937767081451;0.8440626404705146	0
1.49914e-43	rs5760119	22	24266831	2360593	22	24313779	G/C	G	13.8383	Karolinska_Liver_Exprs_GPL6947;Dutch_Liver_Exprs_GPL6947	9.367946437983887;10.240611595335862	91;80	-2.4400506035717726E-17;-6.522560269672795E-17	0.22614574330381904;0.24006744162266647	DDTL;DDT	0.792575542110735;0.8606649806716029	0
1.65241e-43	rs2739337	22	24296483	2360593	22	24313779	C/T	C	13.8313	Karolinska_Liver_Exprs_GPL6947;Dutch_Liver_Exprs_GPL6947	9.743323170375216;9.829948141176548	91;80	-2.4400506035717726E-17;-6.522560269672795E-17	0.22614574330381904;0.24006744162266647	DDTL;DDT	0.8111659322595908;0.8441273639697887	0
1.84162e-43	rs5760120	22	24266867	2360593	22	24313779	G/A	G	13.8236	Karolinska_Liver_Exprs_GPL6947;Dutch_Liver_Exprs_GPL6947	9.347776992960068;10.240611595335862	91;80	-2.4400506035717726E-17;-6.522560269672795E-17	0.22614574330381904;0.24006744162266647	DDTL;DDT	0.7924254784208515;0.8605713474134955	0
2.34496e-43	rs27302	5	96373750	2260731	5	96249088	A/G	G	13.8062	Karolinska_Liver_Exprs_GPL6947;Dutch_Liver_Exprs_GPL6947	10.70579837583234;8.766755702394871	91;80	-9.645825042244663E-18;-1.5439038936193584E-17	0.4516757196977353;0.3275557758146647	CTD-2260A17.2;ERAP2	0.8523662252679942;0.7927889562419248	0
2.55561e-43	rs2253552	22	24297287	2360593	22	24313779	T/C	T	13.7998	Karolinska_Liver_Exprs_GPL6947;Dutch_Liver_Exprs_GPL6947	9.764907212468598;9.76094540203162	91;80	-2.4400506035717726E-17;-6.522560269672795E-17	0.22614574330381904;0.24006744162266647	DDTL;DDT	0.8116875130003128;0.8414158810313221	0
2.65681e-43	rs5751777	22	24267047	2360593	22	24313779	C/T	C	13.797	Karolinska_Liver_Exprs_GPL6947;Dutch_Liver_Exprs_GPL6947	9.28767240505143;10.265904947460351	91;80	-2.4400506035717726E-17;-6.522560269672795E-17	0.22614574330381904;0.24006744162266647	DDTL;DDT	0.788791215656593;0.8624448470746606	0
3.8196e-43	rs2335104	1	107583641	7200707	1	107601457	T/A	T	-13.7709	Karolinska_Liver_Exprs_GPL6947;Dutch_Liver_Exprs_GPL6947	-9.85207098285608;-9.625745139789696	91;80	5.3681113278579E-17;0.0	0.2585467043677185;0.11740593424578355	PRMT6	-0.81582172296616;-0.8353080295652572	0
4.71354e-43	rs3108680	1	107572997	7200707	1	107601457	G/A	G	-13.7557	Karolinska_Liver_Exprs_GPL6947;Dutch_Liver_Exprs_GPL6947	-9.85207098285608;-9.603561541389043	91;80	5.3681113278579E-17;0.0	0.2585467043677185;0.11740593424578355	PRMT6	-0.81582172296616;-0.8338383297584564	0
4.71354e-43	rs2335077	1	107573565	7200707	1	107601457	G/A	G	-13.7557	Karolinska_Liver_Exprs_GPL6947;Dutch_Liver_Exprs_GPL6947	-9.85207098285608;-9.603561541389043	91;80	5.3681113278579E-17;0.0	0.2585467043677185;0.11740593424578355	PRMT6	-0.81582172296616;-0.8338014364240445	0
4.89959e-43	rs12483950	22	24296175	2360593	22	24313779	C/G	C	13.7528	Karolinska_Liver_Exprs_GPL6947;Dutch_Liver_Exprs_GPL6947	9.679054513708945;9.783839546083344	91;80	-2.4400506035717726E-17;-6.522560269672795E-17	0.22614574330381904;0.24006744162266647	DDTL;DDT	0.8080083127998083;0.841876817790437	0
5.05089e-43	rs5751775	22	24266726	2360593	22	24313779	T/C	T	13.7508	Karolinska_Liver_Exprs_GPL6947;Dutch_Liver_Exprs_GPL6947	9.247933128507963;10.240611595335862	91;80	-2.4400506035717726E-17;-6.522560269672795E-17	0.22614574330381904;0.24006744162266647	DDTL;DDT	0.7867234782874316;0.8611639244139694	0
7.53833e-43	rs1730851	1	107596443	7200707	1	107601457	G/A	A	-13.7217	Karolinska_Liver_Exprs_GPL6947;Dutch_Liver_Exprs_GPL6947	-9.347776992960068;-10.091629797123577	91;80	5.3681113278579E-17;0.0	0.2585467043677185;0.11740593424578355	PRMT6	-0.7919295832164078;-0.8550287009613692	0
1.71687e-42	rs2858913	22	24298182	2360593	22	24313779	T/G	T	13.6618	Karolinska_Liver_Exprs_GPL6947;Dutch_Liver_Exprs_GPL6947	9.51108121013554;9.829948141176548	91;80	-2.4400506035717726E-17;-6.522560269672795E-17	0.22614574330381904;0.24006744162266647	DDTL;DDT	0.8000211187655571;0.8435102564602709	0
1.71687e-42	rs2739344	22	24298293	2360593	22	24313779	A/C	A	13.6618	Karolinska_Liver_Exprs_GPL6947;Dutch_Liver_Exprs_GPL6947	9.51108121013554;9.829948141176548	91;80	-2.4400506035717726E-17;-6.522560269672795E-17	0.22614574330381904;0.24006744162266647	DDTL;DDT	0.7998090858973942;0.8435654742007666	0
1.87457e-42	rs5751776	22	24266954	2360593	22	24313779	A/C	A	13.6555	Karolinska_Liver_Exprs_GPL6947;Dutch_Liver_Exprs_GPL6947	9.347776992960068;9.994830477649902	91;80	-2.4400506035717726E-17;-6.522560269672795E-17	0.22614574330381904;0.24006744162266647	DDTL;DDT	0.792085008053523;0.8513020639733341	0
2.13268e-42	rs2739343	22	24298180	2360593	22	24313779	C/T	C	13.646	Karolinska_Liver_Exprs_GPL6947;Dutch_Liver_Exprs_GPL6947	9.51108121013554;9.8068400339116	91;80	-2.4400506035717726E-17;-6.522560269672795E-17	0.22614574330381904;0.24006744162266647	DDTL;DDT	0.8000211187655571;0.8432375708589857	0
2.32834e-42	rs11150881	17	259304	4640161	17	264296	G/A	G	13.6397	Karolinska_Liver_Exprs_GPL6947;Dutch_Liver_Exprs_GPL6947	9.896161330761526;9.386882511087903	91;80	4.8801012071435456E-18;6.938893903907229E-19	0.14301498792682868;0.17023764056588941	C17orf97	0.8180102900162279;0.824011395597239	0
2.64853e-42	rs2739330	22	24295286	2360593	22	24313779	T/C	T	13.6303	Karolinska_Liver_Exprs_GPL6947;Dutch_Liver_Exprs_GPL6947	9.51108121013554;9.783839546083344	91;80	-2.4400506035717726E-17;-6.522560269672795E-17	0.22614574330381904;0.24006744162266647	DDTL;DDT	0.7995610488806746;0.8418932043327143	0
2.66309e-42	rs199514005	5	96331369	2260731	5	96249088	A/C	C	13.63	Karolinska_Liver_Exprs_GPL6947;Dutch_Liver_Exprs_GPL6947	9.700397617719851;9.581474862181395	91;80	-9.645825042244663E-18;-1.5439038936193584E-17	0.4516757196977353;0.3275557758146647	CTD-2260A17.2;ERAP2	0.8088323659748161;0.8331445087026256	0
3.25254e-42	rs2858907	22	24295217	2360593	22	24313779	A/G	A	13.6152	Karolinska_Liver_Exprs_GPL6947;Dutch_Liver_Exprs_GPL6947	9.490420047694638;9.783839546083344	91;80	-2.4400506035717726E-17;-6.522560269672795E-17	0.22614574330381904;0.24006744162266647	DDTL;DDT	0.7992744463680982;0.8420245131271608	0
3.25254e-42	rs2858914	22	24298325	2360593	22	24313779	G/A	G	13.6152	Karolinska_Liver_Exprs_GPL6947;Dutch_Liver_Exprs_GPL6947	9.490420047694638;9.783839546083344	91;80	-2.4400506035717726E-17;-6.522560269672795E-17	0.22614574330381904;0.24006744162266647	DDTL;DDT	0.7991661779970081;0.8420387510760844	0
3.27936e-42	rs2858905	22	24293976	2360593	22	24313779	T/G	T	13.6146	Karolinska_Liver_Exprs_GPL6947;Dutch_Liver_Exprs_GPL6947	9.51108121013554;9.76094540203162	91;80	-2.4400506035717726E-17;-6.522560269672795E-17	0.22614574330381904;0.24006744162266647	DDTL;DDT	0.7997659776904369;0.840516809484088	0
4.02629e-42	rs7911488	10	105154089	2320253	10	105154044	C/T	C	13.5998	Karolinska_Liver_Exprs_GPL6947;Dutch_Liver_Exprs_GPL6947	10.333495627034992;8.86210812432737	91;80	-1.2688263138573217E-16;4.163336342344337E-18	0.3026174327404243;0.24505550648188568	USMG5;MIR1307	0.8368249345162773;0.7981561495203338	0
4.02629e-42	rs7076463	10	105161778	2320253	10	105154044	T/C	T	13.5998	Karolinska_Liver_Exprs_GPL6947;Dutch_Liver_Exprs_GPL6947	10.333495627034992;8.86210812432737	91;80	-1.2688263138573217E-16;4.163336342344337E-18	0.3026174327404243;0.24505550648188568	USMG5;MIR1307	0.8368249345162773;0.7981561495203338	0
4.25259e-42	rs2271751	10	105175131	2320253	10	105154044	C/T	C	13.5957	Karolinska_Liver_Exprs_GPL6947;Dutch_Liver_Exprs_GPL6947	10.381645450596213;8.804700674399609	91;80	-1.2688263138573217E-16;4.163336342344337E-18	0.3026174327404243;0.24505550648188568	USMG5;MIR1307	0.8392343501510127;0.7946867327769952	0
4.80907e-42	rs113528138	10	105125451	2320253	10	105154044	A/C	A	13.5867	Karolinska_Liver_Exprs_GPL6947;Dutch_Liver_Exprs_GPL6947	10.333495627034992;8.84290616666121	91;80	-1.2688263138573217E-16;4.163336342344337E-18	0.3026174327404243;0.24505550648188568	USMG5;MIR1307	0.8368249345162773;0.7971526797491675	0
5.10691e-42	rs11191667	10	105128898	2320253	10	105154044	A/G	A	13.5823	Karolinska_Liver_Exprs_GPL6947;Dutch_Liver_Exprs_GPL6947	10.309582071225512;8.86210812432737	91;80	-1.2688263138573217E-16;4.163336342344337E-18	0.3026174327404243;0.24505550648188568	USMG5;MIR1307	0.8363378135893353;0.7979994332299022	0
5.6807e-42	rs11191683	10	105170649	2320253	10	105154044	T/G	T	13.5745	Karolinska_Liver_Exprs_GPL6947;Dutch_Liver_Exprs_GPL6947	10.405884232822512;8.747879426401317	91;80	-1.2688263138573217E-16;4.163336342344337E-18	0.3026174327404243;0.24505550648188568	USMG5;MIR1307	0.8400650650207052;0.7920807124213324	0
6.01577e-42	rs61798468	1	107569316	7200707	1	107601457	G/T	G	-13.5702	Karolinska_Liver_Exprs_GPL6947;Dutch_Liver_Exprs_GPL6947	-9.700397617719851;-9.494075852799526	91;80	5.3681113278579E-17;0.0	0.2585467043677185;0.11740593424578355	PRMT6	-0.8091081051050582;-0.8293902537541064	0
9.35488e-42	rs139038251	22	24291927	2360593	22	24313779	C/G	C	13.538	Karolinska_Liver_Exprs_GPL6947;Dutch_Liver_Exprs_GPL6947	9.469831104891895;9.692888616451679	91;80	-2.4400506035717726E-17;-6.522560269672795E-17	0.22614574330381904;0.24006744162266647	DDTL;DDT	0.7977553614507754;0.8377546317984392	0
1.11647e-41	rs2844003	22	24292957	2360593	22	24313779	G/A	G	13.525	Karolinska_Liver_Exprs_GPL6947;Dutch_Liver_Exprs_GPL6947	9.388184199582472;9.76094540203162	91;80	-2.4400506035717726E-17;-6.522560269672795E-17	0.22614574330381904;0.24006744162266647	DDTL;DDT	0.7943834789533306;0.8409537673539714	0
1.11647e-41	rs2739335	22	24295805	2360593	22	24313779	A/T	A	13.525	Karolinska_Liver_Exprs_GPL6947;Dutch_Liver_Exprs_GPL6947	9.388184199582472;9.76094540203162	91;80	-2.4400506035717726E-17;-6.522560269672795E-17	0.22614574330381904;0.24006744162266647	DDTL;DDT	0.7944492958598837;0.8408099404249654	0
2.05664e-41	rs5760130	22	24299072	2360593	22	24313779	T/C	T	13.4799	Karolinska_Liver_Exprs_GPL6947;Dutch_Liver_Exprs_GPL6947	9.347776992960068;9.738156349017826	91;80	-2.4400506035717726E-17;-6.522560269672795E-17	0.22614574330381904;0.24006744162266647	DDTL;DDT	0.7923096398483563;0.839623244785831	0
2.43943e-41	rs2330649	22	24295053	2360593	22	24313779	G/A	G	13.4673	Karolinska_Liver_Exprs_GPL6947;Dutch_Liver_Exprs_GPL6947	9.28767240505143;9.783839546083344	91;80	-2.4400506035717726E-17;-6.522560269672795E-17	0.22614574330381904;0.24006744162266647	DDTL;DDT	0.7888135555914418;0.8420447259702298	0
3.07041e-41	rs61798463	1	107565934	7200707	1	107601457	A/G	A	-13.4504	Karolinska_Liver_Exprs_GPL6947;Dutch_Liver_Exprs_GPL6947	-9.636603755145009;-9.386882511087903	91;80	5.3681113278579E-17;0.0	0.2585467043677185;0.11740593424578355	PRMT6	-0.8060669853480524;-0.8237094890223503	0
3.73015e-41	rs2154601	22	24297866	2360593	22	24313779	A/G	G	-13.4359	Karolinska_Liver_Exprs_GPL6947;Dutch_Liver_Exprs_GPL6947	-9.091520248006681;-9.947149295163907	91;80	-2.4400506035717726E-17;-6.522560269672795E-17	0.22614574330381904;0.24006744162266647	DDTL;DDT	-0.7794495362271879;-0.8490625629990042	0
4.53072e-41	rs55770741	5	96220087	2260731	5	96249088	T/C	C	13.4216	Karolinska_Liver_Exprs_GPL6947;Dutch_Liver_Exprs_GPL6947	9.267770115634251;9.738156349017826	91;80	-9.645825042244663E-18;-1.5439038936193584E-17	0.4516757196977353;0.3275557758146647	CTD-2260A17.2;ERAP2	0.7882993881498962;0.8403466705844016	0
5.41369e-41	rs5742303	22	24299147	2360593	22	24313779	C/T	C	13.4082	Karolinska_Liver_Exprs_GPL6947;Dutch_Liver_Exprs_GPL6947	9.228160864931883;9.76094540203162	91;80	-2.4400506035717726E-17;-6.522560269672795E-17	0.22614574330381904;0.24006744162266647	DDTL;DDT	0.7862280728513387;0.8405008270073704	0
6.45021e-41	rs2548525	5	96245892	2260731	5	96249088	T/C	C	13.3953	Karolinska_Liver_Exprs_GPL6947;Dutch_Liver_Exprs_GPL6947	9.679054513708945;9.261106697596398	91;80	-9.645825042244663E-18;-1.5439038936193584E-17	0.4516757196977353;0.3275557758146647	CTD-2260A17.2;ERAP2	0.8076241445602452;0.8179907472467501	0
7.95745e-41	rs2549798	5	96245903	2260731	5	96249088	C/A	A	13.3798	Karolinska_Liver_Exprs_GPL6947;Dutch_Liver_Exprs_GPL6947	9.657790148677112;9.261106697596398	91;80	-9.645825042244663E-18;-1.5439038936193584E-17	0.4516757196977353;0.3275557758146647	CTD-2260A17.2;ERAP2	0.8074368108682323;0.8179907472467501	0
8.98134e-41	rs11150882	17	259648	2640142	17	264041	T/C	T	13.3707	Karolinska_Liver_Exprs_GPL6947;Dutch_Liver_Exprs_GPL6947	10.68013574512947;8.15741154871191	91;80	-1.1895246692412391E-17;1.734723475976807E-18	0.06372246027199442;0.05187788501763118	C17orf97	0.8513185785197251;0.7587966306180958	0
9.65751e-41	rs4869313	5	96223880	2260731	5	96249088	G/T	T	13.3653	Karolinska_Liver_Exprs_GPL6947;Dutch_Liver_Exprs_GPL6947	9.169226742780795;9.76094540203162	91;80	-9.645825042244663E-18;-1.5439038936193584E-17	0.4516757196977353;0.3275557758146647	CTD-2260A17.2;ERAP2	0.7829555603511531;0.8410910968276417	0
1.04965e-40	rs7503725	17	260142	2640142	17	264041	T/G	T	13.359	Karolinska_Liver_Exprs_GPL6947;Dutch_Liver_Exprs_GPL6947	10.68013574512947;8.14040945017651	91;80	-1.1895246692412391E-17;1.734723475976807E-18	0.06372246027199442;0.05187788501763118	C17orf97	0.8513310535170608;0.7583242261960714	0
1.12255e-40	rs6556942	5	96226196	2260731	5	96249088	G/A	A	13.3541	Karolinska_Liver_Exprs_GPL6947;Dutch_Liver_Exprs_GPL6947	9.110855021660985;9.8068400339116	91;80	-9.645825042244663E-18;-1.5439038936193584E-17	0.4516757196977353;0.3275557758146647	CTD-2260A17.2;ERAP2	0.7800976060789242;0.8433506727865854	0
1.14079e-40	rs2548523	5	96246940	2260731	5	96249088	T/G	G	13.3529	Karolinska_Liver_Exprs_GPL6947;Dutch_Liver_Exprs_GPL6947	9.830154219431469;9.038016853333263	91;80	-9.645825042244663E-18;-1.5439038936193584E-17	0.4516757196977353;0.3275557758146647	CTD-2260A17.2;ERAP2	0.8154353291136807;0.8070320166269258	0
1.14079e-40	rs2548524	5	96246601	2260731	5	96249088	T/A	A	13.3529	Karolinska_Liver_Exprs_GPL6947;Dutch_Liver_Exprs_GPL6947	9.830154219431469;9.038016853333263	91;80	-9.645825042244663E-18;-1.5439038936193584E-17	0.4516757196977353;0.3275557758146647	CTD-2260A17.2;ERAP2	0.8154353291136807;0.8070320166269258	0
1.36921e-40	rs1056893	5	96245439	2260731	5	96249088	A/G	G	13.3394	Karolinska_Liver_Exprs_GPL6947;Dutch_Liver_Exprs_GPL6947	9.830154219431469;9.01818871538159	91;80	-9.645825042244663E-18;-1.5439038936193584E-17	0.4516757196977353;0.3275557758146647	CTD-2260A17.2;ERAP2	0.8154353291136807;0.805875775852778	0
1.36921e-40	rs2549797	5	96245518	2260731	5	96249088	G/A	A	13.3394	Karolinska_Liver_Exprs_GPL6947;Dutch_Liver_Exprs_GPL6947	9.830154219431469;9.01818871538159	91;80	-9.645825042244663E-18;-1.5439038936193584E-17	0.4516757196977353;0.3275557758146647	CTD-2260A17.2;ERAP2	0.8154353291136807;0.805875775852778	0
1.36921e-40	rs2548526	5	96245617	2260731	5	96249088	C/T	T	13.3394	Karolinska_Liver_Exprs_GPL6947;Dutch_Liver_Exprs_GPL6947	9.830154219431469;9.01818871538159	91;80	-9.645825042244663E-18;-1.5439038936193584E-17	0.4516757196977353;0.3275557758146647	CTD-2260A17.2;ERAP2	0.8154353291136807;0.805875775852778	0
1.36921e-40	rs2113191	5	96246338	2260731	5	96249088	C/T	T	13.3394	Karolinska_Liver_Exprs_GPL6947;Dutch_Liver_Exprs_GPL6947	9.830154219431469;9.01818871538159	91;80	-9.645825042244663E-18;-1.5439038936193584E-17	0.4516757196977353;0.3275557758146647	CTD-2260A17.2;ERAP2	0.8154353291136807;0.806297247949603	0
2.18238e-40	rs1985951	22	24292488	2360593	22	24313779	G/T	G	13.3045	Karolinska_Liver_Exprs_GPL6947;Dutch_Liver_Exprs_GPL6947	9.149707737955143;9.692888616451679	91;80	-2.4400506035717726E-17;-6.522560269672795E-17	0.22614574330381904;0.24006744162266647	DDTL;DDT	0.781871672481396;0.8384770945455423	0
2.21177e-40	rs7502594	17	260182	2640142	17	264041	C/T	C	13.3034	Karolinska_Liver_Exprs_GPL6947;Dutch_Liver_Exprs_GPL6947	10.603902581435573;8.14040945017651	91;80	-1.1895246692412391E-17;1.734723475976807E-18	0.06372246027199442;0.05187788501763118	C17orf97	0.8478174969359884;0.758040419003899	0
2.99981e-40	rs7076274	10	105046007	2320253	10	105154044	A/G	A	13.2808	Karolinska_Liver_Exprs_GPL6947;Dutch_Liver_Exprs_GPL6947	9.896161330761526;8.86210812432737	91;80	-1.2688263138573217E-16;4.163336342344337E-18	0.3026174327404243;0.24505550648188568	USMG5;MIR1307	0.817961627930355;0.798319798975616	0
2.99981e-40	rs3740381	10	105046689	2320253	10	105154044	C/G	C	13.2808	Karolinska_Liver_Exprs_GPL6947;Dutch_Liver_Exprs_GPL6947	9.896161330761526;8.86210812432737	91;80	-1.2688263138573217E-16;4.163336342344337E-18	0.3026174327404243;0.24505550648188568	USMG5;MIR1307	0.817961627930355;0.798319798975616	0
2.99981e-40	rs7917388	10	105054963	2320253	10	105154044	T/C	T	13.2808	Karolinska_Liver_Exprs_GPL6947;Dutch_Liver_Exprs_GPL6947	9.896161330761526;8.86210812432737	91;80	-1.2688263138573217E-16;4.163336342344337E-18	0.3026174327404243;0.24505550648188568	USMG5;MIR1307	0.817961627930355;0.7981561495203338	0
2.99981e-40	rs11191642	10	105055912	2320253	10	105154044	C/T	C	13.2808	Karolinska_Liver_Exprs_GPL6947;Dutch_Liver_Exprs_GPL6947	9.896161330761526;8.86210812432737	91;80	-1.2688263138573217E-16;4.163336342344337E-18	0.3026174327404243;0.24505550648188568	USMG5;MIR1307	0.817961627930355;0.7981561495203338	0
2.99981e-40	rs61869825	10	105073070	2320253	10	105154044	T/C	T	13.2808	Karolinska_Liver_Exprs_GPL6947;Dutch_Liver_Exprs_GPL6947	9.896161330761526;8.86210812432737	91;80	-1.2688263138573217E-16;4.163336342344337E-18	0.3026174327404243;0.24505550648188568	USMG5;MIR1307	0.8181281965330426;0.7975979379333514	0
3.56827e-40	rs11191660	10	105102965	2320253	10	105154044	A/G	A	13.2676	Karolinska_Liver_Exprs_GPL6947;Dutch_Liver_Exprs_GPL6947	9.896161330761526;8.84290616666121	91;80	-1.2688263138573217E-16;4.163336342344337E-18	0.3026174327404243;0.24505550648188568	USMG5;MIR1307	0.8177811648384083;0.7970282602398905	0
4.25506e-40	rs12220267	10	105075712	2320253	10	105154044	T/C	T	13.2545	Karolinska_Liver_Exprs_GPL6947;Dutch_Liver_Exprs_GPL6947	9.896161330761526;8.823770554332292	91;80	-1.2688263138573217E-16;4.163336342344337E-18	0.3026174327404243;0.24505550648188568	USMG5;MIR1307	0.817961627930355;0.796431509074871	0
4.78443e-40	rs2549796	5	96245343	2260731	5	96249088	A/G	G	13.2458	Karolinska_Liver_Exprs_GPL6947;Dutch_Liver_Exprs_GPL6947	9.830154219431469;8.881377048954542	91;80	-9.645825042244663E-18;-1.5439038936193584E-17	0.4516757196977353;0.3275557758146647	CTD-2260A17.2;ERAP2	0.8154353291136807;0.7990998507067322	0
5.81091e-40	rs2549799	5	96245910	2260731	5	96249088	A/C	C	13.2312	Karolinska_Liver_Exprs_GPL6947;Dutch_Liver_Exprs_GPL6947	9.700397617719851;8.998432850961098	91;80	-9.645825042244663E-18;-1.5439038936193584E-17	0.4516757196977353;0.3275557758146647	CTD-2260A17.2;ERAP2	0.8094517933815442;0.8052465203227643	0
8.47583e-40	rs72846198	10	105098024	2320253	10	105154044	A/G	A	13.2026	Karolinska_Liver_Exprs_GPL6947;Dutch_Liver_Exprs_GPL6947	9.896161330761526;8.747879426401317	91;80	-1.2688263138573217E-16;4.163336342344337E-18	0.3026174327404243;0.24505550648188568	USMG5;MIR1307	0.817961627930355;0.7917822402897496	0
1.0964e-39	rs4822452	22	24254363	2360593	22	24313779	C/T	C	13.1833	Karolinska_Liver_Exprs_GPL6947;Dutch_Liver_Exprs_GPL6947	9.149707737955143;9.515785552083504	91;80	-2.4400506035717726E-17;-6.522560269672795E-17	0.22614574330381904;0.24006744162266647	DDTL;DDT	0.7817377991740353;0.8301054051639906	0
1.90163e-39	rs2739334	22	24295427	2360593	22	24313779	C/T	C	13.1417	Karolinska_Liver_Exprs_GPL6947;Dutch_Liver_Exprs_GPL6947	9.072245833962391;9.537587927968264	91;80	-2.4400506035717726E-17;-6.522560269672795E-17	0.22614574330381904;0.24006744162266647	DDTL;DDT	0.7776144323544908;0.8312565650108639	0
2.06944e-39	rs11191658	10	105096021	2320253	10	105154044	G/A	G	13.1353	Karolinska_Liver_Exprs_GPL6947;Dutch_Liver_Exprs_GPL6947	9.874073059947225;8.67300228446216	91;80	-1.2688263138573217E-16;4.163336342344337E-18	0.3026174327404243;0.24505550648188568	USMG5;MIR1307	0.8174620761806585;0.7878557925448187	0
2.52935e-39	rs4822455	22	24255296	2360593	22	24313779	C/T	C	13.1201	Karolinska_Liver_Exprs_GPL6947;Dutch_Liver_Exprs_GPL6947	8.93897262764428;9.648026764279036	91;80	-2.4400506035717726E-17;-6.522560269672795E-17	0.22614574330381904;0.24006744162266647	DDTL;DDT	0.770930099136468;0.8356136557011358	0
2.66642e-39	rs10069361	5	96284803	2260731	5	96249088	T/C	T	13.116	Karolinska_Liver_Exprs_GPL6947;Dutch_Liver_Exprs_GPL6947	9.830154219431469;8.691628504024335	91;80	-9.645825042244663E-18;-1.5439038936193584E-17	0.4516757196977353;0.3275557758146647	CTD-2260A17.2;ERAP2	0.8154353291136804;0.7886031831167698	0
2.75218e-39	rs4822454	22	24255208	2360593	22	24313779	G/A	G	13.1137	Karolinska_Liver_Exprs_GPL6947;Dutch_Liver_Exprs_GPL6947	9.033876034611014;9.537587927968264	91;80	-2.4400506035717726E-17;-6.522560269672795E-17	0.22614574330381904;0.24006744162266647	DDTL;DDT	0.7762475053493036;0.8306112977971114	0
3.28391e-39	rs11150881	17	259304	2640142	17	264041	G/A	G	13.1003	Karolinska_Liver_Exprs_GPL6947;Dutch_Liver_Exprs_GPL6947	10.309582071225512;8.15741154871191	91;80	-1.1895246692412391E-17;1.734723475976807E-18	0.06372246027199442;0.05187788501763118	C17orf97	0.8362174649068094;0.7588657050005498	0
3.34505e-39	rs2154594	22	24254055	2360593	22	24313779	C/T	C	13.0988	Karolinska_Liver_Exprs_GPL6947;Dutch_Liver_Exprs_GPL6947	9.033876034611014;9.515785552083504	91;80	-2.4400506035717726E-17;-6.522560269672795E-17	0.22614574330381904;0.24006744162266647	DDTL;DDT	0.7761678666638481;0.8301054051639906	0
3.34505e-39	rs2186366	22	24254113	2360593	22	24313779	G/A	G	13.0988	Karolinska_Liver_Exprs_GPL6947;Dutch_Liver_Exprs_GPL6947	9.033876034611014;9.515785552083504	91;80	-2.4400506035717726E-17;-6.522560269672795E-17	0.22614574330381904;0.24006744162266647	DDTL;DDT	0.7762475053493036;0.8301054051639906	0
3.4163e-39	rs2549791	5	96242442	2260731	5	96249088	A/G	G	13.0973	Karolinska_Liver_Exprs_GPL6947;Dutch_Liver_Exprs_GPL6947	9.874073059947225;8.617488201711302	91;80	-9.645825042244663E-18;-1.5439038936193584E-17	0.4516757196977353;0.3275557758146647	CTD-2260A17.2;ERAP2	0.8169487439268602;0.7853404741567536	0
4.4102e-39	rs193994	5	96258723	2260731	5	96249088	C/A	C	13.0779	Karolinska_Liver_Exprs_GPL6947;Dutch_Liver_Exprs_GPL6947	9.830154219431469;8.635932671418463	91;80	-9.645825042244663E-18;-1.5439038936193584E-17	0.4516757196977353;0.3275557758146647	CTD-2260A17.2;ERAP2	0.8154483525080074;0.7857733194961182	0
4.4102e-39	rs2910787	5	96274223	2260731	5	96249088	T/C	T	13.0779	Karolinska_Liver_Exprs_GPL6947;Dutch_Liver_Exprs_GPL6947	9.830154219431469;8.635932671418463	91;80	-9.645825042244663E-18;-1.5439038936193584E-17	0.4516757196977353;0.3275557758146647	CTD-2260A17.2;ERAP2	0.8154353291136804;0.7861076762619175	0
5.21846e-39	rs31398	5	96356664	2260731	5	96249088	A/G	G	13.0652	Karolinska_Liver_Exprs_GPL6947;Dutch_Liver_Exprs_GPL6947	9.636603755145009;8.823770554332292	91;80	-9.645825042244663E-18;-1.5439038936193584E-17	0.4516757196977353;0.3275557758146647	CTD-2260A17.2;ERAP2	0.8063328447959403;0.7956595898825709	0
5.21846e-39	rs27294	5	96357260	2260731	5	96249088	G/T	T	13.0652	Karolinska_Liver_Exprs_GPL6947;Dutch_Liver_Exprs_GPL6947	9.636603755145009;8.823770554332292	91;80	-9.645825042244663E-18;-1.5439038936193584E-17	0.4516757196977353;0.3275557758146647	CTD-2260A17.2;ERAP2	0.8062655194796364;0.7958231734341925	0
5.47123e-39	rs4822466	22	24312204	2360593	22	24313779	G/A	G	13.0615	Karolinska_Liver_Exprs_GPL6947;Dutch_Liver_Exprs_GPL6947	8.644488379358359;9.876492434709487	91;80	-2.4400506035717726E-17;-6.522560269672795E-17	0.22614574330381904;0.24006744162266647	DDTL;DDT	0.7549274099489934;0.8460175085969996	0
5.98234e-39	rs79860256	5	96353684	2260731	5	96249088	T/C	C	13.0546	Karolinska_Liver_Exprs_GPL6947;Dutch_Liver_Exprs_GPL6947	9.657790148677112;8.785695922441288	91;80	-9.645825042244663E-18;-1.5439038936193584E-17	0.4516757196977353;0.3275557758146647	CTD-2260A17.2;ERAP2	0.8065601800463653;0.7940780301349429	0
6.07734e-39	rs28380314	17	252628	4640161	17	264296	G/A	G	13.0535	Karolinska_Liver_Exprs_GPL6947;Dutch_Liver_Exprs_GPL6947	9.28767240505143;9.17889829322954	91;80	4.8801012071435456E-18;6.938893903907229E-19	0.14301498792682868;0.17023764056588941	C17orf97	0.7887793770989127;0.8136188884654063	0
6.14151e-39	rs6870825	5	96281469	2260731	5	96249088	T/C	T	13.0527	Karolinska_Liver_Exprs_GPL6947;Dutch_Liver_Exprs_GPL6947	9.830154219431469;8.599103250947628	91;80	-9.645825042244663E-18;-1.5439038936193584E-17	0.4516757196977353;0.3275557758146647	CTD-2260A17.2;ERAP2	0.8154353291136804;0.7844700246621603	0
6.25543e-39	rs12484324	22	24296294	2360593	22	24313779	T/C	T	13.0513	Karolinska_Liver_Exprs_GPL6947;Dutch_Liver_Exprs_GPL6947	8.608605114124451;9.899931292136277	91;80	-2.4400506035717726E-17;-6.522560269672795E-17	0.22614574330381904;0.24006744162266647	DDTL;DDT	0.7532593288216366;0.8467499915362907	0
6.94786e-39	rs2247650	5	96229750	2260731	5	96249088	T/G	G	13.0433	Karolinska_Liver_Exprs_GPL6947;Dutch_Liver_Exprs_GPL6947	9.552622936558524;8.881377048954542	91;80	-9.645825042244663E-18;-1.5439038936193584E-17	0.4516757196977353;0.3275557758146647	CTD-2260A17.2;ERAP2	0.801974653221235;0.7986481353376803	0
6.98441e-39	rs27613	5	96339273	2260731	5	96249088	G/T	T	13.043	Karolinska_Liver_Exprs_GPL6947;Dutch_Liver_Exprs_GPL6947	9.764907212468598;8.65443718749917	91;80	-9.645825042244663E-18;-1.5439038936193584E-17	0.4516757196977353;0.3275557758146647	CTD-2260A17.2;ERAP2	0.8116694448803277;0.7874947124000905	0
8.52471e-39	rs10061936	5	96283821	2260731	5	96249088	C/T	C	13.0277	Karolinska_Liver_Exprs_GPL6947;Dutch_Liver_Exprs_GPL6947	9.830154219431469;8.56250983116733	91;80	-9.645825042244663E-18;-1.5439038936193584E-17	0.4516757196977353;0.3275557758146647	CTD-2260A17.2;ERAP2	0.8147840731382147;0.7819616675396736	0
9.71774e-39	rs38040	5	96327663	2260731	5	96249088	G/A	A	13.0177	Karolinska_Liver_Exprs_GPL6947;Dutch_Liver_Exprs_GPL6947	9.764907212468598;8.617488201711302	91;80	-9.645825042244663E-18;-1.5439038936193584E-17	0.4516757196977353;0.3275557758146647	CTD-2260A17.2;ERAP2	0.8119497873937899;0.7852272547788625	0
9.71774e-39	rs42983	5	96337649	2260731	5	96249088	C/G	G	13.0177	Karolinska_Liver_Exprs_GPL6947;Dutch_Liver_Exprs_GPL6947	9.764907212468598;8.617488201711302	91;80	-9.645825042244663E-18;-1.5439038936193584E-17	0.4516757196977353;0.3275557758146647	CTD-2260A17.2;ERAP2	0.8117929434592991;0.7852116789904027	0
1.1981e-38	rs1712509	10	105013870	2320253	10	105154044	T/G	T	13.0017	Karolinska_Liver_Exprs_GPL6947;Dutch_Liver_Exprs_GPL6947	9.896161330761526;8.454105273479492	91;80	-1.2688263138573217E-16;4.163336342344337E-18	0.3026174327404243;0.24505550648188568	USMG5;MIR1307	0.817961627930355;0.775501049522691	0
1.1981e-38	rs1163073	10	105022934	2320253	10	105154044	C/T	C	13.0017	Karolinska_Liver_Exprs_GPL6947;Dutch_Liver_Exprs_GPL6947	9.896161330761526;8.454105273479492	91;80	-1.2688263138573217E-16;4.163336342344337E-18	0.3026174327404243;0.24505550648188568	USMG5;MIR1307	0.817961627930355;0.7758239141103411	0
1.37258e-38	rs5751771	22	24258777	2360593	22	24313779	C/T	C	12.9913	Karolinska_Liver_Exprs_GPL6947;Dutch_Liver_Exprs_GPL6947	8.845480107796945;9.559484014199338	91;80	-2.4400506035717726E-17;-6.522560269672795E-17	0.22614574330381904;0.24006744162266647	DDTL;DDT	0.7662212327334791;0.8323564577717363	0
1.42372e-38	rs2097433	22	24296894	2360593	22	24313779	A/G	A	12.9886	Karolinska_Liver_Exprs_GPL6947;Dutch_Liver_Exprs_GPL6947	8.882711516450465;9.515785552083504	91;80	-2.4400506035717726E-17;-6.522560269672795E-17	0.22614574330381904;0.24006744162266647	DDTL;DDT	0.7675187568140297;0.8298914119426234	0
1.56411e-38	rs2549790	5	96242412	2260731	5	96249088	C/T	T	12.9813	Karolinska_Liver_Exprs_GPL6947;Dutch_Liver_Exprs_GPL6947	9.918336689215849;8.400652917211524	91;80	-9.645825042244663E-18;-1.5439038936193584E-17	0.4516757196977353;0.3275557758146647	CTD-2260A17.2;ERAP2	0.8186347100816379;0.7725062985081782	0
1.64796e-38	rs2549789	5	96242270	2260731	5	96249088	C/A	A	12.9773	Karolinska_Liver_Exprs_GPL6947;Dutch_Liver_Exprs_GPL6947	9.896161330761526;8.418416066716675	91;80	-9.645825042244663E-18;-1.5439038936193584E-17	0.4516757196977353;0.3275557758146647	CTD-2260A17.2;ERAP2	0.8184663306278374;0.773599698458616	0
1.78684e-38	rs2161658	5	96239645	2260731	5	96249088	C/G	G	12.971	Karolinska_Liver_Exprs_GPL6947;Dutch_Liver_Exprs_GPL6947	9.786573180927485;8.526148329471335	91;80	-9.645825042244663E-18;-1.5439038936193584E-17	0.4516757196977353;0.3275557758146647	CTD-2260A17.2;ERAP2	0.8129637736637737;0.7801228366802654	0
1.83407e-38	rs2549792	5	96242462	2260731	5	96249088	A/G	G	12.9692	Karolinska_Liver_Exprs_GPL6947;Dutch_Liver_Exprs_GPL6947	9.918336689215849;8.382943466248602	91;80	-9.645825042244663E-18;-1.5439038936193584E-17	0.4516757196977353;0.3275557758146647	CTD-2260A17.2;ERAP2	0.8189471505372092;0.7720205608151424	0
1.83407e-38	rs33934033	5	96242866	2260731	5	96249088	A/G	G	12.9692	Karolinska_Liver_Exprs_GPL6947;Dutch_Liver_Exprs_GPL6947	9.918336689215849;8.382943466248602	91;80	-9.645825042244663E-18;-1.5439038936193584E-17	0.4516757196977353;0.3275557758146647	CTD-2260A17.2;ERAP2	0.8186422113252726;0.7716211828412343	0
1.83407e-38	rs17087165	5	96242981	2260731	5	96249088	T/C	C	12.9692	Karolinska_Liver_Exprs_GPL6947;Dutch_Liver_Exprs_GPL6947	9.918336689215849;8.382943466248602	91;80	-9.645825042244663E-18;-1.5439038936193584E-17	0.4516757196977353;0.3275557758146647	CTD-2260A17.2;ERAP2	0.818631074260305;0.7716211828412343	0
1.93735e-38	rs6556943	5	96230403	2260731	5	96249088	A/G	A	-12.9649	Karolinska_Liver_Exprs_GPL6947;Dutch_Liver_Exprs_GPL6947	-9.552622936558524;-8.766755702394871	91;80	-9.645825042244663E-18;-1.5439038936193584E-17	0.4516757196977353;0.3275557758146647	CTD-2260A17.2;ERAP2	-0.8023895356538452;-0.7925693252128513	0
2.19563e-38	rs1423568	5	96239294	2260731	5	96249088	G/A	G	-12.9552	Karolinska_Liver_Exprs_GPL6947;Dutch_Liver_Exprs_GPL6947	-9.764907212468598;-8.526148329471335	91;80	-9.645825042244663E-18;-1.5439038936193584E-17	0.4516757196977353;0.3275557758146647	CTD-2260A17.2;ERAP2	-0.8117978061573858;-0.7801006895897816	0
2.22443e-38	rs2548535	5	96232699	2260731	5	96249088	G/A	G	-12.9544	Karolinska_Liver_Exprs_GPL6947;Dutch_Liver_Exprs_GPL6947	-9.573504896612198;-8.729066514652667	91;80	-9.645825042244663E-18;-1.5439038936193584E-17	0.4516757196977353;0.3275557758146647	CTD-2260A17.2;ERAP2	-0.8025375914500277;-0.7907114316846893	0
2.25948e-38	rs2548528	5	96242074	2260731	5	96249088	A/G	G	12.953	Karolinska_Liver_Exprs_GPL6947;Dutch_Liver_Exprs_GPL6947	9.896161330761526;8.382943466248602	91;80	-9.645825042244663E-18;-1.5439038936193584E-17	0.4516757196977353;0.3275557758146647	CTD-2260A17.2;ERAP2	0.8182518207879638;0.7719482031762137	0
2.28911e-38	rs2549782	5	96231000	2260731	5	96249088	A/C	A	-12.952	Karolinska_Liver_Exprs_GPL6947;Dutch_Liver_Exprs_GPL6947	-9.552622936558524;-8.747879426401317	91;80	-9.645825042244663E-18;-1.5439038936193584E-17	0.4516757196977353;0.3275557758146647	CTD-2260A17.2;ERAP2	-0.8023895356538452;-0.7922762387474243	0
2.28911e-38	rs2548539	5	96231504	2260731	5	96249088	T/C	T	-12.952	Karolinska_Liver_Exprs_GPL6947;Dutch_Liver_Exprs_GPL6947	-9.552622936558524;-8.747879426401317	91;80	-9.645825042244663E-18;-1.5439038936193584E-17	0.4516757196977353;0.3275557758146647	CTD-2260A17.2;ERAP2	-0.8023895356538452;-0.7916118903543582	0
2.28911e-38	rs2549784	5	96231520	2260731	5	96249088	T/G	T	-12.952	Karolinska_Liver_Exprs_GPL6947;Dutch_Liver_Exprs_GPL6947	-9.552622936558524;-8.747879426401317	91;80	-9.645825042244663E-18;-1.5439038936193584E-17	0.4516757196977353;0.3275557758146647	CTD-2260A17.2;ERAP2	-0.8023895356538452;-0.7916118903543582	0
2.64857e-38	rs5751764	22	24249458	2360593	22	24313779	A/C	A	12.9409	Karolinska_Liver_Exprs_GPL6947;Dutch_Liver_Exprs_GPL6947	8.735071852780399;9.603561541389043	91;80	-2.4400506035717726E-17;-6.522560269672795E-17	0.22614574330381904;0.24006744162266647	DDTL;DDT	0.7602943175657088;0.8338644318539811	0
2.71136e-38	rs2548538	5	96232142	2260731	5	96249088	A/T	A	-12.9392	Karolinska_Liver_Exprs_GPL6947;Dutch_Liver_Exprs_GPL6947	-9.552622936558524;-8.729066514652667	91;80	-9.645825042244663E-18;-1.5439038936193584E-17	0.4516757196977353;0.3275557758146647	CTD-2260A17.2;ERAP2	-0.8023895356538452;-0.7910937423450214	0
2.71136e-38	rs2548537	5	96232222	2260731	5	96249088	C/G	C	-12.9392	Karolinska_Liver_Exprs_GPL6947;Dutch_Liver_Exprs_GPL6947	-9.552622936558524;-8.729066514652667	91;80	-9.645825042244663E-18;-1.5439038936193584E-17	0.4516757196977353;0.3275557758146647	CTD-2260A17.2;ERAP2	-0.8023895356538452;-0.7910937423450214	0
2.71136e-38	rs2548536	5	96232402	2260731	5	96249088	A/T	A	-12.9392	Karolinska_Liver_Exprs_GPL6947;Dutch_Liver_Exprs_GPL6947	-9.552622936558524;-8.729066514652667	91;80	-9.645825042244663E-18;-1.5439038936193584E-17	0.4516757196977353;0.3275557758146647	CTD-2260A17.2;ERAP2	-0.8023895356538452;-0.7907286541224732	0
2.71136e-38	rs2549785	5	96232286	2260731	5	96249088	T/C	T	-12.9392	Karolinska_Liver_Exprs_GPL6947;Dutch_Liver_Exprs_GPL6947	-9.552622936558524;-8.729066514652667	91;80	-9.645825042244663E-18;-1.5439038936193584E-17	0.4516757196977353;0.3275557758146647	CTD-2260A17.2;ERAP2	-0.8023895356538452;-0.7907286541224732	0
2.71842e-38	rs5760109	22	24252938	2360593	22	24313779	C/G	C	12.9388	Karolinska_Liver_Exprs_GPL6947;Dutch_Liver_Exprs_GPL6947	9.033876034611014;9.28186050894139	91;80	-2.4400506035717726E-17;-6.522560269672795E-17	0.22614574330381904;0.24006744162266647	DDTL;DDT	0.7762475053493036;0.818566648790356	0
3.03237e-38	rs251339	5	96235038	2260731	5	96249088	C/T	T	12.9305	Karolinska_Liver_Exprs_GPL6947;Dutch_Liver_Exprs_GPL6947	9.469831104891895;8.804700674399609	91;80	-9.645825042244663E-18;-1.5439038936193584E-17	0.4516757196977353;0.3275557758146647	CTD-2260A17.2;ERAP2	0.797806062301335;0.7953072383564957	0
3.09613e-38	rs4917385	10	105003721	2320253	10	105154044	G/T	T	12.9289	Karolinska_Liver_Exprs_GPL6947;Dutch_Liver_Exprs_GPL6947	9.896161330761526;8.34768388163169	91;80	-1.2688263138573217E-16;4.163336342344337E-18	0.3026174327404243;0.24505550648188568	USMG5;MIR1307	0.8177392957076299;0.7699631000376196	0
3.61881e-38	rs2549788	5	96240386	2260731	5	96249088	G/A	A	12.917	Karolinska_Liver_Exprs_GPL6947;Dutch_Liver_Exprs_GPL6947	9.830154219431469;8.400652917211524	91;80	-9.645825042244663E-18;-1.5439038936193584E-17	0.4516757196977353;0.3275557758146647	CTD-2260A17.2;ERAP2	0.8151948172352323;0.7734345567488191	0
3.78224e-38	rs2113189	5	96233450	2260731	5	96249088	A/T	A	-12.9135	Karolinska_Liver_Exprs_GPL6947;Dutch_Liver_Exprs_GPL6947	-9.552622936558524;-8.691628504024335	91;80	-9.645825042244663E-18;-1.5439038936193584E-17	0.4516757196977353;0.3275557758146647	CTD-2260A17.2;ERAP2	-0.8023895356538452;-0.7886017768604967	0
3.82175e-38	rs2548527	5	96244585	2260731	5	96249088	C/A	A	12.9128	Karolinska_Liver_Exprs_GPL6947;Dutch_Liver_Exprs_GPL6947	9.874073059947225;8.34768388163169	91;80	-9.645825042244663E-18;-1.5439038936193584E-17	0.4516757196977353;0.3275557758146647	CTD-2260A17.2;ERAP2	0.8170979310701159;0.7699976250013582	0
3.82175e-38	rs2549795	5	96244638	2260731	5	96249088	G/A	A	12.9128	Karolinska_Liver_Exprs_GPL6947;Dutch_Liver_Exprs_GPL6947	9.874073059947225;8.34768388163169	91;80	-9.645825042244663E-18;-1.5439038936193584E-17	0.4516757196977353;0.3275557758146647	CTD-2260A17.2;ERAP2	0.8170251476316678;0.7699976250013582	0
4.21815e-38	rs2548533	5	96238401	2260731	5	96249088	G/A	G	-12.905	Karolinska_Liver_Exprs_GPL6947;Dutch_Liver_Exprs_GPL6947	-9.679054513708945;-8.544300341558962	91;80	-9.645825042244663E-18;-1.5439038936193584E-17	0.4516757196977353;0.3275557758146647	CTD-2260A17.2;ERAP2	-0.807859270520964;-0.7813135449932374	0
4.45449e-38	rs2548534	5	96233608	2260731	5	96249088	A/G	A	-12.9008	Karolinska_Liver_Exprs_GPL6947;Dutch_Liver_Exprs_GPL6947	-9.552622936558524;-8.67300228446216	91;80	-9.645825042244663E-18;-1.5439038936193584E-17	0.4516757196977353;0.3275557758146647	CTD-2260A17.2;ERAP2	-0.8023895356538452;-0.7884351187413382	0
4.48931e-38	rs111232683	1	107566149	7200707	1	107601457	C/G	C	-12.9004	Karolinska_Liver_Exprs_GPL6947;Dutch_Liver_Exprs_GPL6947	-8.882711516450465;-9.386882511087903	91;80	5.3681113278579E-17;0.0	0.2585467043677185;0.11740593424578355	PRMT6	-0.7682997732048445;-0.8240863984082808	0
5.259e-38	rs6874656	5	96234375	2260731	5	96249088	T/C	T	-12.8881	Karolinska_Liver_Exprs_GPL6947;Dutch_Liver_Exprs_GPL6947	-9.552622936558524;-8.65443718749917	91;80	-9.645825042244663E-18;-1.5439038936193584E-17	0.4516757196977353;0.3275557758146647	CTD-2260A17.2;ERAP2	-0.8023618298702524;-0.7866387712148684	0
5.259e-38	rs2042383	5	96234621	2260731	5	96249088	T/C	T	-12.8881	Karolinska_Liver_Exprs_GPL6947;Dutch_Liver_Exprs_GPL6947	-9.552622936558524;-8.65443718749917	91;80	-9.645825042244663E-18;-1.5439038936193584E-17	0.4516757196977353;0.3275557758146647	CTD-2260A17.2;ERAP2	-0.8023895356538452;-0.7873260267812748	0
5.259e-38	rs193993	5	96234872	2260731	5	96249088	C/T	C	-12.8881	Karolinska_Liver_Exprs_GPL6947;Dutch_Liver_Exprs_GPL6947	-9.552622936558524;-8.65443718749917	91;80	-9.645825042244663E-18;-1.5439038936193584E-17	0.4516757196977353;0.3275557758146647	CTD-2260A17.2;ERAP2	-0.8023895356538452;-0.7873260267812748	0
6.19175e-38	rs2248374	5	96235896	2260731	5	96249088	G/A	G	-12.8754	Karolinska_Liver_Exprs_GPL6947;Dutch_Liver_Exprs_GPL6947	-9.552622936558524;-8.635932671418463	91;80	-9.645825042244663E-18;-1.5439038936193584E-17	0.4516757196977353;0.3275557758146647	CTD-2260A17.2;ERAP2	-0.8023895356538452;-0.7862131498379332	0
6.19175e-38	rs2113190	5	96236318	2260731	5	96249088	A/G	A	-12.8754	Karolinska_Liver_Exprs_GPL6947;Dutch_Liver_Exprs_GPL6947	-9.552622936558524;-8.635932671418463	91;80	-9.645825042244663E-18;-1.5439038936193584E-17	0.4516757196977353;0.3275557758146647	CTD-2260A17.2;ERAP2	-0.8023895356538452;-0.7863888094275252	0
6.19175e-38	rs187265	5	96237114	2260731	5	96249088	G/C	G	-12.8754	Karolinska_Liver_Exprs_GPL6947;Dutch_Liver_Exprs_GPL6947	-9.552622936558524;-8.635932671418463	91;80	-9.645825042244663E-18;-1.5439038936193584E-17	0.4516757196977353;0.3275557758146647	CTD-2260A17.2;ERAP2	-0.8023895356538452;-0.7861156070338008	0
6.19175e-38	rs2287988	5	96237326	2260731	5	96249088	T/C	T	-12.8754	Karolinska_Liver_Exprs_GPL6947;Dutch_Liver_Exprs_GPL6947	-9.552622936558524;-8.635932671418463	91;80	-9.645825042244663E-18;-1.5439038936193584E-17	0.4516757196977353;0.3275557758146647	CTD-2260A17.2;ERAP2	-0.8023895356538452;-0.7864985041529474	0
6.58883e-38	rs5751766	22	24249616	2360593	22	24313779	A/C	A	12.8707	Karolinska_Liver_Exprs_GPL6947;Dutch_Liver_Exprs_GPL6947	8.55514575792826;9.692888616451679	91;80	-2.4400506035717726E-17;-6.522560269672795E-17	0.22614574330381904;0.24006744162266647	DDTL;DDT	0.7500478060619372;0.8383389534258086	0
7.12096e-38	rs2617434	5	96271638	2260731	5	96249088	G/A	G	12.8647	Karolinska_Liver_Exprs_GPL6947;Dutch_Liver_Exprs_GPL6947	9.657790148677112;8.508053301024844	91;80	-9.645825042244663E-18;-1.5439038936193584E-17	0.4516757196977353;0.3275557758146647	CTD-2260A17.2;ERAP2	0.8073782166527929;0.778695401406741	0
8.96423e-38	rs6669831	1	107608607	7200707	1	107601457	A/G	G	-12.8468	Karolinska_Liver_Exprs_GPL6947;Dutch_Liver_Exprs_GPL6947	-8.125491581913566;-10.11613801994833	91;80	5.3681113278579E-17;0.0	0.2585467043677185;0.11740593424578355	PRMT6	-0.725411772839346;-0.8560593461328262	0
9.73701e-38	rs171647	5	96237413	2260731	5	96249088	T/C	T	-12.8405	Karolinska_Liver_Exprs_GPL6947;Dutch_Liver_Exprs_GPL6947	-9.573504896612198;-8.56250983116733	91;80	-9.645825042244663E-18;-1.5439038936193584E-17	0.4516757196977353;0.3275557758146647	CTD-2260A17.2;ERAP2	-0.8028475387733155;-0.7823723093161005	0
9.86359e-38	rs140244	22	24296056	2360593	22	24313779	G/A	G	12.8395	Karolinska_Liver_Exprs_GPL6947;Dutch_Liver_Exprs_GPL6947	8.698686446980622;9.494075852799526	91;80	-2.4400506035717726E-17;-6.522560269672795E-17	0.22614574330381904;0.24006744162266647	DDTL;DDT	0.757569102317292;0.8292783534736412	0
1.02533e-37	rs5760124	22	24272122	2360593	22	24313779	C/T	C	12.8365	Karolinska_Liver_Exprs_GPL6947;Dutch_Liver_Exprs_GPL6947	8.735071852780399;9.450930434964304	91;80	-2.4400506035717726E-17;-6.522560269672795E-17	0.22614574330381904;0.24006744162266647	DDTL;DDT	0.7597344439931627;0.8269128196670026	0
1.08526e-37	rs2548540	5	96230178	2260731	5	96249088	A/G	A	-12.8321	Karolinska_Liver_Exprs_GPL6947;Dutch_Liver_Exprs_GPL6947	-9.388184199582472;-8.747879426401317	91;80	-9.645825042244663E-18;-1.5439038936193584E-17	0.4516757196977353;0.3275557758146647	CTD-2260A17.2;ERAP2	-0.7935263698256078;-0.7915072493574721	0
1.14276e-37	rs2154593	22	24252085	2360593	22	24313779	A/G	A	12.828	Karolinska_Liver_Exprs_GPL6947;Dutch_Liver_Exprs_GPL6947	8.90140956703876;9.261106697596398	91;80	-2.4400506035717726E-17;-6.522560269672795E-17	0.22614574330381904;0.24006744162266647	DDTL;DDT	0.7691508747896597;0.818345770910179	0
1.14276e-37	rs5760108	22	24252668	2360593	22	24313779	G/T	G	12.828	Karolinska_Liver_Exprs_GPL6947;Dutch_Liver_Exprs_GPL6947	8.90140956703876;9.261106697596398	91;80	-2.4400506035717726E-17;-6.522560269672795E-17	0.22614574330381904;0.24006744162266647	DDTL;DDT	0.7691508747896597;0.818345770910179	0
1.14276e-37	rs2877178	22	24251517	2360593	22	24313779	C/T	C	12.828	Karolinska_Liver_Exprs_GPL6947;Dutch_Liver_Exprs_GPL6947	8.90140956703876;9.261106697596398	91;80	-2.4400506035717726E-17;-6.522560269672795E-17	0.22614574330381904;0.24006744162266647	DDTL;DDT	0.7691508747896597;0.818345770910179	0
1.14276e-37	rs5751770	22	24252842	2360593	22	24313779	T/C	T	12.828	Karolinska_Liver_Exprs_GPL6947;Dutch_Liver_Exprs_GPL6947	8.90140956703876;9.261106697596398	91;80	-2.4400506035717726E-17;-6.522560269672795E-17	0.22614574330381904;0.24006744162266647	DDTL;DDT	0.7691508747896597;0.818345770910179	0
1.39026e-37	rs12406721	1	107563243	7200707	1	107601457	T/G	T	-12.8129	Karolinska_Liver_Exprs_GPL6947;Dutch_Liver_Exprs_GPL6947	-9.014779640547019;-9.11806645667034	91;80	5.3681113278579E-17;0.0	0.2585467043677185;0.11740593424578355	PRMT6	-0.7747320592462678;-0.8111719073019806	0
1.45628e-37	rs2255637	5	96249378	2260731	5	96249088	C/A	A	12.8093	Karolinska_Liver_Exprs_GPL6947;Dutch_Liver_Exprs_GPL6947	10.098986798932728;7.956445018555055	91;80	-9.645825042244663E-18;-1.5439038936193584E-17	0.4516757196977353;0.3275557758146647	CTD-2260A17.2;ERAP2	0.8266683361249794;0.7468171892794715	0
1.4943e-37	rs9612520	22	24269459	2360593	22	24313779	G/T	G	12.8072	Karolinska_Liver_Exprs_GPL6947;Dutch_Liver_Exprs_GPL6947	8.735071852780399;9.408143742795197	91;80	-2.4400506035717726E-17;-6.522560269672795E-17	0.22614574330381904;0.24006744162266647	DDTL;DDT	0.7598485849221752;0.8249239396582385	0
1.53726e-37	rs2549787	5	96239837	2260731	5	96249088	A/G	G	12.8052	Karolinska_Liver_Exprs_GPL6947;Dutch_Liver_Exprs_GPL6947	9.80832190318758;8.260444094091412	91;80	-9.645825042244663E-18;-1.5439038936193584E-17	0.4516757196977353;0.3275557758146647	CTD-2260A17.2;ERAP2	0.813675517827432;0.7648462245168911	0
1.58961e-37	rs27299	5	96363051	2260731	5	96249088	T/C	C	12.8024	Karolinska_Liver_Exprs_GPL6947;Dutch_Liver_Exprs_GPL6947	9.469831104891895;8.617488201711302	91;80	-9.645825042244663E-18;-1.5439038936193584E-17	0.4516757196977353;0.3275557758146647	CTD-2260A17.2;ERAP2	0.798285942311179;0.7850337022657108	0
1.6353e-37	rs2549781	5	96230122	2260731	5	96249088	T/G	T	-12.8004	Karolinska_Liver_Exprs_GPL6947;Dutch_Liver_Exprs_GPL6947	-9.552622936558524;-8.526148329471335	91;80	-9.645825042244663E-18;-1.5439038936193584E-17	0.4516757196977353;0.3275557758146647	CTD-2260A17.2;ERAP2	-0.8023895356538452;-0.7803357592314465	0
1.68228e-37	rs2255633	5	96249323	2260731	5	96249088	A/G	G	12.798	Karolinska_Liver_Exprs_GPL6947;Dutch_Liver_Exprs_GPL6947	10.098986798932728;7.939989911158595	91;80	-9.645825042244663E-18;-1.5439038936193584E-17	0.4516757196977353;0.3275557758146647	CTD-2260A17.2;ERAP2	0.8266683361249794;0.7462963760512326	0
1.68228e-37	rs2255634	5	96249351	2260731	5	96249088	A/T	T	12.798	Karolinska_Liver_Exprs_GPL6947;Dutch_Liver_Exprs_GPL6947	10.098986798932728;7.939989911158595	91;80	-9.645825042244663E-18;-1.5439038936193584E-17	0.4516757196977353;0.3275557758146647	CTD-2260A17.2;ERAP2	0.8266683361249794;0.7462963760512326	0
1.89863e-37	rs5760097	22	24247794	2360593	22	24313779	G/C	G	12.7886	Karolinska_Liver_Exprs_GPL6947;Dutch_Liver_Exprs_GPL6947	8.8084653307598;9.302696684656626	91;80	-2.4400506035717726E-17;-6.522560269672795E-17	0.22614574330381904;0.24006744162266647	DDTL;DDT	0.7635419079111962;0.8204781128945453	0
1.93314e-37	rs4822451	22	24248166	2360593	22	24313779	A/C	A	12.7872	Karolinska_Liver_Exprs_GPL6947;Dutch_Liver_Exprs_GPL6947	8.845480107796945;9.261106697596398	91;80	-2.4400506035717726E-17;-6.522560269672795E-17	0.22614574330381904;0.24006744162266647	DDTL;DDT	0.765906006793211;0.818345770910179	0
1.93314e-37	rs5760098	22	24248314	2360593	22	24313779	A/G	A	12.7872	Karolinska_Liver_Exprs_GPL6947;Dutch_Liver_Exprs_GPL6947	8.845480107796945;9.261106697596398	91;80	-2.4400506035717726E-17;-6.522560269672795E-17	0.22614574330381904;0.24006744162266647	DDTL;DDT	0.765906006793211;0.8184899207356751	0
1.93314e-37	rs5760102	22	24248761	2360593	22	24313779	A/G	A	12.7872	Karolinska_Liver_Exprs_GPL6947;Dutch_Liver_Exprs_GPL6947	8.845480107796945;9.261106697596398	91;80	-2.4400506035717726E-17;-6.522560269672795E-17	0.22614574330381904;0.24006744162266647	DDTL;DDT	0.765906006793211;0.818345770910179	0
2.0457e-37	rs6859160	5	96234306	2260731	5	96249088	C/T	C	-12.783	Karolinska_Liver_Exprs_GPL6947;Dutch_Liver_Exprs_GPL6947	-9.408490905791103;-8.65443718749917	91;80	-9.645825042244663E-18;-1.5439038936193584E-17	0.4516757196977353;0.3275557758146647	CTD-2260A17.2;ERAP2	-0.7953321720956229;-0.7867863544710153	0
2.0457e-37	rs6873441	5	96234352	2260731	5	96249088	A/G	A	-12.783	Karolinska_Liver_Exprs_GPL6947;Dutch_Liver_Exprs_GPL6947	-9.408490905791103;-8.65443718749917	91;80	-9.645825042244663E-18;-1.5439038936193584E-17	0.4516757196977353;0.3275557758146647	CTD-2260A17.2;ERAP2	-0.7953321720956229;-0.7867863544710153	0
2.2441e-37	rs2161657	5	96232806	2260731	5	96249088	T/C	T	-12.7756	Karolinska_Liver_Exprs_GPL6947;Dutch_Liver_Exprs_GPL6947	-9.552622936558524;-8.490014768700204	91;80	-9.645825042244663E-18;-1.5439038936193584E-17	0.4516757196977353;0.3275557758146647	CTD-2260A17.2;ERAP2	-0.8023895356538452;-0.7778082369054274	0
2.30253e-37	rs4820572	22	24250355	2360593	22	24313779	T/C	T	12.7737	Karolinska_Liver_Exprs_GPL6947;Dutch_Liver_Exprs_GPL6947	8.826945859513522;9.261106697596398	91;80	-2.4400506035717726E-17;-6.522560269672795E-17	0.22614574330381904;0.24006744162266647	DDTL;DDT	0.7645217228509108;0.818345770910179	0
2.30253e-37	rs5760106	22	24250645	2360593	22	24313779	C/A	C	12.7737	Karolinska_Liver_Exprs_GPL6947;Dutch_Liver_Exprs_GPL6947	8.826945859513522;9.261106697596398	91;80	-2.4400506035717726E-17;-6.522560269672795E-17	0.22614574330381904;0.24006744162266647	DDTL;DDT	0.7645176707590037;0.8183369468438089	0
2.42397e-37	rs9435441	1	107603330	7200707	1	107601457	G/C	C	-12.7696	Karolinska_Liver_Exprs_GPL6947;Dutch_Liver_Exprs_GPL6947	-8.042694061931833;-10.091629797123577	91;80	5.3681113278579E-17;0.0	0.2585467043677185;0.11740593424578355	PRMT6	-0.7197757056809073;-0.8553575645768975	0
2.55833e-37	rs2330634	22	24250795	2360593	22	24313779	C/G	C	12.7656	Karolinska_Liver_Exprs_GPL6947;Dutch_Liver_Exprs_GPL6947	8.432061962937546;9.6704075411294	91;80	-2.4400506035717726E-17;-6.522560269672795E-17	0.22614574330381904;0.24006744162266647	DDTL;DDT	0.742585425243398;0.8366192820309437	0
2.66565e-37	rs2548529	5	96240220	2260731	5	96249088	C/T	T	12.7623	Karolinska_Liver_Exprs_GPL6947;Dutch_Liver_Exprs_GPL6947	9.830154219431469;8.174461574380166	91;80	-9.645825042244663E-18;-1.5439038936193584E-17	0.4516757196977353;0.3275557758146647	CTD-2260A17.2;ERAP2	0.8147463144231296;0.7598868682748666	0
2.74201e-37	rs2330635	22	24251344	2360593	22	24313779	A/G	A	12.7602	Karolinska_Liver_Exprs_GPL6947;Dutch_Liver_Exprs_GPL6947	8.8084653307598;9.261106697596398	91;80	-2.4400506035717726E-17;-6.522560269672795E-17	0.22614574330381904;0.24006744162266647	DDTL;DDT	0.7636299116764407;0.818345770910179	0
2.74201e-37	rs5760107	22	24252597	2360593	22	24313779	T/C	T	12.7602	Karolinska_Liver_Exprs_GPL6947;Dutch_Liver_Exprs_GPL6947	8.8084653307598;9.261106697596398	91;80	-2.4400506035717726E-17;-6.522560269672795E-17	0.22614574330381904;0.24006744162266647	DDTL;DDT	0.7636299116764407;0.818345770910179	0
2.90878e-37	rs6873866	5	96247810	2260731	5	96249088	C/T	T	12.7555	Karolinska_Liver_Exprs_GPL6947;Dutch_Liver_Exprs_GPL6947	9.388184199582472;8.635932671418463	91;80	-9.645825042244663E-18;-1.5439038936193584E-17	0.4516757196977353;0.3275557758146647	CTD-2260A17.2;ERAP2	0.794366815073102;0.7856318852511419	0
3.00746e-37	rs140188	22	24324052	2360593	22	24313779	G/C	C	12.753	Karolinska_Liver_Exprs_GPL6947;Dutch_Liver_Exprs_GPL6947	8.042694061931833;10.067246516955864	91;80	-2.4400506035717726E-17;-6.522560269672795E-17	0.22614574330381904;0.24006744162266647	DDTL;DDT	0.7197613882303205;0.8538448811539976	0
3.02293e-37	rs1216568	5	96263646	2260731	5	96249088	G/T	G	12.7524	Karolinska_Liver_Exprs_GPL6947;Dutch_Liver_Exprs_GPL6947	9.896161330761526;8.089686977180921	91;80	-9.645825042244663E-18;-1.5439038936193584E-17	0.4516757196977353;0.3275557758146647	CTD-2260A17.2;ERAP2	0.818196936959009;0.7547857104966126	0
3.0307e-37	rs27621	5	96361333	2260731	5	96249088	C/T	T	12.7524	Karolinska_Liver_Exprs_GPL6947;Dutch_Liver_Exprs_GPL6947	9.469831104891895;8.544300341558962	91;80	-9.645825042244663E-18;-1.5439038936193584E-17	0.4516757196977353;0.3275557758146647	CTD-2260A17.2;ERAP2	0.798285942311179;0.7807159202287638	0
3.0307e-37	rs27296	5	96361626	2260731	5	96249088	T/C	C	12.7524	Karolinska_Liver_Exprs_GPL6947;Dutch_Liver_Exprs_GPL6947	9.469831104891895;8.544300341558962	91;80	-9.645825042244663E-18;-1.5439038936193584E-17	0.4516757196977353;0.3275557758146647	CTD-2260A17.2;ERAP2	0.798285942311179;0.7810252992286623	0
4.17546e-37	rs1820149	5	96307158	2260731	5	96249088	A/T	A	12.7274	Karolinska_Liver_Exprs_GPL6947;Dutch_Liver_Exprs_GPL6947	9.830154219431469;8.123454902562877	91;80	-9.645825042244663E-18;-1.5439038936193584E-17	0.4516757196977353;0.3275557758146647	CTD-2260A17.2;ERAP2	0.8154353291136804;0.7572425716554045	0
4.17546e-37	rs7722694	5	96319491	2260731	5	96249088	C/T	C	12.7274	Karolinska_Liver_Exprs_GPL6947;Dutch_Liver_Exprs_GPL6947	9.830154219431469;8.123454902562877	91;80	-9.645825042244663E-18;-1.5439038936193584E-17	0.4516757196977353;0.3275557758146647	CTD-2260A17.2;ERAP2	0.8154353291136804;0.7569263055925352	0
4.17546e-37	rs38035	5	96323280	2260731	5	96249088	T/C	T	12.7274	Karolinska_Liver_Exprs_GPL6947;Dutch_Liver_Exprs_GPL6947	9.830154219431469;8.123454902562877	91;80	-9.645825042244663E-18;-1.5439038936193584E-17	0.4516757196977353;0.3275557758146647	CTD-2260A17.2;ERAP2	0.8153460203529809;0.7566665719481775	0
4.20766e-37	rs3849750	5	96234578	2260731	5	96249088	A/G	A	-12.7267	Karolinska_Liver_Exprs_GPL6947;Dutch_Liver_Exprs_GPL6947	-9.552622936558524;-8.418416066716675	91;80	-9.645825042244663E-18;-1.5439038936193584E-17	0.4516757196977353;0.3275557758146647	CTD-2260A17.2;ERAP2	-0.8023895356538452;-0.7743737617439791	0
4.8936e-37	rs1006771	22	24314006	2360593	22	24313779	A/C	C	12.715	Karolinska_Liver_Exprs_GPL6947;Dutch_Liver_Exprs_GPL6947	8.608605114124451;9.408143742795197	91;80	-2.4400506035717726E-17;-6.522560269672795E-17	0.22614574330381904;0.24006744162266647	DDTL;DDT	0.7527801439159749;0.8250785794321792	0
4.9187e-37	rs251342	5	96236843	2260731	5	96249088	T/C	T	-12.7145	Karolinska_Liver_Exprs_GPL6947;Dutch_Liver_Exprs_GPL6947	-9.552622936558524;-8.400652917211524	91;80	-9.645825042244663E-18;-1.5439038936193584E-17	0.4516757196977353;0.3275557758146647	CTD-2260A17.2;ERAP2	-0.8023895356538452;-0.7730698819365733	0
5.11111e-37	rs12716486	5	96307636	2260731	5	96249088	G/A	G	12.7115	Karolinska_Liver_Exprs_GPL6947;Dutch_Liver_Exprs_GPL6947	9.80832190318758;8.123454902562877	91;80	-9.645825042244663E-18;-1.5439038936193584E-17	0.4516757196977353;0.3275557758146647	CTD-2260A17.2;ERAP2	0.8143253379508514;0.7572425716554045	0
5.71974e-37	rs6547758	2	88469863	3180719	2	88486079	C/G	G	-12.7028	Karolinska_Liver_Exprs_GPL6947;Dutch_Liver_Exprs_GPL6947	-8.882711516450465;-9.09794203965711	91;80	4.64372130492253E-17;-2.914335439641036E-17	0.5612858292953333;0.36237647353375135	THNSL2	-0.7675435310266732;-0.809501390874282	0
6.41671e-37	rs10748841	10	104996309	2320253	10	105154044	A/G	G	12.6937	Karolinska_Liver_Exprs_GPL6947;Dutch_Liver_Exprs_GPL6947	9.940600043384618;7.956445018555055	91;80	-1.2688263138573217E-16;4.163336342344337E-18	0.3026174327404243;0.24505550648188568	USMG5;MIR1307	0.8201306212960907;0.7474134423972655	0
7.57498e-37	rs4790263	17	5307084	240110	17	5288661	C/T	C	12.6806	Karolinska_Liver_Exprs_GPL6947;Dutch_Liver_Exprs_GPL6947	9.091520248006681;8.84290616666121	91;80	5.612116388215077E-17;1.2490009027033011E-17	0.1080699975426661;0.06671785323304158	RABEP1;NUP88	0.7785098521873245;0.7965943282983153	0
8.82758e-37	rs56188406	17	5316769	240110	17	5288661	C/T	C	12.6686	Karolinska_Liver_Exprs_GPL6947;Dutch_Liver_Exprs_GPL6947	9.110855021660985;8.804700674399609	91;80	5.612116388215077E-17;1.2490009027033011E-17	0.1080699975426661;0.06671785323304158	RABEP1;NUP88	0.7803242719271731;0.7948893789043746	0
8.91806e-37	rs5760099	22	24248414	2360593	22	24313779	G/A	G	12.6679	Karolinska_Liver_Exprs_GPL6947;Dutch_Liver_Exprs_GPL6947	8.6625042578651;9.28186050894139	91;80	-2.4400506035717726E-17;-6.522560269672795E-17	0.22614574330381904;0.24006744162266647	DDTL;DDT	0.7558021820731051;0.8185076870747804	0
9.1483e-37	rs5751768	22	24249800	2360593	22	24313779	A/G	A	12.666	Karolinska_Liver_Exprs_GPL6947;Dutch_Liver_Exprs_GPL6947	8.698686446980622;9.240434400631115	91;80	-2.4400506035717726E-17;-6.522560269672795E-17	0.22614574330381904;0.24006744162266647	DDTL;DDT	0.7577562095055277;0.8172256402039113	0
9.28926e-37	rs141411932	22	24302194	2360593	22	24313779	A/G	A	12.6648	Karolinska_Liver_Exprs_GPL6947;Dutch_Liver_Exprs_GPL6947	8.51974555811137;9.429492733682016	91;80	-2.4400506035717726E-17;-6.522560269672795E-17	0.22614574330381904;0.24006744162266647	DDTL;DDT	0.7479632554026732;0.8263595137986846	0
1.00527e-36	rs1363977	5	96248707	2260731	5	96249088	T/G	G	12.6585	Karolinska_Liver_Exprs_GPL6947;Dutch_Liver_Exprs_GPL6947	9.830154219431469;8.022705664010095	91;80	-9.645825042244663E-18;-1.5439038936193584E-17	0.4516757196977353;0.3275557758146647	CTD-2260A17.2;ERAP2	0.8154353291136807;0.7505652921678634	0
1.19225e-36	rs27305	5	96333334	2260731	5	96249088	A/G	G	12.6452	Karolinska_Liver_Exprs_GPL6947;Dutch_Liver_Exprs_GPL6947	9.764907212468598;8.072872868707373	91;80	-9.645825042244663E-18;-1.5439038936193584E-17	0.4516757196977353;0.3275557758146647	CTD-2260A17.2;ERAP2	0.8118104421275593;0.7543475704715393	0
1.19225e-36	rs38042	5	96335350	2260731	5	96249088	T/C	C	12.6452	Karolinska_Liver_Exprs_GPL6947;Dutch_Liver_Exprs_GPL6947	9.764907212468598;8.072872868707373	91;80	-9.645825042244663E-18;-1.5439038936193584E-17	0.4516757196977353;0.3275557758146647	CTD-2260A17.2;ERAP2	0.8118104421275593;0.7539552206419448	0
1.19225e-36	rs27397	5	96340616	2260731	5	96249088	G/T	T	12.6452	Karolinska_Liver_Exprs_GPL6947;Dutch_Liver_Exprs_GPL6947	9.764907212468598;8.072872868707373	91;80	-9.645825042244663E-18;-1.5439038936193584E-17	0.4516757196977353;0.3275557758146647	CTD-2260A17.2;ERAP2	0.8116694448803277;0.7543834665471126	0
1.37825e-36	rs38041	5	96330302	2260731	5	96249088	G/A	A	12.6337	Karolinska_Liver_Exprs_GPL6947;Dutch_Liver_Exprs_GPL6947	9.764907212468598;8.056104849610026	91;80	-9.645825042244663E-18;-1.5439038936193584E-17	0.4516757196977353;0.3275557758146647	CTD-2260A17.2;ERAP2	0.8118104421275593;0.7534191452965388	0
1.44645e-36	rs6547757	2	88469770	3180719	2	88486079	C/G	G	-12.6298	Karolinska_Liver_Exprs_GPL6947;Dutch_Liver_Exprs_GPL6947	-8.590736964668846;-9.302696684656626	91;80	4.64372130492253E-17;-2.914335439641036E-17	0.5612858292953333;0.36237647353375135	THNSL2	-0.752124280440599;-0.820466519097559	0
1.75892e-36	rs17635627	17	5296059	240110	17	5288661	T/C	T	12.6145	Karolinska_Liver_Exprs_GPL6947;Dutch_Liver_Exprs_GPL6947	9.072245833962391;8.766755702394871	91;80	5.612116388215077E-17;1.2490009027033011E-17	0.1080699975426661;0.06671785323304158	RABEP1;NUP88	0.7780454651710714;0.7930452549358535	0
1.79045e-36	rs1363975	5	96248886	2260731	5	96249088	G/A	A	12.6131	Karolinska_Liver_Exprs_GPL6947;Dutch_Liver_Exprs_GPL6947	9.830154219431469;7.956445018555055	91;80	-9.645825042244663E-18;-1.5439038936193584E-17	0.4516757196977353;0.3275557758146647	CTD-2260A17.2;ERAP2	0.8154353291136807;0.7472275442076751	0
1.79045e-36	rs2549800	5	96249634	2260731	5	96249088	C/A	A	12.6131	Karolinska_Liver_Exprs_GPL6947;Dutch_Liver_Exprs_GPL6947	9.830154219431469;7.956445018555055	91;80	-9.645825042244663E-18;-1.5439038936193584E-17	0.4516757196977353;0.3275557758146647	CTD-2260A17.2;ERAP2	0.8153748344245488;0.7467942558722448	0
1.79045e-36	rs2910688	5	96251701	2260731	5	96249088	C/T	C	12.6131	Karolinska_Liver_Exprs_GPL6947;Dutch_Liver_Exprs_GPL6947	9.830154219431469;7.956445018555055	91;80	-9.645825042244663E-18;-1.5439038936193584E-17	0.4516757196977353;0.3275557758146647	CTD-2260A17.2;ERAP2	0.8154353291136804;0.7466819402657161	0
1.97671e-36	rs3779357	7	8298523	4050121	7	8153630	G/A	G	12.6052	Karolinska_Liver_Exprs_GPL6947;Dutch_Liver_Exprs_GPL6947	8.537421963767255;9.323616088270754	91;80	-1.4640303621430636E-17;-1.1796119636642288E-17	0.2530789656433018;0.2524400074636877	ICA1;AC006042.6	0.7489749454439246;0.8207970052656737	0
2.0638e-36	rs2042385	5	96247993	2260731	5	96249088	G/A	A	12.6019	Karolinska_Liver_Exprs_GPL6947;Dutch_Liver_Exprs_GPL6947	9.830154219431469;7.939989911158595	91;80	-9.645825042244663E-18;-1.5439038936193584E-17	0.4516757196977353;0.3275557758146647	CTD-2260A17.2;ERAP2	0.8154353291136807;0.746122543206366	0
2.0638e-36	rs2255546	5	96249115	2260731	5	96249088	A/G	G	12.6019	Karolinska_Liver_Exprs_GPL6947;Dutch_Liver_Exprs_GPL6947	9.830154219431469;7.939989911158595	91;80	-9.645825042244663E-18;-1.5439038936193584E-17	0.4516757196977353;0.3275557758146647	CTD-2260A17.2;ERAP2	0.8154353291136807;0.7462963760512326	0
2.0638e-36	rs2549801	5	96250264	2260731	5	96249088	A/C	C	12.6019	Karolinska_Liver_Exprs_GPL6947;Dutch_Liver_Exprs_GPL6947	9.830154219431469;7.939989911158595	91;80	-9.645825042244663E-18;-1.5439038936193584E-17	0.4516757196977353;0.3275557758146647	CTD-2260A17.2;ERAP2	0.8154353291136807;0.7464878715440814	0
2.0638e-36	rs2548520	5	96251003	2260731	5	96249088	A/G	G	12.6019	Karolinska_Liver_Exprs_GPL6947;Dutch_Liver_Exprs_GPL6947	9.830154219431469;7.939989911158595	91;80	-9.645825042244663E-18;-1.5439038936193584E-17	0.4516757196977353;0.3275557758146647	CTD-2260A17.2;ERAP2	0.8154353291136807;0.7460639920541032	0
2.0638e-36	rs2548521	5	96250928	2260731	5	96249088	A/G	G	12.6019	Karolinska_Liver_Exprs_GPL6947;Dutch_Liver_Exprs_GPL6947	9.830154219431469;7.939989911158595	91;80	-9.645825042244663E-18;-1.5439038936193584E-17	0.4516757196977353;0.3275557758146647	CTD-2260A17.2;ERAP2	0.8154941415805388;0.7458844191182339	0
2.15471e-36	rs1806255	17	5314263	240110	17	5288661	C/G	C	12.5985	Karolinska_Liver_Exprs_GPL6947;Dutch_Liver_Exprs_GPL6947	9.014779640547019;8.804700674399609	91;80	5.612116388215077E-17;1.2490009027033011E-17	0.1080699975426661;0.06671785323304158	RABEP1;NUP88	0.7754860183953316;0.7952361728924833	0
2.17667e-36	rs10865489	2	88446892	3180719	2	88486079	A/C	C	-12.5977	Karolinska_Liver_Exprs_GPL6947;Dutch_Liver_Exprs_GPL6947	-8.995741588355443;-8.823770554332292	91;80	4.64372130492253E-17;-2.914335439641036E-17	0.5612858292953333;0.36237647353375135	THNSL2	-0.7743659754491152;-0.7956239465487044	0
2.17667e-36	rs6547752	2	88447437	3180719	2	88486079	A/G	G	-12.5977	Karolinska_Liver_Exprs_GPL6947;Dutch_Liver_Exprs_GPL6947	-8.995741588355443;-8.823770554332292	91;80	4.64372130492253E-17;-2.914335439641036E-17	0.5612858292953333;0.36237647353375135	THNSL2	-0.7743659754491152;-0.7957887268691819	0
2.17667e-36	rs4337471	2	88448348	3180719	2	88486079	G/A	A	-12.5977	Karolinska_Liver_Exprs_GPL6947;Dutch_Liver_Exprs_GPL6947	-8.995741588355443;-8.823770554332292	91;80	4.64372130492253E-17;-2.914335439641036E-17	0.5612858292953333;0.36237647353375135	THNSL2	-0.7743659754491152;-0.7958160066280203	0
2.56639e-36	rs7582011	2	88452740	3180719	2	88486079	T/A	A	-12.5846	Karolinska_Liver_Exprs_GPL6947;Dutch_Liver_Exprs_GPL6947	-8.995741588355443;-8.804700674399609	91;80	4.64372130492253E-17;-2.914335439641036E-17	0.5612858292953333;0.36237647353375135	THNSL2	-0.7743659754491152;-0.7951766142871636	0
2.56639e-36	rs6727043	2	88461512	3180719	2	88486079	T/A	A	-12.5846	Karolinska_Liver_Exprs_GPL6947;Dutch_Liver_Exprs_GPL6947	-8.995741588355443;-8.804700674399609	91;80	4.64372130492253E-17;-2.914335439641036E-17	0.5612858292953333;0.36237647353375135	THNSL2	-0.7743659754491152;-0.7953934876930506	0
2.56639e-36	rs4458211	2	88459592	3180719	2	88486079	G/A	A	-12.5846	Karolinska_Liver_Exprs_GPL6947;Dutch_Liver_Exprs_GPL6947	-8.995741588355443;-8.804700674399609	91;80	4.64372130492253E-17;-2.914335439641036E-17	0.5612858292953333;0.36237647353375135	THNSL2	-0.7743659754491152;-0.7953934876930506	0
2.56639e-36	rs10173112	2	88463155	3180719	2	88486079	G/C	C	-12.5846	Karolinska_Liver_Exprs_GPL6947;Dutch_Liver_Exprs_GPL6947	-8.995741588355443;-8.804700674399609	91;80	4.64372130492253E-17;-2.914335439641036E-17	0.5612858292953333;0.36237647353375135	THNSL2	-0.7743659754491152;-0.7953934876930506	0
2.56639e-36	rs4359651	2	88464840	3180719	2	88486079	A/C	C	-12.5846	Karolinska_Liver_Exprs_GPL6947;Dutch_Liver_Exprs_GPL6947	-8.995741588355443;-8.804700674399609	91;80	4.64372130492253E-17;-2.914335439641036E-17	0.5612858292953333;0.36237647353375135	THNSL2	-0.7743659754491152;-0.7953934876930506	0
2.56639e-36	rs10460516	2	88465998	3180719	2	88486079	G/C	C	-12.5846	Karolinska_Liver_Exprs_GPL6947;Dutch_Liver_Exprs_GPL6947	-8.995741588355443;-8.804700674399609	91;80	4.64372130492253E-17;-2.914335439641036E-17	0.5612858292953333;0.36237647353375135	THNSL2	-0.7739274288859027;-0.7953934876930506	0
2.63889e-36	rs2232015	1	107599258	3890187	1	107601307	T/A	T	-12.5824	Karolinska_Liver_Exprs_GPL6947;Dutch_Liver_Exprs_GPL6947	-10.86253035029066;-6.810444984911294	91;80	1.2200253017858863E-17;-2.3592239273284576E-17	0.1323159094307315;0.14934351309076188	PRMT6	-0.8582152321066621;-0.670974665700587	0
2.97227e-36	rs2548531	5	96239713	2260731	5	96249088	C/G	C	-12.5731	Karolinska_Liver_Exprs_GPL6947;Dutch_Liver_Exprs_GPL6947	-9.408490905791103;-8.34768388163169	91;80	-9.645825042244663E-18;-1.5439038936193584E-17	0.4516757196977353;0.3275557758146647	CTD-2260A17.2;ERAP2	-0.7951090985673395;-0.7704481110385224	0
2.97227e-36	rs2549786	5	96239714	2260731	5	96249088	A/T	A	-12.5731	Karolinska_Liver_Exprs_GPL6947;Dutch_Liver_Exprs_GPL6947	-9.408490905791103;-8.34768388163169	91;80	-9.645825042244663E-18;-1.5439038936193584E-17	0.4516757196977353;0.3275557758146647	CTD-2260A17.2;ERAP2	-0.7951090985673395;-0.7704459013477668	0
3.56586e-36	rs1065483	17	5284770	240110	17	5288661	T/C	T	12.5587	Karolinska_Liver_Exprs_GPL6947;Dutch_Liver_Exprs_GPL6947	8.995741588355443;8.766755702394871	91;80	5.612116388215077E-17;1.2490009027033011E-17	0.1080699975426661;0.06671785323304158	RABEP1;NUP88	0.7742628726575459;0.7931589750906803	0
3.6479e-36	rs10469888	2	88467576	3180719	2	88486079	G/T	T	-12.557	Karolinska_Liver_Exprs_GPL6947;Dutch_Liver_Exprs_GPL6947	-8.95783856135964;-8.804700674399609	91;80	4.64372130492253E-17;-2.914335439641036E-17	0.5612858292953333;0.36237647353375135	THNSL2	-0.7724463643004346;-0.7953934876930506	0
3.93514e-36	rs201920824	22	24300701	2360593	22	24313779	T/C	C	12.5509	Karolinska_Liver_Exprs_GPL6947;Dutch_Liver_Exprs_GPL6947	7.944602751248259;9.876492434709487	91;80	-2.4400506035717726E-17;-6.522560269672795E-17	0.22614574330381904;0.24006744162266647	DDTL;DDT	0.7140834570937303;0.8464027162886432	0
4.33145e-36	rs4490185	2	88467934	3180719	2	88486079	T/G	G	-12.5432	Karolinska_Liver_Exprs_GPL6947;Dutch_Liver_Exprs_GPL6947	-8.93897262764428;-8.804700674399609	91;80	4.64372130492253E-17;-2.914335439641036E-17	0.5612858292953333;0.36237647353375135	THNSL2	-0.7711729454866361;-0.7953934876930506	0
4.71953e-36	rs28380314	17	252628	2640142	17	264041	G/A	G	12.5365	Karolinska_Liver_Exprs_GPL6947;Dutch_Liver_Exprs_GPL6947	9.786573180927485;7.890883459431447	91;80	-1.1895246692412391E-17;1.734723475976807E-18	0.06372246027199442;0.05187788501763118	C17orf97	0.8126941291816786;0.7425288485418795	0
4.81575e-36	rs1559267	5	96303698	2260731	5	96249088	T/A	T	12.535	Karolinska_Liver_Exprs_GPL6947;Dutch_Liver_Exprs_GPL6947	9.830154219431469;7.842158619692232	91;80	-9.645825042244663E-18;-1.5439038936193584E-17	0.4516757196977353;0.3275557758146647	CTD-2260A17.2;ERAP2	0.8154353291136804;0.7398564780057835	0
4.81575e-36	rs7700332	5	96307612	2260731	5	96249088	A/G	A	12.535	Karolinska_Liver_Exprs_GPL6947;Dutch_Liver_Exprs_GPL6947	9.830154219431469;7.842158619692232	91;80	-9.645825042244663E-18;-1.5439038936193584E-17	0.4516757196977353;0.3275557758146647	CTD-2260A17.2;ERAP2	0.8154353291136804;0.7400065344469113	0
4.81575e-36	rs2112974	5	96313108	2260731	5	96249088	A/G	A	12.535	Karolinska_Liver_Exprs_GPL6947;Dutch_Liver_Exprs_GPL6947	9.830154219431469;7.842158619692232	91;80	-9.645825042244663E-18;-1.5439038936193584E-17	0.4516757196977353;0.3275557758146647	CTD-2260A17.2;ERAP2	0.8154353291136804;0.7399219308159005	0
4.81575e-36	rs2113050	5	96314502	2260731	5	96249088	G/T	G	12.535	Karolinska_Liver_Exprs_GPL6947;Dutch_Liver_Exprs_GPL6947	9.830154219431469;7.842158619692232	91;80	-9.645825042244663E-18;-1.5439038936193584E-17	0.4516757196977353;0.3275557758146647	CTD-2260A17.2;ERAP2	0.8154353291136804;0.7399219308159005	0
4.90154e-36	rs4917384	10	104995788	2320253	10	105154044	C/T	T	12.5334	Karolinska_Liver_Exprs_GPL6947;Dutch_Liver_Exprs_GPL6947	9.918336689215849;7.745820557283861	91;80	-1.2688263138573217E-16;4.163336342344337E-18	0.3026174327404243;0.24505550648188568	USMG5;MIR1307	0.8192506824873184;0.7340996524839308	0
5.15512e-36	rs1806261	17	5317008	240110	17	5288661	G/T	G	12.5295	Karolinska_Liver_Exprs_GPL6947;Dutch_Liver_Exprs_GPL6947	8.920163117773873;8.804700674399609	91;80	5.612116388215077E-17;1.2490009027033011E-17	0.1080699975426661;0.06671785323304158	RABEP1;NUP88	0.7697255458931573;0.7947851133999249	0
5.53217e-36	rs10076136	5	96303148	2260731	5	96249088	C/G	C	12.5239	Karolinska_Liver_Exprs_GPL6947;Dutch_Liver_Exprs_GPL6947	9.830154219431469;7.8260003541610015	91;80	-9.645825042244663E-18;-1.5439038936193584E-17	0.4516757196977353;0.3275557758146647	CTD-2260A17.2;ERAP2	0.8154353291136804;0.7394414102024418	0
5.53217e-36	rs38036	5	96323503	2260731	5	96249088	G/A	G	12.5239	Karolinska_Liver_Exprs_GPL6947;Dutch_Liver_Exprs_GPL6947	9.830154219431469;7.8260003541610015	91;80	-9.645825042244663E-18;-1.5439038936193584E-17	0.4516757196977353;0.3275557758146647	CTD-2260A17.2;ERAP2	0.8153460203529809;0.7393046778248127	0
5.63064e-36	rs3096167	5	96234214	2260731	5	96249088	A/G	A	-12.5224	Karolinska_Liver_Exprs_GPL6947;Dutch_Liver_Exprs_GPL6947	-9.388184199582472;-8.295186272755046	91;80	-9.645825042244663E-18;-1.5439038936193584E-17	0.4516757196977353;0.3275557758146647	CTD-2260A17.2;ERAP2	-0.7944384406462017;-0.76681091469911	0
6.01188e-36	rs35067709	17	262555	4640161	17	264296	G/A	G	12.5173	Karolinska_Liver_Exprs_GPL6947;Dutch_Liver_Exprs_GPL6947	8.93897262764428;8.766755702394871	91;80	4.8801012071435456E-18;6.938893903907229E-19	0.14301498792682868;0.17023764056588941	C17orf97	0.7711891476301077;0.7929821512503719	0
6.3865e-36	rs7501541	17	271153	4640161	17	264296	G/A	G	12.5124	Karolinska_Liver_Exprs_GPL6947;Dutch_Liver_Exprs_GPL6947	9.072245833962391;8.617488201711302	91;80	4.8801012071435456E-18;6.938893903907229E-19	0.14301498792682868;0.17023764056588941	C17orf97	0.7775743734001801;0.7850804663146712	0
7.27965e-36	rs10198979	2	88469104	3180719	2	88486079	T/A	A	-12.5022	Karolinska_Liver_Exprs_GPL6947;Dutch_Liver_Exprs_GPL6947	-8.882711516450465;-8.804700674399609	91;80	4.64372130492253E-17;-2.914335439641036E-17	0.5612858292953333;0.36237647353375135	THNSL2	-0.7675672970714289;-0.794686412392024	0
8.38067e-36	rs2548522	5	96250457	2260731	5	96249088	A/G	G	12.4909	Karolinska_Liver_Exprs_GPL6947;Dutch_Liver_Exprs_GPL6947	9.830154219431469;7.777771353943512	91;80	-9.645825042244663E-18;-1.5439038936193584E-17	0.4516757196977353;0.3275557758146647	CTD-2260A17.2;ERAP2	0.8154353291136807;0.7363730924202481	0
8.38067e-36	rs1230381	5	96254209	2260731	5	96249088	G/A	G	12.4909	Karolinska_Liver_Exprs_GPL6947;Dutch_Liver_Exprs_GPL6947	9.830154219431469;7.777771353943512	91;80	-9.645825042244663E-18;-1.5439038936193584E-17	0.4516757196977353;0.3275557758146647	CTD-2260A17.2;ERAP2	0.8154353291136804;0.7356597506179318	0
8.74655e-36	rs9127	5	96372165	2260731	5	96249088	T/C	C	12.4876	Karolinska_Liver_Exprs_GPL6947;Dutch_Liver_Exprs_GPL6947	9.307640583342359;8.330132872574149	91;80	-9.645825042244663E-18;-1.5439038936193584E-17	0.4516757196977353;0.3275557758146647	CTD-2260A17.2;ERAP2	0.7903752662503665;0.7689405306695385	0
9.43136e-36	rs4822458	22	24265659	2360593	22	24313779	C/T	C	12.4815	Karolinska_Liver_Exprs_GPL6947;Dutch_Liver_Exprs_GPL6947	8.328333114229387;9.365708102770762	91;80	-2.4400506035717726E-17;-6.522560269672795E-17	0.22614574330381904;0.24006744162266647	DDTL;DDT	0.7373725667074322;0.8226868297115117	0
9.62281e-36	rs1019503	5	96254817	2260731	5	96249088	A/G	A	12.48	Karolinska_Liver_Exprs_GPL6947;Dutch_Liver_Exprs_GPL6947	9.830154219431469;7.761775963293296	91;80	-9.645825042244663E-18;-1.5439038936193584E-17	0.4516757196977353;0.3275557758146647	CTD-2260A17.2;ERAP2	0.8154353291136804;0.7351256483788368	0
9.62281e-36	rs1230382	5	96254354	2260731	5	96249088	A/T	A	12.48	Karolinska_Liver_Exprs_GPL6947;Dutch_Liver_Exprs_GPL6947	9.830154219431469;7.761775963293296	91;80	-9.645825042244663E-18;-1.5439038936193584E-17	0.4516757196977353;0.3275557758146647	CTD-2260A17.2;ERAP2	0.8154353291136804;0.7351256483788368	0
1.08281e-35	rs1730864	1	107607810	3890187	1	107601307	T/C	C	-12.4704	Karolinska_Liver_Exprs_GPL6947;Dutch_Liver_Exprs_GPL6947	-10.889127842177748;-6.618377330736666	91;80	1.2200253017858863E-17;-2.3592239273284576E-17	0.1323159094307315;0.14934351309076188	PRMT6	-0.8592867587074401;-0.6567145073322876	0
1.21833e-35	rs1730865	1	107605611	3890187	1	107601307	T/G	G	-12.4612	Karolinska_Liver_Exprs_GPL6947;Dutch_Liver_Exprs_GPL6947	-10.889127842177748;-6.604844706006446	91;80	1.2200253017858863E-17;-2.3592239273284576E-17	0.1323159094307315;0.14934351309076188	PRMT6	-0.858771228936589;-0.6561326540794212	0
1.26503e-35	rs1216569	5	96262534	2260731	5	96249088	T/G	T	12.4582	Karolinska_Liver_Exprs_GPL6947;Dutch_Liver_Exprs_GPL6947	9.830154219431469;7.729904848544746	91;80	-9.645825042244663E-18;-1.5439038936193584E-17	0.4516757196977353;0.3275557758146647	CTD-2260A17.2;ERAP2	0.8151540758584847;0.7327287986195269	0
1.43393e-35	rs56197090	5	96227586	2260731	5	96249088	G/A	A	12.448	Karolinska_Liver_Exprs_GPL6947;Dutch_Liver_Exprs_GPL6947	8.8084653307598;8.804700674399609	91;80	-9.645825042244663E-18;-1.5439038936193584E-17	0.4516757196977353;0.3275557758146647	CTD-2260A17.2;ERAP2	0.7644960537215141;0.794524903993917	0
1.43393e-35	rs3734015	5	96228428	2260731	5	96249088	A/G	G	12.448	Karolinska_Liver_Exprs_GPL6947;Dutch_Liver_Exprs_GPL6947	8.8084653307598;8.804700674399609	91;80	-9.645825042244663E-18;-1.5439038936193584E-17	0.4516757196977353;0.3275557758146647	CTD-2260A17.2;ERAP2	0.7644960537215141;0.7945052103672351	0
1.43393e-35	rs12516666	5	96228782	2260731	5	96249088	T/A	A	12.448	Karolinska_Liver_Exprs_GPL6947;Dutch_Liver_Exprs_GPL6947	8.8084653307598;8.804700674399609	91;80	-9.645825042244663E-18;-1.5439038936193584E-17	0.4516757196977353;0.3275557758146647	CTD-2260A17.2;ERAP2	0.7644960537215141;0.7951397471983784	0
1.6581e-35	rs1216565	5	96265879	2260731	5	96249088	A/C	A	12.4365	Karolinska_Liver_Exprs_GPL6947;Dutch_Liver_Exprs_GPL6947	9.830154219431469;7.698191388608859	91;80	-9.645825042244663E-18;-1.5439038936193584E-17	0.4516757196977353;0.3275557758146647	CTD-2260A17.2;ERAP2	0.8153633087959219;0.7312404048267264	0
1.71294e-35	rs6879678	5	96319930	2260731	5	96249088	C/A	C	12.4339	Karolinska_Liver_Exprs_GPL6947;Dutch_Liver_Exprs_GPL6947	9.721820239697953;7.8098832541747525	91;80	-9.645825042244663E-18;-1.5439038936193584E-17	0.4516757196977353;0.3275557758146647	CTD-2260A17.2;ERAP2	0.8103121295024013;0.7376393538602206	0
2.14532e-35	rs27292	5	96356980	2260731	5	96249088	G/A	A	12.416	Karolinska_Liver_Exprs_GPL6947;Dutch_Liver_Exprs_GPL6947	9.636603755145009;7.8745998639869725	91;80	-9.645825042244663E-18;-1.5439038936193584E-17	0.4516757196977353;0.3275557758146647	CTD-2260A17.2;ERAP2	0.8063328447959403;0.7424310520370845	0
2.14532e-35	rs27747	5	96359912	2260731	5	96249088	G/A	A	12.416	Karolinska_Liver_Exprs_GPL6947;Dutch_Liver_Exprs_GPL6947	9.636603755145009;7.8745998639869725	91;80	-9.645825042244663E-18;-1.5439038936193584E-17	0.4516757196977353;0.3275557758146647	CTD-2260A17.2;ERAP2	0.8062655194796364;0.7424739258047258	0
2.21615e-35	rs1762509	1	107592959	3890187	1	107601307	G/A	A	-12.4132	Karolinska_Liver_Exprs_GPL6947;Dutch_Liver_Exprs_GPL6947	-10.836071681371779;-6.591336186749663	91;80	1.2200253017858863E-17;-2.3592239273284576E-17	0.1323159094307315;0.14934351309076188	PRMT6	-0.8565796527630197;-0.6547421273499371	0
2.21615e-35	rs1623927	1	107596120	3890187	1	107601307	C/T	T	-12.4132	Karolinska_Liver_Exprs_GPL6947;Dutch_Liver_Exprs_GPL6947	-10.836071681371779;-6.591336186749663	91;80	1.2200253017858863E-17;-2.3592239273284576E-17	0.1323159094307315;0.14934351309076188	PRMT6	-0.8565796527630197;-0.6548602453582251	0
2.21615e-35	rs1730850	1	107597988	3890187	1	107601307	T/C	C	-12.4132	Karolinska_Liver_Exprs_GPL6947;Dutch_Liver_Exprs_GPL6947	-10.836071681371779;-6.591336186749663	91;80	1.2200253017858863E-17;-2.3592239273284576E-17	0.1323159094307315;0.14934351309076188	PRMT6	-0.8565796527630197;-0.6549625730948441	0
2.33551e-35	rs7426	17	5288983	240110	17	5288661	G/A	G	12.4092	Karolinska_Liver_Exprs_GPL6947;Dutch_Liver_Exprs_GPL6947	8.8084653307598;8.747879426401317	91;80	5.612116388215077E-17;1.2490009027033011E-17	0.1080699975426661;0.06671785323304158	RABEP1;NUP88	0.7637628540914903;0.7917132441908551	0
2.36486e-35	rs17880380	14	65404899	6370612	14	65401520	A/G	A	12.408	Karolinska_Liver_Exprs_GPL6947;Dutch_Liver_Exprs_GPL6947	9.014779640547019;8.526148329471335	91;80	-3.660075905357659E-17;1.1102230246251566E-17	0.4935707428881547;0.5436052919901346	CHURC1;CHURC1-FNTB	0.7748287036695646;0.7795364966113318	0
2.36486e-35	rs17881498	14	65404932	6370612	14	65401520	G/A	G	12.408	Karolinska_Liver_Exprs_GPL6947;Dutch_Liver_Exprs_GPL6947	9.014779640547019;8.526148329471335	91;80	-3.660075905357659E-17;1.1102230246251566E-17	0.4935707428881547;0.5436052919901346	CHURC1;CHURC1-FNTB	0.7748287036695646;0.7795364966113318	0
2.56797e-35	rs4567793	17	248856	4640161	17	264296	T/C	C	12.4015	Karolinska_Liver_Exprs_GPL6947;Dutch_Liver_Exprs_GPL6947	8.920163117773873;8.617488201711302	91;80	4.8801012071435456E-18;6.938893903907229E-19	0.14301498792682868;0.17023764056588941	C17orf97	0.7700007783920826;0.7849641671729095	0
2.76072e-35	rs6745	14	65401695	6370612	14	65401520	A/C	A	12.3956	Karolinska_Liver_Exprs_GPL6947;Dutch_Liver_Exprs_GPL6947	9.014779640547019;8.508053301024844	91;80	-3.660075905357659E-17;1.1102230246251566E-17	0.4935707428881547;0.5436052919901346	CHURC1;CHURC1-FNTB	0.7748287036695646;0.7794020215771255	0
2.76072e-35	rs11158569	14	65400069	6370612	14	65401520	T/C	T	12.3956	Karolinska_Liver_Exprs_GPL6947;Dutch_Liver_Exprs_GPL6947	9.014779640547019;8.508053301024844	91;80	-3.660075905357659E-17;1.1102230246251566E-17	0.4935707428881547;0.5436052919901346	CHURC1;CHURC1-FNTB	0.7748287036695646;0.7794930343569203	0
2.76072e-35	rs10149617	14	65402161	6370612	14	65401520	G/A	G	12.3956	Karolinska_Liver_Exprs_GPL6947;Dutch_Liver_Exprs_GPL6947	9.014779640547019;8.508053301024844	91;80	-3.660075905357659E-17;1.1102230246251566E-17	0.4935707428881547;0.5436052919901346	CHURC1;CHURC1-FNTB	0.7748287036695646;0.7794262144649542	0
2.76072e-35	rs4902345	14	65403904	6370612	14	65401520	C/T	C	12.3956	Karolinska_Liver_Exprs_GPL6947;Dutch_Liver_Exprs_GPL6947	9.014779640547019;8.508053301024844	91;80	-3.660075905357659E-17;1.1102230246251566E-17	0.4935707428881547;0.5436052919901346	CHURC1;CHURC1-FNTB	0.7748287036695646;0.7793465780641811	0
2.76072e-35	rs10132858	14	65403978	6370612	14	65401520	G/A	G	12.3956	Karolinska_Liver_Exprs_GPL6947;Dutch_Liver_Exprs_GPL6947	9.014779640547019;8.508053301024844	91;80	-3.660075905357659E-17;1.1102230246251566E-17	0.4935707428881547;0.5436052919901346	CHURC1;CHURC1-FNTB	0.7748287036695646;0.7793465780641811	0
2.76072e-35	rs10133054	14	65404116	6370612	14	65401520	G/C	G	12.3956	Karolinska_Liver_Exprs_GPL6947;Dutch_Liver_Exprs_GPL6947	9.014779640547019;8.508053301024844	91;80	-3.660075905357659E-17;1.1102230246251566E-17	0.4935707428881547;0.5436052919901346	CHURC1;CHURC1-FNTB	0.7748287036695646;0.7793465780641811	0
2.76072e-35	rs10133290	14	65404442	6370612	14	65401520	C/A	C	12.3956	Karolinska_Liver_Exprs_GPL6947;Dutch_Liver_Exprs_GPL6947	9.014779640547019;8.508053301024844	91;80	-3.660075905357659E-17;1.1102230246251566E-17	0.4935707428881547;0.5436052919901346	CHURC1;CHURC1-FNTB	0.7747012282862251;0.7790828178829201	0
2.76072e-35	rs12172810	14	65405382	6370612	14	65401520	A/G	A	12.3956	Karolinska_Liver_Exprs_GPL6947;Dutch_Liver_Exprs_GPL6947	9.014779640547019;8.508053301024844	91;80	-3.660075905357659E-17;1.1102230246251566E-17	0.4935707428881547;0.5436052919901346	CHURC1;CHURC1-FNTB	0.7748287036695646;0.7794198723146502	0
2.76072e-35	rs4902346	14	65407160	6370612	14	65401520	G/A	G	12.3956	Karolinska_Liver_Exprs_GPL6947;Dutch_Liver_Exprs_GPL6947	9.014779640547019;8.508053301024844	91;80	-3.660075905357659E-17;1.1102230246251566E-17	0.4935707428881547;0.5436052919901346	CHURC1;CHURC1-FNTB	0.7748287036695646;0.77932702894917	0
2.76072e-35	rs2412065	14	65407657	6370612	14	65401520	G/C	G	12.3956	Karolinska_Liver_Exprs_GPL6947;Dutch_Liver_Exprs_GPL6947	9.014779640547019;8.508053301024844	91;80	-3.660075905357659E-17;1.1102230246251566E-17	0.4935707428881547;0.5436052919901346	CHURC1;CHURC1-FNTB	0.7748287036695646;0.7792869513850809	0
2.78841e-35	rs12401598	1	107580533	3890187	1	107601307	A/C	A	-12.3948	Karolinska_Liver_Exprs_GPL6947;Dutch_Liver_Exprs_GPL6947	-10.836071681371779;-6.564390915306495	91;80	1.2200253017858863E-17;-2.3592239273284576E-17	0.1323159094307315;0.14934351309076188	PRMT6	-0.8573329650446664;-0.6527740879952603	0
2.78841e-35	rs12408634	1	107579540	3890187	1	107601307	A/G	A	-12.3948	Karolinska_Liver_Exprs_GPL6947;Dutch_Liver_Exprs_GPL6947	-10.836071681371779;-6.564390915306495	91;80	1.2200253017858863E-17;-2.3592239273284576E-17	0.1323159094307315;0.14934351309076188	PRMT6	-0.8565796527630197;-0.6529529555933188	0
3.21431e-35	rs6868302	5	96224176	2260731	5	96249088	G/A	A	12.3835	Karolinska_Liver_Exprs_GPL6947;Dutch_Liver_Exprs_GPL6947	8.8084653307598;8.710316395243245	91;80	-9.645825042244663E-18;-1.5439038936193584E-17	0.4516757196977353;0.3275557758146647	CTD-2260A17.2;ERAP2	0.7642299162259001;0.7900915845785479	0
3.22234e-35	rs4902338	14	65394068	6370612	14	65401520	A/G	A	12.3833	Karolinska_Liver_Exprs_GPL6947;Dutch_Liver_Exprs_GPL6947	9.014779640547019;8.490014768700204	91;80	-3.660075905357659E-17;1.1102230246251566E-17	0.4935707428881547;0.5436052919901346	CHURC1;CHURC1-FNTB	0.7752290150313246;0.7776983414067443	0
3.22234e-35	rs4902340	14	65395381	6370612	14	65401520	G/C	G	12.3833	Karolinska_Liver_Exprs_GPL6947;Dutch_Liver_Exprs_GPL6947	9.014779640547019;8.490014768700204	91;80	-3.660075905357659E-17;1.1102230246251566E-17	0.4935707428881547;0.5436052919901346	CHURC1;CHURC1-FNTB	0.7752290150313246;0.7782208340952234	0
3.22234e-35	rs4902341	14	65395625	6370612	14	65401520	A/T	A	12.3833	Karolinska_Liver_Exprs_GPL6947;Dutch_Liver_Exprs_GPL6947	9.014779640547019;8.490014768700204	91;80	-3.660075905357659E-17;1.1102230246251566E-17	0.4935707428881547;0.5436052919901346	CHURC1;CHURC1-FNTB	0.7752290150313246;0.7782786101996825	0
3.22234e-35	rs4902343	14	65396180	6370612	14	65401520	G/C	G	12.3833	Karolinska_Liver_Exprs_GPL6947;Dutch_Liver_Exprs_GPL6947	9.014779640547019;8.490014768700204	91;80	-3.660075905357659E-17;1.1102230246251566E-17	0.4935707428881547;0.5436052919901346	CHURC1;CHURC1-FNTB	0.7752290150313246;0.7782159481405568	0
3.22234e-35	rs10147758	14	65396643	6370612	14	65401520	T/C	T	12.3833	Karolinska_Liver_Exprs_GPL6947;Dutch_Liver_Exprs_GPL6947	9.014779640547019;8.490014768700204	91;80	-3.660075905357659E-17;1.1102230246251566E-17	0.4935707428881547;0.5436052919901346	CHURC1;CHURC1-FNTB	0.7748287036695646;0.7781435179615471	0
3.22234e-35	rs10137070	14	65396727	6370612	14	65401520	C/T	C	12.3833	Karolinska_Liver_Exprs_GPL6947;Dutch_Liver_Exprs_GPL6947	9.014779640547019;8.490014768700204	91;80	-3.660075905357659E-17;1.1102230246251566E-17	0.4935707428881547;0.5436052919901346	CHURC1;CHURC1-FNTB	0.7748287036695646;0.7781205992508943	0
3.76057e-35	rs3949937	14	65393727	6370612	14	65401520	G/A	G	12.371	Karolinska_Liver_Exprs_GPL6947;Dutch_Liver_Exprs_GPL6947	9.014779640547019;8.472032251227807	91;80	-3.660075905357659E-17;1.1102230246251566E-17	0.4935707428881547;0.5436052919901346	CHURC1;CHURC1-FNTB	0.7752290150313246;0.777113433631754	0
3.76995e-35	rs12189125	5	96221011	2260731	5	96249088	T/C	C	12.3707	Karolinska_Liver_Exprs_GPL6947;Dutch_Liver_Exprs_GPL6947	8.8084653307598;8.691628504024335	91;80	-9.645825042244663E-18;-1.5439038936193584E-17	0.4516757196977353;0.3275557758146647	CTD-2260A17.2;ERAP2	0.7641891343278842;0.7893032678152729	0
3.89397e-35	rs10463196	5	96247750	2260731	5	96249088	T/C	T	-12.3681	Karolinska_Liver_Exprs_GPL6947;Dutch_Liver_Exprs_GPL6947	-9.110855021660985;-8.365287267863637	91;80	-9.645825042244663E-18;-1.5439038936193584E-17	0.4516757196977353;0.3275557758146647	CTD-2260A17.2;ERAP2	-0.7798656793928033;-0.7706349865168292	0
4.37713e-35	rs1008038	7	8286103	4050121	7	8153630	C/G	C	12.3587	Karolinska_Liver_Exprs_GPL6947;Dutch_Liver_Exprs_GPL6947	8.826945859513522;8.65443718749917	91;80	-1.4640303621430636E-17;-1.1796119636642288E-17	0.2530789656433018;0.2524400074636877	ICA1;AC006042.6	0.7646631945094516;0.7869209269532519	0
4.42091e-35	rs2136600	2	201742345	4390390	2	201735804	T/C	T	-12.358	Karolinska_Liver_Exprs_GPL6947;Dutch_Liver_Exprs_GPL6947	-7.658094843667663;-9.899931292136277	91;80	1.784287003861859E-17;-3.7470027081099036E-17	0.19567871477128002;0.12222314089067986	PPIL3	-0.6959478447346228;-0.8471731291710195	0
5.5984e-35	rs55691766	5	96227089	2260731	5	96249088	G/A	G	-12.339	Karolinska_Liver_Exprs_GPL6947;Dutch_Liver_Exprs_GPL6947	-8.920163117773873;-8.526148329471335	91;80	-9.645825042244663E-18;-1.5439038936193584E-17	0.4516757196977353;0.3275557758146647	CTD-2260A17.2;ERAP2	-0.7698321206614426;-0.7796310514176406	0
5.68246e-35	rs12655858	5	96223045	2260731	5	96249088	C/G	G	12.3377	Karolinska_Liver_Exprs_GPL6947;Dutch_Liver_Exprs_GPL6947	8.90140956703876;8.544300341558962	91;80	-9.645825042244663E-18;-1.5439038936193584E-17	0.4516757196977353;0.3275557758146647	CTD-2260A17.2;ERAP2	0.7689024072445368;0.7805635340119023	0
5.83982e-35	rs74325681	22	24300683	2360593	22	24313779	A/G	G	12.3354	Karolinska_Liver_Exprs_GPL6947;Dutch_Liver_Exprs_GPL6947	8.226164989485325;9.261106697596398	91;80	-2.4400506035717726E-17;-6.522560269672795E-17	0.22614574330381904;0.24006744162266647	DDTL;DDT	0.7305189883445775;0.8176847621415076	0
6.18298e-35	rs67330703	14	65395064	6370612	14	65401520	T/C	T	12.331	Karolinska_Liver_Exprs_GPL6947;Dutch_Liver_Exprs_GPL6947	8.97676138944806;8.454105273479492	91;80	-3.660075905357659E-17;1.1102230246251566E-17	0.4935707428881547;0.5436052919901346	CHURC1;CHURC1-FNTB	0.773309795498765;0.7764991073435138	0
6.33836e-35	rs7528419	1	109817192	160019	1	109852555	T/C	C	12.3289	Karolinska_Liver_Exprs_GPL6947;Dutch_Liver_Exprs_GPL6947	8.55514575792826;8.900713571016816	91;80	9.699201149197796E-17;8.326672684688674E-18	0.32253617198102824;0.1695118902508622	SORT1	0.7501316631351399;0.7995466990171632	0
6.33836e-35	rs12740374	1	109817590	160019	1	109852555	G/T	T	12.3289	Karolinska_Liver_Exprs_GPL6947;Dutch_Liver_Exprs_GPL6947	8.55514575792826;8.900713571016816	91;80	9.699201149197796E-17;8.326672684688674E-18	0.32253617198102824;0.1695118902508622	SORT1	0.7503881207268366;0.7995466990171632	0
6.33836e-35	rs629301	1	109818306	160019	1	109852555	T/G	G	12.3289	Karolinska_Liver_Exprs_GPL6947;Dutch_Liver_Exprs_GPL6947	8.55514575792826;8.900713571016816	91;80	9.699201149197796E-17;8.326672684688674E-18	0.32253617198102824;0.1695118902508622	SORT1	0.7501316631351399;0.7996978195244144	0
7.22898e-35	rs62053093	17	267793	4640161	17	264296	C/T	C	12.3184	Karolinska_Liver_Exprs_GPL6947;Dutch_Liver_Exprs_GPL6947	8.77166370993232;8.65443718749917	91;80	4.8801012071435456E-18;6.938893903907229E-19	0.14301498792682868;0.17023764056588941	C17orf97	0.7620544150569872;0.7873468362220808	0
7.5589e-35	rs248215	5	96370879	2260731	5	96249088	A/G	G	12.3148	Karolinska_Liver_Exprs_GPL6947;Dutch_Liver_Exprs_GPL6947	9.32767524507688;8.056104849610026	91;80	-9.645825042244663E-18;-1.5439038936193584E-17	0.4516757196977353;0.3275557758146647	CTD-2260A17.2;ERAP2	0.791478953366402;0.7528115867664968	0
8.47157e-35	rs3096168	5	96234212	2260731	5	96249088	A/G	A	-12.3055	Karolinska_Liver_Exprs_GPL6947;Dutch_Liver_Exprs_GPL6947	-9.408490905791103;-7.956445018555055	91;80	-9.645825042244663E-18;-1.5439038936193584E-17	0.4516757196977353;0.3275557758146647	CTD-2260A17.2;ERAP2	-0.7946220421924735;-0.7473858506342342	0
8.72715e-35	rs251344	5	96258927	2260731	5	96249088	C/G	C	12.3032	Karolinska_Liver_Exprs_GPL6947;Dutch_Liver_Exprs_GPL6947	9.764907212468598;7.572870016055535	91;80	-9.645825042244663E-18;-1.5439038936193584E-17	0.4516757196977353;0.3275557758146647	CTD-2260A17.2;ERAP2	0.8124196937590963;0.7231243895024362	0
9.12494e-35	rs6584542	10	104995495	2320253	10	105154044	G/A	A	12.2994	Karolinska_Liver_Exprs_GPL6947;Dutch_Liver_Exprs_GPL6947	9.552622936558524;7.79380701970117	91;80	-1.2688263138573217E-16;4.163336342344337E-18	0.3026174327404243;0.24505550648188568	USMG5;MIR1307	0.8020495313313922;0.7371438776763227	0
9.28446e-35	rs1981846	5	96268862	2260731	5	96249088	A/C	A	12.298	Karolinska_Liver_Exprs_GPL6947;Dutch_Liver_Exprs_GPL6947	9.830154219431469;7.495746452951321	91;80	-9.645825042244663E-18;-1.5439038936193584E-17	0.4516757196977353;0.3275557758146647	CTD-2260A17.2;ERAP2	0.8154353291136804;0.7184280172452269	0
1.06381e-34	rs10071975	5	96301142	2260731	5	96249088	C/G	C	12.2871	Karolinska_Liver_Exprs_GPL6947;Dutch_Liver_Exprs_GPL6947	9.490420047694638;7.842158619692232	91;80	-9.645825042244663E-18;-1.5439038936193584E-17	0.4516757196977353;0.3275557758146647	CTD-2260A17.2;ERAP2	0.7988101192696245;0.7403506883321335	0
1.07972e-34	rs8984	14	65399306	6370612	14	65401520	A/G	A	12.2859	Karolinska_Liver_Exprs_GPL6947;Dutch_Liver_Exprs_GPL6947	9.014779640547019;8.34768388163169	91;80	-3.660075905357659E-17;1.1102230246251566E-17	0.4935707428881547;0.5436052919901346	CHURC1;CHURC1-FNTB	0.7752590799482182;0.7697332317310734	0
1.07972e-34	rs9281	14	65399291	6370612	14	65401520	G/A	G	12.2859	Karolinska_Liver_Exprs_GPL6947;Dutch_Liver_Exprs_GPL6947	9.014779640547019;8.34768388163169	91;80	-3.660075905357659E-17;1.1102230246251566E-17	0.4935707428881547;0.5436052919901346	CHURC1;CHURC1-FNTB	0.7752590799482182;0.7697096952753024	0
1.16285e-34	rs38037	5	96324199	2260731	5	96249088	T/C	C	12.2799	Karolinska_Liver_Exprs_GPL6947;Dutch_Liver_Exprs_GPL6947	9.615494576912873;7.698191388608859	91;80	-9.645825042244663E-18;-1.5439038936193584E-17	0.4516757196977353;0.3275557758146647	CTD-2260A17.2;ERAP2	0.8052941845666334;0.7310672727419585	0
1.25235e-34	rs8943	14	65399263	6370612	14	65401520	G/A	G	12.2739	Karolinska_Liver_Exprs_GPL6947;Dutch_Liver_Exprs_GPL6947	9.014779640547019;8.330132872574149	91;80	-3.660075905357659E-17;1.1102230246251566E-17	0.4935707428881547;0.5436052919901346	CHURC1;CHURC1-FNTB	0.7752590799482182;0.7688612638068253	0
1.5756e-34	rs56111229	1	107566689	7200707	1	107601457	A/T	A	-12.2554	Karolinska_Liver_Exprs_GPL6947;Dutch_Liver_Exprs_GPL6947	-8.36273260016852;-8.998432850961098	91;80	5.3681113278579E-17;0.0	0.2585467043677185;0.11740593424578355	PRMT6	-0.7386095779883111;-0.8051348645809805	0
1.63097e-34	rs10243615	7	8280648	4050121	7	8153630	G/C	G	12.2525	Karolinska_Liver_Exprs_GPL6947;Dutch_Liver_Exprs_GPL6947	8.698686446980622;8.635932671418463	91;80	-1.4640303621430636E-17;-1.1796119636642288E-17	0.2530789656433018;0.2524400074636877	ICA1;AC006042.6	0.7581690913442322;0.7860391731335782	0
1.65121e-34	rs2348906	7	8284403	4050121	7	8153630	T/G	T	12.2515	Karolinska_Liver_Exprs_GPL6947;Dutch_Liver_Exprs_GPL6947	8.6625042578651;8.67300228446216	91;80	-1.4640303621430636E-17;-1.1796119636642288E-17	0.2530789656433018;0.2524400074636877	ICA1;AC006042.6	0.7560657404272473;0.7876239958818774	0
1.67582e-34	rs4869314	5	96229225	2260731	5	96249088	T/G	T	-12.2502	Karolinska_Liver_Exprs_GPL6947;Dutch_Liver_Exprs_GPL6947	-8.572917302784221;-8.766755702394871	91;80	-9.645825042244663E-18;-1.5439038936193584E-17	0.4516757196977353;0.3275557758146647	CTD-2260A17.2;ERAP2	-0.7513885807998926;-0.7932642159214949	0
1.83588e-34	rs55924375	1	107566690	7200707	1	107601457	A/C	A	-12.2428	Karolinska_Liver_Exprs_GPL6947;Dutch_Liver_Exprs_GPL6947	-8.345511026903035;-8.998432850961098	91;80	5.3681113278579E-17;0.0	0.2585467043677185;0.11740593424578355	PRMT6	-0.7381901981219815;-0.8052298553795322	0
2.01112e-34	rs9435341	1	107616641	7200707	1	107601457	C/T	T	-12.2356	Karolinska_Liver_Exprs_GPL6947;Dutch_Liver_Exprs_GPL6947	-7.768181687114935;-9.603561541389043	91;80	5.3681113278579E-17;0.0	0.2585467043677185;0.11740593424578355	PRMT6	-0.7032832764436187;-0.834453925025726	0
2.49139e-34	rs3779356	7	8298573	4050121	7	8153630	G/T	G	12.218	Karolinska_Liver_Exprs_GPL6947;Dutch_Liver_Exprs_GPL6947	8.026250936460805;9.302696684656626	91;80	-1.4640303621430636E-17;-1.1796119636642288E-17	0.2530789656433018;0.2524400074636877	ICA1;AC006042.6	0.7192626018296641;0.8203288110816215	0
2.60416e-34	rs2147615	14	65392918	6370612	14	65401520	A/G	A	12.2144	Karolinska_Liver_Exprs_GPL6947;Dutch_Liver_Exprs_GPL6947	9.014779640547019;8.24314863058022	91;80	-3.660075905357659E-17;1.1102230246251566E-17	0.4935707428881547;0.5436052919901346	CHURC1;CHURC1-FNTB	0.7752290150313246;0.7635832737979784	0
2.70864e-34	rs55909997	1	107581039	3890187	1	107601307	A/G	A	-12.2113	Karolinska_Liver_Exprs_GPL6947;Dutch_Liver_Exprs_GPL6947	-10.783563585947725;-6.352153214986306	91;80	1.2200253017858863E-17;-2.3592239273284576E-17	0.1323159094307315;0.14934351309076188	PRMT6	-0.8547892090873348;-0.6371607015448912	0
2.76924e-34	rs1216570	5	96261717	2260731	5	96249088	C/T	C	12.2096	Karolinska_Liver_Exprs_GPL6947;Dutch_Liver_Exprs_GPL6947	9.636603755145009;7.572870016055535	91;80	-9.645825042244663E-18;-1.5439038936193584E-17	0.4516757196977353;0.3275557758146647	CTD-2260A17.2;ERAP2	0.8063377487128771;0.723092171897084	0
3.16214e-34	rs660240	1	109817838	160019	1	109852555	G/A	A	12.1987	Karolinska_Liver_Exprs_GPL6947;Dutch_Liver_Exprs_GPL6947	8.55514575792826;8.710316395243245	91;80	9.699201149197796E-17;8.326672684688674E-18	0.32253617198102824;0.1695118902508622	SORT1	0.7501316631351399;0.7898753246161739	0
3.70005e-34	rs646776	1	109818530	160019	1	109852555	A/G	G	12.1859	Karolinska_Liver_Exprs_GPL6947;Dutch_Liver_Exprs_GPL6947	8.55514575792826;8.691628504024335	91;80	9.699201149197796E-17;8.326672684688674E-18	0.32253617198102824;0.1695118902508622	SORT1	0.7501316631351399;0.78859480676491	0
3.71824e-34	rs1762484	1	107613923	3890187	1	107601307	C/A	A	-12.1856	Karolinska_Liver_Exprs_GPL6947;Dutch_Liver_Exprs_GPL6947	-10.357516338117094;-6.768867678428217	91;80	1.2200253017858863E-17;-2.3592239273284576E-17	0.1323159094307315;0.14934351309076188	PRMT6	-0.8381489599733296;-0.6679856934116803	0
3.71824e-34	rs1730862	1	107614003	3890187	1	107601307	A/G	G	-12.1856	Karolinska_Liver_Exprs_GPL6947;Dutch_Liver_Exprs_GPL6947	-10.357516338117094;-6.768867678428217	91;80	1.2200253017858863E-17;-2.3592239273284576E-17	0.1323159094307315;0.14934351309076188	PRMT6	-0.837978826365406;-0.667695970260414	0
4.90482e-34	rs35990176	21	44472118	1230047	21	44473381	C/A	C	12.1629	Karolinska_Liver_Exprs_GPL6947;Dutch_Liver_Exprs_GPL6947	7.626939789661951;9.648026764279036	91;80	6.1001265089294314E-18;-2.2204460492503132E-17	0.27369669541773417;0.22872533882137477	CBS	0.6939131938167098;0.8357568388727712	0
5.11329e-34	rs11135483	5	96221565	2260731	5	96249088	G/C	C	12.1595	Karolinska_Liver_Exprs_GPL6947;Dutch_Liver_Exprs_GPL6947	8.8084653307598;8.382943466248602	91;80	-9.645825042244663E-18;-1.5439038936193584E-17	0.4516757196977353;0.3275557758146647	CTD-2260A17.2;ERAP2	0.7642993031829792;0.7715394701043767	0
5.11329e-34	rs11135484	5	96221889	2260731	5	96249088	G/A	A	12.1595	Karolinska_Liver_Exprs_GPL6947;Dutch_Liver_Exprs_GPL6947	8.8084653307598;8.382943466248602	91;80	-9.645825042244663E-18;-1.5439038936193584E-17	0.4516757196977353;0.3275557758146647	CTD-2260A17.2;ERAP2	0.7641146232496789;0.771543393972561	0
5.11329e-34	rs71582376	5	96222183	2260731	5	96249088	G/A	A	12.1595	Karolinska_Liver_Exprs_GPL6947;Dutch_Liver_Exprs_GPL6947	8.8084653307598;8.382943466248602	91;80	-9.645825042244663E-18;-1.5439038936193584E-17	0.4516757196977353;0.3275557758146647	CTD-2260A17.2;ERAP2	0.7641146232496789;0.7715998034854014	0
5.11329e-34	rs7721944	5	96223302	2260731	5	96249088	T/C	C	12.1595	Karolinska_Liver_Exprs_GPL6947;Dutch_Liver_Exprs_GPL6947	8.8084653307598;8.382943466248602	91;80	-9.645825042244663E-18;-1.5439038936193584E-17	0.4516757196977353;0.3275557758146647	CTD-2260A17.2;ERAP2	0.7641146232496789;0.7716664885127547	0
5.5434e-34	rs13163165	5	96247827	2260731	5	96249088	A/G	A	-12.153	Karolinska_Liver_Exprs_GPL6947;Dutch_Liver_Exprs_GPL6947	-9.573504896612198;-7.557372853112937	91;80	-9.645825042244663E-18;-1.5439038936193584E-17	0.4516757196977353;0.3275557758146647	CTD-2260A17.2;ERAP2	-0.8028999376006111;-0.7217094600019024	0
5.86425e-34	rs1762483	1	107612510	7200707	1	107601457	C/T	T	-12.1483	Karolinska_Liver_Exprs_GPL6947;Dutch_Liver_Exprs_GPL6947	-7.831838414575766;-9.408143742795197	91;80	5.3681113278579E-17;0.0	0.2585467043677185;0.11740593424578355	PRMT6	-0.7072457673821124;-0.8248458683026804	0
5.87861e-34	rs1974871	5	96226535	2260731	5	96249088	C/T	T	12.1481	Karolinska_Liver_Exprs_GPL6947;Dutch_Liver_Exprs_GPL6947	8.572917302784221;8.617488201711302	91;80	-9.645825042244663E-18;-1.5439038936193584E-17	0.4516757196977353;0.3275557758146647	CTD-2260A17.2;ERAP2	0.7508778761933669;0.7852584619764329	0
5.9219e-34	rs11750025	5	96221341	2260731	5	96249088	A/C	C	12.1475	Karolinska_Liver_Exprs_GPL6947;Dutch_Liver_Exprs_GPL6947	8.8084653307598;8.365287267863637	91;80	-9.645825042244663E-18;-1.5439038936193584E-17	0.4516757196977353;0.3275557758146647	CTD-2260A17.2;ERAP2	0.7641409437026091;0.771010258493195	0
5.9219e-34	rs11135482	5	96221426	2260731	5	96249088	A/G	G	12.1475	Karolinska_Liver_Exprs_GPL6947;Dutch_Liver_Exprs_GPL6947	8.8084653307598;8.365287267863637	91;80	-9.645825042244663E-18;-1.5439038936193584E-17	0.4516757196977353;0.3275557758146647	CTD-2260A17.2;ERAP2	0.7641409437026091;0.7710513569609825	0
5.9219e-34	rs13189819	5	96222627	2260731	5	96249088	A/G	G	12.1475	Karolinska_Liver_Exprs_GPL6947;Dutch_Liver_Exprs_GPL6947	8.8084653307598;8.365287267863637	91;80	-9.645825042244663E-18;-1.5439038936193584E-17	0.4516757196977353;0.3275557758146647	CTD-2260A17.2;ERAP2	0.7641146232496789;0.771383193786826	0
5.9219e-34	rs4869311	5	96223480	2260731	5	96249088	G/A	A	12.1475	Karolinska_Liver_Exprs_GPL6947;Dutch_Liver_Exprs_GPL6947	8.8084653307598;8.365287267863637	91;80	-9.645825042244663E-18;-1.5439038936193584E-17	0.4516757196977353;0.3275557758146647	CTD-2260A17.2;ERAP2	0.7641146232496789;0.7705092432813994	0
5.9219e-34	rs4869312	5	96223760	2260731	5	96249088	T/C	C	12.1475	Karolinska_Liver_Exprs_GPL6947;Dutch_Liver_Exprs_GPL6947	8.8084653307598;8.365287267863637	91;80	-9.645825042244663E-18;-1.5439038936193584E-17	0.4516757196977353;0.3275557758146647	CTD-2260A17.2;ERAP2	0.7641146232496789;0.770788506952087	0
5.9219e-34	rs1559354	5	96224121	2260731	5	96249088	G/A	A	12.1475	Karolinska_Liver_Exprs_GPL6947;Dutch_Liver_Exprs_GPL6947	8.8084653307598;8.365287267863637	91;80	-9.645825042244663E-18;-1.5439038936193584E-17	0.4516757196977353;0.3275557758146647	CTD-2260A17.2;ERAP2	0.7641146232496789;0.7714944460981933	0
5.9219e-34	rs2278018	5	96224579	2260731	5	96249088	T/C	C	12.1475	Karolinska_Liver_Exprs_GPL6947;Dutch_Liver_Exprs_GPL6947	8.8084653307598;8.365287267863637	91;80	-9.645825042244663E-18;-1.5439038936193584E-17	0.4516757196977353;0.3275557758146647	CTD-2260A17.2;ERAP2	0.7641146232496789;0.7707458427213549	0
5.9219e-34	rs2278019	5	96225252	2260731	5	96249088	A/G	G	12.1475	Karolinska_Liver_Exprs_GPL6947;Dutch_Liver_Exprs_GPL6947	8.8084653307598;8.365287267863637	91;80	-9.645825042244663E-18;-1.5439038936193584E-17	0.4516757196977353;0.3275557758146647	CTD-2260A17.2;ERAP2	0.7641146232496789;0.770961119260044	0
5.9219e-34	rs10434709	5	96225774	2260731	5	96249088	C/T	T	12.1475	Karolinska_Liver_Exprs_GPL6947;Dutch_Liver_Exprs_GPL6947	8.8084653307598;8.365287267863637	91;80	-9.645825042244663E-18;-1.5439038936193584E-17	0.4516757196977353;0.3275557758146647	CTD-2260A17.2;ERAP2	0.7641146232496789;0.7710159322685638	0
5.9219e-34	rs10434708	5	96225522	2260731	5	96249088	T/A	A	12.1475	Karolinska_Liver_Exprs_GPL6947;Dutch_Liver_Exprs_GPL6947	8.8084653307598;8.365287267863637	91;80	-9.645825042244663E-18;-1.5439038936193584E-17	0.4516757196977353;0.3275557758146647	CTD-2260A17.2;ERAP2	0.7641146232496789;0.771009844814091	0
6.17327e-34	rs10141986	14	65389403	6370612	14	65401520	G/A	G	12.1442	Karolinska_Liver_Exprs_GPL6947;Dutch_Liver_Exprs_GPL6947	9.014779640547019;8.14040945017651	91;80	-3.660075905357659E-17;1.1102230246251566E-17	0.4935707428881547;0.5436052919901346	CHURC1;CHURC1-FNTB	0.7752290150313246;0.7583974597581625	0
6.85741e-34	rs12654015	5	96223100	2260731	5	96249088	G/A	A	12.1354	Karolinska_Liver_Exprs_GPL6947;Dutch_Liver_Exprs_GPL6947	8.8084653307598;8.34768388163169	91;80	-9.645825042244663E-18;-1.5439038936193584E-17	0.4516757196977353;0.3275557758146647	CTD-2260A17.2;ERAP2	0.7643265577314708;0.7698881659431515	0
6.90786e-34	rs4899153	14	65388711	6370612	14	65401520	T/C	T	12.1349	Karolinska_Liver_Exprs_GPL6947;Dutch_Liver_Exprs_GPL6947	9.033876034611014;8.106547534058713	91;80	-3.660075905357659E-17;1.1102230246251566E-17	0.4935707428881547;0.5436052919901346	CHURC1;CHURC1-FNTB	0.7760761230651749;0.7557867726368133	0
6.92476e-34	rs62053092	17	265980	4640161	17	264296	C/G	C	12.1346	Karolinska_Liver_Exprs_GPL6947;Dutch_Liver_Exprs_GPL6947	8.51974555811137;8.65443718749917	91;80	4.8801012071435456E-18;6.938893903907229E-19	0.14301498792682868;0.17023764056588941	C17orf97	0.7482407690824752;0.7868200646327489	0
8.17555e-34	rs10132396	14	65386367	6370612	14	65401520	A/G	A	12.121	Karolinska_Liver_Exprs_GPL6947;Dutch_Liver_Exprs_GPL6947	9.014779640547019;8.106547534058713	91;80	-3.660075905357659E-17;1.1102230246251566E-17	0.4935707428881547;0.5436052919901346	CHURC1;CHURC1-FNTB	0.7752290150313246;0.7559487635966108	0
8.17555e-34	rs10132742	14	65386922	6370612	14	65401520	T/C	T	12.121	Karolinska_Liver_Exprs_GPL6947;Dutch_Liver_Exprs_GPL6947	9.014779640547019;8.106547534058713	91;80	-3.660075905357659E-17;1.1102230246251566E-17	0.4935707428881547;0.5436052919901346	CHURC1;CHURC1-FNTB	0.7752290150313246;0.7561663859620497	0
8.17555e-34	rs4899152	14	65387116	6370612	14	65401520	A/C	A	12.121	Karolinska_Liver_Exprs_GPL6947;Dutch_Liver_Exprs_GPL6947	9.014779640547019;8.106547534058713	91;80	-3.660075905357659E-17;1.1102230246251566E-17	0.4935707428881547;0.5436052919901346	CHURC1;CHURC1-FNTB	0.7752290150313246;0.7560088186165324	0
8.17555e-34	rs4902336	14	65387262	6370612	14	65401520	T/C	T	12.121	Karolinska_Liver_Exprs_GPL6947;Dutch_Liver_Exprs_GPL6947	9.014779640547019;8.106547534058713	91;80	-3.660075905357659E-17;1.1102230246251566E-17	0.4935707428881547;0.5436052919901346	CHURC1;CHURC1-FNTB	0.7752290150313246;0.7560088186165324	0
8.17555e-34	rs10138534	14	65387989	6370612	14	65401520	T/G	T	12.121	Karolinska_Liver_Exprs_GPL6947;Dutch_Liver_Exprs_GPL6947	9.014779640547019;8.106547534058713	91;80	-3.660075905357659E-17;1.1102230246251566E-17	0.4935707428881547;0.5436052919901346	CHURC1;CHURC1-FNTB	0.7752290150313246;0.7562174821935367	0
8.17555e-34	rs4902337	14	65388468	6370612	14	65401520	G/A	G	12.121	Karolinska_Liver_Exprs_GPL6947;Dutch_Liver_Exprs_GPL6947	9.014779640547019;8.106547534058713	91;80	-3.660075905357659E-17;1.1102230246251566E-17	0.4935707428881547;0.5436052919901346	CHURC1;CHURC1-FNTB	0.7752290150313246;0.7564814566321942	0
8.7536e-34	rs3807811	7	8288705	4050121	7	8153630	T/C	T	12.1155	Karolinska_Liver_Exprs_GPL6947;Dutch_Liver_Exprs_GPL6947	8.226164989485325;8.939591974628978	91;80	-1.4640303621430636E-17;-1.1796119636642288E-17	0.2530789656433018;0.2524400074636877	ICA1;AC006042.6	0.7312039238790322;0.8024962357111578	0
9.41806e-34	rs10129479	14	65375180	6370612	14	65401520	G/A	G	12.1095	Karolinska_Liver_Exprs_GPL6947;Dutch_Liver_Exprs_GPL6947	9.014779640547019;8.089686977180921	91;80	-3.660075905357659E-17;1.1102230246251566E-17	0.4935707428881547;0.5436052919901346	CHURC1;CHURC1-FNTB	0.7752290150313246;0.7546647278615343	0
9.41806e-34	rs10148687	14	65384276	6370612	14	65401520	T/C	T	12.1095	Karolinska_Liver_Exprs_GPL6947;Dutch_Liver_Exprs_GPL6947	9.014779640547019;8.089686977180921	91;80	-3.660075905357659E-17;1.1102230246251566E-17	0.4935707428881547;0.5436052919901346	CHURC1;CHURC1-FNTB	0.7752290150313246;0.754995052389262	0
9.81657e-34	rs13167902	5	96222020	2260731	5	96249088	C/A	A	12.106	Karolinska_Liver_Exprs_GPL6947;Dutch_Liver_Exprs_GPL6947	8.735071852780399;8.382943466248602	91;80	-9.645825042244663E-18;-1.5439038936193584E-17	0.4516757196977353;0.3275557758146647	CTD-2260A17.2;ERAP2	0.7604425177990808;0.7721227510704526	0
1.08479e-33	rs28451373	14	65383442	6370612	14	65401520	A/C	A	12.098	Karolinska_Liver_Exprs_GPL6947;Dutch_Liver_Exprs_GPL6947	9.014779640547019;8.072872868707373	91;80	-3.660075905357659E-17;1.1102230246251566E-17	0.4935707428881547;0.5436052919901346	CHURC1;CHURC1-FNTB	0.7752290150313246;0.7540264723100866	0
1.19577e-33	rs5760104	22	24249573	2360593	22	24313779	G/A	G	12.09	Karolinska_Liver_Exprs_GPL6947;Dutch_Liver_Exprs_GPL6947	8.042694061931833;9.09794203965711	91;80	-2.4400506035717726E-17;-6.522560269672795E-17	0.22614574330381904;0.24006744162266647	DDTL;DDT	0.720122762147945;0.8101819402353737	0
1.21042e-33	rs28508270	14	65383555	6370612	14	65401520	T/C	T	12.089	Karolinska_Liver_Exprs_GPL6947;Dutch_Liver_Exprs_GPL6947	9.033876034611014;8.039382564989358	91;80	-3.660075905357659E-17;1.1102230246251566E-17	0.4935707428881547;0.5436052919901346	CHURC1;CHURC1-FNTB	0.7761043476960202;0.7518930065257069	0
1.22822e-33	rs2303209	5	96222185	2260731	5	96249088	T/C	C	12.0876	Karolinska_Liver_Exprs_GPL6947;Dutch_Liver_Exprs_GPL6947	8.8084653307598;8.277789838457942	91;80	-9.645825042244663E-18;-1.5439038936193584E-17	0.4516757196977353;0.3275557758146647	CTD-2260A17.2;ERAP2	0.7641146232496789;0.7658481902925756	0
1.24629e-33	rs10142016	14	65375444	6370612	14	65401520	G/T	G	12.0865	Karolinska_Liver_Exprs_GPL6947;Dutch_Liver_Exprs_GPL6947	9.014779640547019;8.056104849610026	91;80	-3.660075905357659E-17;1.1102230246251566E-17	0.4935707428881547;0.5436052919901346	CHURC1;CHURC1-FNTB	0.7752290150313246;0.7534633739531009	0
1.24629e-33	rs4902332	14	65375978	6370612	14	65401520	T/C	T	12.0865	Karolinska_Liver_Exprs_GPL6947;Dutch_Liver_Exprs_GPL6947	9.014779640547019;8.056104849610026	91;80	-3.660075905357659E-17;1.1102230246251566E-17	0.4935707428881547;0.5436052919901346	CHURC1;CHURC1-FNTB	0.7752290150313246;0.7534633739531009	0
1.24629e-33	rs4902333	14	65376086	6370612	14	65401520	T/C	T	12.0865	Karolinska_Liver_Exprs_GPL6947;Dutch_Liver_Exprs_GPL6947	9.014779640547019;8.056104849610026	91;80	-3.660075905357659E-17;1.1102230246251566E-17	0.4935707428881547;0.5436052919901346	CHURC1;CHURC1-FNTB	0.7752290150313246;0.7534633739531009	0
1.24629e-33	rs7154406	14	65377189	6370612	14	65401520	G/T	G	12.0865	Karolinska_Liver_Exprs_GPL6947;Dutch_Liver_Exprs_GPL6947	9.014779640547019;8.056104849610026	91;80	-3.660075905357659E-17;1.1102230246251566E-17	0.4935707428881547;0.5436052919901346	CHURC1;CHURC1-FNTB	0.7752290150313246;0.7533414918625657	0
1.24629e-33	rs10139595	14	65378259	6370612	14	65401520	A/G	A	12.0865	Karolinska_Liver_Exprs_GPL6947;Dutch_Liver_Exprs_GPL6947	9.014779640547019;8.056104849610026	91;80	-3.660075905357659E-17;1.1102230246251566E-17	0.4935707428881547;0.5436052919901346	CHURC1;CHURC1-FNTB	0.7752290150313246;0.753319465266801	0
1.24629e-33	rs7160518	14	65378698	6370612	14	65401520	T/G	T	12.0865	Karolinska_Liver_Exprs_GPL6947;Dutch_Liver_Exprs_GPL6947	9.014779640547019;8.056104849610026	91;80	-3.660075905357659E-17;1.1102230246251566E-17	0.4935707428881547;0.5436052919901346	CHURC1;CHURC1-FNTB	0.7752290150313246;0.7531894481650403	0
1.26155e-33	rs1335053	1	107622823	3890187	1	107601307	T/C	C	-12.0855	Karolinska_Liver_Exprs_GPL6947;Dutch_Liver_Exprs_GPL6947	-10.16828388576068;-6.824356504910656	91;80	1.2200253017858863E-17;-2.3592239273284576E-17	0.1323159094307315;0.14934351309076188	PRMT6	-0.8302874509686453;-0.6719286654608139	0
1.26155e-33	rs1762485	1	107625056	3890187	1	107601307	T/C	C	-12.0855	Karolinska_Liver_Exprs_GPL6947;Dutch_Liver_Exprs_GPL6947	-10.16828388576068;-6.824356504910656	91;80	1.2200253017858863E-17;-2.3592239273284576E-17	0.1323159094307315;0.14934351309076188	PRMT6	-0.829850081429972;-0.6718332989406927	0
1.30209e-33	rs7736466	5	96289711	2260731	5	96249088	C/G	C	12.0829	Karolinska_Liver_Exprs_GPL6947;Dutch_Liver_Exprs_GPL6947	9.830154219431469;7.18118148334731	91;80	-9.645825042244663E-18;-1.5439038936193584E-17	0.4516757196977353;0.3275557758146647	CTD-2260A17.2;ERAP2	0.8154353291136804;0.6966939623100742	0
1.3374e-33	rs149686121	22	24325047	2360593	22	24313779	G/C	C	12.0807	Karolinska_Liver_Exprs_GPL6947;Dutch_Liver_Exprs_GPL6947	7.029035506062812;10.165535858154273	91;80	-2.4400506035717726E-17;-6.522560269672795E-17	0.22614574330381904;0.24006744162266647	DDTL;DDT	0.6535532475193054;0.857733727309564	0
1.43164e-33	rs10139079	14	65378042	6370612	14	65401520	T/A	T	12.0751	Karolinska_Liver_Exprs_GPL6947;Dutch_Liver_Exprs_GPL6947	9.014779640547019;8.039382564989358	91;80	-3.660075905357659E-17;1.1102230246251566E-17	0.4935707428881547;0.5436052919901346	CHURC1;CHURC1-FNTB	0.7751016620032771;0.7521755421887465	0
1.43164e-33	rs10143017	14	65379618	6370612	14	65401520	A/C	A	12.0751	Karolinska_Liver_Exprs_GPL6947;Dutch_Liver_Exprs_GPL6947	9.014779640547019;8.039382564989358	91;80	-3.660075905357659E-17;1.1102230246251566E-17	0.4935707428881547;0.5436052919901346	CHURC1;CHURC1-FNTB	0.7752290150313246;0.7522193086377776	0
1.43164e-33	rs7143764	14	65379283	6370612	14	65401520	C/T	C	12.0751	Karolinska_Liver_Exprs_GPL6947;Dutch_Liver_Exprs_GPL6947	9.014779640547019;8.039382564989358	91;80	-3.660075905357659E-17;1.1102230246251566E-17	0.4935707428881547;0.5436052919901346	CHURC1;CHURC1-FNTB	0.7752290150313246;0.752324021781372	0
1.45622e-33	rs11700748	21	44473062	1230047	21	44473381	A/G	A	12.0737	Karolinska_Liver_Exprs_GPL6947;Dutch_Liver_Exprs_GPL6947	7.6893810710900015;9.450930434964304	91;80	6.1001265089294314E-18;-2.2204460492503132E-17	0.27369669541773417;0.22872533882137477	CBS	0.6982414340691253;0.8268066705886408	0
1.45622e-33	rs706208	21	44473446	1230047	21	44473381	C/T	C	12.0737	Karolinska_Liver_Exprs_GPL6947;Dutch_Liver_Exprs_GPL6947	7.6893810710900015;9.450930434964304	91;80	6.1001265089294314E-18;-2.2204460492503132E-17	0.27369669541773417;0.22872533882137477	CBS	0.6982414340691253;0.8268066705886408	0
1.45622e-33	rs706209	21	44473425	1230047	21	44473381	T/C	T	12.0737	Karolinska_Liver_Exprs_GPL6947;Dutch_Liver_Exprs_GPL6947	7.6893810710900015;9.450930434964304	91;80	6.1001265089294314E-18;-2.2204460492503132E-17	0.27369669541773417;0.22872533882137477	CBS	0.6982414340691253;0.8268066705886408	0
1.47044e-33	rs7713127	5	96288138	2260731	5	96249088	G/A	G	12.0729	Karolinska_Liver_Exprs_GPL6947;Dutch_Liver_Exprs_GPL6947	9.830154219431469;7.166557230648043	91;80	-9.645825042244663E-18;-1.5439038936193584E-17	0.4516757196977353;0.3275557758146647	CTD-2260A17.2;ERAP2	0.8154353291136804;0.6960461291667803	0
1.47402e-33	rs10151701	14	65378449	6370612	14	65401520	C/T	C	12.0726	Karolinska_Liver_Exprs_GPL6947;Dutch_Liver_Exprs_GPL6947	8.995741588355443;8.056104849610026	91;80	-3.660075905357659E-17;1.1102230246251566E-17	0.4935707428881547;0.5436052919901346	CHURC1;CHURC1-FNTB	0.7744615200732945;0.7531418591551673	0
1.50662e-33	rs4796398	17	7208197	1850414	17	7215561	A/G	G	12.0709	Karolinska_Liver_Exprs_GPL6947;Dutch_Liver_Exprs_GPL6947	8.379998154568355;8.710316395243245	91;80	7.320151810715318E-18;-2.2204460492503132E-17	0.2345159465012702;0.1856342026874533	EIF5A;GPS2	0.7398705402121307;0.7895773409908541	0
1.50662e-33	rs28636077	17	7209386	1850414	17	7215561	A/G	G	12.0709	Karolinska_Liver_Exprs_GPL6947;Dutch_Liver_Exprs_GPL6947	8.379998154568355;8.710316395243245	91;80	7.320151810715318E-18;-2.2204460492503132E-17	0.2345159465012702;0.1856342026874533	EIF5A;GPS2	0.7398876674549826;0.7895773409908541	0
1.8209e-33	rs7282770	21	37572401	5080328	21	37666248	C/A	C	12.0554	Karolinska_Liver_Exprs_GPL6947;Dutch_Liver_Exprs_GPL6947	7.3521832113016545;9.783839546083344	91;80	-1.159024036696592E-17;-8.326672684688674E-18	0.19355491505909633;0.345385475203657	DOPEY2	0.6761624939689403;0.841962702366644	0
1.8209e-33	rs7282886	21	37572412	5080328	21	37666248	C/T	C	12.0554	Karolinska_Liver_Exprs_GPL6947;Dutch_Liver_Exprs_GPL6947	7.3521832113016545;9.783839546083344	91;80	-1.159024036696592E-17;-8.326672684688674E-18	0.19355491505909633;0.345385475203657	DOPEY2	0.6761624939689403;0.841962702366644	0
1.8209e-33	rs2835317	21	37579176	5080328	21	37666248	C/T	C	12.0554	Karolinska_Liver_Exprs_GPL6947;Dutch_Liver_Exprs_GPL6947	7.3521832113016545;9.783839546083344	91;80	-1.159024036696592E-17;-8.326672684688674E-18	0.19355491505909633;0.345385475203657	DOPEY2	0.6761050157823838;0.841962702366644	0
2.00165e-33	rs1730859	1	107617707	3890187	1	107601307	T/C	C	-12.0475	Karolinska_Liver_Exprs_GPL6947;Dutch_Liver_Exprs_GPL6947	-10.16828388576068;-6.768867678428217	91;80	1.2200253017858863E-17;-2.3592239273284576E-17	0.1323159094307315;0.14934351309076188	PRMT6	-0.8302874509686453;-0.6678491084056938	0
2.04087e-33	rs4822457	22	24263474	2360593	22	24313779	C/T	T	-12.046	Karolinska_Liver_Exprs_GPL6947;Dutch_Liver_Exprs_GPL6947	-8.075695887146775;-8.998432850961098	91;80	-2.4400506035717726E-17;-6.522560269672795E-17	0.22614574330381904;0.24006744162266647	DDTL;DDT	-0.7218541249709236;-0.805131885055709	0
2.22164e-33	rs34637009	17	260909	4640161	17	264296	C/G	C	12.0388	Karolinska_Liver_Exprs_GPL6947;Dutch_Liver_Exprs_GPL6947	8.175645409147196;8.881377048954542	91;80	4.8801012071435456E-18;6.938893903907229E-19	0.14301498792682868;0.17023764056588941	C17orf97	0.7279466442742766;0.7993282926341962	0
2.32071e-33	rs5751767	22	24249688	2360593	22	24313779	G/A	G	12.0354	Karolinska_Liver_Exprs_GPL6947;Dutch_Liver_Exprs_GPL6947	7.736560066083876;9.344619597144177	91;80	-2.4400506035717726E-17;-6.522560269672795E-17	0.22614574330381904;0.24006744162266647	DDTL;DDT	0.701018116168542;0.8218175508832495	0
2.3547e-33	rs10250445	7	8278702	4050121	7	8153630	G/A	G	12.034	Karolinska_Liver_Exprs_GPL6947;Dutch_Liver_Exprs_GPL6947	8.502116182851164;8.526148329471335	91;80	-1.4640303621430636E-17;-1.1796119636642288E-17	0.2530789656433018;0.2524400074636877	ICA1;AC006042.6	0.7472561829367897;0.7799563586167678	0
2.38918e-33	rs7503161	17	7207964	1850414	17	7215561	C/A	A	12.033	Karolinska_Liver_Exprs_GPL6947;Dutch_Liver_Exprs_GPL6947	8.345511026903035;8.691628504024335	91;80	7.320151810715318E-18;-2.2204460492503132E-17	0.2345159465012702;0.1856342026874533	EIF5A;GPS2	0.7383399821355104;0.7890267661531933	0
2.68373e-33	rs1730858	1	107619244	3890187	1	107601307	C/T	T	-12.0232	Karolinska_Liver_Exprs_GPL6947;Dutch_Liver_Exprs_GPL6947	-10.121988613157878;-6.782700726985862	91;80	1.2200253017858863E-17;-2.3592239273284576E-17	0.1323159094307315;0.14934351309076188	PRMT6	-0.8281951112243954;-0.6692921209805908	0
3.21773e-33	rs10224736	7	8288814	4050121	7	8153630	A/G	A	12.0084	Karolinska_Liver_Exprs_GPL6947;Dutch_Liver_Exprs_GPL6947	8.466997111109466;8.526148329471335	91;80	-1.4640303621430636E-17;-1.1796119636642288E-17	0.2530789656433018;0.2524400074636877	ICA1;AC006042.6	0.7453615771716591;0.7800369388253439	0
3.36085e-33	rs3026133	17	5308603	240110	17	5288661	A/G	A	12.0047	Karolinska_Liver_Exprs_GPL6947;Dutch_Liver_Exprs_GPL6947	7.944602751248259;9.077892791698744	91;80	5.612116388215077E-17;1.2490009027033011E-17	0.1080699975426661;0.06671785323304158	RABEP1;NUP88	0.7138394999438905;0.8094223307306421	0
3.75598e-33	rs55967746	21	44471469	1230047	21	44473381	T/C	T	11.9954	Karolinska_Liver_Exprs_GPL6947;Dutch_Liver_Exprs_GPL6947	7.397295525989918;9.648026764279036	91;80	6.1001265089294314E-18;-2.2204460492503132E-17	0.27369669541773417;0.22872533882137477	CBS	0.6793289921521262;0.835834482426879	0
3.87579e-33	rs2000467	22	24241533	2360593	22	24313779	T/C	T	11.9929	Karolinska_Liver_Exprs_GPL6947;Dutch_Liver_Exprs_GPL6947	7.928384818268335;9.077892791698744	91;80	-2.4400506035717726E-17;-6.522560269672795E-17	0.22614574330381904;0.24006744162266647	DDTL;DDT	0.713117268405929;0.809167041544287	0
4.1871e-33	rs1335055	1	107624563	7200707	1	107601457	A/G	G	-11.9866	Karolinska_Liver_Exprs_GPL6947;Dutch_Liver_Exprs_GPL6947	-7.6893810710900015;-9.323616088270754	91;80	5.3681113278579E-17;0.0	0.2585467043677185;0.11740593424578355	PRMT6	-0.6984520185196438;-0.8209694330309643	0
4.36246e-33	rs35067709	17	262555	2640142	17	264041	G/A	G	11.9832	Karolinska_Liver_Exprs_GPL6947;Dutch_Liver_Exprs_GPL6947	9.267770115634251;7.635228525049278	91;80	-1.1895246692412391E-17;1.734723475976807E-18	0.06372246027199442;0.05187788501763118	C17orf97	0.7877165701937889;0.7267880450036897	0
4.39416e-33	rs1762486	1	107627697	3890187	1	107601307	A/G	G	-11.9826	Karolinska_Liver_Exprs_GPL6947;Dutch_Liver_Exprs_GPL6947	-10.053269562765054;-6.796559777595896	91;80	1.2200253017858863E-17;-2.3592239273284576E-17	0.1323159094307315;0.14934351309076188	PRMT6	-0.8245926512492088;-0.6695923604345934	0
4.76974e-33	rs8081115	17	5281989	240110	17	5288661	C/T	C	11.9757	Karolinska_Liver_Exprs_GPL6947;Dutch_Liver_Exprs_GPL6947	7.960857583266385;9.01818871538159	91;80	5.612116388215077E-17;1.2490009027033011E-17	0.1080699975426661;0.06671785323304158	RABEP1;NUP88	0.715078361043274;0.8062146606481894	0
4.89795e-33	rs17102298	14	65376736	6370612	14	65401520	T/C	T	11.9735	Karolinska_Liver_Exprs_GPL6947;Dutch_Liver_Exprs_GPL6947	9.014779640547019;7.890883459431447	91;80	-3.660075905357659E-17;1.1102230246251566E-17	0.4935707428881547;0.5436052919901346	CHURC1;CHURC1-FNTB	0.7752290150313246;0.7434457014593834	0
5.20221e-33	rs2246810	21	37575535	5080328	21	37666248	A/G	A	11.9686	Karolinska_Liver_Exprs_GPL6947;Dutch_Liver_Exprs_GPL6947	7.2331457406747415;9.783839546083344	91;80	-1.159024036696592E-17;-8.326672684688674E-18	0.19355491505909633;0.345385475203657	DOPEY2	0.6680538635731462;0.841962702366644	0
5.71475e-33	rs5760112	22	24259772	2360593	22	24313779	C/G	C	11.9606	Karolinska_Liver_Exprs_GPL6947;Dutch_Liver_Exprs_GPL6947	7.977149564176992;8.978748562593342	91;80	-2.4400506035717726E-17;-6.522560269672795E-17	0.22614574330381904;0.24006744162266647	DDTL;DDT	0.7157696653082535;0.8039668466007255	0
6.71496e-33	rs1002286	22	24257337	2360593	22	24313779	C/T	C	11.9472	Karolinska_Liver_Exprs_GPL6947;Dutch_Liver_Exprs_GPL6947	7.977149564176992;8.959135162945007	91;80	-2.4400506035717726E-17;-6.522560269672795E-17	0.22614574330381904;0.24006744162266647	DDTL;DDT	0.7157696653082535;0.803455981854327	0
6.89504e-33	rs10146885	14	65401819	6370612	14	65401520	G/A	G	11.9452	Karolinska_Liver_Exprs_GPL6947;Dutch_Liver_Exprs_GPL6947	8.397308014153225;8.508053301024844	91;80	-3.660075905357659E-17;1.1102230246251566E-17	0.4935707428881547;0.5436052919901346	CHURC1;CHURC1-FNTB	0.741179557488378;0.7786567849978944	0
7.06289e-33	rs3026096	17	5275918	240110	17	5288661	A/G	A	11.9431	Karolinska_Liver_Exprs_GPL6947;Dutch_Liver_Exprs_GPL6947	8.026250936460805;8.900713571016816	91;80	5.612116388215077E-17;1.2490009027033011E-17	0.1080699975426661;0.06671785323304158	RABEP1;NUP88	0.7189263620240854;0.7998170577250834	0
7.59121e-33	rs11135485	5	96286969	2260731	5	96249088	G/C	G	11.9372	Karolinska_Liver_Exprs_GPL6947;Dutch_Liver_Exprs_GPL6947	9.657790148677112;7.1519636711695975	91;80	-9.645825042244663E-18;-1.5439038936193584E-17	0.4516757196977353;0.3275557758146647	CTD-2260A17.2;ERAP2	0.806747272683138;0.6952785691956688	0
8.98151e-33	rs4822453	22	24254862	2360593	22	24313779	C/A	C	11.9231	Karolinska_Liver_Exprs_GPL6947;Dutch_Liver_Exprs_GPL6947	8.142169360373872;8.747879426401317	91;80	-2.4400506035717726E-17;-6.522560269672795E-17	0.22614574330381904;0.24006744162266647	DDTL;DDT	0.7264898755110641;0.7919227553112868	0
9.8157e-33	rs1559355	5	96226695	2260731	5	96249088	T/G	G	11.9158	Karolinska_Liver_Exprs_GPL6947;Dutch_Liver_Exprs_GPL6947	8.572917302784221;8.277789838457942	91;80	-9.645825042244663E-18;-1.5439038936193584E-17	0.4516757196977353;0.3275557758146647	CTD-2260A17.2;ERAP2	0.7508778761933669;0.7663522786466272	0
1.02982e-32	rs2000469	22	24245292	2360593	22	24313779	A/G	A	11.9116	Karolinska_Liver_Exprs_GPL6947;Dutch_Liver_Exprs_GPL6947	7.928384818268335;8.959135162945007	91;80	-2.4400506035717726E-17;-6.522560269672795E-17	0.22614574330381904;0.24006744162266647	DDTL;DDT	0.7127416239041071;0.8025514398321895	0
1.14992e-32	rs35229416	17	263294	4640161	17	264296	G/C	G	11.9024	Karolinska_Liver_Exprs_GPL6947;Dutch_Liver_Exprs_GPL6947	8.042694061931833;8.823770554332292	91;80	4.8801012071435456E-18;6.938893903907229E-19	0.14301498792682868;0.17023764056588941	C17orf97	0.719747781509776;0.7956694639089055	0
1.15822e-32	rs2252991	21	37557008	5080328	21	37666248	T/C	T	11.9019	Karolinska_Liver_Exprs_GPL6947;Dutch_Liver_Exprs_GPL6947	7.3521832113016545;9.559484014199338	91;80	-1.159024036696592E-17;-8.326672684688674E-18	0.19355491505909633;0.345385475203657	DOPEY2	0.6761624939689403;0.832201744213565	0
1.19201e-32	rs7781938	7	8283599	4050121	7	8153630	C/T	C	11.8996	Karolinska_Liver_Exprs_GPL6947;Dutch_Liver_Exprs_GPL6947	8.09225512031789;8.766755702394871	91;80	-1.4640303621430636E-17;-1.1796119636642288E-17	0.2530789656433018;0.2524400074636877	ICA1;AC006042.6	0.7231270233870352;0.7929299701259523	0
1.36639e-32	rs7501541	17	271153	2640142	17	264041	G/A	G	11.888	Karolinska_Liver_Exprs_GPL6947;Dutch_Liver_Exprs_GPL6947	9.367946437983887;7.389257425809233	91;80	-1.1895246692412391E-17;1.734723475976807E-18	0.06372246027199442;0.05187788501763118	C17orf97	0.7928371446071896;0.7114460309618378	0
1.38949e-32	rs3888610	2	201732117	4390390	2	201735804	T/C	T	-11.8866	Karolinska_Liver_Exprs_GPL6947;Dutch_Liver_Exprs_GPL6947	-7.473075136839001;-9.408143742795197	91;80	1.784287003861859E-17;-3.7470027081099036E-17	0.19567871477128002;0.12222314089067986	PPIL3	-0.6840965339800762;-0.8247372433244694	0
1.40622e-32	rs2107151	17	5297338	240110	17	5288661	T/G	T	11.8856	Karolinska_Liver_Exprs_GPL6947;Dutch_Liver_Exprs_GPL6947	8.449506718256494;8.365287267863637	91;80	5.612116388215077E-17;1.2490009027033011E-17	0.1080699975426661;0.06671785323304158	RABEP1;NUP88	0.7442302039637184;0.7713431191878295	0
1.46461e-32	rs1054378	17	7215536	1850414	17	7215561	C/T	T	11.8824	Karolinska_Liver_Exprs_GPL6947;Dutch_Liver_Exprs_GPL6947	8.311198545061755;8.508053301024844	91;80	7.320151810715318E-18;-2.2204460492503132E-17	0.2345159465012702;0.1856342026874533	EIF5A;GPS2	0.7356223091632897;0.7790654934634822	0
1.4787e-32	rs144017908	7	8282814	4050121	7	8153630	C/G	C	11.8814	Karolinska_Liver_Exprs_GPL6947;Dutch_Liver_Exprs_GPL6947	7.642501024333895;9.219842781307245	91;80	-1.4640303621430636E-17;-1.1796119636642288E-17	0.2530789656433018;0.2524400074636877	ICA1;AC006042.6	0.6951186442033299;0.8160756151672188	0
1.53273e-32	rs4822450	22	24242887	2360593	22	24313779	C/T	C	11.8785	Karolinska_Liver_Exprs_GPL6947;Dutch_Liver_Exprs_GPL6947	8.009845984609832;8.823770554332292	91;80	-2.4400506035717726E-17;-6.522560269672795E-17	0.22614574330381904;0.24006744162266647	DDTL;DDT	0.7176910430726915;0.7957461264803174	0
1.53273e-32	rs1007888	22	24241101	2360593	22	24313779	G/A	G	11.8785	Karolinska_Liver_Exprs_GPL6947;Dutch_Liver_Exprs_GPL6947	8.009845984609832;8.823770554332292	91;80	-2.4400506035717726E-17;-6.522560269672795E-17	0.22614574330381904;0.24006744162266647	DDTL;DDT	0.7176910430726915;0.7957461264803174	0
1.53273e-32	rs2000468	22	24241611	2360593	22	24313779	C/A	C	11.8785	Karolinska_Liver_Exprs_GPL6947;Dutch_Liver_Exprs_GPL6947	8.009845984609832;8.823770554332292	91;80	-2.4400506035717726E-17;-6.522560269672795E-17	0.22614574330381904;0.24006744162266647	DDTL;DDT	0.7176910430726915;0.7957461264803174	0
1.53273e-32	rs5751760	22	24243573	2360593	22	24313779	G/A	G	11.8785	Karolinska_Liver_Exprs_GPL6947;Dutch_Liver_Exprs_GPL6947	8.009845984609832;8.823770554332292	91;80	-2.4400506035717726E-17;-6.522560269672795E-17	0.22614574330381904;0.24006744162266647	DDTL;DDT	0.7176910430726915;0.7957461264803174	0
1.53273e-32	rs5751761	22	24243736	2360593	22	24313779	C/T	C	11.8785	Karolinska_Liver_Exprs_GPL6947;Dutch_Liver_Exprs_GPL6947	8.009845984609832;8.823770554332292	91;80	-2.4400506035717726E-17;-6.522560269672795E-17	0.22614574330381904;0.24006744162266647	DDTL;DDT	0.7176910430726915;0.7957461264803174	0
1.72327e-32	rs7606251	2	201736734	4390390	2	201735804	G/A	G	-11.8687	Karolinska_Liver_Exprs_GPL6947;Dutch_Liver_Exprs_GPL6947	-7.4883215653418755;-9.365708102770762	91;80	1.784287003861859E-17;-3.7470027081099036E-17	0.19567871477128002;0.12222314089067986	PPIL3	-0.6849584368417317;-0.8233692083997812	0
1.77341e-32	rs1892713	22	24260463	2360593	22	24313779	C/T	T	-11.8663	Karolinska_Liver_Exprs_GPL6947;Dutch_Liver_Exprs_GPL6947	-7.847840064618669;-8.978748562593342	91;80	-2.4400506035717726E-17;-6.522560269672795E-17	0.22614574330381904;0.24006744162266647	DDTL;DDT	-0.7082459166116225;-0.8040204049248979	0
1.78617e-32	rs4567793	17	248856	2640142	17	264041	T/C	C	11.8657	Karolinska_Liver_Exprs_GPL6947;Dutch_Liver_Exprs_GPL6947	9.573504896612198;7.13740061003026	91;80	-1.1895246692412391E-17;1.734723475976807E-18	0.06372246027199442;0.05187788501763118	C17orf97	0.80304247516507;0.6944320773946171	0
2.72492e-32	rs7153503	14	65377483	6370612	14	65401520	G/A	G	11.8302	Karolinska_Liver_Exprs_GPL6947;Dutch_Liver_Exprs_GPL6947	8.864068512646462;7.842158619692232	91;80	-3.660075905357659E-17;1.1102230246251566E-17	0.4935707428881547;0.5436052919901346	CHURC1;CHURC1-FNTB	0.767154564152796;0.7397028573556498	0
3.11369e-32	rs7153990	14	65377550	6370612	14	65401520	A/G	A	11.8192	Karolinska_Liver_Exprs_GPL6947;Dutch_Liver_Exprs_GPL6947	8.864068512646462;7.8260003541610015	91;80	-3.660075905357659E-17;1.1102230246251566E-17	0.4935707428881547;0.5436052919901346	CHURC1;CHURC1-FNTB	0.767154564152796;0.7394652148625115	0
3.19629e-32	rs28437236	17	5319214	240110	17	5288661	T/C	T	11.8169	Karolinska_Liver_Exprs_GPL6947;Dutch_Liver_Exprs_GPL6947	8.502116182851164;8.208706934381274	91;80	5.612116388215077E-17;1.2490009027033011E-17	0.1080699975426661;0.06671785323304158	RABEP1;NUP88	0.7473053696752412;0.761533827213364	0
3.32034e-32	rs1968058	17	5277598	240110	17	5288661	A/C	A	11.8137	Karolinska_Liver_Exprs_GPL6947;Dutch_Liver_Exprs_GPL6947	8.009845984609832;8.729066514652667	91;80	5.612116388215077E-17;1.2490009027033011E-17	0.1080699975426661;0.06671785323304158	RABEP1;NUP88	0.718260729553937;0.7912396947355722	0
3.34412e-32	rs1058383	17	5288203	240110	17	5288661	T/C	T	11.813	Karolinska_Liver_Exprs_GPL6947;Dutch_Liver_Exprs_GPL6947	8.432061962937546;8.277789838457942	91;80	5.612116388215077E-17;1.2490009027033011E-17	0.1080699975426661;0.06671785323304158	RABEP1;NUP88	0.7429199011704706;0.765585328252208	0
3.40838e-32	rs57168667	17	5301806	240110	17	5288661	A/G	A	11.8115	Karolinska_Liver_Exprs_GPL6947;Dutch_Liver_Exprs_GPL6947	8.397308014153225;8.31263381106767	91;80	5.612116388215077E-17;1.2490009027033011E-17	0.1080699975426661;0.06671785323304158	RABEP1;NUP88	0.7410849707748186;0.7681011674794096	0
3.43279e-32	rs149415873	1	107612508	7200707	1	107601457	C/T	T	-11.8109	Karolinska_Liver_Exprs_GPL6947;Dutch_Liver_Exprs_GPL6947	-7.247927022096272;-9.537587927968264	91;80	5.3681113278579E-17;0.0	0.2585467043677185;0.11740593424578355	PRMT6	-0.6689448869447324;-0.8311911020890191	0
4.01602e-32	rs60553852	17	5301711	240110	17	5288661	T/C	T	11.7977	Karolinska_Liver_Exprs_GPL6947;Dutch_Liver_Exprs_GPL6947	8.345511026903035;8.34768388163169	91;80	5.612116388215077E-17;1.2490009027033011E-17	0.1080699975426661;0.06671785323304158	RABEP1;NUP88	0.7376292145853748;0.7695199540997116	0
4.33322e-32	rs2848626	11	57283988	3310376	11	57296041	T/C	C	-11.7912	Karolinska_Liver_Exprs_GPL6947;Dutch_Liver_Exprs_GPL6947	-7.6893810710900015;-9.038016853333263	91;80	2.9890619893754213E-17;-4.5796699765787705E-17	0.1869998131253672;0.2234907934371491	TIMM10	-0.697903137610452;-0.8073228444762394	0
5.81536e-32	rs62053093	17	267793	2640142	17	264041	C/T	C	11.7665	Karolinska_Liver_Exprs_GPL6947;Dutch_Liver_Exprs_GPL6947	9.130250675765462;7.465147152531452	91;80	-1.1895246692412391E-17;1.734723475976807E-18	0.06372246027199442;0.05187788501763118	C17orf97	0.7806043538635683;0.7157928605610305	0
6.05441e-32	rs8067917	17	5278307	240110	17	5288661	A/G	A	11.7632	Karolinska_Liver_Exprs_GPL6947;Dutch_Liver_Exprs_GPL6947	8.379998154568355;8.260444094091412	91;80	5.612116388215077E-17;1.2490009027033011E-17	0.1080699975426661;0.06671785323304158	RABEP1;NUP88	0.7399016098650355;0.7648863083637586	0
7.21391e-32	rs1806242	17	5304763	240110	17	5288661	C/T	C	11.7482	Karolinska_Liver_Exprs_GPL6947;Dutch_Liver_Exprs_GPL6947	8.294107005720443;8.330132872574149	91;80	5.612116388215077E-17;1.2490009027033011E-17	0.1080699975426661;0.06671785323304158	RABEP1;NUP88	0.7346538126115073;0.769346231287028	0
7.26531e-32	rs58832024	17	5306536	240110	17	5288661	T/G	T	11.7478	Karolinska_Liver_Exprs_GPL6947;Dutch_Liver_Exprs_GPL6947	8.277058185882263;8.34768388163169	91;80	5.612116388215077E-17;1.2490009027033011E-17	0.1080699975426661;0.06671785323304158	RABEP1;NUP88	0.7340322915433531;0.7696100779880515	0
7.26531e-32	rs55709920	17	5306671	240110	17	5288661	T/C	T	11.7478	Karolinska_Liver_Exprs_GPL6947;Dutch_Liver_Exprs_GPL6947	8.277058185882263;8.34768388163169	91;80	5.612116388215077E-17;1.2490009027033011E-17	0.1080699975426661;0.06671785323304158	RABEP1;NUP88	0.7340322915433531;0.7696100779880515	0
7.26531e-32	rs11869800	17	5307781	240110	17	5288661	A/G	A	11.7478	Karolinska_Liver_Exprs_GPL6947;Dutch_Liver_Exprs_GPL6947	8.277058185882263;8.34768388163169	91;80	5.612116388215077E-17;1.2490009027033011E-17	0.1080699975426661;0.06671785323304158	RABEP1;NUP88	0.7340322915433531;0.7696998477983156	0
7.26531e-32	rs3026134	17	5309690	240110	17	5288661	C/G	C	11.7478	Karolinska_Liver_Exprs_GPL6947;Dutch_Liver_Exprs_GPL6947	8.277058185882263;8.34768388163169	91;80	5.612116388215077E-17;1.2490009027033011E-17	0.1080699975426661;0.06671785323304158	RABEP1;NUP88	0.7340322915433531;0.7700559517180763	0
7.26531e-32	rs8066000	17	5310033	240110	17	5288661	G/C	G	11.7478	Karolinska_Liver_Exprs_GPL6947;Dutch_Liver_Exprs_GPL6947	8.277058185882263;8.34768388163169	91;80	5.612116388215077E-17;1.2490009027033011E-17	0.1080699975426661;0.06671785323304158	RABEP1;NUP88	0.7340322915433531;0.7700749264550668	0
7.26531e-32	rs3026136	17	5310308	240110	17	5288661	C/G	C	11.7478	Karolinska_Liver_Exprs_GPL6947;Dutch_Liver_Exprs_GPL6947	8.277058185882263;8.34768388163169	91;80	5.612116388215077E-17;1.2490009027033011E-17	0.1080699975426661;0.06671785323304158	RABEP1;NUP88	0.7340322915433531;0.7700503483189222	0
7.26531e-32	rs1806247	17	5310409	240110	17	5288661	C/T	C	11.7478	Karolinska_Liver_Exprs_GPL6947;Dutch_Liver_Exprs_GPL6947	8.277058185882263;8.34768388163169	91;80	5.612116388215077E-17;1.2490009027033011E-17	0.1080699975426661;0.06671785323304158	RABEP1;NUP88	0.7340322915433531;0.7700503483189222	0
7.26531e-32	rs1806248	17	5310411	240110	17	5288661	G/T	G	11.7478	Karolinska_Liver_Exprs_GPL6947;Dutch_Liver_Exprs_GPL6947	8.277058185882263;8.34768388163169	91;80	5.612116388215077E-17;1.2490009027033011E-17	0.1080699975426661;0.06671785323304158	RABEP1;NUP88	0.7340322915433531;0.7700503483189222	0
7.26531e-32	rs2285746	17	5311742	240110	17	5288661	T/C	T	11.7478	Karolinska_Liver_Exprs_GPL6947;Dutch_Liver_Exprs_GPL6947	8.277058185882263;8.34768388163169	91;80	5.612116388215077E-17;1.2490009027033011E-17	0.1080699975426661;0.06671785323304158	RABEP1;NUP88	0.7340322915433531;0.7700801724050428	0
7.26531e-32	rs929262	17	5312271	240110	17	5288661	G/A	G	11.7478	Karolinska_Liver_Exprs_GPL6947;Dutch_Liver_Exprs_GPL6947	8.277058185882263;8.34768388163169	91;80	5.612116388215077E-17;1.2490009027033011E-17	0.1080699975426661;0.06671785323304158	RABEP1;NUP88	0.7340322915433531;0.7700856164772147	0
7.26531e-32	rs8079895	17	5312558	240110	17	5288661	C/G	C	11.7478	Karolinska_Liver_Exprs_GPL6947;Dutch_Liver_Exprs_GPL6947	8.277058185882263;8.34768388163169	91;80	5.612116388215077E-17;1.2490009027033011E-17	0.1080699975426661;0.06671785323304158	RABEP1;NUP88	0.7341047218791762;0.7700856164772147	0
7.26531e-32	rs3026140	17	5313522	240110	17	5288661	T/C	T	11.7478	Karolinska_Liver_Exprs_GPL6947;Dutch_Liver_Exprs_GPL6947	8.277058185882263;8.34768388163169	91;80	5.612116388215077E-17;1.2490009027033011E-17	0.1080699975426661;0.06671785323304158	RABEP1;NUP88	0.7340322915433531;0.7700849320620079	0
7.28252e-32	rs61009838	17	5306464	240110	17	5288661	A/G	A	11.7474	Karolinska_Liver_Exprs_GPL6947;Dutch_Liver_Exprs_GPL6947	8.260051778531816;8.365287267863637	91;80	5.612116388215077E-17;1.2490009027033011E-17	0.1080699975426661;0.06671785323304158	RABEP1;NUP88	0.7328768337943213;0.770604135600752	0
7.28252e-32	rs8081185	17	5312672	240110	17	5288661	T/C	T	11.7474	Karolinska_Liver_Exprs_GPL6947;Dutch_Liver_Exprs_GPL6947	8.260051778531816;8.365287267863637	91;80	5.612116388215077E-17;1.2490009027033011E-17	0.1080699975426661;0.06671785323304158	RABEP1;NUP88	0.733203927283357;0.770676873341608	0
8.37304e-32	rs2871210	17	5305027	240110	17	5288661	C/G	C	11.7358	Karolinska_Liver_Exprs_GPL6947;Dutch_Liver_Exprs_GPL6947	8.277058185882263;8.330132872574149	91;80	5.612116388215077E-17;1.2490009027033011E-17	0.1080699975426661;0.06671785323304158	RABEP1;NUP88	0.7340322915433531;0.7694035050276548	0
8.37304e-32	rs57085931	17	5305370	240110	17	5288661	C/T	C	11.7358	Karolinska_Liver_Exprs_GPL6947;Dutch_Liver_Exprs_GPL6947	8.277058185882263;8.330132872574149	91;80	5.612116388215077E-17;1.2490009027033011E-17	0.1080699975426661;0.06671785323304158	RABEP1;NUP88	0.7340322915433531;0.7694585268899885	0
8.37304e-32	rs1544399	17	5305887	240110	17	5288661	G/C	G	11.7358	Karolinska_Liver_Exprs_GPL6947;Dutch_Liver_Exprs_GPL6947	8.277058185882263;8.330132872574149	91;80	5.612116388215077E-17;1.2490009027033011E-17	0.1080699975426661;0.06671785323304158	RABEP1;NUP88	0.7340322915433531;0.7694585268899885	0
8.41272e-32	rs1806249	17	5311143	240110	17	5288661	C/T	C	11.7354	Karolinska_Liver_Exprs_GPL6947;Dutch_Liver_Exprs_GPL6947	8.260051778531816;8.34768388163169	91;80	5.612116388215077E-17;1.2490009027033011E-17	0.1080699975426661;0.06671785323304158	RABEP1;NUP88	0.7328768337943213;0.7701234300294649	0
8.49264e-32	rs1762482	1	107599002	3890187	1	107601307	G/T	T	-11.7345	Karolinska_Liver_Exprs_GPL6947;Dutch_Liver_Exprs_GPL6947	-9.918336689215849;-6.5778516353497904	91;80	1.2200253017858863E-17;-2.3592239273284576E-17	0.1323159094307315;0.14934351309076188	PRMT6	-0.8190539801886882;-0.6544498039408077	0
8.79911e-32	rs12653964	5	96222779	2260731	5	96249088	G/A	G	-11.7316	Karolinska_Liver_Exprs_GPL6947;Dutch_Liver_Exprs_GPL6947	-8.590736964668846;-7.989486629579005	91;80	-9.645825042244663E-18;-1.5439038936193584E-17	0.4516757196977353;0.3275557758146647	CTD-2260A17.2;ERAP2	-0.751576403431846;-0.7489571643587946	0
9.46772e-32	rs2335104	1	107583641	3890187	1	107601307	T/A	T	-11.7253	Karolinska_Liver_Exprs_GPL6947;Dutch_Liver_Exprs_GPL6947	-9.918336689215849;-6.564390915306495	91;80	1.2200253017858863E-17;-2.3592239273284576E-17	0.1323159094307315;0.14934351309076188	PRMT6	-0.8190539801886886;-0.652567487909894	0
9.6483e-32	rs9789012	17	5301070	240110	17	5288661	G/C	G	11.7238	Karolinska_Liver_Exprs_GPL6947;Dutch_Liver_Exprs_GPL6947	8.277058185882263;8.31263381106767	91;80	5.612116388215077E-17;1.2490009027033011E-17	0.1080699975426661;0.06671785323304158	RABEP1;NUP88	0.7339240845719125;0.767794570959819	0
9.6483e-32	rs12602074	17	5302778	240110	17	5288661	C/T	C	11.7238	Karolinska_Liver_Exprs_GPL6947;Dutch_Liver_Exprs_GPL6947	8.277058185882263;8.31263381106767	91;80	5.612116388215077E-17;1.2490009027033011E-17	0.1080699975426661;0.06671785323304158	RABEP1;NUP88	0.7339240845719125;0.7683082896004689	0
9.6483e-32	rs60116755	17	5303215	240110	17	5288661	A/G	A	11.7238	Karolinska_Liver_Exprs_GPL6947;Dutch_Liver_Exprs_GPL6947	8.277058185882263;8.31263381106767	91;80	5.612116388215077E-17;1.2490009027033011E-17	0.1080699975426661;0.06671785323304158	RABEP1;NUP88	0.7339240845719125;0.7683970195518769	0
9.6483e-32	rs72634032	17	5303437	240110	17	5288661	A/G	A	11.7238	Karolinska_Liver_Exprs_GPL6947;Dutch_Liver_Exprs_GPL6947	8.277058185882263;8.31263381106767	91;80	5.612116388215077E-17;1.2490009027033011E-17	0.1080699975426661;0.06671785323304158	RABEP1;NUP88	0.7340322915433531;0.7684048598154469	0
9.6483e-32	rs1806256	17	5314357	240110	17	5288661	C/A	C	11.7238	Karolinska_Liver_Exprs_GPL6947;Dutch_Liver_Exprs_GPL6947	8.277058185882263;8.31263381106767	91;80	5.612116388215077E-17;1.2490009027033011E-17	0.1080699975426661;0.06671785323304158	RABEP1;NUP88	0.7341386962236085;0.7683839467644894	0
9.6483e-32	rs1806258	17	5314956	240110	17	5288661	T/C	T	11.7238	Karolinska_Liver_Exprs_GPL6947;Dutch_Liver_Exprs_GPL6947	8.277058185882263;8.31263381106767	91;80	5.612116388215077E-17;1.2490009027033011E-17	0.1080699975426661;0.06671785323304158	RABEP1;NUP88	0.7341386962236085;0.768079817161491	0
9.6483e-32	rs1806259	17	5315502	240110	17	5288661	T/C	T	11.7238	Karolinska_Liver_Exprs_GPL6947;Dutch_Liver_Exprs_GPL6947	8.277058185882263;8.31263381106767	91;80	5.612116388215077E-17;1.2490009027033011E-17	0.1080699975426661;0.06671785323304158	RABEP1;NUP88	0.7341386962236085;0.7678911929675433	0
9.6483e-32	rs56344067	17	5316459	240110	17	5288661	G/A	G	11.7238	Karolinska_Liver_Exprs_GPL6947;Dutch_Liver_Exprs_GPL6947	8.277058185882263;8.31263381106767	91;80	5.612116388215077E-17;1.2490009027033011E-17	0.1080699975426661;0.06671785323304158	RABEP1;NUP88	0.7341386962236085;0.7676936217191513	0
9.6483e-32	rs201863892	17	5321355	240110	17	5288661	C/G	C	11.7238	Karolinska_Liver_Exprs_GPL6947;Dutch_Liver_Exprs_GPL6947	8.277058185882263;8.31263381106767	91;80	5.612116388215077E-17;1.2490009027033011E-17	0.1080699975426661;0.06671785323304158	RABEP1;NUP88	0.7337334956161801;0.767773236444093	0
1.05539e-31	rs3108680	1	107572997	3890187	1	107601307	G/A	G	-11.7161	Karolinska_Liver_Exprs_GPL6947;Dutch_Liver_Exprs_GPL6947	-9.918336689215849;-6.550953891223204	91;80	1.2200253017858863E-17;-2.3592239273284576E-17	0.1323159094307315;0.14934351309076188	PRMT6	-0.8190539801886886;-0.6517575980889534	0
1.05539e-31	rs2335077	1	107573565	3890187	1	107601307	G/A	G	-11.7161	Karolinska_Liver_Exprs_GPL6947;Dutch_Liver_Exprs_GPL6947	-9.918336689215849;-6.550953891223204	91;80	1.2200253017858863E-17;-2.3592239273284576E-17	0.1323159094307315;0.14934351309076188	PRMT6	-0.8190539801886886;-0.6517536783711276	0
1.0755e-31	rs61587957	2	88480604	3180719	2	88486079	T/C	C	-11.7144	Karolinska_Liver_Exprs_GPL6947;Dutch_Liver_Exprs_GPL6947	-8.345511026903035;-8.225903043776857	91;80	4.64372130492253E-17;-2.914335439641036E-17	0.5612858292953333;0.36237647353375135	THNSL2	-0.7383188746502662;-0.7625041111623543	0
1.10378e-31	rs5760095	22	24247293	2360593	22	24313779	A/G	A	11.7123	Karolinska_Liver_Exprs_GPL6947;Dutch_Liver_Exprs_GPL6947	8.009845984609832;8.580777298649494	91;80	-2.4400506035717726E-17;-6.522560269672795E-17	0.22614574330381904;0.24006744162266647	DDTL;DDT	0.7175028903707451;0.7826983068117748	0
1.109e-31	rs55747983	17	5297742	240110	17	5288661	T/C	T	11.7119	Karolinska_Liver_Exprs_GPL6947;Dutch_Liver_Exprs_GPL6947	8.277058185882263;8.295186272755046	91;80	5.612116388215077E-17;1.2490009027033011E-17	0.1080699975426661;0.06671785323304158	RABEP1;NUP88	0.7339240845719125;0.7665017743345351	0
1.109e-31	rs56113612	17	5297761	240110	17	5288661	G/A	G	11.7119	Karolinska_Liver_Exprs_GPL6947;Dutch_Liver_Exprs_GPL6947	8.277058185882263;8.295186272755046	91;80	5.612116388215077E-17;1.2490009027033011E-17	0.1080699975426661;0.06671785323304158	RABEP1;NUP88	0.7339240845719125;0.7665017743345351	0
1.109e-31	rs3944127	17	5297766	240110	17	5288661	G/C	G	11.7119	Karolinska_Liver_Exprs_GPL6947;Dutch_Liver_Exprs_GPL6947	8.277058185882263;8.295186272755046	91;80	5.612116388215077E-17;1.2490009027033011E-17	0.1080699975426661;0.06671785323304158	RABEP1;NUP88	0.7339240845719125;0.7665017743345351	0
1.109e-31	rs56300366	17	5297839	240110	17	5288661	G/T	G	11.7119	Karolinska_Liver_Exprs_GPL6947;Dutch_Liver_Exprs_GPL6947	8.277058185882263;8.295186272755046	91;80	5.612116388215077E-17;1.2490009027033011E-17	0.1080699975426661;0.06671785323304158	RABEP1;NUP88	0.7339240845719125;0.7666238648055692	0
1.109e-31	rs1806240	17	5298320	240110	17	5288661	T/C	T	11.7119	Karolinska_Liver_Exprs_GPL6947;Dutch_Liver_Exprs_GPL6947	8.277058185882263;8.295186272755046	91;80	5.612116388215077E-17;1.2490009027033011E-17	0.1080699975426661;0.06671785323304158	RABEP1;NUP88	0.7339240845719125;0.7667437411076915	0
1.109e-31	rs2309372	17	5298396	240110	17	5288661	A/G	A	11.7119	Karolinska_Liver_Exprs_GPL6947;Dutch_Liver_Exprs_GPL6947	8.277058185882263;8.295186272755046	91;80	5.612116388215077E-17;1.2490009027033011E-17	0.1080699975426661;0.06671785323304158	RABEP1;NUP88	0.7339240845719125;0.7667437411076915	0
1.109e-31	rs2871203	17	5298490	240110	17	5288661	C/T	C	11.7119	Karolinska_Liver_Exprs_GPL6947;Dutch_Liver_Exprs_GPL6947	8.277058185882263;8.295186272755046	91;80	5.612116388215077E-17;1.2490009027033011E-17	0.1080699975426661;0.06671785323304158	RABEP1;NUP88	0.7339216396701004;0.7669191159182702	0
1.109e-31	rs8077472	17	5299359	240110	17	5288661	T/C	T	11.7119	Karolinska_Liver_Exprs_GPL6947;Dutch_Liver_Exprs_GPL6947	8.277058185882263;8.295186272755046	91;80	5.612116388215077E-17;1.2490009027033011E-17	0.1080699975426661;0.06671785323304158	RABEP1;NUP88	0.7339240845719125;0.7672883345650812	0
1.109e-31	rs8077933	17	5299674	240110	17	5288661	G/C	G	11.7119	Karolinska_Liver_Exprs_GPL6947;Dutch_Liver_Exprs_GPL6947	8.277058185882263;8.295186272755046	91;80	5.612116388215077E-17;1.2490009027033011E-17	0.1080699975426661;0.06671785323304158	RABEP1;NUP88	0.7339240845719125;0.7673815542556623	0
1.109e-31	rs57774467	17	5300205	240110	17	5288661	G/A	G	11.7119	Karolinska_Liver_Exprs_GPL6947;Dutch_Liver_Exprs_GPL6947	8.277058185882263;8.295186272755046	91;80	5.612116388215077E-17;1.2490009027033011E-17	0.1080699975426661;0.06671785323304158	RABEP1;NUP88	0.7339240845719125;0.7674881519568251	0
1.109e-31	rs57406064	17	5300183	240110	17	5288661	C/T	C	11.7119	Karolinska_Liver_Exprs_GPL6947;Dutch_Liver_Exprs_GPL6947	8.277058185882263;8.295186272755046	91;80	5.612116388215077E-17;1.2490009027033011E-17	0.1080699975426661;0.06671785323304158	RABEP1;NUP88	0.7339240845719125;0.7674881519568251	0
1.109e-31	rs9789004	17	5301274	240110	17	5288661	C/G	C	11.7119	Karolinska_Liver_Exprs_GPL6947;Dutch_Liver_Exprs_GPL6947	8.277058185882263;8.295186272755046	91;80	5.612116388215077E-17;1.2490009027033011E-17	0.1080699975426661;0.06671785323304158	RABEP1;NUP88	0.7339240845719125;0.7673997434154414	0
1.109e-31	rs3026144	17	5316680	240110	17	5288661	A/G	A	11.7119	Karolinska_Liver_Exprs_GPL6947;Dutch_Liver_Exprs_GPL6947	8.277058185882263;8.295186272755046	91;80	5.612116388215077E-17;1.2490009027033011E-17	0.1080699975426661;0.06671785323304158	RABEP1;NUP88	0.7341386962236085;0.7674549385687071	0
1.109e-31	rs3026145	17	5316742	240110	17	5288661	C/T	C	11.7119	Karolinska_Liver_Exprs_GPL6947;Dutch_Liver_Exprs_GPL6947	8.277058185882263;8.295186272755046	91;80	5.612116388215077E-17;1.2490009027033011E-17	0.1080699975426661;0.06671785323304158	RABEP1;NUP88	0.7341386962236085;0.7674549385687071	0
1.109e-31	rs56018748	17	5316939	240110	17	5288661	T/C	T	11.7119	Karolinska_Liver_Exprs_GPL6947;Dutch_Liver_Exprs_GPL6947	8.277058185882263;8.295186272755046	91;80	5.612116388215077E-17;1.2490009027033011E-17	0.1080699975426661;0.06671785323304158	RABEP1;NUP88	0.7341386962236085;0.7673505767699019	0
1.109e-31	rs55970234	17	5316765	240110	17	5288661	T/C	T	11.7119	Karolinska_Liver_Exprs_GPL6947;Dutch_Liver_Exprs_GPL6947	8.277058185882263;8.295186272755046	91;80	5.612116388215077E-17;1.2490009027033011E-17	0.1080699975426661;0.06671785323304158	RABEP1;NUP88	0.7341386962236085;0.7674549385687071	0
1.109e-31	rs62072673	17	5317669	240110	17	5288661	T/C	T	11.7119	Karolinska_Liver_Exprs_GPL6947;Dutch_Liver_Exprs_GPL6947	8.277058185882263;8.295186272755046	91;80	5.612116388215077E-17;1.2490009027033011E-17	0.1080699975426661;0.06671785323304158	RABEP1;NUP88	0.7341386962236085;0.7670635148212135	0
1.109e-31	rs62072674	17	5317806	240110	17	5288661	T/C	T	11.7119	Karolinska_Liver_Exprs_GPL6947;Dutch_Liver_Exprs_GPL6947	8.277058185882263;8.295186272755046	91;80	5.612116388215077E-17;1.2490009027033011E-17	0.1080699975426661;0.06671785323304158	RABEP1;NUP88	0.7341386962236085;0.766952519076512	0
1.11688e-31	rs12602061	17	5302645	240110	17	5288661	C/T	C	11.7114	Karolinska_Liver_Exprs_GPL6947;Dutch_Liver_Exprs_GPL6947	8.260051778531816;8.31263381106767	91;80	5.612116388215077E-17;1.2490009027033011E-17	0.1080699975426661;0.06671785323304158	RABEP1;NUP88	0.7330368798150227;0.7682359467499773	0
1.27754e-31	rs886361	17	5292762	240110	17	5288661	T/C	T	11.7	Karolinska_Liver_Exprs_GPL6947;Dutch_Liver_Exprs_GPL6947	8.277058185882263;8.277789838457942	91;80	5.612116388215077E-17;1.2490009027033011E-17	0.1080699975426661;0.06671785323304158	RABEP1;NUP88	0.7340171006844379;0.765585328252208	0
1.27754e-31	rs60379759	17	5293208	240110	17	5288661	C/T	C	11.7	Karolinska_Liver_Exprs_GPL6947;Dutch_Liver_Exprs_GPL6947	8.277058185882263;8.277789838457942	91;80	5.612116388215077E-17;1.2490009027033011E-17	0.1080699975426661;0.06671785323304158	RABEP1;NUP88	0.7340250312209776;0.765585328252208	0
1.27754e-31	rs56889542	17	5294073	240110	17	5288661	G/T	G	11.7	Karolinska_Liver_Exprs_GPL6947;Dutch_Liver_Exprs_GPL6947	8.277058185882263;8.277789838457942	91;80	5.612116388215077E-17;1.2490009027033011E-17	0.1080699975426661;0.06671785323304158	RABEP1;NUP88	0.7340171006844379;0.765585328252208	0
1.27754e-31	rs3026125	17	5293627	240110	17	5288661	G/T	G	11.7	Karolinska_Liver_Exprs_GPL6947;Dutch_Liver_Exprs_GPL6947	8.277058185882263;8.277789838457942	91;80	5.612116388215077E-17;1.2490009027033011E-17	0.1080699975426661;0.06671785323304158	RABEP1;NUP88	0.7340171006844379;0.765585328252208	0
1.27754e-31	rs60793272	17	5294177	240110	17	5288661	A/G	A	11.7	Karolinska_Liver_Exprs_GPL6947;Dutch_Liver_Exprs_GPL6947	8.277058185882263;8.277789838457942	91;80	5.612116388215077E-17;1.2490009027033011E-17	0.1080699975426661;0.06671785323304158	RABEP1;NUP88	0.7340171006844379;0.765585328252208	0
1.27754e-31	rs14231	17	5294976	240110	17	5288661	A/T	A	11.7	Karolinska_Liver_Exprs_GPL6947;Dutch_Liver_Exprs_GPL6947	8.277058185882263;8.277789838457942	91;80	5.612116388215077E-17;1.2490009027033011E-17	0.1080699975426661;0.06671785323304158	RABEP1;NUP88	0.7340171006844379;0.765585328252208	0
1.27754e-31	rs11078560	17	5296550	240110	17	5288661	T/C	T	11.7	Karolinska_Liver_Exprs_GPL6947;Dutch_Liver_Exprs_GPL6947	8.277058185882263;8.277789838457942	91;80	5.612116388215077E-17;1.2490009027033011E-17	0.1080699975426661;0.06671785323304158	RABEP1;NUP88	0.7339240845719125;0.7656807132099449	0
1.27754e-31	rs2107152	17	5297350	240110	17	5288661	G/A	G	11.7	Karolinska_Liver_Exprs_GPL6947;Dutch_Liver_Exprs_GPL6947	8.277058185882263;8.277789838457942	91;80	5.612116388215077E-17;1.2490009027033011E-17	0.1080699975426661;0.06671785323304158	RABEP1;NUP88	0.7339240845719125;0.766250959361125	0
1.27754e-31	rs56019636	17	5297551	240110	17	5288661	G/A	G	11.7	Karolinska_Liver_Exprs_GPL6947;Dutch_Liver_Exprs_GPL6947	8.277058185882263;8.277789838457942	91;80	5.612116388215077E-17;1.2490009027033011E-17	0.1080699975426661;0.06671785323304158	RABEP1;NUP88	0.7338028361815291;0.7663774717992023	0
1.27754e-31	rs28619210	17	5319053	240110	17	5288661	G/C	G	11.7	Karolinska_Liver_Exprs_GPL6947;Dutch_Liver_Exprs_GPL6947	8.277058185882263;8.277789838457942	91;80	5.612116388215077E-17;1.2490009027033011E-17	0.1080699975426661;0.06671785323304158	RABEP1;NUP88	0.7340322915433531;0.76636422852127	0
1.27754e-31	rs57303034	17	5319003	240110	17	5288661	A/G	A	11.7	Karolinska_Liver_Exprs_GPL6947;Dutch_Liver_Exprs_GPL6947	8.277058185882263;8.277789838457942	91;80	5.612116388215077E-17;1.2490009027033011E-17	0.1080699975426661;0.06671785323304158	RABEP1;NUP88	0.7340322915433531;0.7664863216676401	0
1.27754e-31	rs28409881	17	5319100	240110	17	5288661	A/G	A	11.7	Karolinska_Liver_Exprs_GPL6947;Dutch_Liver_Exprs_GPL6947	8.277058185882263;8.277789838457942	91;80	5.612116388215077E-17;1.2490009027033011E-17	0.1080699975426661;0.06671785323304158	RABEP1;NUP88	0.7340322915433531;0.76636422852127	0
1.27754e-31	rs12602959	17	5319294	240110	17	5288661	A/G	A	11.7	Karolinska_Liver_Exprs_GPL6947;Dutch_Liver_Exprs_GPL6947	8.277058185882263;8.277789838457942	91;80	5.612116388215077E-17;1.2490009027033011E-17	0.1080699975426661;0.06671785323304158	RABEP1;NUP88	0.7340322915433531;0.7662014679688343	0
1.27754e-31	rs2301740	17	5319620	240110	17	5288661	A/C	A	11.7	Karolinska_Liver_Exprs_GPL6947;Dutch_Liver_Exprs_GPL6947	8.277058185882263;8.277789838457942	91;80	5.612116388215077E-17;1.2490009027033011E-17	0.1080699975426661;0.06671785323304158	RABEP1;NUP88	0.7340322915433531;0.7662399219832003	0
1.27754e-31	rs12601818	17	5320438	240110	17	5288661	G/A	G	11.7	Karolinska_Liver_Exprs_GPL6947;Dutch_Liver_Exprs_GPL6947	8.277058185882263;8.277789838457942	91;80	5.612116388215077E-17;1.2490009027033011E-17	0.1080699975426661;0.06671785323304158	RABEP1;NUP88	0.7340520032132565;0.765984677440516	0
1.27754e-31	rs12603729	17	5320685	240110	17	5288661	G/C	G	11.7	Karolinska_Liver_Exprs_GPL6947;Dutch_Liver_Exprs_GPL6947	8.277058185882263;8.277789838457942	91;80	5.612116388215077E-17;1.2490009027033011E-17	0.1080699975426661;0.06671785323304158	RABEP1;NUP88	0.7340520032132565;0.765984677440516	0
1.27754e-31	rs12603639	17	5320808	240110	17	5288661	A/G	A	11.7	Karolinska_Liver_Exprs_GPL6947;Dutch_Liver_Exprs_GPL6947	8.277058185882263;8.277789838457942	91;80	5.612116388215077E-17;1.2490009027033011E-17	0.1080699975426661;0.06671785323304158	RABEP1;NUP88	0.7340520032132565;0.7655740607996441	0
1.30186e-31	rs1544400	17	5305924	240110	17	5288661	A/G	A	11.6983	Karolinska_Liver_Exprs_GPL6947;Dutch_Liver_Exprs_GPL6947	8.209284009871265;8.34768388163169	91;80	5.612116388215077E-17;1.2490009027033011E-17	0.1080699975426661;0.06671785323304158	RABEP1;NUP88	0.7298872819197144;0.7695339776997081	0
1.30186e-31	rs11869960	17	5307837	240110	17	5288661	T/C	T	11.6983	Karolinska_Liver_Exprs_GPL6947;Dutch_Liver_Exprs_GPL6947	8.209284009871265;8.34768388163169	91;80	5.612116388215077E-17;1.2490009027033011E-17	0.1080699975426661;0.06671785323304158	RABEP1;NUP88	0.7300390836854088;0.7699766359654193	0
1.30186e-31	rs2301738	17	5308279	240110	17	5288661	A/G	A	11.6983	Karolinska_Liver_Exprs_GPL6947;Dutch_Liver_Exprs_GPL6947	8.209284009871265;8.34768388163169	91;80	5.612116388215077E-17;1.2490009027033011E-17	0.1080699975426661;0.06671785323304158	RABEP1;NUP88	0.7298872819197144;0.7699250414965427	0
1.30186e-31	rs8066702	17	5310121	240110	17	5288661	C/A	C	11.6983	Karolinska_Liver_Exprs_GPL6947;Dutch_Liver_Exprs_GPL6947	8.209284009871265;8.34768388163169	91;80	5.612116388215077E-17;1.2490009027033011E-17	0.1080699975426661;0.06671785323304158	RABEP1;NUP88	0.7298872819197144;0.7700523118861103	0
1.30186e-31	rs1989945	17	5312892	240110	17	5288661	G/A	G	11.6983	Karolinska_Liver_Exprs_GPL6947;Dutch_Liver_Exprs_GPL6947	8.209284009871265;8.34768388163169	91;80	5.612116388215077E-17;1.2490009027033011E-17	0.1080699975426661;0.06671785323304158	RABEP1;NUP88	0.7297726788731869;0.7700326320428996	0
1.30186e-31	rs1989946	17	5313152	240110	17	5288661	A/T	A	11.6983	Karolinska_Liver_Exprs_GPL6947;Dutch_Liver_Exprs_GPL6947	8.209284009871265;8.34768388163169	91;80	5.612116388215077E-17;1.2490009027033011E-17	0.1080699975426661;0.06671785323304158	RABEP1;NUP88	0.7296477361325491;0.7700898018085477	0
1.46803e-31	rs56190856	17	5297149	240110	17	5288661	C/T	C	11.6881	Karolinska_Liver_Exprs_GPL6947;Dutch_Liver_Exprs_GPL6947	8.277058185882263;8.260444094091412	91;80	5.612116388215077E-17;1.2490009027033011E-17	0.1080699975426661;0.06671785323304158	RABEP1;NUP88	0.7338185431401137;0.7651125110115033	0
1.46803e-31	rs55662604	17	5297457	240110	17	5288661	C/T	C	11.6881	Karolinska_Liver_Exprs_GPL6947;Dutch_Liver_Exprs_GPL6947	8.277058185882263;8.260444094091412	91;80	5.612116388215077E-17;1.2490009027033011E-17	0.1080699975426661;0.06671785323304158	RABEP1;NUP88	0.7340938839939826;0.7649085035209313	0
1.47844e-31	rs8081480	17	5282761	240110	17	5288661	T/C	T	11.6876	Karolinska_Liver_Exprs_GPL6947;Dutch_Liver_Exprs_GPL6947	8.260051778531816;8.277789838457942	91;80	5.612116388215077E-17;1.2490009027033011E-17	0.1080699975426661;0.06671785323304158	RABEP1;NUP88	0.7333804632196258;0.7658295925669186	0
1.47844e-31	rs8081481	17	5282763	240110	17	5288661	T/C	T	11.6876	Karolinska_Liver_Exprs_GPL6947;Dutch_Liver_Exprs_GPL6947	8.260051778531816;8.277789838457942	91;80	5.612116388215077E-17;1.2490009027033011E-17	0.1080699975426661;0.06671785323304158	RABEP1;NUP88	0.7333804632196258;0.7658295925669186	0
1.47844e-31	rs3026109	17	5284480	240110	17	5288661	C/T	C	11.6876	Karolinska_Liver_Exprs_GPL6947;Dutch_Liver_Exprs_GPL6947	8.260051778531816;8.277789838457942	91;80	5.612116388215077E-17;1.2490009027033011E-17	0.1080699975426661;0.06671785323304158	RABEP1;NUP88	0.7330513118342032;0.7658295925669186	0
1.47844e-31	rs1143206	17	5284698	240110	17	5288661	G/A	G	11.6876	Karolinska_Liver_Exprs_GPL6947;Dutch_Liver_Exprs_GPL6947	8.260051778531816;8.277789838457942	91;80	5.612116388215077E-17;1.2490009027033011E-17	0.1080699975426661;0.06671785323304158	RABEP1;NUP88	0.7330513118342032;0.7658295925669186	0
1.47844e-31	rs1065482	17	5284719	240110	17	5288661	C/T	C	11.6876	Karolinska_Liver_Exprs_GPL6947;Dutch_Liver_Exprs_GPL6947	8.260051778531816;8.277789838457942	91;80	5.612116388215077E-17;1.2490009027033011E-17	0.1080699975426661;0.06671785323304158	RABEP1;NUP88	0.7330513118342032;0.7658295925669186	0
1.47844e-31	rs3087574	17	5288018	240110	17	5288661	T/C	T	11.6876	Karolinska_Liver_Exprs_GPL6947;Dutch_Liver_Exprs_GPL6947	8.260051778531816;8.277789838457942	91;80	5.612116388215077E-17;1.2490009027033011E-17	0.1080699975426661;0.06671785323304158	RABEP1;NUP88	0.7330513118342032;0.765585328252208	0
1.47844e-31	rs1058400	17	5288794	240110	17	5288661	C/G	C	11.6876	Karolinska_Liver_Exprs_GPL6947;Dutch_Liver_Exprs_GPL6947	8.260051778531816;8.277789838457942	91;80	5.612116388215077E-17;1.2490009027033011E-17	0.1080699975426661;0.06671785323304158	RABEP1;NUP88	0.7331102275805154;0.765585328252208	0
1.47844e-31	rs1806222	17	5289676	240110	17	5288661	T/C	T	11.6876	Karolinska_Liver_Exprs_GPL6947;Dutch_Liver_Exprs_GPL6947	8.260051778531816;8.277789838457942	91;80	5.612116388215077E-17;1.2490009027033011E-17	0.1080699975426661;0.06671785323304158	RABEP1;NUP88	0.7330513118342032;0.765585328252208	0
1.47844e-31	rs2407	17	5289028	240110	17	5288661	A/G	A	11.6876	Karolinska_Liver_Exprs_GPL6947;Dutch_Liver_Exprs_GPL6947	8.260051778531816;8.277789838457942	91;80	5.612116388215077E-17;1.2490009027033011E-17	0.1080699975426661;0.06671785323304158	RABEP1;NUP88	0.7331102275805154;0.765585328252208	0
1.47844e-31	rs1071705	17	5290033	240110	17	5288661	C/T	C	11.6876	Karolinska_Liver_Exprs_GPL6947;Dutch_Liver_Exprs_GPL6947	8.260051778531816;8.277789838457942	91;80	5.612116388215077E-17;1.2490009027033011E-17	0.1080699975426661;0.06671785323304158	RABEP1;NUP88	0.7330513118342032;0.765585328252208	0
1.47844e-31	rs739766	17	5290599	240110	17	5288661	A/G	A	11.6876	Karolinska_Liver_Exprs_GPL6947;Dutch_Liver_Exprs_GPL6947	8.260051778531816;8.277789838457942	91;80	5.612116388215077E-17;1.2490009027033011E-17	0.1080699975426661;0.06671785323304158	RABEP1;NUP88	0.7330513118342032;0.765585328252208	0
1.47844e-31	rs739767	17	5290681	240110	17	5288661	C/A	C	11.6876	Karolinska_Liver_Exprs_GPL6947;Dutch_Liver_Exprs_GPL6947	8.260051778531816;8.277789838457942	91;80	5.612116388215077E-17;1.2490009027033011E-17	0.1080699975426661;0.06671785323304158	RABEP1;NUP88	0.7330513118342032;0.765585328252208	0
1.47844e-31	rs739768	17	5290703	240110	17	5288661	T/C	T	11.6876	Karolinska_Liver_Exprs_GPL6947;Dutch_Liver_Exprs_GPL6947	8.260051778531816;8.277789838457942	91;80	5.612116388215077E-17;1.2490009027033011E-17	0.1080699975426661;0.06671785323304158	RABEP1;NUP88	0.7330513118342032;0.765585328252208	0
1.47844e-31	rs748486	17	5290824	240110	17	5288661	A/C	A	11.6876	Karolinska_Liver_Exprs_GPL6947;Dutch_Liver_Exprs_GPL6947	8.260051778531816;8.277789838457942	91;80	5.612116388215077E-17;1.2490009027033011E-17	0.1080699975426661;0.06671785323304158	RABEP1;NUP88	0.7330513118342032;0.765585328252208	0
1.49242e-31	rs3026142	17	5315089	240110	17	5288661	A/G	A	11.6867	Karolinska_Liver_Exprs_GPL6947;Dutch_Liver_Exprs_GPL6947	8.226164989485325;8.31263381106767	91;80	5.612116388215077E-17;1.2490009027033011E-17	0.1080699975426661;0.06671785323304158	RABEP1;NUP88	0.7307096337797845;0.767925093988807	0
1.49242e-31	rs17636147	17	5315299	240110	17	5288661	T/C	T	11.6867	Karolinska_Liver_Exprs_GPL6947;Dutch_Liver_Exprs_GPL6947	8.226164989485325;8.31263381106767	91;80	5.612116388215077E-17;1.2490009027033011E-17	0.1080699975426661;0.06671785323304158	RABEP1;NUP88	0.7307096337797845;0.7682477694665372	0
1.71066e-31	rs1806237	17	5295399	240110	17	5288661	T/C	T	11.6752	Karolinska_Liver_Exprs_GPL6947;Dutch_Liver_Exprs_GPL6947	8.243087479913648;8.277789838457942	91;80	5.612116388215077E-17;1.2490009027033011E-17	0.1080699975426661;0.06671785323304158	RABEP1;NUP88	0.7318026688485494;0.765585328252208	0
1.71066e-31	rs3026129	17	5295371	240110	17	5288661	C/T	C	11.6752	Karolinska_Liver_Exprs_GPL6947;Dutch_Liver_Exprs_GPL6947	8.243087479913648;8.277789838457942	91;80	5.612116388215077E-17;1.2490009027033011E-17	0.1080699975426661;0.06671785323304158	RABEP1;NUP88	0.7320686815532574;0.765585328252208	0
1.71066e-31	rs7502643	17	5297009	240110	17	5288661	G/A	G	11.6752	Karolinska_Liver_Exprs_GPL6947;Dutch_Liver_Exprs_GPL6947	8.243087479913648;8.277789838457942	91;80	5.612116388215077E-17;1.2490009027033011E-17	0.1080699975426661;0.06671785323304158	RABEP1;NUP88	0.7324450496589764;0.7661835626375181	0
1.71066e-31	rs77765202	17	5321228	240110	17	5288661	G/A	G	11.6752	Karolinska_Liver_Exprs_GPL6947;Dutch_Liver_Exprs_GPL6947	8.243087479913648;8.277789838457942	91;80	5.612116388215077E-17;1.2490009027033011E-17	0.1080699975426661;0.06671785323304158	RABEP1;NUP88	0.7318565507045286;0.7658485681861988	0
1.97441e-31	rs1806238	17	5295502	240110	17	5288661	T/C	T	11.6628	Karolinska_Liver_Exprs_GPL6947;Dutch_Liver_Exprs_GPL6947	8.226164989485325;8.277789838457942	91;80	5.612116388215077E-17;1.2490009027033011E-17	0.1080699975426661;0.06671785323304158	RABEP1;NUP88	0.7307977400696183;0.765585328252208	0
1.97441e-31	rs1806265	17	5320044	240110	17	5288661	A/T	A	11.6628	Karolinska_Liver_Exprs_GPL6947;Dutch_Liver_Exprs_GPL6947	8.226164989485325;8.277789838457942	91;80	5.612116388215077E-17;1.2490009027033011E-17	0.1080699975426661;0.06671785323304158	RABEP1;NUP88	0.7310779118414752;0.7660514566735263	0
2.28384e-31	rs1806239	17	5295528	240110	17	5288661	G/A	G	11.6505	Karolinska_Liver_Exprs_GPL6947;Dutch_Liver_Exprs_GPL6947	8.209284009871265;8.277789838457942	91;80	5.612116388215077E-17;1.2490009027033011E-17	0.1080699975426661;0.06671785323304158	RABEP1;NUP88	0.7304607356142667;0.765585328252208	0
2.4504e-31	rs7559150	2	201754063	4390390	2	201735804	C/T	C	-11.6446	Karolinska_Liver_Exprs_GPL6947;Dutch_Liver_Exprs_GPL6947	-7.4883215653418755;-9.038016853333263	91;80	1.784287003861859E-17;-3.7470027081099036E-17	0.19567871477128002;0.12222314089067986	PPIL3	-0.6846650204405585;-0.8067038097916686	0
2.62286e-31	rs9904595	17	5296796	240110	17	5288661	G/A	G	11.6387	Karolinska_Liver_Exprs_GPL6947;Dutch_Liver_Exprs_GPL6947	8.209284009871265;8.260444094091412	91;80	5.612116388215077E-17;1.2490009027033011E-17	0.1080699975426661;0.06671785323304158	RABEP1;NUP88	0.7301315342623412;0.7652608785479645	0
2.63518e-31	rs11868032	17	5283617	240110	17	5288661	T/A	T	11.6382	Karolinska_Liver_Exprs_GPL6947;Dutch_Liver_Exprs_GPL6947	8.192444246817509;8.277789838457942	91;80	5.612116388215077E-17;1.2490009027033011E-17	0.1080699975426661;0.06671785323304158	RABEP1;NUP88	0.7288524263853605;0.7658244001927592	0
2.63518e-31	rs3026115	17	5285222	240110	17	5288661	T/C	T	11.6382	Karolinska_Liver_Exprs_GPL6947;Dutch_Liver_Exprs_GPL6947	8.192444246817509;8.277789838457942	91;80	5.612116388215077E-17;1.2490009027033011E-17	0.1080699975426661;0.06671785323304158	RABEP1;NUP88	0.7287960624457673;0.7658244001927592	0
2.66626e-31	rs72697623	1	107554269	7200707	1	107601457	A/G	A	-11.6374	Karolinska_Liver_Exprs_GPL6947;Dutch_Liver_Exprs_GPL6947	-8.042694061931833;-8.436233366362657	91;80	5.3681113278579E-17;0.0	0.2585467043677185;0.11740593424578355	PRMT6	-0.7200964380604639;-0.7752476657945648	0
2.89419e-31	rs62053092	17	265980	2640142	17	264041	C/G	C	11.6303	Karolinska_Liver_Exprs_GPL6947;Dutch_Liver_Exprs_GPL6947	8.95783856135964;7.449900131643155	91;80	-1.1895246692412391E-17;1.734723475976807E-18	0.06372246027199442;0.05187788501763118	C17orf97	0.7716469185093772;0.7152287561494046	0
3.04725e-31	rs8077471	17	5299356	240110	17	5288661	T/C	T	11.626	Karolinska_Liver_Exprs_GPL6947;Dutch_Liver_Exprs_GPL6947	8.175645409147196;8.277789838457942	91;80	5.612116388215077E-17;1.2490009027033011E-17	0.1080699975426661;0.06671785323304158	RABEP1;NUP88	0.7284674707932869;0.7659443948734248	0
3.06874e-31	rs9789002	17	5298792	240110	17	5288661	C/T	C	11.6254	Karolinska_Liver_Exprs_GPL6947;Dutch_Liver_Exprs_GPL6947	8.142169360373872;8.31263381106767	91;80	5.612116388215077E-17;1.2490009027033011E-17	0.1080699975426661;0.06671785323304158	RABEP1;NUP88	0.7258248988165593;0.7675329289864138	0
3.07593e-31	rs17496332	1	107546375	7200707	1	107601457	G/A	G	-11.6252	Karolinska_Liver_Exprs_GPL6947;Dutch_Liver_Exprs_GPL6947	-8.042694061931833;-8.418416066716675	91;80	5.3681113278579E-17;0.0	0.2585467043677185;0.11740593424578355	PRMT6	-0.7202108082347072;-0.7743406373668652	0
3.54804e-31	rs28414104	17	5314799	240110	17	5288661	G/A	G	11.6129	Karolinska_Liver_Exprs_GPL6947;Dutch_Liver_Exprs_GPL6947	8.05917562370774;8.382943466248602	91;80	5.612116388215077E-17;1.2490009027033011E-17	0.1080699975426661;0.06671785323304158	RABEP1;NUP88	0.7211632284447743;0.7716680641600413	0
5.49145e-31	rs9435340	1	107593201	3890187	1	107601307	A/T	T	-11.5756	Karolinska_Liver_Exprs_GPL6947;Dutch_Liver_Exprs_GPL6947	-9.700397617719851;-6.5778516353497904	91;80	1.2200253017858863E-17;-2.3592239273284576E-17	0.1323159094307315;0.14934351309076188	PRMT6	-0.8090189966081452;-0.6541064740592337	0
5.56883e-31	rs4902335	14	65385898	6370612	14	65401520	G/A	G	11.5743	Karolinska_Liver_Exprs_GPL6947;Dutch_Liver_Exprs_GPL6947	8.328333114229387;8.039382564989358	91;80	-3.660075905357659E-17;1.1102230246251566E-17	0.4935707428881547;0.5436052919901346	CHURC1;CHURC1-FNTB	0.7365351837715859;0.752272027308498	0
5.80751e-31	rs34090416	5	96226729	2260731	5	96249088	A/G	G	11.5708	Karolinska_Liver_Exprs_GPL6947;Dutch_Liver_Exprs_GPL6947	8.432061962937546;7.923578164296032	91;80	-9.645825042244663E-18;-1.5439038936193584E-17	0.4516757196977353;0.3275557758146647	CTD-2260A17.2;ERAP2	0.7429462592882844;0.744889578092166	0
6.04225e-31	rs11769978	7	8296595	4050121	7	8153630	T/C	T	11.5673	Karolinska_Liver_Exprs_GPL6947;Dutch_Liver_Exprs_GPL6947	7.307331616593417;9.11806645667034	91;80	-1.4640303621430636E-17;-1.1796119636642288E-17	0.2530789656433018;0.2524400074636877	ICA1;AC006042.6	0.6731432168231508;0.8112700871698018	0
6.1847e-31	rs6565724	17	270933	4640161	17	264296	G/A	G	11.5652	Karolinska_Liver_Exprs_GPL6947;Dutch_Liver_Exprs_GPL6947	7.977149564176992;8.400652917211524	91;80	4.8801012071435456E-18;6.938893903907229E-19	0.14301498792682868;0.17023764056588941	C17orf97	0.7157862530038777;0.7727832722125387	0
6.50995e-31	rs61798468	1	107569316	3890187	1	107601307	G/T	G	-11.561	Karolinska_Liver_Exprs_GPL6947;Dutch_Liver_Exprs_GPL6947	-9.743323170375216;-6.510783657067913	91;80	1.2200253017858863E-17;-2.3592239273284576E-17	0.1323159094307315;0.14934351309076188	PRMT6	-0.8105874007906995;-0.6492494385107727	0
6.57088e-31	rs12941905	17	250234	4640161	17	264296	A/G	G	11.5602	Karolinska_Liver_Exprs_GPL6947;Dutch_Liver_Exprs_GPL6947	7.626939789661951;8.766755702394871	91;80	4.8801012071435456E-18;6.938893903907229E-19	0.14301498792682868;0.17023764056588941	C17orf97	0.6937020358267678;0.7926847196967355	0
7.12878e-31	rs112711170	17	5303833	240110	17	5288661	C/A	C	11.5531	Karolinska_Liver_Exprs_GPL6947;Dutch_Liver_Exprs_GPL6947	8.075695887146775;8.277789838457942	91;80	5.612116388215077E-17;1.2490009027033011E-17	0.1080699975426661;0.06671785323304158	RABEP1;NUP88	0.7220946665559163;0.7659699900100964	0
8.97447e-31	rs8076560	17	5299527	240110	17	5288661	A/G	A	11.5334	Karolinska_Liver_Exprs_GPL6947;Dutch_Liver_Exprs_GPL6947	8.209284009871265;8.106547534058713	91;80	5.612116388215077E-17;1.2490009027033011E-17	0.1080699975426661;0.06671785323304158	RABEP1;NUP88	0.7301027017895445;0.7557373706507313	0
1.01501e-30	rs56061343	17	5318502	240110	17	5288661	G/A	G	11.5227	Karolinska_Liver_Exprs_GPL6947;Dutch_Liver_Exprs_GPL6947	8.226164989485325;8.072872868707373	91;80	5.612116388215077E-17;1.2490009027033011E-17	0.1080699975426661;0.06671785323304158	RABEP1;NUP88	0.7310972751867534;0.7544669139148599	0
1.1086e-30	rs1559357	5	96226730	2260731	5	96249088	G/A	A	11.5151	Karolinska_Liver_Exprs_GPL6947;Dutch_Liver_Exprs_GPL6947	8.432061962937546;7.842158619692232	91;80	-9.645825042244663E-18;-1.5439038936193584E-17	0.4516757196977353;0.3275557758146647	CTD-2260A17.2;ERAP2	0.7426724530829156;0.7402038787628218	0
1.24489e-30	rs12602827	17	5291862	240110	17	5288661	C/T	C	11.505	Karolinska_Liver_Exprs_GPL6947;Dutch_Liver_Exprs_GPL6947	8.009845984609832;8.277789838457942	91;80	5.612116388215077E-17;1.2490009027033011E-17	0.1080699975426661;0.06671785323304158	RABEP1;NUP88	0.7180269663192874;0.765585328252208	0
1.42066e-30	rs12949755	17	258807	4640161	17	264296	C/A	A	11.4938	Karolinska_Liver_Exprs_GPL6947;Dutch_Liver_Exprs_GPL6947	7.33720394333317;8.978748562593342	91;80	4.8801012071435456E-18;6.938893903907229E-19	0.14301498792682868;0.17023764056588941	C17orf97	0.6753901579288624;0.8036703181796595	0
1.42066e-30	rs3807810	7	8294768	4050121	7	8153630	C/T	C	11.4936	Karolinska_Liver_Exprs_GPL6947;Dutch_Liver_Exprs_GPL6947	7.2627360844613245;9.05791797264369	91;80	-1.4640303621430636E-17;-1.1796119636642288E-17	0.2530789656433018;0.2524400074636877	ICA1;AC006042.6	0.6697639237103968;0.8081015443131015	0
1.43056e-30	rs2005707	17	5291554	240110	17	5288661	C/T	C	11.4932	Karolinska_Liver_Exprs_GPL6947;Dutch_Liver_Exprs_GPL6947	8.009845984609832;8.260444094091412	91;80	5.612116388215077E-17;1.2490009027033011E-17	0.1080699975426661;0.06671785323304158	RABEP1;NUP88	0.7175774133659378;0.7654206414469805	0
1.63232e-30	rs8066325	17	5303672	240110	17	5288661	C/T	C	11.4816	Karolinska_Liver_Exprs_GPL6947;Dutch_Liver_Exprs_GPL6947	7.912203536935339;8.34768388163169	91;80	5.612116388215077E-17;1.2490009027033011E-17	0.1080699975426661;0.06671785323304158	RABEP1;NUP88	0.7116663404451286;0.769986341545916	0
1.7096e-30	rs61798463	1	107565934	3890187	1	107601307	A/G	A	-11.4777	Karolinska_Liver_Exprs_GPL6947;Dutch_Liver_Exprs_GPL6947	-9.679054513708945;-6.4575470624139	91;80	1.2200253017858863E-17;-2.3592239273284576E-17	0.1323159094307315;0.14934351309076188	PRMT6	-0.8076057896323354;-0.645195071231273	0
2.13421e-30	rs3807809	7	8294796	4050121	7	8153630	C/T	C	11.4584	Karolinska_Liver_Exprs_GPL6947;Dutch_Liver_Exprs_GPL6947	7.2331457406747415;9.038016853333263	91;80	-1.4640303621430636E-17;-1.1796119636642288E-17	0.2530789656433018;0.2524400074636877	ICA1;AC006042.6	0.6682005937488852;0.8070153969871876	0
2.13421e-30	rs18059	5	96352068	2260731	5	96249088	C/T	T	-11.4584	Karolinska_Liver_Exprs_GPL6947;Dutch_Liver_Exprs_GPL6947	-7.2331457406747415;-9.038016853333263	91;80	-9.645825042244663E-18;-1.5439038936193584E-17	0.4516757196977353;0.3275557758146647	CTD-2260A17.2;ERAP2	-0.6676606691248634;-0.8067023068535847	0
2.14409e-30	rs3861909	1	107544176	7200707	1	107601457	C/T	T	-11.458	Karolinska_Liver_Exprs_GPL6947;Dutch_Liver_Exprs_GPL6947	-8.026250936460805;-8.19155990786221	91;80	5.3681113278579E-17;0.0	0.2585467043677185;0.11740593424578355	PRMT6	-0.718607091244144;-0.7606592653004622	0
2.33524e-30	rs10144942	14	65355042	6370612	14	65401520	A/G	A	11.4507	Karolinska_Liver_Exprs_GPL6947;Dutch_Liver_Exprs_GPL6947	8.158887208716934;8.039382564989358	91;80	-3.660075905357659E-17;1.1102230246251566E-17	0.4935707428881547;0.5436052919901346	CHURC1;CHURC1-FNTB	0.7267018552007461;0.7515428948275297	0
2.37326e-30	rs5751765	22	24249486	2360593	22	24313779	A/G	A	11.4493	Karolinska_Liver_Exprs_GPL6947;Dutch_Liver_Exprs_GPL6947	7.768181687114935;8.454105273479492	91;80	-2.4400506035717726E-17;-6.522560269672795E-17	0.22614574330381904;0.24006744162266647	DDTL;DDT	0.7030764307370383;0.7763135855516458	0
2.47387e-30	rs2003466	17	5291377	240110	17	5288661	A/T	A	11.4456	Karolinska_Liver_Exprs_GPL6947;Dutch_Liver_Exprs_GPL6947	7.928384818268335;8.277789838457942	91;80	5.612116388215077E-17;1.2490009027033011E-17	0.1080699975426661;0.06671785323304158	RABEP1;NUP88	0.7126866798230267;0.7656465817422365	0
2.64495e-30	rs7282770	21	37572401	1450451	21	37665773	C/A	C	11.4398	Karolinska_Liver_Exprs_GPL6947;Dutch_Liver_Exprs_GPL6947	7.188966950692534;9.05791797264369	91;80	-4.598923500872579E-18;-1.1102230246251566E-17	0.02521006068475002;0.16659878479776086	DOPEY2	0.6646507669210827;0.8082991558482088	0
2.64495e-30	rs7282886	21	37572412	1450451	21	37665773	C/T	C	11.4398	Karolinska_Liver_Exprs_GPL6947;Dutch_Liver_Exprs_GPL6947	7.188966950692534;9.05791797264369	91;80	-4.598923500872579E-18;-1.1102230246251566E-17	0.02521006068475002;0.16659878479776086	DOPEY2	0.6646507669210827;0.8082991558482088	0
2.64495e-30	rs2835317	21	37579176	1450451	21	37665773	C/T	C	11.4398	Karolinska_Liver_Exprs_GPL6947;Dutch_Liver_Exprs_GPL6947	7.188966950692534;9.05791797264369	91;80	-4.598923500872579E-18;-1.1102230246251566E-17	0.02521006068475002;0.16659878479776086	DOPEY2	0.664589830451239;0.8082991558482088	0
2.75064e-30	rs113329442	1	107539252	7200707	1	107601457	G/A	G	-11.4365	Karolinska_Liver_Exprs_GPL6947;Dutch_Liver_Exprs_GPL6947	-7.784043845752197;-8.418416066716675	91;80	5.3681113278579E-17;0.0	0.2585467043677185;0.11740593424578355	PRMT6	-0.7039213983445121;-0.7739193235764273	0
2.83428e-30	rs2309371	17	5291588	240110	17	5288661	C/T	C	11.4338	Karolinska_Liver_Exprs_GPL6947;Dutch_Liver_Exprs_GPL6947	7.912203536935339;8.277789838457942	91;80	5.612116388215077E-17;1.2490009027033011E-17	0.1080699975426661;0.06671785323304158	RABEP1;NUP88	0.7120265582950965;0.765662641061939	0
3.14379e-30	rs60691290	17	5318503	240110	17	5288661	G/C	G	11.425	Karolinska_Liver_Exprs_GPL6947;Dutch_Liver_Exprs_GPL6947	8.09225512031789;8.072872868707373	91;80	5.612116388215077E-17;1.2490009027033011E-17	0.1080699975426661;0.06671785323304158	RABEP1;NUP88	0.7230506598154749;0.7536079875142472	0
3.37629e-30	rs436740	22	24323878	2360593	22	24313779	A/G	G	11.4186	Karolinska_Liver_Exprs_GPL6947;Dutch_Liver_Exprs_GPL6947	6.258951568464997;10.018848411884797	91;80	-2.4400506035717726E-17;-6.522560269672795E-17	0.22614574330381904;0.24006744162266647	DDTL;DDT	0.5975584271783061;0.8524251664246117	0
3.66778e-30	rs11078561	17	5302454	240110	17	5288661	G/A	G	11.4114	Karolinska_Liver_Exprs_GPL6947;Dutch_Liver_Exprs_GPL6947	8.026250936460805;8.123454902562877	91;80	5.612116388215077E-17;1.2490009027033011E-17	0.1080699975426661;0.06671785323304158	RABEP1;NUP88	0.7186727249864231;0.7574655945252617	0
4.09562e-30	rs2878349	1	107549245	7200707	1	107601457	A/G	A	-11.4019	Karolinska_Liver_Exprs_GPL6947;Dutch_Liver_Exprs_GPL6947	-7.736560066083876;-8.418416066716675	91;80	5.3681113278579E-17;0.0	0.2585467043677185;0.11740593424578355	PRMT6	-0.7010702948830052;-0.7743018206243475	0
4.7768e-30	rs6970445	7	8290488	4050121	7	8153630	A/G	A	11.3884	Karolinska_Liver_Exprs_GPL6947;Dutch_Liver_Exprs_GPL6947	7.174295168520151;8.998432850961098	91;80	-1.4640303621430636E-17;-1.1796119636642288E-17	0.2530789656433018;0.2524400074636877	ICA1;AC006042.6	0.6644502304236899;0.8046034482663472	0
4.86531e-30	rs3026128	17	5293962	240110	17	5288661	C/T	C	11.3869	Karolinska_Liver_Exprs_GPL6947;Dutch_Liver_Exprs_GPL6947	7.847840064618669;8.277789838457942	91;80	5.612116388215077E-17;1.2490009027033011E-17	0.1080699975426661;0.06671785323304158	RABEP1;NUP88	0.7080711757060129;0.7658548249216185	0
4.87649e-30	rs59605950	17	5303493	240110	17	5288661	G/A	G	11.3866	Karolinska_Liver_Exprs_GPL6947;Dutch_Liver_Exprs_GPL6947	7.928384818268335;8.19155990786221	91;80	5.612116388215077E-17;1.2490009027033011E-17	0.1080699975426661;0.06671785323304158	RABEP1;NUP88	0.7128767283923951;0.7607713804003634	0
4.88769e-30	rs10131002	14	65389250	6370612	14	65401520	C/T	C	11.3866	Karolinska_Liver_Exprs_GPL6947;Dutch_Liver_Exprs_GPL6947	7.912203536935339;8.208706934381274	91;80	-3.660075905357659E-17;1.1102230246251566E-17	0.4935707428881547;0.5436052919901346	CHURC1;CHURC1-FNTB	0.7121826071781928;0.7615196174658586	0
5.41913e-30	rs1730851	1	107596443	3890187	1	107601307	G/A	A	-11.3775	Karolinska_Liver_Exprs_GPL6947;Dutch_Liver_Exprs_GPL6947	-9.428867193408921;-6.5778516353497904	91;80	1.2200253017858863E-17;-2.3592239273284576E-17	0.1323159094307315;0.14934351309076188	PRMT6	-0.7956654923936638;-0.6543472230826253	0
5.96672e-30	rs35229416	17	263294	2640142	17	264041	G/C	G	11.3692	Karolinska_Liver_Exprs_GPL6947;Dutch_Liver_Exprs_GPL6947	8.484533483895296;7.572870016055535	91;80	-1.1895246692412391E-17;1.734723475976807E-18	0.06372246027199442;0.05187788501763118	C17orf97	0.7455146570647436;0.722687379447513	0
6.67531e-30	rs6463787	7	8288476	4050121	7	8153630	C/G	C	11.3593	Karolinska_Liver_Exprs_GPL6947;Dutch_Liver_Exprs_GPL6947	7.115876230459678;9.01818871538159	91;80	-1.4640303621430636E-17;-1.1796119636642288E-17	0.2530789656433018;0.2524400074636877	ICA1;AC006042.6	0.6601480615134985;0.8057343247881669	0
6.89268e-30	rs6969962	7	8286660	4050121	7	8153630	G/A	G	11.3564	Karolinska_Liver_Exprs_GPL6947;Dutch_Liver_Exprs_GPL6947	7.1304410479141165;8.998432850961098	91;80	-1.4640303621430636E-17;-1.1796119636642288E-17	0.2530789656433018;0.2524400074636877	ICA1;AC006042.6	0.6608914310364252;0.8048633373338283	0
7.58785e-30	rs4914939	1	107558361	7200707	1	107601457	T/A	T	-11.3482	Karolinska_Liver_Exprs_GPL6947;Dutch_Liver_Exprs_GPL6947	-7.174295168520151;-8.939591974628978	91;80	5.3681113278579E-17;0.0	0.2585467043677185;0.11740593424578355	PRMT6	-0.6640580908559665;-0.8018579937936553	0
7.58785e-30	rs10142379	14	65354946	6370612	14	65401520	G/A	G	11.3481	Karolinska_Liver_Exprs_GPL6947;Dutch_Liver_Exprs_GPL6947	8.142169360373872;7.907209453883869	91;80	-3.660075905357659E-17;1.1102230246251566E-17	0.4935707428881547;0.5436052919901346	CHURC1;CHURC1-FNTB	0.7262296945936474;0.7443796357959487	0
7.94291e-30	rs2246810	21	37575535	1450451	21	37665773	A/G	A	11.3442	Karolinska_Liver_Exprs_GPL6947;Dutch_Liver_Exprs_GPL6947	7.05787899735524;9.05791797264369	91;80	-4.598923500872579E-18;-1.1102230246251566E-17	0.02521006068475002;0.16659878479776086	DOPEY2	0.6562042850358899;0.8082991558482088	0
9.38454e-30	rs4620195	7	8282074	4050121	7	8153630	A/G	A	11.3295	Karolinska_Liver_Exprs_GPL6947;Dutch_Liver_Exprs_GPL6947	7.1304410479141165;8.959135162945007	91;80	-1.4640303621430636E-17;-1.1796119636642288E-17	0.2530789656433018;0.2524400074636877	ICA1;AC006042.6	0.6605304265124616;0.8027041178567876	0
1.03523e-29	rs2927610	5	96200770	2260731	5	96249088	T/A	T	-11.3208	Karolinska_Liver_Exprs_GPL6947;Dutch_Liver_Exprs_GPL6947	-8.226164989485325;-7.777771353943512	91;80	-9.645825042244663E-18;-1.5439038936193584E-17	0.4516757196977353;0.3275557758146647	CTD-2260A17.2;ERAP2	-0.7307510281329974;-0.7355273796145485	0
1.0495e-29	rs4985598	17	246162	4640161	17	264296	G/C	G	11.3197	Karolinska_Liver_Exprs_GPL6947;Dutch_Liver_Exprs_GPL6947	7.673721455869284;8.365287267863637	91;80	4.8801012071435456E-18;6.938893903907229E-19	0.14301498792682868;0.17023764056588941	C17orf97	0.6974949504714792;0.7706164035583172	0
1.16292e-29	rs12150317	17	7206002	1850414	17	7215561	T/C	C	11.3108	Karolinska_Liver_Exprs_GPL6947;Dutch_Liver_Exprs_GPL6947	8.075695887146775;7.923578164296032	91;80	7.320151810715318E-18;-2.2204460492503132E-17	0.2345159465012702;0.1856342026874533	EIF5A;GPS2	0.7220958214228059;0.7445209173848679	0
1.17893e-29	rs6003991	22	24295813	2360593	22	24313779	A/G	A	11.3094	Karolinska_Liver_Exprs_GPL6947;Dutch_Liver_Exprs_GPL6947	9.918336689215849;5.956334640024494	91;80	-2.4400506035717726E-17;-6.522560269672795E-17	0.22614574330381904;0.24006744162266647	DDTL;DDT	0.818737028810933;0.6055548166915078	0
1.36087e-29	rs8066460	17	5303747	240110	17	5288661	C/T	C	11.2969	Karolinska_Liver_Exprs_GPL6947;Dutch_Liver_Exprs_GPL6947	7.642501024333895;8.365287267863637	91;80	5.612116388215077E-17;1.2490009027033011E-17	0.1080699975426661;0.06671785323304158	RABEP1;NUP88	0.6953027768707944;0.7708755293937117	0
1.62514e-29	rs62072675	17	5318168	240110	17	5288661	C/T	C	11.2812	Karolinska_Liver_Exprs_GPL6947;Dutch_Liver_Exprs_GPL6947	7.831838414575766;8.14040945017651	91;80	5.612116388215077E-17;1.2490009027033011E-17	0.1080699975426661;0.06671785323304158	RABEP1;NUP88	0.7065549081816299;0.7584897514585711	0
1.78792e-29	rs251851	5	96325018	2260731	5	96249088	A/T	A	-11.2729	Karolinska_Liver_Exprs_GPL6947;Dutch_Liver_Exprs_GPL6947	-8.294107005720443;-7.635228525049278	91;80	-9.645825042244663E-18;-1.5439038936193584E-17	0.4516757196977353;0.3275557758146647	CTD-2260A17.2;ERAP2	-0.7348251447746044;-0.7274271418433033	0
2.41786e-29	rs1230358	5	96211741	2260731	5	96249088	G/T	G	-11.2462	Karolinska_Liver_Exprs_GPL6947;Dutch_Liver_Exprs_GPL6947	-8.108853594038598;-7.79380701970117	91;80	-9.645825042244663E-18;-1.5439038936193584E-17	0.4516757196977353;0.3275557758146647	CTD-2260A17.2;ERAP2	-0.7242586405521219;-0.7366731827630904	0
3.13001e-29	rs57284430	17	5293080	240110	17	5288661	C/A	C	11.2235	Karolinska_Liver_Exprs_GPL6947;Dutch_Liver_Exprs_GPL6947	7.720800161069783;8.174461574380166	91;80	5.612116388215077E-17;1.2490009027033011E-17	0.1080699975426661;0.06671785323304158	RABEP1;NUP88	0.7000685689593331;0.760200140052698	0
3.1442e-29	rs2617438	5	96206373	2260731	5	96249088	C/G	C	-11.2231	Karolinska_Liver_Exprs_GPL6947;Dutch_Liver_Exprs_GPL6947	-8.09225512031789;-7.777771353943512	91;80	-9.645825042244663E-18;-1.5439038936193584E-17	0.4516757196977353;0.3275557758146647	CTD-2260A17.2;ERAP2	-0.7228291508672524;-0.7359850639094278	0
3.1442e-29	rs2549778	5	96204254	2260731	5	96249088	G/A	G	-11.2231	Karolinska_Liver_Exprs_GPL6947;Dutch_Liver_Exprs_GPL6947	-8.09225512031789;-7.777771353943512	91;80	-9.645825042244663E-18;-1.5439038936193584E-17	0.4516757196977353;0.3275557758146647	CTD-2260A17.2;ERAP2	-0.7226543482039265;-0.7360777508129686	0
3.5126e-29	rs10883848	10	104973061	2320253	10	105154044	G/A	A	11.2133	Karolinska_Liver_Exprs_GPL6947;Dutch_Liver_Exprs_GPL6947	8.414662506534473;7.419510167464859	91;80	-1.2688263138573217E-16;4.163336342344337E-18	0.3026174327404243;0.24505550648188568	USMG5;MIR1307	0.7416552341896374;0.7127886338556908	0
4.17985e-29	rs583104	1	109821307	160019	1	109852555	T/G	G	11.198	Karolinska_Liver_Exprs_GPL6947;Dutch_Liver_Exprs_GPL6947	7.1304410479141165;8.766755702394871	91;80	9.699201149197796E-17;8.326672684688674E-18	0.32253617198102824;0.1695118902508622	SORT1	0.6613072701727211;0.7930124270174487	0
4.26562e-29	rs602633	1	109821511	160019	1	109852555	G/T	T	11.1961	Karolinska_Liver_Exprs_GPL6947;Dutch_Liver_Exprs_GPL6947	7.2331457406747415;8.65443718749917	91;80	9.699201149197796E-17;8.326672684688674E-18	0.32253617198102824;0.1695118902508622	SORT1	0.6681256879540903;0.7869579744113203	0
4.8838e-29	rs7143432	14	65379146	6370612	14	65401520	C/A	C	11.1841	Karolinska_Liver_Exprs_GPL6947;Dutch_Liver_Exprs_GPL6947	7.993478946330937;7.8260003541610015	91;80	-3.660075905357659E-17;1.1102230246251566E-17	0.4935707428881547;0.5436052919901346	CHURC1;CHURC1-FNTB	0.7172329724718861;0.7389227379067228	0
6.02195e-29	rs9789058	17	5299058	240110	17	5288661	A/G	A	11.1656	Karolinska_Liver_Exprs_GPL6947;Dutch_Liver_Exprs_GPL6947	7.752353834679055;8.056104849610026	91;80	5.612116388215077E-17;1.2490009027033011E-17	0.1080699975426661;0.06671785323304158	RABEP1;NUP88	0.7022598388500219;0.7526508630815362	0
6.02195e-29	rs1806267	17	5322106	240110	17	5288661	A/G	A	11.1655	Karolinska_Liver_Exprs_GPL6947;Dutch_Liver_Exprs_GPL6947	7.736560066083876;8.072872868707373	91;80	5.612116388215077E-17;1.2490009027033011E-17	0.1080699975426661;0.06671785323304158	RABEP1;NUP88	0.7014715874526886;0.753949795089144	0
6.90766e-29	rs4820571	22	24242973	2360593	22	24313779	A/G	A	11.1532	Karolinska_Liver_Exprs_GPL6947;Dutch_Liver_Exprs_GPL6947	7.412391724632668;8.400652917211524	91;80	-2.4400506035717726E-17;-6.522560269672795E-17	0.22614574330381904;0.24006744162266647	DDTL;DDT	0.6795934336971319;0.7729044837983687	0
7.08061e-29	rs2252991	21	37557008	1450451	21	37665773	T/C	T	11.1512	Karolinska_Liver_Exprs_GPL6947;Dutch_Liver_Exprs_GPL6947	7.188966950692534;8.635932671418463	91;80	-4.598923500872579E-18;-1.1102230246251566E-17	0.02521006068475002;0.16659878479776086	DOPEY2	0.6646507669210827;0.7858795741901612	0
7.20908e-29	rs113413	22	24292264	2360593	22	24313779	G/A	G	11.1496	Karolinska_Liver_Exprs_GPL6947;Dutch_Liver_Exprs_GPL6947	9.053031265364643;6.645515452740313	91;80	-2.4400506035717726E-17;-6.522560269672795E-17	0.22614574330381904;0.24006744162266647	DDTL;DDT	0.7772626938543336;0.6592290291250668	0
9.71736e-29	rs6565724	17	270933	2640142	17	264041	G/A	G	11.1228	Karolinska_Liver_Exprs_GPL6947;Dutch_Liver_Exprs_GPL6947	8.55514575792826;7.13740061003026	91;80	-1.1895246692412391E-17;1.734723475976807E-18	0.06372246027199442;0.05187788501763118	C17orf97	0.7498713126707289;0.6937695979394936	0
1.08454e-28	rs7144811	14	65379147	6370612	14	65401520	C/T	C	11.113	Karolinska_Liver_Exprs_GPL6947;Dutch_Liver_Exprs_GPL6947	7.896058662287984;7.8260003541610015	91;80	-3.660075905357659E-17;1.1102230246251566E-17	0.4935707428881547;0.5436052919901346	CHURC1;CHURC1-FNTB	0.7113692775414048;0.7393837568960311	0
1.60775e-28	rs1230365	5	96214659	2260731	5	96249088	G/A	A	-11.0779	Karolinska_Liver_Exprs_GPL6947;Dutch_Liver_Exprs_GPL6947	-7.2924382143493975;-8.418416066716675	91;80	-9.645825042244663E-18;-1.5439038936193584E-17	0.4516757196977353;0.3275557758146647	CTD-2260A17.2;ERAP2	-0.6721280929537895;-0.7743360810127944	0
2.11538e-28	rs77113005	17	5301928	240110	17	5288661	C/T	C	11.0534	Karolinska_Liver_Exprs_GPL6947;Dutch_Liver_Exprs_GPL6947	7.5035985982190745;8.15741154871191	91;80	5.612116388215077E-17;1.2490009027033011E-17	0.1080699975426661;0.06671785323304158	RABEP1;NUP88	0.6862804853374335;0.7587447184201161	0
2.86318e-28	rs7597409	2	201893188	4390390	2	201735804	C/T	C	-11.0262	Karolinska_Liver_Exprs_GPL6947;Dutch_Liver_Exprs_GPL6947	-7.000293863215468;-8.65443718749917	91;80	1.784287003861859E-17;-3.7470027081099036E-17	0.19567871477128002;0.12222314089067986	PPIL3	-0.6524421376810172;-0.7869745178667915	0
2.86318e-28	rs113236764	2	201894943	4390390	2	201735804	T/A	T	-11.0262	Karolinska_Liver_Exprs_GPL6947;Dutch_Liver_Exprs_GPL6947	-7.000293863215468;-8.65443718749917	91;80	1.784287003861859E-17;-3.7470027081099036E-17	0.19567871477128002;0.12222314089067986	PPIL3	-0.6524386557693934;-0.7869745178667915	0
2.86318e-28	rs28405687	2	201906661	4390390	2	201735804	C/T	C	-11.0262	Karolinska_Liver_Exprs_GPL6947;Dutch_Liver_Exprs_GPL6947	-7.000293863215468;-8.65443718749917	91;80	1.784287003861859E-17;-3.7470027081099036E-17	0.19567871477128002;0.12222314089067986	PPIL3	-0.6523930041343422;-0.7869745178667915	0
2.86318e-28	rs16842071	2	201931730	4390390	2	201735804	C/T	C	-11.0262	Karolinska_Liver_Exprs_GPL6947;Dutch_Liver_Exprs_GPL6947	-7.000293863215468;-8.65443718749917	91;80	1.784287003861859E-17;-3.7470027081099036E-17	0.19567871477128002;0.12222314089067986	PPIL3	-0.6520066721997685;-0.7869745178667915	0
2.86318e-28	rs61436149	2	201930930	4390390	2	201735804	G/A	G	-11.0262	Karolinska_Liver_Exprs_GPL6947;Dutch_Liver_Exprs_GPL6947	-7.000293863215468;-8.65443718749917	91;80	1.784287003861859E-17;-3.7470027081099036E-17	0.19567871477128002;0.12222314089067986	PPIL3	-0.6520066721997685;-0.7870836284327535	0
2.86318e-28	rs13410282	2	201971024	4390390	2	201735804	T/C	T	-11.0262	Karolinska_Liver_Exprs_GPL6947;Dutch_Liver_Exprs_GPL6947	-7.000293863215468;-8.65443718749917	91;80	1.784287003861859E-17;-3.7470027081099036E-17	0.19567871477128002;0.12222314089067986	PPIL3	-0.6516735390822395;-0.7869745178667915	0
2.98006e-28	rs1277930	1	109822143	160019	1	109852555	A/G	G	11.0225	Karolinska_Liver_Exprs_GPL6947;Dutch_Liver_Exprs_GPL6947	7.2331457406747415;8.400652917211524	91;80	9.699201149197796E-17;8.326672684688674E-18	0.32253617198102824;0.1695118902508622	SORT1	0.6676797879683518;0.7733037635599951	0
2.98006e-28	rs599839	1	109822166	160019	1	109852555	A/G	G	11.0225	Karolinska_Liver_Exprs_GPL6947;Dutch_Liver_Exprs_GPL6947	7.2331457406747415;8.400652917211524	91;80	9.699201149197796E-17;8.326672684688674E-18	0.32253617198102824;0.1695118902508622	SORT1	0.6675077328740094;0.7733037635599951	0
2.98669e-28	rs4559144	7	8282291	4050121	7	8153630	C/T	C	11.0224	Karolinska_Liver_Exprs_GPL6947;Dutch_Liver_Exprs_GPL6947	6.635420306141;9.038016853333263	91;80	-1.4640303621430636E-17;-1.1796119636642288E-17	0.2530789656433018;0.2524400074636877	ICA1;AC006042.6	0.6256704992486617;0.806527515865853	0
3.13631e-28	rs2189336	17	5326162	240110	17	5288661	T/C	T	11.018	Karolinska_Liver_Exprs_GPL6947;Dutch_Liver_Exprs_GPL6947	6.971652916210156;8.67300228446216	91;80	5.612116388215077E-17;1.2490009027033011E-17	0.1080699975426661;0.06671785323304158	RABEP1;NUP88	0.6502147000527374;0.7882750306043792	0
3.21388e-28	rs10185136	2	201904301	4390390	2	201735804	T/C	T	-11.0157	Karolinska_Liver_Exprs_GPL6947;Dutch_Liver_Exprs_GPL6947	-6.985960874044644;-8.65443718749917	91;80	1.784287003861859E-17;-3.7470027081099036E-17	0.19567871477128002;0.12222314089067986	PPIL3	-0.6511518036193995;-0.7869745178667915	0
3.21388e-28	rs10197833	2	201904466	4390390	2	201735804	C/T	C	-11.0157	Karolinska_Liver_Exprs_GPL6947;Dutch_Liver_Exprs_GPL6947	-6.985960874044644;-8.65443718749917	91;80	1.784287003861859E-17;-3.7470027081099036E-17	0.19567871477128002;0.12222314089067986	PPIL3	-0.6511518036193995;-0.7869745178667915	0
3.29336e-28	rs4377317	2	201881493	4390390	2	201735804	T/C	T	-11.0135	Karolinska_Liver_Exprs_GPL6947;Dutch_Liver_Exprs_GPL6947	-7.000293863215468;-8.635932671418463	91;80	1.784287003861859E-17;-3.7470027081099036E-17	0.19567871477128002;0.12222314089067986	PPIL3	-0.652431254619282;-0.7861572575169322	0
4.0481e-28	rs6435066	2	201766023	4390390	2	201735804	G/C	G	-10.9949	Karolinska_Liver_Exprs_GPL6947;Dutch_Liver_Exprs_GPL6947	-6.957369848516604;-8.65443718749917	91;80	1.784287003861859E-17;-3.7470027081099036E-17	0.19567871477128002;0.12222314089067986	PPIL3	-0.6486603422995476;-0.786820472962869	0
4.27873e-28	rs2729374	11	57326927	3310376	11	57296041	T/C	C	-10.9899	Karolinska_Liver_Exprs_GPL6947;Dutch_Liver_Exprs_GPL6947	-6.77389272745596;-8.84290616666121	91;80	2.9890619893754213E-17;-4.5796699765787705E-17	0.1869998131253672;0.2234907934371491	TIMM10	-0.6356717513443485;-0.7965559032006249	0
4.35525e-28	rs111232683	1	107566149	3890187	1	107601307	C/G	C	-10.9883	Karolinska_Liver_Exprs_GPL6947;Dutch_Liver_Exprs_GPL6947	-8.995741588355443;-6.470821915696564	91;80	1.2200253017858863E-17;-2.3592239273284576E-17	0.1323159094307315;0.14934351309076188	PRMT6	-0.7739163458794797;-0.6459541856519057	0
4.54247e-28	rs60725782	2	201763866	4390390	2	201735804	G/A	G	-10.9845	Karolinska_Liver_Exprs_GPL6947;Dutch_Liver_Exprs_GPL6947	-6.9431115308964895;-8.65443718749917	91;80	1.784287003861859E-17;-3.7470027081099036E-17	0.19567871477128002;0.12222314089067986	PPIL3	-0.6481546999368027;-0.7868629881157193	0
4.54247e-28	rs7917	2	201768238	4390390	2	201735804	T/C	T	-10.9845	Karolinska_Liver_Exprs_GPL6947;Dutch_Liver_Exprs_GPL6947	-6.9431115308964895;-8.65443718749917	91;80	1.784287003861859E-17;-3.7470027081099036E-17	0.19567871477128002;0.12222314089067986	PPIL3	-0.6481546999368027;-0.7869745178667915	0
4.93026e-28	rs11209	17	5289580	240110	17	5288661	G/A	G	10.9772	Karolinska_Liver_Exprs_GPL6947;Dutch_Liver_Exprs_GPL6947	7.799940535080096;7.729904848544746	91;80	5.612116388215077E-17;1.2490009027033011E-17	0.1080699975426661;0.06671785323304158	RABEP1;NUP88	0.704718273098554;0.7327692178042741	0
5.48263e-28	rs8066059	17	242173	4640161	17	264296	T/C	C	10.9674	Karolinska_Liver_Exprs_GPL6947;Dutch_Liver_Exprs_GPL6947	7.174295168520151;8.382943466248602	91;80	4.8801012071435456E-18;6.938893903907229E-19	0.14301498792682868;0.17023764056588941	C17orf97	0.6642729902068912;0.7715952684573391	0
6.37172e-28	rs10952288	7	150523061	5420440	7	150558307	C/T	C	10.9539	Karolinska_Liver_Exprs_GPL6947;Dutch_Liver_Exprs_GPL6947	7.367191447143181;8.15741154871191	91;80	-3.416070845000482E-17;0.0	0.9628194421771665;0.7637920093627246	ABP1	0.6769664343532801;0.7590044637311022	0
6.73337e-28	rs3901120	2	201863530	4390390	2	201735804	C/T	C	-10.9489	Karolinska_Liver_Exprs_GPL6947;Dutch_Liver_Exprs_GPL6947	-7.014652026058498;-8.526148329471335	91;80	1.784287003861859E-17;-3.7470027081099036E-17	0.19567871477128002;0.12222314089067986	PPIL3	-0.6526413756096723;-0.7804318252562988	0
1.01009e-27	rs12406721	1	107563243	3890187	1	107601307	T/G	T	-10.9121	Karolinska_Liver_Exprs_GPL6947;Dutch_Liver_Exprs_GPL6947	-9.014779640547019;-6.3390777674007746	91;80	1.2200253017858863E-17;-2.3592239273284576E-17	0.1323159094307315;0.14934351309076188	PRMT6	-0.7754424632289851;-0.6358941957753617	0
1.08615e-27	rs8076632	17	48625928	5050520	17	48633167	G/C	G	-10.9054	Karolinska_Liver_Exprs_GPL6947;Dutch_Liver_Exprs_GPL6947	-7.4426733412434665;-8.006073799838186	91;80	7.869163196518967E-17;5.2735593669694933E-17	0.247584115819017;0.15488263806227598	SPATA20	-0.6821239707750908;-0.7497279822689519	0
1.40139e-27	rs59976911	17	5304575	240110	17	5288661	C/T	C	10.8823	Karolinska_Liver_Exprs_GPL6947;Dutch_Liver_Exprs_GPL6947	7.53424523898189;7.8745998639869725	91;80	5.612116388215077E-17;1.2490009027033011E-17	0.1080699975426661;0.06671785323304158	RABEP1;NUP88	0.6876568540421873;0.7418021352303625	0
1.62322e-27	rs2649652	11	57324428	3310376	11	57296041	G/A	A	-10.8689	Karolinska_Liver_Exprs_GPL6947;Dutch_Liver_Exprs_GPL6947	-6.607991393316161;-8.84290616666121	91;80	2.9890619893754213E-17;-4.5796699765787705E-17	0.1869998131253672;0.2234907934371491	TIMM10	-0.6243649884841639;-0.7969842405112336	0
1.81113e-27	rs4725367	7	150525879	5420440	7	150558307	C/T	C	10.859	Karolinska_Liver_Exprs_GPL6947;Dutch_Liver_Exprs_GPL6947	7.188966950692534;8.208706934381274	91;80	-3.416070845000482E-17;0.0	0.9628194421771665;0.7637920093627246	ABP1	0.6648314267631042;0.7622824988255072	0
1.86751e-27	rs68133847	2	201812251	4390390	2	201735804	A/G	A	-10.8561	Karolinska_Liver_Exprs_GPL6947;Dutch_Liver_Exprs_GPL6947	-6.971652916210156;-8.436233366362657	91;80	1.784287003861859E-17;-3.7470027081099036E-17	0.19567871477128002;0.12222314089067986	PPIL3	-0.6497005645438761;-0.7749544750081228	0
1.86751e-27	rs11892372	2	201819483	4390390	2	201735804	A/T	A	-10.8561	Karolinska_Liver_Exprs_GPL6947;Dutch_Liver_Exprs_GPL6947	-6.971652916210156;-8.436233366362657	91;80	1.784287003861859E-17;-3.7470027081099036E-17	0.19567871477128002;0.12222314089067986	PPIL3	-0.650001062813558;-0.7748499279246454	0
2.01178e-27	rs57631609	2	201963772	4390390	2	201735804	C/T	C	-10.8493	Karolinska_Liver_Exprs_GPL6947;Dutch_Liver_Exprs_GPL6947	-6.843984775160716;-8.56250983116733	91;80	1.784287003861859E-17;-3.7470027081099036E-17	0.19567871477128002;0.12222314089067986	PPIL3	-0.6411421885026866;-0.7818902924777285	0
2.14823e-27	rs3779358	7	8290114	4050121	7	8153630	C/T	C	10.8432	Karolinska_Liver_Exprs_GPL6947;Dutch_Liver_Exprs_GPL6947	7.705073901451204;7.635228525049278	91;80	-1.4640303621430636E-17;-1.1796119636642288E-17	0.2530789656433018;0.2524400074636877	ICA1;AC006042.6	0.6987704961359449;0.7271671545850107	0
2.1671e-27	rs34637009	17	260909	2640142	17	264041	C/G	C	10.8425	Karolinska_Liver_Exprs_GPL6947;Dutch_Liver_Exprs_GPL6947	7.6893810710900015;7.650911917098827	91;80	-1.1895246692412391E-17;1.734723475976807E-18	0.06372246027199442;0.05187788501763118	C17orf97	0.6976351712343346;0.7279895871870423	0
2.23935e-27	rs9890200	17	48624523	5050520	17	48633167	C/A	C	-10.8394	Karolinska_Liver_Exprs_GPL6947;Dutch_Liver_Exprs_GPL6947	-7.3521832113016545;-8.006073799838186	91;80	7.869163196518967E-17;5.2735593669694933E-17	0.247584115819017;0.15488263806227598	SPATA20	-0.676453063265168;-0.7498016478987908	0
2.52529e-27	rs6723527	2	201855554	4390390	2	201735804	A/G	A	-10.8284	Karolinska_Liver_Exprs_GPL6947;Dutch_Liver_Exprs_GPL6947	-7.000293863215468;-8.365287267863637	91;80	1.784287003861859E-17;-3.7470027081099036E-17	0.19567871477128002;0.12222314089067986	PPIL3	-0.6523446425778023;-0.7712606617430173	0
2.60937e-27	rs10871516	17	245185	4640161	17	264296	G/A	A	10.8254	Karolinska_Liver_Exprs_GPL6947;Dutch_Liver_Exprs_GPL6947	7.768181687114935;7.541912164981283	91;80	4.8801012071435456E-18;6.938893903907229E-19	0.14301498792682868;0.17023764056588941	C17orf97	0.7034536665845431;0.7206808743357453	0
2.65535e-27	rs13437864	7	150522565	5420440	7	150558307	T/C	T	10.8239	Karolinska_Liver_Exprs_GPL6947;Dutch_Liver_Exprs_GPL6947	7.188966950692534;8.15741154871191	91;80	-3.416070845000482E-17;0.0	0.9628194421771665;0.7637920093627246	ABP1	0.6648314267631042;0.7590044637311022	0
2.65535e-27	rs10452848	7	150523544	5420440	7	150558307	G/A	G	10.8239	Karolinska_Liver_Exprs_GPL6947;Dutch_Liver_Exprs_GPL6947	7.188966950692534;8.15741154871191	91;80	-3.416070845000482E-17;0.0	0.9628194421771665;0.7637920093627246	ABP1	0.6648314267631042;0.7592095264029936	0
2.73177e-27	rs10207973	2	201806597	4390390	2	201735804	C/T	C	-10.8213	Karolinska_Liver_Exprs_GPL6947;Dutch_Liver_Exprs_GPL6947	-6.957369848516604;-8.400652917211524	91;80	1.784287003861859E-17;-3.7470027081099036E-17	0.19567871477128002;0.12222314089067986	PPIL3	-0.6493824621251651;-0.7730634948575923	0
2.73177e-27	rs10167387	2	201808618	4390390	2	201735804	C/T	C	-10.8213	Karolinska_Liver_Exprs_GPL6947;Dutch_Liver_Exprs_GPL6947	-6.957369848516604;-8.400652917211524	91;80	1.784287003861859E-17;-3.7470027081099036E-17	0.19567871477128002;0.12222314089067986	PPIL3	-0.6494503267664823;-0.7728151972964319	0
3.20323e-27	rs989128	17	48636534	5050520	17	48633167	A/G	A	-10.8067	Karolinska_Liver_Exprs_GPL6947;Dutch_Liver_Exprs_GPL6947	-7.307331616593417;-8.006073799838186	91;80	7.869163196518967E-17;5.2735593669694933E-17	0.247584115819017;0.15488263806227598	SPATA20	-0.6730503545630553;-0.750116121325537	0
3.28095e-27	rs2003418	17	5291710	240110	17	5288661	A/G	A	10.8045	Karolinska_Liver_Exprs_GPL6947;Dutch_Liver_Exprs_GPL6947	7.4883215653418755;7.8098832541747525	91;80	5.612116388215077E-17;1.2490009027033011E-17	0.1080699975426661;0.06671785323304158	RABEP1;NUP88	0.6849004127629313;0.7377980078630095	0
3.55634e-27	rs2432540	16	56419628	1400672	16	56395802	A/G	G	-10.7972	Karolinska_Liver_Exprs_GPL6947;Dutch_Liver_Exprs_GPL6947	-9.169226742780795;-6.00635225105739	91;80	-8.296172052144027E-17;-3.7470027081099036E-17	1.0096451512489206;0.2832248289452649	AMFR	-0.782824378731945;-0.6098160872445076	0
3.58745e-27	rs9906084	17	48637385	5050520	17	48633167	A/G	A	-10.7964	Karolinska_Liver_Exprs_GPL6947;Dutch_Liver_Exprs_GPL6947	-7.277573092997695;-8.022705664010095	91;80	7.869163196518967E-17;5.2735593669694933E-17	0.247584115819017;0.15488263806227598	SPATA20	-0.6709847850057403;-0.7505172628259694	0
3.70654e-27	rs12941905	17	250234	2640142	17	264041	A/G	G	10.7934	Karolinska_Liver_Exprs_GPL6947;Dutch_Liver_Exprs_GPL6947	7.993478946330937;7.2547700947877685	91;80	-1.1895246692412391E-17;1.734723475976807E-18	0.06372246027199442;0.05187788501763118	C17orf97	0.7173727653738765;0.7015321854515261	0
3.90529e-27	rs4924	16	56396486	1400672	16	56395802	A/G	G	-10.7886	Karolinska_Liver_Exprs_GPL6947;Dutch_Liver_Exprs_GPL6947	-9.169226742780795;-5.993819940028565	91;80	-8.296172052144027E-17;-3.7470027081099036E-17	1.0096451512489206;0.2832248289452649	AMFR	-0.7829104412611417;-0.6088671424834735	0
3.90529e-27	rs2617846	16	56397153	1400672	16	56395802	A/G	G	-10.7886	Karolinska_Liver_Exprs_GPL6947;Dutch_Liver_Exprs_GPL6947	-9.169226742780795;-5.993819940028565	91;80	-8.296172052144027E-17;-3.7470027081099036E-17	1.0096451512489206;0.2832248289452649	AMFR	-0.7829104412611417;-0.6088671424834735	0
3.90529e-27	rs899242	16	56398585	1400672	16	56395802	G/C	C	-10.7886	Karolinska_Liver_Exprs_GPL6947;Dutch_Liver_Exprs_GPL6947	-9.169226742780795;-5.993819940028565	91;80	-8.296172052144027E-17;-3.7470027081099036E-17	1.0096451512489206;0.2832248289452649	AMFR	-0.7829104412611417;-0.6088671424834735	0
4.19594e-27	rs139038251	22	24291927	7400537	22	24376401	C/G	C	-10.7819	Karolinska_Liver_Exprs_GPL6947;Dutch_Liver_Exprs_GPL6947	-8.95783856135964;-6.2094895524017515	91;80	-1.3176273259287572E-16;-6.661338147750939E-17	3.5092767810260157;2.7339736065047657	GSTT1	-0.7719213666074884;-0.626259773840908	0
4.27886e-27	rs4783938	16	56407023	1400672	16	56395802	A/G	G	-10.78	Karolinska_Liver_Exprs_GPL6947;Dutch_Liver_Exprs_GPL6947	-9.169226742780795;-5.9813062985497165	91;80	-8.296172052144027E-17;-3.7470027081099036E-17	1.0096451512489206;0.2832248289452649	AMFR	-0.7829104412611417;-0.6081846072571511	0
4.27886e-27	rs2440468	16	56420594	1400672	16	56395802	A/G	G	-10.78	Karolinska_Liver_Exprs_GPL6947;Dutch_Liver_Exprs_GPL6947	-9.169226742780795;-5.9813062985497165	91;80	-8.296172052144027E-17;-3.7470027081099036E-17	1.0096451512489206;0.2832248289452649	AMFR	-0.782824378731945;-0.6084054058922101	0
4.31623e-27	rs7185879	16	56428008	1400672	16	56395802	T/C	C	-10.7793	Karolinska_Liver_Exprs_GPL6947;Dutch_Liver_Exprs_GPL6947	-9.307640583342359;-5.832564468220014	91;80	-8.296172052144027E-17;-3.7470027081099036E-17	1.0096451512489206;0.2832248289452649	AMFR	-0.7901389259687718;-0.5959134843444563	0
4.38242e-27	rs12953406	18	12550908	5690246	18	12446613	C/T	C	10.778	Karolinska_Liver_Exprs_GPL6947;Dutch_Liver_Exprs_GPL6947	7.944602751248259;7.284427420814149	91;80	1.9520404828574182E-17;1.2490009027033011E-17	0.4280326437418083;0.27359807222381766	RP11-861E21.2;SPIRE1	0.7140086256487678;0.7042449339358248	0
4.38242e-27	rs10445428	18	12555127	5690246	18	12446613	T/C	T	10.778	Karolinska_Liver_Exprs_GPL6947;Dutch_Liver_Exprs_GPL6947	7.944602751248259;7.284427420814149	91;80	1.9520404828574182E-17;1.2490009027033011E-17	0.4280326437418083;0.27359807222381766	RP11-861E21.2;SPIRE1	0.7139148816114318;0.7042763036558931	0
4.38242e-27	rs12961966	18	12552632	5690246	18	12446613	T/A	T	10.778	Karolinska_Liver_Exprs_GPL6947;Dutch_Liver_Exprs_GPL6947	7.944602751248259;7.284427420814149	91;80	1.9520404828574182E-17;1.2490009027033011E-17	0.4280326437418083;0.27359807222381766	RP11-861E21.2;SPIRE1	0.713981822886921;0.7042763036558931	0
4.38242e-27	rs11080582	18	12555802	5690246	18	12446613	T/C	T	10.778	Karolinska_Liver_Exprs_GPL6947;Dutch_Liver_Exprs_GPL6947	7.944602751248259;7.284427420814149	91;80	1.9520404828574182E-17;1.2490009027033011E-17	0.4280326437418083;0.27359807222381766	RP11-861E21.2;SPIRE1	0.7138970168323481;0.704443507959233	0
4.5375e-27	rs11894842	2	201773545	4390390	2	201735804	G/A	G	-10.7747	Karolinska_Liver_Exprs_GPL6947;Dutch_Liver_Exprs_GPL6947	-6.9431115308964895;-8.34768388163169	91;80	1.784287003861859E-17;-3.7470027081099036E-17	0.19567871477128002;0.12222314089067986	PPIL3	-0.6481546999368027;-0.7698642747349095	0
4.5375e-27	rs13412214	2	201774182	4390390	2	201735804	C/T	C	-10.7747	Karolinska_Liver_Exprs_GPL6947;Dutch_Liver_Exprs_GPL6947	-6.9431115308964895;-8.34768388163169	91;80	1.784287003861859E-17;-3.7470027081099036E-17	0.19567871477128002;0.12222314089067986	PPIL3	-0.6481546999368027;-0.7698642747349095	0
4.5375e-27	rs13412430	2	201774355	4390390	2	201735804	C/T	C	-10.7747	Karolinska_Liver_Exprs_GPL6947;Dutch_Liver_Exprs_GPL6947	-6.9431115308964895;-8.34768388163169	91;80	1.784287003861859E-17;-3.7470027081099036E-17	0.19567871477128002;0.12222314089067986	PPIL3	-0.6481546999368027;-0.7698642747349095	0
4.61707e-27	rs6716122	2	201786474	4390390	2	201735804	C/T	C	-10.7731	Karolinska_Liver_Exprs_GPL6947;Dutch_Liver_Exprs_GPL6947	-6.957369848516604;-8.330132872574149	91;80	1.784287003861859E-17;-3.7470027081099036E-17	0.19567871477128002;0.12222314089067986	PPIL3	-0.6485784365520749;-0.7687682342689001	0
4.70824e-27	rs7502836	17	7204078	1850414	17	7215561	T/A	A	10.7712	Karolinska_Liver_Exprs_GPL6947;Dutch_Liver_Exprs_GPL6947	7.427517602460948;7.8260003541610015	91;80	7.320151810715318E-18;-2.2204460492503132E-17	0.2345159465012702;0.1856342026874533	EIF5A;GPS2	0.6811313026574876;0.7387315734920462	0
4.72874e-27	rs4985598	17	246162	2640142	17	264041	G/C	G	10.771	Karolinska_Liver_Exprs_GPL6947;Dutch_Liver_Exprs_GPL6947	8.05917562370774;7.1519636711695975	91;80	-1.1895246692412391E-17;1.734723475976807E-18	0.06372246027199442;0.05187788501763118	C17orf97	0.720762250096523;0.6953160746802859	0
4.77001e-27	rs67917463	2	201946315	4390390	2	201735804	T/C	T	-10.77	Karolinska_Liver_Exprs_GPL6947;Dutch_Liver_Exprs_GPL6947	-6.985960874044644;-8.295186272755046	91;80	1.784287003861859E-17;-3.7470027081099036E-17	0.19567871477128002;0.12222314089067986	PPIL3	-0.6514027391964659;-0.7665536554755937	0
4.98177e-27	rs11080584	18	12558095	5690246	18	12446613	C/T	C	10.7662	Karolinska_Liver_Exprs_GPL6947;Dutch_Liver_Exprs_GPL6947	7.928384818268335;7.284427420814149	91;80	1.9520404828574182E-17;1.2490009027033011E-17	0.4280326437418083;0.27359807222381766	RP11-861E21.2;SPIRE1	0.71340660306277;0.7041751692779121	0
5.25963e-27	rs4970836	1	109821797	160019	1	109852555	A/G	G	10.761	Karolinska_Liver_Exprs_GPL6947;Dutch_Liver_Exprs_GPL6947	6.858073671970175;8.418416066716675	91;80	9.699201149197796E-17;8.326672684688674E-18	0.32253617198102824;0.1695118902508622	SORT1	0.6423087277906281;0.7736570164259973	0
5.45729e-27	rs12964660	18	12556646	5690246	18	12446613	A/G	A	10.7577	Karolinska_Liver_Exprs_GPL6947;Dutch_Liver_Exprs_GPL6947	7.944602751248259;7.2547700947877685	91;80	1.9520404828574182E-17;1.2490009027033011E-17	0.4280326437418083;0.27359807222381766	RP11-861E21.2;SPIRE1	0.7136087807644532;0.7015704077735255	0
5.66232e-27	rs34456643	18	12565250	5690246	18	12446613	C/T	C	10.7544	Karolinska_Liver_Exprs_GPL6947;Dutch_Liver_Exprs_GPL6947	7.912203536935339;7.284427420814149	91;80	1.9520404828574182E-17;1.2490009027033011E-17	0.4280326437418083;0.27359807222381766	RP11-861E21.2;SPIRE1	0.7116137848880969;0.7039209997970544	0
5.68694e-27	rs10172647	2	201778950	4390390	2	201735804	G/A	G	-10.7539	Karolinska_Liver_Exprs_GPL6947;Dutch_Liver_Exprs_GPL6947	-6.914668591172051;-8.34768388163169	91;80	1.784287003861859E-17;-3.7470027081099036E-17	0.19567871477128002;0.12222314089067986	PPIL3	-0.6463942775361221;-0.7700870222517568	0
6.18876e-27	rs2587874	16	56413764	1400672	16	56395802	A/G	G	-10.746	Karolinska_Liver_Exprs_GPL6947;Dutch_Liver_Exprs_GPL6947	-9.110855021660985;-5.993819940028565	91;80	-8.296172052144027E-17;-3.7470027081099036E-17	1.0096451512489206;0.2832248289452649	AMFR	-0.7795521463148152;-0.6092636922538825	0
7.52063e-27	rs12949755	17	258807	2640142	17	264041	C/A	A	10.7281	Karolinska_Liver_Exprs_GPL6947;Dutch_Liver_Exprs_GPL6947	7.4883215653418755;7.698191388608859	91;80	-1.1895246692412391E-17;1.734723475976807E-18	0.06372246027199442;0.05187788501763118	C17orf97	0.6847281115615644;0.7305459069929033	0
7.586e-27	rs11650082	17	7203621	1850414	17	7215561	A/G	G	10.7273	Karolinska_Liver_Exprs_GPL6947;Dutch_Liver_Exprs_GPL6947	7.427517602460948;7.761775963293296	91;80	7.320151810715318E-18;-2.2204460492503132E-17	0.2345159465012702;0.1856342026874533	EIF5A;GPS2	0.6809547073233316;0.7354834526473794	0
8.43409e-27	rs12955161	18	12542121	5690246	18	12446613	G/A	G	10.7176	Karolinska_Liver_Exprs_GPL6947;Dutch_Liver_Exprs_GPL6947	7.847840064618669;7.299304458513585	91;80	1.9520404828574182E-17;1.2490009027033011E-17	0.4280326437418083;0.27359807222381766	RP11-861E21.2;SPIRE1	0.7080280027866055;0.7045037057044103	0
1.00036e-26	rs2729371	11	57321322	3310376	11	57296041	C/T	T	-10.7016	Karolinska_Liver_Exprs_GPL6947;Dutch_Liver_Exprs_GPL6947	-6.759943906032043;-8.436233366362657	91;80	2.9890619893754213E-17;-4.5796699765787705E-17	0.1869998131253672;0.2234907934371491	TIMM10	-0.6351466093815703;-0.7752663298717657	0
1.02882e-26	rs2844003	22	24292957	7400537	22	24376401	G/A	G	-10.6991	Karolinska_Liver_Exprs_GPL6947;Dutch_Liver_Exprs_GPL6947	-8.77166370993232;-6.286990325300158	91;80	-1.3176273259287572E-16;-6.661338147750939E-17	3.5092767810260157;2.7339736065047657	GSTT1	-0.7622395391840785;-0.6320718579591847	0
1.08117e-26	rs7502613	17	7202903	1850414	17	7215561	C/T	T	10.6945	Karolinska_Liver_Exprs_GPL6947;Dutch_Liver_Exprs_GPL6947	7.412391724632668;7.729904848544746	91;80	7.320151810715318E-18;-2.2204460492503132E-17	0.2345159465012702;0.1856342026874533	EIF5A;GPS2	0.6802389783472075;0.7328192977237176	0
1.11432e-26	rs3807812	7	8288660	4050121	7	8153630	T/C	T	10.6917	Karolinska_Liver_Exprs_GPL6947;Dutch_Liver_Exprs_GPL6947	7.642501024333895;7.480429180110357	91;80	-1.4640303621430636E-17;-1.1796119636642288E-17	0.2530789656433018;0.2524400074636877	ICA1;AC006042.6	0.6946876360589754;0.7166244218324344	0
1.20945e-26	rs34178879	18	12549738	5690246	18	12446613	A/G	A	10.6841	Karolinska_Liver_Exprs_GPL6947;Dutch_Liver_Exprs_GPL6947	7.815871981744394;7.284427420814149	91;80	1.9520404828574182E-17;1.2490009027033011E-17	0.4280326437418083;0.27359807222381766	RP11-861E21.2;SPIRE1	0.7063074135597239;0.7042894660682986	0
1.2173e-26	rs4796395	17	7201815	1850414	17	7215561	C/T	T	10.6834	Karolinska_Liver_Exprs_GPL6947;Dutch_Liver_Exprs_GPL6947	7.397295525989918;7.729904848544746	91;80	7.320151810715318E-18;-2.2204460492503132E-17	0.2345159465012702;0.1856342026874533	EIF5A;GPS2	0.6789700492866376;0.7328386050447531	0
1.30418e-26	rs1985951	22	24292488	7400537	22	24376401	G/T	G	-10.6771	Karolinska_Liver_Exprs_GPL6947;Dutch_Liver_Exprs_GPL6947	-8.790038089763831;-6.235240297606918	91;80	-1.3176273259287572E-16;-6.661338147750939E-17	3.5092767810260157;2.7339736065047657	GSTT1	-0.7626522023177494;-0.6279820722944948	0
1.3704e-26	rs8019971	14	65374464	6370612	14	65401520	C/T	T	10.6725	Karolinska_Liver_Exprs_GPL6947;Dutch_Liver_Exprs_GPL6947	7.799940535080096;7.284427420814149	91;80	-3.660075905357659E-17;1.1102230246251566E-17	0.4935707428881547;0.5436052919901346	CHURC1;CHURC1-FNTB	0.7045404356420454;0.7040805668655928	0
1.3704e-26	rs8019750	14	65374863	6370612	14	65401520	A/G	G	10.6725	Karolinska_Liver_Exprs_GPL6947;Dutch_Liver_Exprs_GPL6947	7.799940535080096;7.284427420814149	91;80	-3.660075905357659E-17;1.1102230246251566E-17	0.4935707428881547;0.5436052919901346	CHURC1;CHURC1-FNTB	0.7045233182984795;0.7040798005170903	0
1.40022e-26	rs67295711	2	201908537	4390390	2	201735804	A/G	A	-10.6705	Karolinska_Liver_Exprs_GPL6947;Dutch_Liver_Exprs_GPL6947	-6.512664059367696;-8.65443718749917	91;80	1.784287003861859E-17;-3.7470027081099036E-17	0.19567871477128002;0.12222314089067986	PPIL3	-0.6167914889809327;-0.7872765360928292	0
1.54923e-26	rs140076311	16	56429474	1400672	16	56395802	T/C	C	-10.6612	Karolinska_Liver_Exprs_GPL6947;Dutch_Liver_Exprs_GPL6947	-9.053031265364643;-5.931436513813982	91;80	-8.296172052144027E-17;-3.7470027081099036E-17	1.0096451512489206;0.2832248289452649	AMFR	-0.7767811747403538;-0.6036799363834826	0
1.64183e-26	rs67179399	16	56440201	1400672	16	56395802	A/G	G	-10.6557	Karolinska_Liver_Exprs_GPL6947;Dutch_Liver_Exprs_GPL6947	-9.033876034611014;-5.943876432564509	91;80	-8.296172052144027E-17;-3.7470027081099036E-17	1.0096451512489206;0.2832248289452649	AMFR	-0.7764112853135023;-0.6046963739333784	0
1.71394e-26	rs1762483	1	107612510	3890187	1	107601307	C/T	T	-10.6517	Karolinska_Liver_Exprs_GPL6947;Dutch_Liver_Exprs_GPL6947	-7.977149564176992;-7.065036083149407	91;80	1.2200253017858863E-17;-2.3592239273284576E-17	0.1323159094307315;0.14934351309076188	PRMT6	-0.7164291011137575;-0.6891713699754145	0
1.7587e-26	rs8019259	14	65374597	6370612	14	65401520	T/G	G	10.6493	Karolinska_Liver_Exprs_GPL6947;Dutch_Liver_Exprs_GPL6947	7.768181687114935;7.284427420814149	91;80	-3.660075905357659E-17;1.1102230246251566E-17	0.4935707428881547;0.5436052919901346	CHURC1;CHURC1-FNTB	0.7032254098677468;0.7042924053794118	0
1.76248e-26	rs3807813	7	8287953	4050121	7	8153630	T/C	T	10.649	Karolinska_Liver_Exprs_GPL6947;Dutch_Liver_Exprs_GPL6947	7.626939789661951;7.434687881242859	91;80	-1.4640303621430636E-17;-1.1796119636642288E-17	0.2530789656433018;0.2524400074636877	ICA1;AC006042.6	0.6936175006529731;0.7137718417394392	0
1.8438e-26	rs1970980	22	24293656	2360593	22	24313779	T/C	T	10.6449	Karolinska_Liver_Exprs_GPL6947;Dutch_Liver_Exprs_GPL6947	8.995741588355443;5.968811230396298	91;80	-2.4400506035717726E-17;-6.522560269672795E-17	0.22614574330381904;0.24006744162266647	DDTL;DDT	0.7744285942958056;0.6067315525154942	0
1.8438e-26	rs4784666	16	56447364	1400672	16	56395802	C/T	T	-10.6449	Karolinska_Liver_Exprs_GPL6947;Dutch_Liver_Exprs_GPL6947	-8.995741588355443;-5.968811230396298	91;80	-8.296172052144027E-17;-3.7470027081099036E-17	1.0096451512489206;0.2832248289452649	AMFR	-0.7743863941033001;-0.6073175346310089	0
2.06594e-26	rs2432536	16	56425813	1400672	16	56395802	C/T	T	-10.6344	Karolinska_Liver_Exprs_GPL6947;Dutch_Liver_Exprs_GPL6947	-8.95783856135964;-5.993819940028565	91;80	-8.296172052144027E-17;-3.7470027081099036E-17	1.0096451512489206;0.2832248289452649	AMFR	-0.7718746356511172;-0.6089913904892142	0
2.13807e-26	rs4784664	16	56447286	1400672	16	56395802	C/T	T	-10.6311	Karolinska_Liver_Exprs_GPL6947;Dutch_Liver_Exprs_GPL6947	-8.97676138944806;-5.968811230396298	91;80	-8.296172052144027E-17;-3.7470027081099036E-17	1.0096451512489206;0.2832248289452649	AMFR	-0.7725944130307342;-0.6069865422723804	0
2.62078e-26	rs7203330	16	56444568	1400672	16	56395802	T/C	C	-10.6121	Karolinska_Liver_Exprs_GPL6947;Dutch_Liver_Exprs_GPL6947	-8.93897262764428;-5.9813062985497165	91;80	-8.296172052144027E-17;-3.7470027081099036E-17	1.0096451512489206;0.2832248289452649	AMFR	-0.7709072889770907;-0.6079469686736487	0
2.62078e-26	rs11644357	16	56445252	1400672	16	56395802	T/G	G	-10.6121	Karolinska_Liver_Exprs_GPL6947;Dutch_Liver_Exprs_GPL6947	-8.93897262764428;-5.9813062985497165	91;80	-8.296172052144027E-17;-3.7470027081099036E-17	1.0096451512489206;0.2832248289452649	AMFR	-0.7711197918118031;-0.6076875116388971	0
2.77076e-26	rs2440472	16	56436824	1400672	16	56395802	G/A	A	-10.6069	Karolinska_Liver_Exprs_GPL6947;Dutch_Liver_Exprs_GPL6947	-8.920163117773873;-5.993819940028565	91;80	-8.296172052144027E-17;-3.7470027081099036E-17	1.0096451512489206;0.2832248289452649	AMFR	-0.770260262385337;-0.6086655383641786	0
2.77076e-26	rs2550310	16	56438110	1400672	16	56395802	T/C	C	-10.6069	Karolinska_Liver_Exprs_GPL6947;Dutch_Liver_Exprs_GPL6947	-8.920163117773873;-5.993819940028565	91;80	-8.296172052144027E-17;-3.7470027081099036E-17	1.0096451512489206;0.2832248289452649	AMFR	-0.7704775212105718;-0.6086387614303278	0
2.8734e-26	rs2649662	11	57352562	3310376	11	57296041	G/T	T	-10.6034	Karolinska_Liver_Exprs_GPL6947;Dutch_Liver_Exprs_GPL6947	-6.77389272745596;-8.277789838457942	91;80	2.9890619893754213E-17;-4.5796699765787705E-17	0.1869998131253672;0.2234907934371491	TIMM10	-0.6361411413133101;-0.766465015741187	0
3.13e-26	rs10750998	11	63147323	3890113	11	63059083	C/T	T	-10.5956	Karolinska_Liver_Exprs_GPL6947;Dutch_Liver_Exprs_GPL6947	-6.843984775160716;-8.19155990786221	91;80	-8.662179642679793E-17;-1.5959455978986624E-17	0.2845312066700421;0.30535670675597126	SLC22A10	-0.6406000779645852;-0.7609285755212353	0
3.66603e-26	rs56111229	1	107566689	3890187	1	107601307	A/T	A	-10.5807	Karolinska_Liver_Exprs_GPL6947;Dutch_Liver_Exprs_GPL6947	-8.449506718256494;-6.4575470624139	91;80	1.2200253017858863E-17;-2.3592239273284576E-17	0.1323159094307315;0.14934351309076188	PRMT6	-0.7436639476456085;-0.64466704223419	0
3.66603e-26	rs4822458	22	24265659	7400537	22	24376401	C/T	C	-10.5806	Karolinska_Liver_Exprs_GPL6947;Dutch_Liver_Exprs_GPL6947	-8.311198545061755;-6.604844706006446	91;80	-1.3176273259287572E-16;-6.661338147750939E-17	3.5092767810260157;2.7339736065047657	GSTT1	-0.735666729529882;-0.656000703373859	0
3.88348e-26	rs3744750	17	907315	3390373	17	905292	A/G	G	10.5754	Karolinska_Liver_Exprs_GPL6947;Dutch_Liver_Exprs_GPL6947	8.466997111109466;6.4310651831157895	91;80	-1.1285234041519448E-17;-3.469446951953614E-18	0.06500042370384243;0.051830012382879175	TIMM22	0.7451560311301338;0.6426880681745221	0
3.90842e-26	rs34916533	13	33074674	990020	13	33091277	A/C	A	10.5747	Karolinska_Liver_Exprs_GPL6947;Dutch_Liver_Exprs_GPL6947	7.595914251058541;7.3591400813068475	91;80	-2.42861286636753E-17;9.714451465470119E-18	0.051001615460355934;0.08778036563201115	N4BP2L2	0.6921380101852874;0.7087622351114634	0
3.90842e-26	rs35193668	13	33092929	990020	13	33091277	T/C	T	10.5747	Karolinska_Liver_Exprs_GPL6947;Dutch_Liver_Exprs_GPL6947	7.595914251058541;7.3591400813068475	91;80	-2.42861286636753E-17;9.714451465470119E-18	0.051001615460355934;0.08778036563201115	N4BP2L2	0.6923286178596042;0.7086869515236258	0
3.90842e-26	rs2239748	13	33101817	990020	13	33091277	T/C	T	10.5747	Karolinska_Liver_Exprs_GPL6947;Dutch_Liver_Exprs_GPL6947	7.595914251058541;7.3591400813068475	91;80	-2.42861286636753E-17;9.714451465470119E-18	0.051001615460355934;0.08778036563201115	N4BP2L2	0.6923286178596042;0.7093145992610509	0
3.90842e-26	rs9337	13	33091241	990020	13	33091277	C/G	C	10.5747	Karolinska_Liver_Exprs_GPL6947;Dutch_Liver_Exprs_GPL6947	7.595914251058541;7.3591400813068475	91;80	-2.42861286636753E-17;9.714451465470119E-18	0.051001615460355934;0.08778036563201115	N4BP2L2	0.6923286178596042;0.7086869515236258	0
4.00976e-26	rs2582770	2	191136794	4640750	2	191069791	C/A	A	-10.5722	Karolinska_Liver_Exprs_GPL6947;Dutch_Liver_Exprs_GPL6947	-6.843984775160716;-8.15741154871191	91;80	0.0;9.020562075079397E-18	0.1643261279679495;0.10518053135656498	HIBCH	-0.641283170687605;-0.7590791394681968	0
4.00976e-26	rs2136566	2	191141283	4640750	2	191069791	T/C	C	-10.5722	Karolinska_Liver_Exprs_GPL6947;Dutch_Liver_Exprs_GPL6947	-6.843984775160716;-8.15741154871191	91;80	0.0;9.020562075079397E-18	0.1643261279679495;0.10518053135656498	HIBCH	-0.6410734880555417;-0.7592515613212932	0
4.00976e-26	rs1876877	2	191145274	4640750	2	191069791	A/G	G	-10.5722	Karolinska_Liver_Exprs_GPL6947;Dutch_Liver_Exprs_GPL6947	-6.843984775160716;-8.15741154871191	91;80	0.0;9.020562075079397E-18	0.1643261279679495;0.10518053135656498	HIBCH	-0.6408896461703372;-0.7585968462797379	0
4.00976e-26	rs2582736	2	191144892	4640750	2	191069791	T/A	A	-10.5722	Karolinska_Liver_Exprs_GPL6947;Dutch_Liver_Exprs_GPL6947	-6.843984775160716;-8.15741154871191	91;80	0.0;9.020562075079397E-18	0.1643261279679495;0.10518053135656498	HIBCH	-0.640881549187951;-0.7591316571751655	0
4.07008e-26	rs2136569	2	191167414	4640750	2	191069791	C/T	T	-10.5709	Karolinska_Liver_Exprs_GPL6947;Dutch_Liver_Exprs_GPL6947	-6.858073671970175;-8.14040945017651	91;80	0.0;9.020562075079397E-18	0.1643261279679495;0.10518053135656498	HIBCH	-0.641762325417509;-0.7576724242158991	0
4.18449e-26	rs1846567	11	57357593	3310376	11	57296041	C/T	T	-10.5683	Karolinska_Liver_Exprs_GPL6947;Dutch_Liver_Exprs_GPL6947	-6.676727570801026;-8.330132872574149	91;80	2.9890619893754213E-17;-4.5796699765787705E-17	0.1869998131253672;0.2234907934371491	TIMM10	-0.6285222729540897;-0.7685562806215426	0
4.19342e-26	rs55924375	1	107566690	3890187	1	107601307	A/C	A	-10.568	Karolinska_Liver_Exprs_GPL6947;Dutch_Liver_Exprs_GPL6947	-8.432061962937546;-6.4575470624139	91;80	1.2200253017858863E-17;-2.3592239273284576E-17	0.1323159094307315;0.14934351309076188	PRMT6	-0.7433818471930843;-0.6447163357658936	0
4.34818e-26	rs12601985	17	5302200	240110	17	5288661	C/T	C	10.5648	Karolinska_Liver_Exprs_GPL6947;Dutch_Liver_Exprs_GPL6947	7.159650361827433;7.8098832541747525	91;80	5.612116388215077E-17;1.2490009027033011E-17	0.1080699975426661;0.06671785323304158	RABEP1;NUP88	0.6628562419942867;0.7382916525602318	0
4.47988e-26	rs2664259	2	191163459	4640750	2	191069791	C/A	A	-10.5619	Karolinska_Liver_Exprs_GPL6947;Dutch_Liver_Exprs_GPL6947	-6.829919547038598;-8.15741154871191	91;80	0.0;9.020562075079397E-18	0.1643261279679495;0.10518053135656498	HIBCH	-0.6399169881296328;-0.7585725394696775	0
4.5472e-26	rs2582735	2	191143798	4640750	2	191069791	C/T	T	-10.5606	Karolinska_Liver_Exprs_GPL6947;Dutch_Liver_Exprs_GPL6947	-6.843984775160716;-8.14040945017651	91;80	0.0;9.020562075079397E-18	0.1643261279679495;0.10518053135656498	HIBCH	-0.6407985743047644;-0.7583862061386754	0
4.74512e-26	rs8073377	17	5189616	240110	17	5288661	G/C	G	10.5564	Karolinska_Liver_Exprs_GPL6947;Dutch_Liver_Exprs_GPL6947	7.626939789661951;7.299304458513585	91;80	5.612116388215077E-17;1.2490009027033011E-17	0.1080699975426661;0.06671785323304158	RABEP1;NUP88	0.6936671361363929;0.7047821696662897	0
4.75524e-26	rs2848630	11	57356907	3310376	11	57296041	C/T	T	-10.5564	Karolinska_Liver_Exprs_GPL6947;Dutch_Liver_Exprs_GPL6947	-6.676727570801026;-8.31263381106767	91;80	2.9890619893754213E-17;-4.5796699765787705E-17	0.1869998131253672;0.2234907934371491	TIMM10	-0.6291607766032783;-0.7678342018300871	0
4.87833e-26	rs4784665	16	56447352	1400672	16	56395802	A/G	G	-10.5539	Karolinska_Liver_Exprs_GPL6947;Dutch_Liver_Exprs_GPL6947	-8.882711516450465;-5.956334640024494	91;80	-8.296172052144027E-17;-3.7470027081099036E-17	1.0096451512489206;0.2832248289452649	AMFR	-0.7676173743220992;-0.6057207884721613	0
5.06891e-26	rs2664253	2	191148558	4640750	2	191069791	T/C	C	-10.5503	Karolinska_Liver_Exprs_GPL6947;Dutch_Liver_Exprs_GPL6947	-6.829919547038598;-8.14040945017651	91;80	0.0;9.020562075079397E-18	0.1643261279679495;0.10518053135656498	HIBCH	-0.6398595860460893;-0.7582293483245343	0
5.06891e-26	rs2664251	2	191147667	4640750	2	191069791	T/C	C	-10.5503	Karolinska_Liver_Exprs_GPL6947;Dutch_Liver_Exprs_GPL6947	-6.829919547038598;-8.14040945017651	91;80	0.0;9.020562075079397E-18	0.1643261279679495;0.10518053135656498	HIBCH	-0.6398595860460893;-0.7583424864794447	0
5.06891e-26	rs2664252	2	191148347	4640750	2	191069791	A/G	G	-10.5503	Karolinska_Liver_Exprs_GPL6947;Dutch_Liver_Exprs_GPL6947	-6.829919547038598;-8.14040945017651	91;80	0.0;9.020562075079397E-18	0.1643261279679495;0.10518053135656498	HIBCH	-0.6398915198830333;-0.7582293483245343	0
5.28933e-26	rs58215411	18	12554125	5690246	18	12446613	T/C	T	10.5463	Karolinska_Liver_Exprs_GPL6947;Dutch_Liver_Exprs_GPL6947	7.626939789661951;7.284427420814149	91;80	1.9520404828574182E-17;1.2490009027033011E-17	0.4280326437418083;0.27359807222381766	RP11-861E21.2;SPIRE1	0.6941964405751799;0.7042763036558931	0
5.46085e-26	rs6669831	1	107608607	3890187	1	107601307	A/G	G	-10.5433	Karolinska_Liver_Exprs_GPL6947;Dutch_Liver_Exprs_GPL6947	-8.260051778531816;-6.604844706006446	91;80	1.2200253017858863E-17;-2.3592239273284576E-17	0.1323159094307315;0.14934351309076188	PRMT6	-0.7330894065961118;-0.6561020623190068	0
5.48413e-26	rs2919677	2	191143132	4640750	2	191069791	A/G	G	-10.5429	Karolinska_Liver_Exprs_GPL6947;Dutch_Liver_Exprs_GPL6947	-6.787864575305508;-8.174461574380166	91;80	0.0;9.020562075079397E-18	0.1643261279679495;0.10518053135656498	HIBCH	-0.6374667030138754;-0.7598074203476696	0
5.53099e-26	rs9980564	21	44492603	1230047	21	44473381	G/C	G	10.5421	Karolinska_Liver_Exprs_GPL6947;Dutch_Liver_Exprs_GPL6947	7.277573092997695;7.650911917098827	91;80	6.1001265089294314E-18;-2.2204460492503132E-17	0.27369669541773417;0.22872533882137477	CBS	0.6713911321070403;0.7284094166594852	0
5.73462e-26	rs906916	2	191166212	4640750	2	191069791	A/G	G	-10.5387	Karolinska_Liver_Exprs_GPL6947;Dutch_Liver_Exprs_GPL6947	-6.829919547038598;-8.123454902562877	91;80	0.0;9.020562075079397E-18	0.1643261279679495;0.10518053135656498	HIBCH	-0.6400327535908807;-0.7571770357036858	0
5.75906e-26	rs9595595	13	33047815	990020	13	33091277	G/T	G	10.5383	Karolinska_Liver_Exprs_GPL6947;Dutch_Liver_Exprs_GPL6947	7.5035985982190745;7.404366758748893	91;80	-2.42861286636753E-17;9.714451465470119E-18	0.051001615460355934;0.08778036563201115	N4BP2L2	0.6855260489414632;0.7115097957240911	0
5.80825e-26	rs9315167	13	33069188	990020	13	33091277	T/C	T	10.5375	Karolinska_Liver_Exprs_GPL6947;Dutch_Liver_Exprs_GPL6947	7.4883215653418755;7.419510167464859	91;80	-2.42861286636753E-17;9.714451465470119E-18	0.051001615460355934;0.08778036563201115	N4BP2L2	0.6847077771459404;0.7125369756163864	0
5.833e-26	rs140244	22	24296056	7400537	22	24376401	G/A	G	-10.5371	Karolinska_Liver_Exprs_GPL6947;Dutch_Liver_Exprs_GPL6947	-8.537421963767255;-6.299980266739781	91;80	-1.3176273259287572E-16;-6.661338147750939E-17	3.5092767810260157;2.7339736065047657	GSTT1	-0.7488783316281769;-0.6333259071698251	0
6.11225e-26	rs12601627	17	5302203	240110	17	5288661	G/A	G	10.5326	Karolinska_Liver_Exprs_GPL6947;Dutch_Liver_Exprs_GPL6947	7.705073901451204;7.18118148334731	91;80	5.612116388215077E-17;1.2490009027033011E-17	0.1080699975426661;0.06671785323304158	RABEP1;NUP88	0.6993679651580371;0.6973028224717595	0
6.29681e-26	rs291453	2	191160196	4640750	2	191069791	A/G	G	-10.5298	Karolinska_Liver_Exprs_GPL6947;Dutch_Liver_Exprs_GPL6947	-6.801859576052982;-8.14040945017651	91;80	0.0;9.020562075079397E-18	0.1643261279679495;0.10518053135656498	HIBCH	-0.6378465468090351;-0.7582293483245343	0
6.43201e-26	rs9591001	13	33042870	990020	13	33091277	A/G	A	10.528	Karolinska_Liver_Exprs_GPL6947;Dutch_Liver_Exprs_GPL6947	7.5035985982190745;7.389257425809233	91;80	-2.42861286636753E-17;9.714451465470119E-18	0.051001615460355934;0.08778036563201115	N4BP2L2	0.6862187312265267;0.7108466091795093	0
6.4869e-26	rs11839309	13	33047990	990020	13	33091277	G/A	G	10.5272	Karolinska_Liver_Exprs_GPL6947;Dutch_Liver_Exprs_GPL6947	7.4883215653418755;7.404366758748893	91;80	-2.42861286636753E-17;9.714451465470119E-18	0.051001615460355934;0.08778036563201115	N4BP2L2	0.6854611447447843;0.7115097957240911	0
6.4869e-26	rs9591012	13	33058333	990020	13	33091277	A/G	A	10.5272	Karolinska_Liver_Exprs_GPL6947;Dutch_Liver_Exprs_GPL6947	7.4883215653418755;7.404366758748893	91;80	-2.42861286636753E-17;9.714451465470119E-18	0.051001615460355934;0.08778036563201115	N4BP2L2	0.6852731179538031;0.7121261459950127	0
6.4869e-26	rs9595617	13	33057345	990020	13	33091277	T/G	T	10.5272	Karolinska_Liver_Exprs_GPL6947;Dutch_Liver_Exprs_GPL6947	7.4883215653418755;7.404366758748893	91;80	-2.42861286636753E-17;9.714451465470119E-18	0.051001615460355934;0.08778036563201115	N4BP2L2	0.6850175980345559;0.7115983020526658	0
6.4869e-26	rs9595630	13	33065443	990020	13	33091277	G/T	G	10.5272	Karolinska_Liver_Exprs_GPL6947;Dutch_Liver_Exprs_GPL6947	7.4883215653418755;7.404366758748893	91;80	-2.42861286636753E-17;9.714451465470119E-18	0.051001615460355934;0.08778036563201115	N4BP2L2	0.6850175980345559;0.7120829212181887	0
6.4869e-26	rs9595624	13	33060570	990020	13	33091277	C/T	C	10.5272	Karolinska_Liver_Exprs_GPL6947;Dutch_Liver_Exprs_GPL6947	7.4883215653418755;7.404366758748893	91;80	-2.42861286636753E-17;9.714451465470119E-18	0.051001615460355934;0.08778036563201115	N4BP2L2	0.6850175980345559;0.7117566166640128	0
6.4869e-26	rs35555940	13	33067112	990020	13	33091277	A/T	A	10.5272	Karolinska_Liver_Exprs_GPL6947;Dutch_Liver_Exprs_GPL6947	7.4883215653418755;7.404366758748893	91;80	-2.42861286636753E-17;9.714451465470119E-18	0.051001615460355934;0.08778036563201115	N4BP2L2	0.6850175980345559;0.7120313988810691	0
6.4869e-26	rs9595628	13	33065158	990020	13	33091277	C/T	C	10.5272	Karolinska_Liver_Exprs_GPL6947;Dutch_Liver_Exprs_GPL6947	7.4883215653418755;7.404366758748893	91;80	-2.42861286636753E-17;9.714451465470119E-18	0.051001615460355934;0.08778036563201115	N4BP2L2	0.6847077771459404;0.7124463427939256	0
6.68267e-26	rs11810754	1	53067914	4200543	1	53074328	G/T	T	10.5243	Karolinska_Liver_Exprs_GPL6947;Dutch_Liver_Exprs_GPL6947	7.043444447883592;7.8745998639869725	91;80	-3.0500632544647157E-18;-9.020562075079397E-18	0.04723399164419432;0.04513911004974885	GPX7	0.6554531380127853;0.7424170418909234	0
7.12212e-26	rs2582746	2	191163784	4640750	2	191069791	C/T	T	-10.5183	Karolinska_Liver_Exprs_GPL6947;Dutch_Liver_Exprs_GPL6947	-6.801859576052982;-8.123454902562877	91;80	0.0;9.020562075079397E-18	0.1643261279679495;0.10518053135656498	HIBCH	-0.6381415721515481;-0.7572206391224792	0
7.22871e-26	rs2587867	16	56404011	1400672	16	56395802	T/C	C	-10.5169	Karolinska_Liver_Exprs_GPL6947;Dutch_Liver_Exprs_GPL6947	-8.8084653307598;-5.9813062985497165	91;80	-8.296172052144027E-17;-3.7470027081099036E-17	1.0096451512489206;0.2832248289452649	AMFR	-0.7643877059897524;-0.608058316987995	0
7.27487e-26	rs2097433	22	24296894	7400537	22	24376401	A/G	A	-10.5163	Karolinska_Liver_Exprs_GPL6947;Dutch_Liver_Exprs_GPL6947	-8.484533483895296;-6.326023871661589	91;80	-1.3176273259287572E-16;-6.661338147750939E-17	3.5092767810260157;2.7339736065047657	GSTT1	-0.7460371430137079;-0.6353202085603891	0
7.57411e-26	rs2739334	22	24295427	7400537	22	24376401	C/T	C	-10.5125	Karolinska_Liver_Exprs_GPL6947;Dutch_Liver_Exprs_GPL6947	-8.466997111109466;-6.3390777674007746	91;80	-1.3176273259287572E-16;-6.661338147750939E-17	3.5092767810260157;2.7339736065047657	GSTT1	-0.7450063788478519;-0.6362999492090782	0
7.81894e-26	rs2858905	22	24293976	7400537	22	24376401	T/G	T	-10.5096	Karolinska_Liver_Exprs_GPL6947;Dutch_Liver_Exprs_GPL6947	-8.608605114124451;-6.183820473708552	91;80	-1.3176273259287572E-16;-6.661338147750939E-17	3.5092767810260157;2.7339736065047657	GSTT1	-0.752832218950359;-0.6240834906770097	0
8.07161e-26	rs5760124	22	24272122	7400537	22	24376401	C/T	C	-10.5064	Karolinska_Liver_Exprs_GPL6947;Dutch_Liver_Exprs_GPL6947	-8.260051778531816;-6.550953891223204	91;80	-1.3176273259287572E-16;-6.661338147750939E-17	3.5092767810260157;2.7339736065047657	GSTT1	-0.7333396485843816;-0.651666993009117	0
8.51084e-26	rs2649650	11	57327567	3310376	11	57296041	T/C	C	-10.5014	Karolinska_Liver_Exprs_GPL6947;Dutch_Liver_Exprs_GPL6947	-6.193344159342847;-8.747879426401317	91;80	2.9890619893754213E-17;-4.5796699765787705E-17	0.1869998131253672;0.2234907934371491	TIMM10	-0.593200172520834;-0.7923755114137467	0
8.71153e-26	rs1750480	10	104965551	2320253	10	105154044	G/T	T	10.4993	Karolinska_Liver_Exprs_GPL6947;Dutch_Liver_Exprs_GPL6947	7.928384818268335;6.894314349203814	91;80	-1.2688263138573217E-16;4.163336342344337E-18	0.3026174327404243;0.24505550648188568	USMG5;MIR1307	0.7130861864401682;0.6770776618831919	0
8.89804e-26	rs9612520	22	24269459	7400537	22	24376401	G/T	G	-10.4973	Karolinska_Liver_Exprs_GPL6947;Dutch_Liver_Exprs_GPL6947	-8.260051778531816;-6.537540428794858	91;80	-1.3176273259287572E-16;-6.661338147750939E-17	3.5092767810260157;2.7339736065047657	GSTT1	-0.7333251657925149;-0.6513837333882659	0
9.87072e-26	rs3863496	17	903163	3390373	17	905292	T/C	C	10.4875	Karolinska_Liver_Exprs_GPL6947;Dutch_Liver_Exprs_GPL6947	8.042694061931833;6.755060478580189	91;80	-1.1285234041519448E-17;-3.469446951953614E-18	0.06500042370384243;0.051830012382879175	TIMM22	0.720231927103977;0.666585848993127	0
1.01246e-25	rs743760	13	33071127	990020	13	33091277	C/G	C	10.4851	Karolinska_Liver_Exprs_GPL6947;Dutch_Liver_Exprs_GPL6947	7.473075136839001;7.3591400813068475	91;80	-2.42861286636753E-17;9.714451465470119E-18	0.051001615460355934;0.08778036563201115	N4BP2L2	0.6839372532719966;0.7094919866145533	0
1.0146e-25	rs17553284	13	43597706	2190707	13	43683256	G/A	A	-10.4849	Karolinska_Liver_Exprs_GPL6947;Dutch_Liver_Exprs_GPL6947	-6.787864575305508;-8.089686977180921	91;80	-1.2200253017858864E-18;-6.245004513516506E-18	0.12289377185550432;0.0753391929160039		-0.6366351910555136;-0.7550817937035151	0
1.04069e-25	rs10750998	11	63147323	240041	11	63069963	C/T	T	-10.4826	Karolinska_Liver_Exprs_GPL6947;Dutch_Liver_Exprs_GPL6947	-6.526218974747646;-8.365287267863637	91;80	-9.516197353929913E-17;-3.642919299551295E-17	0.524524215654436;0.5809913095497848	SLC22A10	-0.6178928149205453;-0.7710121415347787	0
1.06293e-25	rs35092045	7	150521132	5420440	7	150558307	C/T	C	10.4805	Karolinska_Liver_Exprs_GPL6947;Dutch_Liver_Exprs_GPL6947	6.7182343500657025;8.15741154871191	91;80	-3.416070845000482E-17;0.0	0.9628194421771665;0.7637920093627246	ABP1	0.6323190578705625;0.7590137062758749	0
1.15673e-25	rs9435441	1	107603330	3890187	1	107601307	G/C	C	-10.4725	Karolinska_Liver_Exprs_GPL6947;Dutch_Liver_Exprs_GPL6947	-8.175645409147196;-6.591336186749663	91;80	1.2200253017858863E-17;-2.3592239273284576E-17	0.1323159094307315;0.14934351309076188	PRMT6	-0.7275904898558265;-0.6549686858418401	0
1.38122e-25	rs10971957	9	34151463	2750035	9	34343502	T/C	C	-10.4557	Karolinska_Liver_Exprs_GPL6947;Dutch_Liver_Exprs_GPL6947	-7.626939789661951;-7.1519636711695975	91;80	5.856121448572254E-17;-1.3877787807814457E-17	0.12117128041028334;0.11810917353688632	NUDT2	-0.6942939049263589;-0.6947308558229113	0
1.70533e-25	rs291459	2	191181527	4640750	2	191069791	C/T	T	-10.4358	Karolinska_Liver_Exprs_GPL6947;Dutch_Liver_Exprs_GPL6947	-6.829919547038598;-7.972943814216764	91;80	0.0;9.020562075079397E-18	0.1643261279679495;0.10518053135656498	HIBCH	-0.6398595860460893;-0.7476273617437375	0
1.74162e-25	rs291429	2	191197941	4640750	2	191069791	A/G	G	-10.4338	Karolinska_Liver_Exprs_GPL6947;Dutch_Liver_Exprs_GPL6947	-6.858073671970175;-7.939989911158595	91;80	0.0;9.020562075079397E-18	0.1643261279679495;0.10518053135656498	HIBCH	-0.6421526694832507;-0.7461146663417618	0
1.74162e-25	rs291430	2	191198727	4640750	2	191069791	C/A	A	-10.4338	Karolinska_Liver_Exprs_GPL6947;Dutch_Liver_Exprs_GPL6947	-6.858073671970175;-7.939989911158595	91;80	0.0;9.020562075079397E-18	0.1643261279679495;0.10518053135656498	HIBCH	-0.6422342457255685;-0.7460002254200968	0
1.78994e-25	rs2848625	11	57330650	3310376	11	57296041	C/G	G	-10.4311	Karolinska_Liver_Exprs_GPL6947;Dutch_Liver_Exprs_GPL6947	-6.472123657607081;-8.34768388163169	91;80	2.9890619893754213E-17;-4.5796699765787705E-17	0.1869998131253672;0.2234907934371491	TIMM10	-0.613964851267006;-0.770153921981245	0
1.91866e-25	rs291460	2	191181585	4640750	2	191069791	A/G	G	-10.4245	Karolinska_Liver_Exprs_GPL6947;Dutch_Liver_Exprs_GPL6947	-6.829919547038598;-7.956445018555055	91;80	0.0;9.020562075079397E-18	0.1643261279679495;0.10518053135656498	HIBCH	-0.6398595860460893;-0.7473899501117799	0
1.95945e-25	rs172366	2	191191233	4640750	2	191069791	T/G	G	-10.4225	Karolinska_Liver_Exprs_GPL6947;Dutch_Liver_Exprs_GPL6947	-6.858073671970175;-7.923578164296032	91;80	0.0;9.020562075079397E-18	0.1643261279679495;0.10518053135656498	HIBCH	-0.6418697041037176;-0.7446279507962708	0
1.95945e-25	rs291427	2	191194059	4640750	2	191069791	T/C	C	-10.4225	Karolinska_Liver_Exprs_GPL6947;Dutch_Liver_Exprs_GPL6947	-6.858073671970175;-7.923578164296032	91;80	0.0;9.020562075079397E-18	0.1643261279679495;0.10518053135656498	HIBCH	-0.6419227539579979;-0.7450259869903462	0
1.95945e-25	rs291428	2	191197226	4640750	2	191069791	T/G	G	-10.4225	Karolinska_Liver_Exprs_GPL6947;Dutch_Liver_Exprs_GPL6947	-6.858073671970175;-7.923578164296032	91;80	0.0;9.020562075079397E-18	0.1643261279679495;0.10518053135656498	HIBCH	-0.6421147292299377;-0.7453263219792587	0
2.02651e-25	rs28626388	21	37549848	5080328	21	37666248	A/T	A	10.4192	Karolinska_Liver_Exprs_GPL6947;Dutch_Liver_Exprs_GPL6947	6.914668591172051;7.858358354084552	91;80	-1.159024036696592E-17;-8.326672684688674E-18	0.19355491505909633;0.345385475203657	DOPEY2	0.64595640941733;0.7410065390466807	0
2.13586e-25	rs4796396	17	7201870	1850414	17	7215561	G/C	C	10.4143	Karolinska_Liver_Exprs_GPL6947;Dutch_Liver_Exprs_GPL6947	7.247927022096272;7.495746452951321	91;80	7.320151810715318E-18;-2.2204460492503132E-17	0.2345159465012702;0.1856342026874533	EIF5A;GPS2	0.668754776825516;0.7180099721166303	0
2.15389e-25	rs1193789	11	63042316	3890113	11	63059083	G/A	A	-10.4134	Karolinska_Liver_Exprs_GPL6947;Dutch_Liver_Exprs_GPL6947	-6.594309366915313;-8.19155990786221	91;80	-8.662179642679793E-17;-1.5959455978986624E-17	0.2845312066700421;0.30535670675597126	SLC22A10	-0.6229428667659351;-0.7608678365696411	0
2.15389e-25	rs1723199	11	63039983	3890113	11	63059083	C/A	A	-10.4134	Karolinska_Liver_Exprs_GPL6947;Dutch_Liver_Exprs_GPL6947	-6.594309366915313;-8.19155990786221	91;80	-8.662179642679793E-17;-1.5959455978986624E-17	0.2845312066700421;0.30535670675597126	SLC22A10	-0.6229428667659351;-0.7608678365696411	0
2.15389e-25	rs1193726	11	63044992	3890113	11	63059083	A/C	C	-10.4134	Karolinska_Liver_Exprs_GPL6947;Dutch_Liver_Exprs_GPL6947	-6.594309366915313;-8.19155990786221	91;80	-8.662179642679793E-17;-1.5959455978986624E-17	0.2845312066700421;0.30535670675597126	SLC22A10	-0.6229428667659351;-0.7608678365696411	0
2.15389e-25	rs1205186	11	63045365	3890113	11	63059083	G/A	A	-10.4134	Karolinska_Liver_Exprs_GPL6947;Dutch_Liver_Exprs_GPL6947	-6.594309366915313;-8.19155990786221	91;80	-8.662179642679793E-17;-1.5959455978986624E-17	0.2845312066700421;0.30535670675597126	SLC22A10	-0.6229428667659351;-0.7608876004997446	0
2.15389e-25	rs1205166	11	63045354	3890113	11	63059083	A/G	G	-10.4134	Karolinska_Liver_Exprs_GPL6947;Dutch_Liver_Exprs_GPL6947	-6.594309366915313;-8.19155990786221	91;80	-8.662179642679793E-17;-1.5959455978986624E-17	0.2845312066700421;0.30535670675597126	SLC22A10	-0.6229428667659351;-0.7608876004997446	0
2.15389e-25	rs1789327	11	63046871	3890113	11	63059083	T/C	C	-10.4134	Karolinska_Liver_Exprs_GPL6947;Dutch_Liver_Exprs_GPL6947	-6.594309366915313;-8.19155990786221	91;80	-8.662179642679793E-17;-1.5959455978986624E-17	0.2845312066700421;0.30535670675597126	SLC22A10	-0.6229428667659351;-0.7606483071771273	0
2.15389e-25	rs1608760	11	63047495	3890113	11	63059083	T/C	C	-10.4134	Karolinska_Liver_Exprs_GPL6947;Dutch_Liver_Exprs_GPL6947	-6.594309366915313;-8.19155990786221	91;80	-8.662179642679793E-17;-1.5959455978986624E-17	0.2845312066700421;0.30535670675597126	SLC22A10	-0.6229428667659351;-0.7609476524191423	0
2.15389e-25	rs4445638	11	63074438	3890113	11	63059083	A/G	G	-10.4134	Karolinska_Liver_Exprs_GPL6947;Dutch_Liver_Exprs_GPL6947	-6.594309366915313;-8.19155990786221	91;80	-8.662179642679793E-17;-1.5959455978986624E-17	0.2845312066700421;0.30535670675597126	SLC22A10	-0.6229428667659351;-0.7608461708908866	0
2.15389e-25	rs1201559	11	63072310	3890113	11	63059083	G/A	A	-10.4134	Karolinska_Liver_Exprs_GPL6947;Dutch_Liver_Exprs_GPL6947	-6.594309366915313;-8.19155990786221	91;80	-8.662179642679793E-17;-1.5959455978986624E-17	0.2845312066700421;0.30535670675597126	SLC22A10	-0.6229428667659351;-0.7608461708908866	0
2.15389e-25	rs1193718	11	63074080	3890113	11	63059083	C/T	T	-10.4134	Karolinska_Liver_Exprs_GPL6947;Dutch_Liver_Exprs_GPL6947	-6.594309366915313;-8.19155990786221	91;80	-8.662179642679793E-17;-1.5959455978986624E-17	0.2845312066700421;0.30535670675597126	SLC22A10	-0.6229428667659351;-0.7608461708908866	0
2.15389e-25	rs3915142	11	63075977	3890113	11	63059083	A/G	G	-10.4134	Karolinska_Liver_Exprs_GPL6947;Dutch_Liver_Exprs_GPL6947	-6.594309366915313;-8.19155990786221	91;80	-8.662179642679793E-17;-1.5959455978986624E-17	0.2845312066700421;0.30535670675597126	SLC22A10	-0.6229428667659351;-0.760797131889776	0
2.15389e-25	rs7130728	11	63077163	3890113	11	63059083	C/T	T	-10.4134	Karolinska_Liver_Exprs_GPL6947;Dutch_Liver_Exprs_GPL6947	-6.594309366915313;-8.19155990786221	91;80	-8.662179642679793E-17;-1.5959455978986624E-17	0.2845312066700421;0.30535670675597126	SLC22A10	-0.6229428667659351;-0.760797131889776	0
2.15389e-25	rs1789334	11	63078015	3890113	11	63059083	C/T	T	-10.4134	Karolinska_Liver_Exprs_GPL6947;Dutch_Liver_Exprs_GPL6947	-6.594309366915313;-8.19155990786221	91;80	-8.662179642679793E-17;-1.5959455978986624E-17	0.2845312066700421;0.30535670675597126	SLC22A10	-0.623116247748686;-0.7609333573886373	0
2.15389e-25	rs1790220	11	63098535	3890113	11	63059083	G/A	A	-10.4134	Karolinska_Liver_Exprs_GPL6947;Dutch_Liver_Exprs_GPL6947	-6.594309366915313;-8.19155990786221	91;80	-8.662179642679793E-17;-1.5959455978986624E-17	0.2845312066700421;0.30535670675597126	SLC22A10	-0.6228263178105558;-0.7609858887041842	0
2.15389e-25	rs1790219	11	63098539	3890113	11	63059083	T/C	C	-10.4134	Karolinska_Liver_Exprs_GPL6947;Dutch_Liver_Exprs_GPL6947	-6.594309366915313;-8.19155990786221	91;80	-8.662179642679793E-17;-1.5959455978986624E-17	0.2845312066700421;0.30535670675597126	SLC22A10	-0.6228263178105558;-0.7609858887041842	0
2.15389e-25	rs1193722	11	63105017	3890113	11	63059083	A/C	C	-10.4134	Karolinska_Liver_Exprs_GPL6947;Dutch_Liver_Exprs_GPL6947	-6.594309366915313;-8.19155990786221	91;80	-8.662179642679793E-17;-1.5959455978986624E-17	0.2845312066700421;0.30535670675597126	SLC22A10	-0.6229428667659351;-0.7608678365696411	0
2.15389e-25	rs4963401	11	63123456	3890113	11	63059083	T/C	C	-10.4134	Karolinska_Liver_Exprs_GPL6947;Dutch_Liver_Exprs_GPL6947	-6.594309366915313;-8.19155990786221	91;80	-8.662179642679793E-17;-1.5959455978986624E-17	0.2845312066700421;0.30535670675597126	SLC22A10	-0.6229428667659351;-0.760797131889776	0
2.15389e-25	rs3898161	11	63126854	3890113	11	63059083	G/A	A	-10.4134	Karolinska_Liver_Exprs_GPL6947;Dutch_Liver_Exprs_GPL6947	-6.594309366915313;-8.19155990786221	91;80	-8.662179642679793E-17;-1.5959455978986624E-17	0.2845312066700421;0.30535670675597126	SLC22A10	-0.6229428667659351;-0.7608461708908866	0
2.15389e-25	rs4963405	11	63148736	3890113	11	63059083	A/G	G	-10.4134	Karolinska_Liver_Exprs_GPL6947;Dutch_Liver_Exprs_GPL6947	-6.594309366915313;-8.19155990786221	91;80	-8.662179642679793E-17;-1.5959455978986624E-17	0.2845312066700421;0.30535670675597126	SLC22A10	-0.6229428667659351;-0.7608461708908866	0
2.15389e-25	rs11605137	11	63149103	3890113	11	63059083	G/A	A	-10.4134	Karolinska_Liver_Exprs_GPL6947;Dutch_Liver_Exprs_GPL6947	-6.594309366915313;-8.19155990786221	91;80	-8.662179642679793E-17;-1.5959455978986624E-17	0.2845312066700421;0.30535670675597126	SLC22A10	-0.6229428667659351;-0.7608461708908866	0
2.15842e-25	rs291461	2	191181644	4640750	2	191069791	G/T	T	-10.4132	Karolinska_Liver_Exprs_GPL6947;Dutch_Liver_Exprs_GPL6947	-6.829919547038598;-7.939989911158595	91;80	0.0;9.020562075079397E-18	0.1643261279679495;0.10518053135656498	HIBCH	-0.6398595860460893;-0.7464691859246217	0
2.15842e-25	rs291462	2	191181678	4640750	2	191069791	C/T	T	-10.4132	Karolinska_Liver_Exprs_GPL6947;Dutch_Liver_Exprs_GPL6947	-6.829919547038598;-7.939989911158595	91;80	0.0;9.020562075079397E-18	0.1643261279679495;0.10518053135656498	HIBCH	-0.6397655132080173;-0.7464680199059979	0
2.20425e-25	rs291468	2	191188119	4640750	2	191069791	G/A	A	-10.4114	Karolinska_Liver_Exprs_GPL6947;Dutch_Liver_Exprs_GPL6947	-6.858073671970175;-7.907209453883869	91;80	0.0;9.020562075079397E-18	0.1643261279679495;0.10518053135656498	HIBCH	-0.6418697041037176;-0.74392072291727	0
2.20425e-25	rs291472	2	191190605	4640750	2	191069791	C/T	T	-10.4114	Karolinska_Liver_Exprs_GPL6947;Dutch_Liver_Exprs_GPL6947	-6.858073671970175;-7.907209453883869	91;80	0.0;9.020562075079397E-18	0.1643261279679495;0.10518053135656498	HIBCH	-0.6418697041037176;-0.744168174315499	0
2.23222e-25	rs2508206	11	63108251	3890113	11	63059083	C/G	G	-10.41	Karolinska_Liver_Exprs_GPL6947;Dutch_Liver_Exprs_GPL6947	-6.621695001227887;-8.15741154871191	91;80	-8.662179642679793E-17;-1.5959455978986624E-17	0.2845312066700421;0.30535670675597126	SLC22A10	-0.625156869382051;-0.7590611563012567	0
2.30851e-25	rs1193786	11	63095619	3890113	11	63059083	G/T	T	-10.4069	Karolinska_Liver_Exprs_GPL6947;Dutch_Liver_Exprs_GPL6947	-6.649167424409567;-8.123454902562877	91;80	-8.662179642679793E-17;-1.5959455978986624E-17	0.2845312066700421;0.30535670675597126	SLC22A10	-0.6270372847844227;-0.7573848955094038	0
2.31337e-25	rs9435341	1	107616641	3890187	1	107601307	C/T	T	-10.4066	Karolinska_Liver_Exprs_GPL6947;Dutch_Liver_Exprs_GPL6947	-7.879949951762496;-6.810444984911294	91;80	1.2200253017858863E-17;-2.3592239273284576E-17	0.1323159094307315;0.14934351309076188	PRMT6	-0.7101593514256661;-0.6714501864843863	0
2.43805e-25	rs1944086	11	63036867	3890113	11	63059083	C/T	T	-10.4017	Karolinska_Liver_Exprs_GPL6947;Dutch_Liver_Exprs_GPL6947	-6.594309366915313;-8.174461574380166	91;80	-8.662179642679793E-17;-1.5959455978986624E-17	0.2845312066700421;0.30535670675597126	SLC22A10	-0.6226997612239901;-0.760435647036059	0
2.43805e-25	rs1790218	11	63057925	3890113	11	63059083	C/T	T	-10.4017	Karolinska_Liver_Exprs_GPL6947;Dutch_Liver_Exprs_GPL6947	-6.594309366915313;-8.174461574380166	91;80	-8.662179642679793E-17;-1.5959455978986624E-17	0.2845312066700421;0.30535670675597126	SLC22A10	-0.6229428667659351;-0.76029134609412	0
2.43805e-25	rs1723213	11	63066667	3890113	11	63059083	T/C	C	-10.4017	Karolinska_Liver_Exprs_GPL6947;Dutch_Liver_Exprs_GPL6947	-6.594309366915313;-8.174461574380166	91;80	-8.662179642679793E-17;-1.5959455978986624E-17	0.2845312066700421;0.30535670675597126	SLC22A10	-0.6229428667659351;-0.76029134609412	0
2.43805e-25	rs1783634	11	63066671	3890113	11	63059083	A/G	G	-10.4017	Karolinska_Liver_Exprs_GPL6947;Dutch_Liver_Exprs_GPL6947	-6.594309366915313;-8.174461574380166	91;80	-8.662179642679793E-17;-1.5959455978986624E-17	0.2845312066700421;0.30535670675597126	SLC22A10	-0.6229428667659351;-0.76029134609412	0
2.43805e-25	rs1404608	11	63078986	3890113	11	63059083	A/G	G	-10.4017	Karolinska_Liver_Exprs_GPL6947;Dutch_Liver_Exprs_GPL6947	-6.594309366915313;-8.174461574380166	91;80	-8.662179642679793E-17;-1.5959455978986624E-17	0.2845312066700421;0.30535670675597126	SLC22A10	-0.6229428667659351;-0.760239708422156	0
2.43805e-25	rs1790226	11	63091675	3890113	11	63059083	C/T	T	-10.4017	Karolinska_Liver_Exprs_GPL6947;Dutch_Liver_Exprs_GPL6947	-6.594309366915313;-8.174461574380166	91;80	-8.662179642679793E-17;-1.5959455978986624E-17	0.2845312066700421;0.30535670675597126	SLC22A10	-0.6229428667659351;-0.7601494590468459	0
2.43805e-25	rs1193787	11	63095411	3890113	11	63059083	G/A	A	-10.4017	Karolinska_Liver_Exprs_GPL6947;Dutch_Liver_Exprs_GPL6947	-6.594309366915313;-8.174461574380166	91;80	-8.662179642679793E-17;-1.5959455978986624E-17	0.2845312066700421;0.30535670675597126	SLC22A10	-0.6229428667659351;-0.7600385376841646	0
2.43805e-25	rs1152249	11	63103786	3890113	11	63059083	C/T	T	-10.4017	Karolinska_Liver_Exprs_GPL6947;Dutch_Liver_Exprs_GPL6947	-6.594309366915313;-8.174461574380166	91;80	-8.662179642679793E-17;-1.5959455978986624E-17	0.2845312066700421;0.30535670675597126	SLC22A10	-0.6229428667659351;-0.7603411359525768	0
2.43805e-25	rs1525065	11	63110149	3890113	11	63059083	C/T	T	-10.4017	Karolinska_Liver_Exprs_GPL6947;Dutch_Liver_Exprs_GPL6947	-6.594309366915313;-8.174461574380166	91;80	-8.662179642679793E-17;-1.5959455978986624E-17	0.2845312066700421;0.30535670675597126	SLC22A10	-0.6229428667659351;-0.759891204335201	0
2.43805e-25	rs4121883	11	63123803	3890113	11	63059083	A/G	G	-10.4017	Karolinska_Liver_Exprs_GPL6947;Dutch_Liver_Exprs_GPL6947	-6.594309366915313;-8.174461574380166	91;80	-8.662179642679793E-17;-1.5959455978986624E-17	0.2845312066700421;0.30535670675597126	SLC22A10	-0.6229428667659351;-0.7604821889929687	0
2.45345e-25	rs968218	5	96212781	2260731	5	96249088	C/T	T	-10.4011	Karolinska_Liver_Exprs_GPL6947;Dutch_Liver_Exprs_GPL6947	-6.843984775160716;-7.907209453883869	91;80	-9.645825042244663E-18;-1.5439038936193584E-17	0.4516757196977353;0.3275557758146647	CTD-2260A17.2;ERAP2	-0.64051069123471;-0.7443618523801024	0
2.70205e-25	rs2454663	11	57358083	3310376	11	57296041	C/T	T	-10.3919	Karolinska_Liver_Exprs_GPL6947;Dutch_Liver_Exprs_GPL6947	-6.418355911211483;-8.34768388163169	91;80	2.9890619893754213E-17;-4.5796699765787705E-17	0.1869998131253672;0.2234907934371491	TIMM10	-0.6097911432360182;-0.7697207507450355	0
2.70772e-25	rs1230360	5	96212895	2260731	5	96249088	T/C	C	-10.3918	Karolinska_Liver_Exprs_GPL6947;Dutch_Liver_Exprs_GPL6947	-6.815877857150116;-7.923578164296032	91;80	-9.645825042244663E-18;-1.5439038936193584E-17	0.4516757196977353;0.3275557758146647	CTD-2260A17.2;ERAP2	-0.6389081072990499;-0.7452941183887005	0
2.70772e-25	rs1230361	5	96213171	2260731	5	96249088	G/T	T	-10.3918	Karolinska_Liver_Exprs_GPL6947;Dutch_Liver_Exprs_GPL6947	-6.815877857150116;-7.923578164296032	91;80	-9.645825042244663E-18;-1.5439038936193584E-17	0.4516757196977353;0.3275557758146647	CTD-2260A17.2;ERAP2	-0.6389081072990499;-0.7452941183887005	0
2.70772e-25	rs1235617	5	96213333	2260731	5	96249088	A/C	C	-10.3918	Karolinska_Liver_Exprs_GPL6947;Dutch_Liver_Exprs_GPL6947	-6.815877857150116;-7.923578164296032	91;80	-9.645825042244663E-18;-1.5439038936193584E-17	0.4516757196977353;0.3275557758146647	CTD-2260A17.2;ERAP2	-0.6389081072990499;-0.7452941183887005	0
2.70772e-25	rs2617436	5	96213926	2260731	5	96249088	G/A	A	-10.3918	Karolinska_Liver_Exprs_GPL6947;Dutch_Liver_Exprs_GPL6947	-6.815877857150116;-7.923578164296032	91;80	-9.645825042244663E-18;-1.5439038936193584E-17	0.4516757196977353;0.3275557758146647	CTD-2260A17.2;ERAP2	-0.6388499535408771;-0.7452848891258249	0
2.70772e-25	rs1230363	5	96214507	2260731	5	96249088	C/T	T	-10.3918	Karolinska_Liver_Exprs_GPL6947;Dutch_Liver_Exprs_GPL6947	-6.815877857150116;-7.923578164296032	91;80	-9.645825042244663E-18;-1.5439038936193584E-17	0.4516757196977353;0.3275557758146647	CTD-2260A17.2;ERAP2	-0.6387904935920006;-0.7448055304699915	0
2.73053e-25	rs291444	2	191176223	4640750	2	191069791	C/T	T	-10.3908	Karolinska_Liver_Exprs_GPL6947;Dutch_Liver_Exprs_GPL6947	-6.829919547038598;-7.907209453883869	91;80	0.0;9.020562075079397E-18	0.1643261279679495;0.10518053135656498	HIBCH	-0.6398108231825715;-0.7435041469054998	0
2.73053e-25	rs291445	2	191176479	4640750	2	191069791	A/G	G	-10.3908	Karolinska_Liver_Exprs_GPL6947;Dutch_Liver_Exprs_GPL6947	-6.829919547038598;-7.907209453883869	91;80	0.0;9.020562075079397E-18	0.1643261279679495;0.10518053135656498	HIBCH	-0.6398108231825715;-0.7435041469054998	0
2.7651e-25	rs2729354	11	57355970	3310376	11	57296041	G/A	A	-10.3896	Karolinska_Liver_Exprs_GPL6947;Dutch_Liver_Exprs_GPL6947	-6.431767510336888;-8.330132872574149	91;80	2.9890619893754213E-17;-4.5796699765787705E-17	0.1869998131253672;0.2234907934371491	TIMM10	-0.6114026936048782;-0.7690507233091262	0
2.82961e-25	rs113413	22	24292264	7400537	22	24376401	G/A	G	-10.3875	Karolinska_Liver_Exprs_GPL6947;Dutch_Liver_Exprs_GPL6947	-8.05917562370774;-6.591336186749663	91;80	-1.3176273259287572E-16;-6.661338147750939E-17	3.5092767810260157;2.7339736065047657	GSTT1	-0.720948800281063;-0.6546483585880117	0
2.82961e-25	rs2649663	11	57357305	3310376	11	57296041	A/G	G	-10.3875	Karolinska_Liver_Exprs_GPL6947;Dutch_Liver_Exprs_GPL6947	-6.4451992642978135;-8.31263381106767	91;80	2.9890619893754213E-17;-4.5796699765787705E-17	0.1869998131253672;0.2234907934371491	TIMM10	-0.6116762190211492;-0.7682819449163719	0
2.98809e-25	rs11231441	11	63117837	3890113	11	63059083	C/T	T	-10.3823	Karolinska_Liver_Exprs_GPL6947;Dutch_Liver_Exprs_GPL6947	-6.6629364732601735;-8.072872868707373	91;80	-8.662179642679793E-17;-1.5959455978986624E-17	0.2845312066700421;0.30535670675597126	SLC22A10	-0.6283576878265432;-0.7541813582526754	0
3.01324e-25	rs1230364	5	96214581	2260731	5	96249088	A/G	G	-10.3815	Karolinska_Liver_Exprs_GPL6947;Dutch_Liver_Exprs_GPL6947	-6.801859576052982;-7.923578164296032	91;80	-9.645825042244663E-18;-1.5439038936193584E-17	0.4516757196977353;0.3275557758146647	CTD-2260A17.2;ERAP2	-0.6379100076414255;-0.7449902115861642	0
3.05775e-25	rs1783637	11	63092792	3890113	11	63059083	C/T	T	-10.3801	Karolinska_Liver_Exprs_GPL6947;Dutch_Liver_Exprs_GPL6947	-6.580648807389514;-8.15741154871191	91;80	-8.662179642679793E-17;-1.5959455978986624E-17	0.2845312066700421;0.30535670675597126	SLC22A10	-0.6217164863372606;-0.7586647716425488	0
3.10943e-25	rs1525066	11	63109873	3890113	11	63059083	G/A	A	-10.3784	Karolinska_Liver_Exprs_GPL6947;Dutch_Liver_Exprs_GPL6947	-6.594309366915313;-8.14040945017651	91;80	-8.662179642679793E-17;-1.5959455978986624E-17	0.2845312066700421;0.30535670675597126	SLC22A10	-0.6229428667659351;-0.7584523522422413	0
3.13559e-25	rs1846568	11	57357714	3310376	11	57296041	G/T	T	-10.3777	Karolinska_Liver_Exprs_GPL6947;Dutch_Liver_Exprs_GPL6947	-6.431767510336888;-8.31263381106767	91;80	2.9890619893754213E-17;-4.5796699765787705E-17	0.1869998131253672;0.2234907934371491	TIMM10	-0.6108325230911692;-0.7683410256893132	0
3.16197e-25	rs1335055	1	107624563	3890187	1	107601307	A/G	G	-10.3769	Karolinska_Liver_Exprs_GPL6947;Dutch_Liver_Exprs_GPL6947	-7.799940535080096;-6.8522591135979605	91;80	1.2200253017858863E-17;-2.3592239273284576E-17	0.1323159094307315;0.14934351309076188	PRMT6	-0.7054421711433406;-0.6740170417029381	0
3.22888e-25	rs35626903	16	56431613	1400672	16	56395802	G/A	A	-10.3749	Karolinska_Liver_Exprs_GPL6947;Dutch_Liver_Exprs_GPL6947	-8.75334176976661;-5.832564468220014	91;80	-8.296172052144027E-17;-3.7470027081099036E-17	1.0096451512489206;0.2832248289452649	AMFR	-0.761327445867461;-0.5963059683224038	0
3.33887e-25	rs2586304	17	910636	3390373	17	905292	G/A	A	10.3717	Karolinska_Liver_Exprs_GPL6947;Dutch_Liver_Exprs_GPL6947	8.125491581913566;6.4974400845087805	91;80	-1.1285234041519448E-17;-3.469446951953614E-18	0.06500042370384243;0.051830012382879175	TIMM22	0.7252131298549178;0.6481105113257144	0
3.35288e-25	rs2467327	11	57279228	3310376	11	57296041	G/A	A	-10.3713	Karolinska_Liver_Exprs_GPL6947;Dutch_Liver_Exprs_GPL6947	-7.188966950692534;-7.495746452951321	91;80	2.9890619893754213E-17;-4.5796699765787705E-17	0.1869998131253672;0.2234907934371491	TIMM10	-0.66522944539419;-0.7179835624926693	0
3.45257e-25	rs291448	2	191177216	4640750	2	191069791	C/T	T	-10.3685	Karolinska_Liver_Exprs_GPL6947;Dutch_Liver_Exprs_GPL6947	-6.829919547038598;-7.8745998639869725	91;80	0.0;9.020562075079397E-18	0.1643261279679495;0.10518053135656498	HIBCH	-0.6398108231825715;-0.7422615704901234	0
3.46705e-25	rs8066059	17	242173	2640142	17	264041	T/C	C	10.3681	Karolinska_Liver_Exprs_GPL6947;Dutch_Liver_Exprs_GPL6947	7.53424523898189;7.122867854146111	91;80	-1.1895246692412391E-17;1.734723475976807E-18	0.06372246027199442;0.05187788501763118	C17orf97	0.6880195777603554;0.6927194214675022	0
3.53296e-25	rs335632	5	76728085	2650148	5	76728205	A/G	G	-10.3664	Karolinska_Liver_Exprs_GPL6947;Dutch_Liver_Exprs_GPL6947	-8.55514575792826;-6.031473270107445	91;80	2.4019248128909636E-18;-8.673617379884035E-19	0.041310043083456906;0.0363099450632987	WDR41	-0.7501446662673972;-0.6119506359978051	0
3.70708e-25	rs291464	2	191182710	4640750	2	191069791	G/C	C	-10.3617	Karolinska_Liver_Exprs_GPL6947;Dutch_Liver_Exprs_GPL6947	-6.985960874044644;-7.698191388608859	91;80	0.0;9.020562075079397E-18	0.1643261279679495;0.10518053135656498	HIBCH	-0.6508774704532695;-0.7313740664114893	0
3.79334e-25	rs9595877	13	33163649	990020	13	33091277	G/A	G	10.3595	Karolinska_Liver_Exprs_GPL6947;Dutch_Liver_Exprs_GPL6947	7.549615232122464;7.093892494661354	91;80	-2.42861286636753E-17;9.714451465470119E-18	0.051001615460355934;0.08778036563201115	N4BP2L2	0.6891388100303509;0.6910536927048156	0
3.88971e-25	rs1773924	10	104965552	2320253	10	105154044	C/T	T	10.357	Karolinska_Liver_Exprs_GPL6947;Dutch_Liver_Exprs_GPL6947	7.863877165160709;6.755060478580189	91;80	-1.2688263138573217E-16;4.163336342344337E-18	0.3026174327404243;0.24505550648188568	USMG5;MIR1307	0.7091419078387156;0.6670001259071245	0
3.9388e-25	rs291466	2	191184475	4640750	2	191069791	G/A	A	-10.3558	Karolinska_Liver_Exprs_GPL6947;Dutch_Liver_Exprs_GPL6947	-6.858073671970175;-7.8260003541610015	91;80	0.0;9.020562075079397E-18	0.1643261279679495;0.10518053135656498	HIBCH	-0.6419393170811301;-0.7391740964592268	0
3.9553e-25	rs11658072	17	7214824	1850414	17	7215561	A/G	G	10.3554	Karolinska_Liver_Exprs_GPL6947;Dutch_Liver_Exprs_GPL6947	7.611410933366455;7.02197125830519	91;80	7.320151810715318E-18;-2.2204460492503132E-17	0.2345159465012702;0.1856342026874533	EIF5A;GPS2	0.6932657671525644;0.6855213281756407	0
4.09834e-25	rs2850078	21	37584679	5080328	21	37666248	G/A	A	10.3522	Karolinska_Liver_Exprs_GPL6947;Dutch_Liver_Exprs_GPL6947	5.80896848060619;8.939591974628978	91;80	-1.159024036696592E-17;-8.326672684688674E-18	0.19355491505909633;0.345385475203657	DOPEY2	0.562963109284782;0.8015309658894726	0
4.09834e-25	rs2850079	21	37586877	5080328	21	37666248	C/T	T	10.3522	Karolinska_Liver_Exprs_GPL6947;Dutch_Liver_Exprs_GPL6947	5.80896848060619;8.939591974628978	91;80	-1.159024036696592E-17;-8.326672684688674E-18	0.19355491505909633;0.345385475203657	DOPEY2	0.5629304072242669;0.8016920335893271	0
4.31805e-25	rs291470	2	191189558	4640750	2	191069791	A/T	T	-10.3472	Karolinska_Liver_Exprs_GPL6947;Dutch_Liver_Exprs_GPL6947	-6.815877857150116;-7.858358354084552	91;80	0.0;9.020562075079397E-18	0.1643261279679495;0.10518053135656498	HIBCH	-0.638582068287501;-0.741484672369896	0
4.38163e-25	rs7220464	17	7210836	1850414	17	7215561	C/A	A	10.3456	Karolinska_Liver_Exprs_GPL6947;Dutch_Liver_Exprs_GPL6947	7.611410933366455;7.00767420187613	91;80	7.320151810715318E-18;-2.2204460492503132E-17	0.2345159465012702;0.1856342026874533	EIF5A;GPS2	0.6932657671525644;0.6851909204873877	0
4.45543e-25	rs2511983	11	57346874	3310376	11	57296041	C/T	T	-10.3441	Karolinska_Liver_Exprs_GPL6947;Dutch_Liver_Exprs_GPL6947	-6.418355911211483;-8.277789838457942	91;80	2.9890619893754213E-17;-4.5796699765787705E-17	0.1869998131253672;0.2234907934371491	TIMM10	-0.6103318623586015;-0.766465015741187	0
4.47408e-25	rs4963260	11	63120020	3890113	11	63059083	G/T	T	-10.3437	Karolinska_Liver_Exprs_GPL6947;Dutch_Liver_Exprs_GPL6947	-6.594309366915313;-8.089686977180921	91;80	-8.662179642679793E-17;-1.5959455978986624E-17	0.2845312066700421;0.30535670675597126	SLC22A10	-0.6229428667659351;-0.7553605381869533	0
4.48343e-25	rs946155	1	53073397	4200543	1	53074328	T/G	G	10.3434	Karolinska_Liver_Exprs_GPL6947;Dutch_Liver_Exprs_GPL6947	6.886322998588797;7.777771353943512	91;80	-3.0500632544647157E-18;-9.020562075079397E-18	0.04723399164419432;0.04513911004974885	GPX7	0.6440963537080849;0.7361203865783396	0
4.55893e-25	rs5742303	22	24299147	7400537	22	24376401	C/T	C	-10.3419	Karolinska_Liver_Exprs_GPL6947;Dutch_Liver_Exprs_GPL6947	-8.414662506534473;-6.1454680850635395	91;80	-1.3176273259287572E-16;-6.661338147750939E-17	3.5092767810260157;2.7339736065047657	GSTT1	-0.7420628570473738;-0.6214490906878899	0
4.578e-25	rs9595795	13	33122795	990020	13	33091277	C/T	C	10.3415	Karolinska_Liver_Exprs_GPL6947;Dutch_Liver_Exprs_GPL6947	7.247927022096272;7.389257425809233	91;80	-2.42861286636753E-17;9.714451465470119E-18	0.051001615460355934;0.08778036563201115	N4BP2L2	0.6685999585321419;0.7109598068109084	0
4.578e-25	rs4941612	13	33123928	990020	13	33091277	T/C	T	10.3415	Karolinska_Liver_Exprs_GPL6947;Dutch_Liver_Exprs_GPL6947	7.247927022096272;7.389257425809233	91;80	-2.42861286636753E-17;9.714451465470119E-18	0.051001615460355934;0.08778036563201115	N4BP2L2	0.6685999585321419;0.7109104412043923	0
4.68432e-25	rs2582766	2	191136004	4640750	2	191069791	A/C	C	-10.3393	Karolinska_Liver_Exprs_GPL6947;Dutch_Liver_Exprs_GPL6947	-6.635420306141;-8.039382564989358	91;80	0.0;9.020562075079397E-18	0.1643261279679495;0.10518053135656498	HIBCH	-0.6255152833129786;-0.7519449704998786	0
5.03914e-25	rs12283500	11	63130311	3890113	11	63059083	G/A	A	-10.3322	Karolinska_Liver_Exprs_GPL6947;Dutch_Liver_Exprs_GPL6947	-6.594309366915313;-8.072872868707373	91;80	-8.662179642679793E-17;-1.5959455978986624E-17	0.2845312066700421;0.30535670675597126	SLC22A10	-0.6229428667659351;-0.7543302237816605	0
5.40929e-25	rs7279415	21	37576884	5080328	21	37666248	T/C	T	10.3256	Karolinska_Liver_Exprs_GPL6947;Dutch_Liver_Exprs_GPL6947	5.80896848060619;8.900713571016816	91;80	-1.159024036696592E-17;-8.326672684688674E-18	0.19355491505909633;0.345385475203657	DOPEY2	0.5631479698822366;0.799672251709872	0
5.40929e-25	rs2247051	21	37577586	5080328	21	37666248	A/G	A	10.3256	Karolinska_Liver_Exprs_GPL6947;Dutch_Liver_Exprs_GPL6947	5.80896848060619;8.900713571016816	91;80	-1.159024036696592E-17;-8.326672684688674E-18	0.19355491505909633;0.345385475203657	DOPEY2	0.5634580803653334;0.799672251709872	0
5.40929e-25	rs34537268	21	37582615	5080328	21	37666248	A/G	A	10.3256	Karolinska_Liver_Exprs_GPL6947;Dutch_Liver_Exprs_GPL6947	5.80896848060619;8.900713571016816	91;80	-1.159024036696592E-17;-8.326672684688674E-18	0.19355491505909633;0.345385475203657	DOPEY2	0.5634580803653334;0.8004538670120397	0
5.40929e-25	rs34727713	21	37582676	5080328	21	37666248	A/C	A	10.3256	Karolinska_Liver_Exprs_GPL6947;Dutch_Liver_Exprs_GPL6947	5.80896848060619;8.900713571016816	91;80	-1.159024036696592E-17;-8.326672684688674E-18	0.19355491505909633;0.345385475203657	DOPEY2	0.5634580803653334;0.8003816577796355	0
5.48877e-25	rs291458	2	191181481	4640750	2	191069791	G/T	T	-10.324	Karolinska_Liver_Exprs_GPL6947;Dutch_Liver_Exprs_GPL6947	-6.676727570801026;-7.972943814216764	91;80	0.0;9.020562075079397E-18	0.1643261279679495;0.10518053135656498	HIBCH	-0.6294703309428055;-0.747768342909829	0
6.41655e-25	rs2511984	11	57278733	3310376	11	57296041	C/T	T	-10.3092	Karolinska_Liver_Exprs_GPL6947;Dutch_Liver_Exprs_GPL6947	-7.2036658667336315;-7.389257425809233	91;80	2.9890619893754213E-17;-4.5796699765787705E-17	0.1869998131253672;0.2234907934371491	TIMM10	-0.6661664145633651;-0.711248345202074	0
6.68917e-25	rs2739335	22	24295805	7400537	22	24376401	A/T	A	-10.3051	Karolinska_Liver_Exprs_GPL6947;Dutch_Liver_Exprs_GPL6947	-8.328333114229387;-6.183820473708552	91;80	-1.3176273259287572E-16;-6.661338147750939E-17	3.5092767810260157;2.7339736065047657	GSTT1	-0.736913513281284;-0.6244507117172522	0
6.71705e-25	rs511480	11	63146971	3890113	11	63059083	A/G	A	10.3047	Karolinska_Liver_Exprs_GPL6947;Dutch_Liver_Exprs_GPL6947	6.4451992642978135;8.19155990786221	91;80	-8.662179642679793E-17;-1.5959455978986624E-17	0.2845312066700421;0.30535670675597126	SLC22A10	0.6122748559502144;0.7610530133399412	0
6.78727e-25	rs57977704	17	5317610	240110	17	5288661	C/G	C	10.3037	Karolinska_Liver_Exprs_GPL6947;Dutch_Liver_Exprs_GPL6947	7.473075136839001;7.093892494661354	91;80	5.612116388215077E-17;1.2490009027033011E-17	0.1080699975426661;0.06671785323304158	RABEP1;NUP88	0.6838744853882518;0.6911554881085955	0
6.87249e-25	rs10971956	9	34151280	2750035	9	34343502	T/G	G	-10.3025	Karolinska_Liver_Exprs_GPL6947;Dutch_Liver_Exprs_GPL6947	-7.457859124363576;-7.108365212208414	91;80	5.856121448572254E-17;-1.3877787807814457E-17	0.12117128041028334;0.11810917353688632	NUDT2	-0.683005497596619;-0.6921702537356669	0
6.87249e-25	rs1806246	17	5309711	240110	17	5288661	C/T	C	10.3025	Karolinska_Liver_Exprs_GPL6947;Dutch_Liver_Exprs_GPL6947	7.457859124363576;7.108365212208414	91;80	5.612116388215077E-17;1.2490009027033011E-17	0.1080699975426661;0.06671785323304158	RABEP1;NUP88	0.6830847465174374;0.6920012507876226	0
6.90114e-25	rs1893193	18	12574244	5690246	18	12446613	T/A	A	-10.302	Karolinska_Liver_Exprs_GPL6947;Dutch_Liver_Exprs_GPL6947	-7.736560066083876;-6.810444984911294	91;80	1.9520404828574182E-17;1.2490009027033011E-17	0.4280326437418083;0.27359807222381766	RP11-861E21.2;SPIRE1	-0.7012508954242688;-0.6711128900153783	0
7.0315e-25	rs2357867	14	65357303	6370612	14	65401520	A/G	G	10.3004	Karolinska_Liver_Exprs_GPL6947;Dutch_Liver_Exprs_GPL6947	7.247927022096272;7.3291563440206655	91;80	-3.660075905357659E-17;1.1102230246251566E-17	0.4935707428881547;0.5436052919901346	CHURC1;CHURC1-FNTB	0.669014461639103;0.7070332602536598	0
7.39117e-25	rs2729394	11	57233567	3310376	11	57296041	G/A	A	-10.2954	Karolinska_Liver_Exprs_GPL6947;Dutch_Liver_Exprs_GPL6947	-7.595914251058541;-6.950770668890273	91;80	2.9890619893754213E-17;-4.5796699765787705E-17	0.1869998131253672;0.2234907934371491	TIMM10	-0.692232759926884;-0.6809923485640741	0
7.4374e-25	rs1193729	11	63051018	3890113	11	63059083	C/T	C	10.2949	Karolinska_Liver_Exprs_GPL6947;Dutch_Liver_Exprs_GPL6947	6.431767510336888;8.19155990786221	91;80	-8.662179642679793E-17;-1.5959455978986624E-17	0.2845312066700421;0.30535670675597126	SLC22A10	0.6105677589185244;0.7608719524043558	0
7.51507e-25	rs10792	17	5288179	240110	17	5288661	T/A	T	10.2938	Karolinska_Liver_Exprs_GPL6947;Dutch_Liver_Exprs_GPL6947	7.473075136839001;7.07944951368013	91;80	5.612116388215077E-17;1.2490009027033011E-17	0.1080699975426661;0.06671785323304158	RABEP1;NUP88	0.6839295301496342;0.6902461517279663	0
7.57779e-25	rs6003989	22	24295496	2360593	22	24313779	A/G	A	10.2932	Karolinska_Liver_Exprs_GPL6947;Dutch_Liver_Exprs_GPL6947	8.698686446980622;5.771340155831262	91;80	-2.4400506035717726E-17;-6.522560269672795E-17	0.22614574330381904;0.24006744162266647	DDTL;DDT	0.7579919392334747;0.5905136407770548	0
7.65692e-25	rs3807814	7	8287792	4050121	7	8153630	G/A	G	10.2921	Karolinska_Liver_Exprs_GPL6947;Dutch_Liver_Exprs_GPL6947	7.2924382143493975;7.269582702946637	91;80	-1.4640303621430636E-17;-1.1796119636642288E-17	0.2530789656433018;0.2524400074636877	ICA1;AC006042.6	0.6724587051429979;0.7030470183862741	0
7.96514e-25	rs7599	19	36038390	2600324	19	36038044	A/G	A	-10.2883	Karolinska_Liver_Exprs_GPL6947;Dutch_Liver_Exprs_GPL6947	-8.77166370993232;-5.686339339120889	91;80	-6.1001265089294314E-18;0.0	0.1343674542018393;0.06885129902899788	TMEM147	-0.7623984949090046;-0.5838686721492465	0
8.03158e-25	rs72626328	3	121473461	3130768	3	121383182	A/G	G	-10.2874	Karolinska_Liver_Exprs_GPL6947;Dutch_Liver_Exprs_GPL6947	-7.159650361827433;-7.404366758748893	91;80	-4.8801012071435456E-18;-6.938893903907228E-18	0.09458491773239795;0.08003294444317868	GOLGB1	-0.6633854372390997;-0.7119896246944794	0
8.23421e-25	rs2251250	19	36043097	2600324	19	36038044	T/C	T	-10.2852	Karolinska_Liver_Exprs_GPL6947;Dutch_Liver_Exprs_GPL6947	-8.790038089763831;-5.662202710418336	91;80	-6.1001265089294314E-18;0.0	0.1343674542018393;0.06885129902899788	TMEM147	-0.7625352568683772;-0.5818714417618973	0
8.4419e-25	rs1000940	17	5283252	240110	17	5288661	G/A	G	10.2827	Karolinska_Liver_Exprs_GPL6947;Dutch_Liver_Exprs_GPL6947	7.457859124363576;7.07944951368013	91;80	5.612116388215077E-17;1.2490009027033011E-17	0.1080699975426661;0.06671785323304158	RABEP1;NUP88	0.6828945637426737;0.6901304381962844	0
8.4419e-25	rs6434387	2	191205969	4640750	2	191069791	T/C	C	-10.2826	Karolinska_Liver_Exprs_GPL6947;Dutch_Liver_Exprs_GPL6947	-6.635420306141;-7.956445018555055	91;80	0.0;9.020562075079397E-18	0.1643261279679495;0.10518053135656498	HIBCH	-0.6263995995026038;-0.746835296650996	0
8.56544e-25	rs12693568	2	191202637	4640750	2	191069791	G/A	A	-10.2814	Karolinska_Liver_Exprs_GPL6947;Dutch_Liver_Exprs_GPL6947	-6.649167424409567;-7.939989911158595	91;80	0.0;9.020562075079397E-18	0.1643261279679495;0.10518053135656498	HIBCH	-0.6268921240078551;-0.7461598966711809	0
8.76321e-25	rs291449	2	191177467	4640750	2	191069791	T/C	C	-10.2791	Karolinska_Liver_Exprs_GPL6947;Dutch_Liver_Exprs_GPL6947	-6.676727570801026;-7.907209453883869	91;80	0.0;9.020562075079397E-18	0.1643261279679495;0.10518053135656498	HIBCH	-0.629424659195768;-0.7438154220806653	0
8.85459e-25	rs2508206	11	63108251	240041	11	63069963	C/G	G	-10.278	Karolinska_Liver_Exprs_GPL6947;Dutch_Liver_Exprs_GPL6947	-6.245792755423604;-8.365287267863637	91;80	-9.516197353929913E-17;-3.642919299551295E-17	0.524524215654436;0.5809913095497848	SLC22A10	-0.5965754944986326;-0.771066877628595	0
9.32586e-25	rs1193786	11	63095619	240041	11	63069963	G/T	T	-10.2732	Karolinska_Liver_Exprs_GPL6947;Dutch_Liver_Exprs_GPL6947	-6.272129236508077;-8.330132872574149	91;80	-9.516197353929913E-17;-3.642919299551295E-17	0.524524215654436;0.5809913095497848	SLC22A10	-0.5990459593159062;-0.7692516622665416	0
9.46221e-25	rs16954604	17	5294450	240110	17	5288661	T/C	T	10.2716	Karolinska_Liver_Exprs_GPL6947;Dutch_Liver_Exprs_GPL6947	7.4426733412434665;7.07944951368013	91;80	5.612116388215077E-17;1.2490009027033011E-17	0.1080699975426661;0.06671785323304158	RABEP1;NUP88	0.6822698615493918;0.6900582679790579	0
9.46221e-25	rs58351927	17	5297038	240110	17	5288661	G/A	G	10.2716	Karolinska_Liver_Exprs_GPL6947;Dutch_Liver_Exprs_GPL6947	7.4426733412434665;7.07944951368013	91;80	5.612116388215077E-17;1.2490009027033011E-17	0.1080699975426661;0.06671785323304158	RABEP1;NUP88	0.6817747438923978;0.6900582679790579	0
9.46221e-25	rs12600578	17	5299950	240110	17	5288661	C/T	C	10.2716	Karolinska_Liver_Exprs_GPL6947;Dutch_Liver_Exprs_GPL6947	7.4426733412434665;7.07944951368013	91;80	5.612116388215077E-17;1.2490009027033011E-17	0.1080699975426661;0.06671785323304158	RABEP1;NUP88	0.6817747438923978;0.6901621733497462	0
9.62047e-25	rs2549779	5	96216387	2260731	5	96249088	T/C	C	-10.2702	Karolinska_Liver_Exprs_GPL6947;Dutch_Liver_Exprs_GPL6947	-6.649167424409567;-7.923578164296032	91;80	-9.645825042244663E-18;-1.5439038936193584E-17	0.4516757196977353;0.3275557758146647	CTD-2260A17.2;ERAP2	-0.626556100672725;-0.7452941183887005	0
9.62047e-25	rs291431	2	191199530	4640750	2	191069791	A/G	G	-10.2702	Karolinska_Liver_Exprs_GPL6947;Dutch_Liver_Exprs_GPL6947	-6.649167424409567;-7.923578164296032	91;80	0.0;9.020562075079397E-18	0.1643261279679495;0.10518053135656498	HIBCH	-0.6268328230178852;-0.7453576739205185	0
9.76109e-25	rs16845505	3	121568514	3130768	3	121383182	G/A	A	-10.2686	Karolinska_Liver_Exprs_GPL6947;Dutch_Liver_Exprs_GPL6947	-7.2183920763687;-7.314214028186765	91;80	-4.8801012071435456E-18;-6.938893903907228E-18	0.09458491773239795;0.08003294444317868	GOLGB1	-0.6668583007416026;-0.7056514875014995	0
9.76109e-25	rs9862127	3	121568037	3130768	3	121383182	G/C	C	-10.2686	Karolinska_Liver_Exprs_GPL6947;Dutch_Liver_Exprs_GPL6947	-7.2183920763687;-7.314214028186765	91;80	-4.8801012071435456E-18;-6.938893903907228E-18	0.09458491773239795;0.08003294444317868	GOLGB1	-0.6670434372110516;-0.705671065509927	0
9.84235e-25	rs291447	2	191177005	4640750	2	191069791	C/A	A	-10.2679	Karolinska_Liver_Exprs_GPL6947;Dutch_Liver_Exprs_GPL6947	-6.676727570801026;-7.890883459431447	91;80	0.0;9.020562075079397E-18	0.1643261279679495;0.10518053135656498	HIBCH	-0.629424659195768;-0.7434665147089187	0
1.04953e-24	rs1783635	11	63082907	3890113	11	63059083	C/T	T	-10.2617	Karolinska_Liver_Exprs_GPL6947;Dutch_Liver_Exprs_GPL6947	-6.418355911211483;-8.15741154871191	91;80	-8.662179642679793E-17;-1.5959455978986624E-17	0.2845312066700421;0.30535670675597126	SLC22A10	-0.6104045130024278;-0.7592794521935671	0
1.08489e-24	rs3742599	14	65411908	6370612	14	65401520	A/C	A	10.2584	Karolinska_Liver_Exprs_GPL6947;Dutch_Liver_Exprs_GPL6947	7.2183920763687;7.299304458513585	91;80	-3.660075905357659E-17;1.1102230246251566E-17	0.4935707428881547;0.5436052919901346	CHURC1;CHURC1-FNTB	0.6671845226074922;0.7046507034839985	0
1.1616e-24	rs4796397	17	7207063	1850414	17	7215561	C/T	T	10.252	Karolinska_Liver_Exprs_GPL6947;Dutch_Liver_Exprs_GPL6947	7.549615232122464;6.936615089033023	91;80	7.320151810715318E-18;-2.2204460492503132E-17	0.2345159465012702;0.1856342026874533	EIF5A;GPS2	0.6894122851006379;0.6799946749046415	0
1.19327e-24	rs1790218	11	63057925	240041	11	63069963	C/T	T	-10.2493	Karolinska_Liver_Exprs_GPL6947;Dutch_Liver_Exprs_GPL6947	-6.20642849772283;-8.365287267863637	91;80	-9.516197353929913E-17;-3.642919299551295E-17	0.524524215654436;0.5809913095497848	SLC22A10	-0.5937889026097459;-0.7714210593540668	0
1.19327e-24	rs1723213	11	63066667	240041	11	63069963	T/C	C	-10.2493	Karolinska_Liver_Exprs_GPL6947;Dutch_Liver_Exprs_GPL6947	-6.20642849772283;-8.365287267863637	91;80	-9.516197353929913E-17;-3.642919299551295E-17	0.524524215654436;0.5809913095497848	SLC22A10	-0.5937889026097459;-0.7714210593540668	0
1.19327e-24	rs1783634	11	63066671	240041	11	63069963	A/G	G	-10.2493	Karolinska_Liver_Exprs_GPL6947;Dutch_Liver_Exprs_GPL6947	-6.20642849772283;-8.365287267863637	91;80	-9.516197353929913E-17;-3.642919299551295E-17	0.524524215654436;0.5809913095497848	SLC22A10	-0.5937889026097459;-0.7714210593540668	0
1.19327e-24	rs1404608	11	63078986	240041	11	63069963	A/G	G	-10.2493	Karolinska_Liver_Exprs_GPL6947;Dutch_Liver_Exprs_GPL6947	-6.20642849772283;-8.365287267863637	91;80	-9.516197353929913E-17;-3.642919299551295E-17	0.524524215654436;0.5809913095497848	SLC22A10	-0.5937889026097459;-0.7714366213072197	0
1.19327e-24	rs1193787	11	63095411	240041	11	63069963	G/A	A	-10.2493	Karolinska_Liver_Exprs_GPL6947;Dutch_Liver_Exprs_GPL6947	-6.20642849772283;-8.365287267863637	91;80	-9.516197353929913E-17;-3.642919299551295E-17	0.524524215654436;0.5809913095497848	SLC22A10	-0.5937889026097459;-0.7708951303402569	0
1.19327e-24	rs1152249	11	63103786	240041	11	63069963	C/T	T	-10.2493	Karolinska_Liver_Exprs_GPL6947;Dutch_Liver_Exprs_GPL6947	-6.20642849772283;-8.365287267863637	91;80	-9.516197353929913E-17;-3.642919299551295E-17	0.524524215654436;0.5809913095497848	SLC22A10	-0.5937889026097459;-0.771403600442327	0
1.19327e-24	rs1525065	11	63110149	240041	11	63069963	C/T	T	-10.2493	Karolinska_Liver_Exprs_GPL6947;Dutch_Liver_Exprs_GPL6947	-6.20642849772283;-8.365287267863637	91;80	-9.516197353929913E-17;-3.642919299551295E-17	0.524524215654436;0.5809913095497848	SLC22A10	-0.5937889026097459;-0.7714902574708283	0
1.19327e-24	rs1525066	11	63109873	240041	11	63069963	G/A	A	-10.2493	Karolinska_Liver_Exprs_GPL6947;Dutch_Liver_Exprs_GPL6947	-6.20642849772283;-8.365287267863637	91;80	-9.516197353929913E-17;-3.642919299551295E-17	0.524524215654436;0.5809913095497848	SLC22A10	-0.5937889026097459;-0.77124614984644	0
1.19822e-24	rs2739337	22	24296483	7400537	22	24376401	C/T	C	-10.249	Karolinska_Liver_Exprs_GPL6947;Dutch_Liver_Exprs_GPL6947	-8.311198545061755;-6.119999402935674	91;80	-1.3176273259287572E-16;-6.661338147750939E-17	3.5092767810260157;2.7339736065047657	GSTT1	-0.7357441494728342;-0.6190032537999781	0
1.20568e-24	rs1886506	14	65415366	6370612	14	65401520	T/C	T	10.2482	Karolinska_Liver_Exprs_GPL6947;Dutch_Liver_Exprs_GPL6947	7.2183920763687;7.284427420814149	91;80	-3.660075905357659E-17;1.1102230246251566E-17	0.4935707428881547;0.5436052919901346	CHURC1;CHURC1-FNTB	0.6671845226074922;0.7040543943651179	0
1.22834e-24	rs1193721	11	63106017	3890113	11	63059083	A/G	G	-10.2465	Karolinska_Liver_Exprs_GPL6947;Dutch_Liver_Exprs_GPL6947	-6.4451992642978135;-8.106547534058713	91;80	-8.662179642679793E-17;-1.5959455978986624E-17	0.2845312066700421;0.30535670675597126	SLC22A10	-0.6117566317986163;-0.7556099061580941	0
1.23088e-24	rs28609180	1	53075321	4200543	1	53074328	G/A	G	10.2463	Karolinska_Liver_Exprs_GPL6947;Dutch_Liver_Exprs_GPL6947	7.367191447143181;7.122867854146111	91;80	-3.0500632544647157E-18;-9.020562075079397E-18	0.04723399164419432;0.04513911004974885	GPX7	0.6772469732091863;0.6931631884871229	0
1.24367e-24	rs2253552	22	24297287	7400537	22	24376401	T/C	T	-10.2452	Karolinska_Liver_Exprs_GPL6947;Dutch_Liver_Exprs_GPL6947	-8.294107005720443;-6.132723856526252	91;80	-1.3176273259287572E-16;-6.661338147750939E-17	3.5092767810260157;2.7339736065047657	GSTT1	-0.7351925956510471;-0.6202936260803803	0
1.3481e-24	rs6588431	1	53067586	4200543	1	53074328	C/T	T	10.2375	Karolinska_Liver_Exprs_GPL6947;Dutch_Liver_Exprs_GPL6947	7.2036658667336315;7.284427420814149	91;80	-3.0500632544647157E-18;-9.020562075079397E-18	0.04723399164419432;0.04513911004974885	GPX7	0.6659555303519826;0.7041507672846253	0
1.35089e-24	rs1205186	11	63045365	240041	11	63069963	G/A	A	-10.2373	Karolinska_Liver_Exprs_GPL6947;Dutch_Liver_Exprs_GPL6947	-6.20642849772283;-8.34768388163169	91;80	-9.516197353929913E-17;-3.642919299551295E-17	0.524524215654436;0.5809913095497848	SLC22A10	-0.5937889026097459;-0.769500346780042	0
1.35089e-24	rs1205166	11	63045354	240041	11	63069963	A/G	G	-10.2373	Karolinska_Liver_Exprs_GPL6947;Dutch_Liver_Exprs_GPL6947	-6.20642849772283;-8.34768388163169	91;80	-9.516197353929913E-17;-3.642919299551295E-17	0.524524215654436;0.5809913095497848	SLC22A10	-0.5937889026097459;-0.769500346780042	0
1.35089e-24	rs1789327	11	63046871	240041	11	63069963	T/C	C	-10.2373	Karolinska_Liver_Exprs_GPL6947;Dutch_Liver_Exprs_GPL6947	-6.20642849772283;-8.34768388163169	91;80	-9.516197353929913E-17;-3.642919299551295E-17	0.524524215654436;0.5809913095497848	SLC22A10	-0.5937889026097459;-0.7696163432389564	0
1.35089e-24	rs1608760	11	63047495	240041	11	63069963	T/C	C	-10.2373	Karolinska_Liver_Exprs_GPL6947;Dutch_Liver_Exprs_GPL6947	-6.20642849772283;-8.34768388163169	91;80	-9.516197353929913E-17;-3.642919299551295E-17	0.524524215654436;0.5809913095497848	SLC22A10	-0.5937889026097459;-0.7698350145583802	0
1.35089e-24	rs4963260	11	63120020	240041	11	63069963	G/T	T	-10.2373	Karolinska_Liver_Exprs_GPL6947;Dutch_Liver_Exprs_GPL6947	-6.20642849772283;-8.34768388163169	91;80	-9.516197353929913E-17;-3.642919299551295E-17	0.524524215654436;0.5809913095497848	SLC22A10	-0.5937889026097459;-0.7698451386381057	0
1.35369e-24	rs1970980	22	24293656	7400537	22	24376401	T/C	T	-10.237	Karolinska_Liver_Exprs_GPL6947;Dutch_Liver_Exprs_GPL6947	-7.928384818268335;-6.510783657067913	91;80	-1.3176273259287572E-16;-6.661338147750939E-17	3.5092767810260157;2.7339736065047657	GSTT1	-0.7132201464846555;-0.64897772352779	0
1.36211e-24	rs2739338	22	24297130	7400537	22	24376401	A/G	A	-10.2365	Karolinska_Liver_Exprs_GPL6947;Dutch_Liver_Exprs_GPL6947	-8.294107005720443;-6.119999402935674	91;80	-1.3176273259287572E-16;-6.661338147750939E-17	3.5092767810260157;2.7339736065047657	GSTT1	-0.7353032851837158;-0.6190151076115837	0
1.41957e-24	rs11231441	11	63117837	240041	11	63069963	C/T	T	-10.2324	Karolinska_Liver_Exprs_GPL6947;Dutch_Liver_Exprs_GPL6947	-6.232652702199221;-8.31263381106767	91;80	-9.516197353929913E-17;-3.642919299551295E-17	0.524524215654436;0.5809913095497848	SLC22A10	-0.5964787873465022;-0.7683708479322388	0
1.50718e-24	rs2251124	19	36044524	2600324	19	36038044	C/T	C	-10.2268	Karolinska_Liver_Exprs_GPL6947;Dutch_Liver_Exprs_GPL6947	-8.698686446980622;-5.674262838416716	91;80	-6.1001265089294314E-18;0.0	0.1343674542018393;0.06885129902899788	TMEM147	-0.7576972959887606;-0.5826577904823789	0
1.50718e-24	rs549715	11	63102711	3890113	11	63059083	G/A	G	10.2267	Karolinska_Liver_Exprs_GPL6947;Dutch_Liver_Exprs_GPL6947	6.338303779744235;8.19155990786221	91;80	-8.662179642679793E-17;-1.5959455978986624E-17	0.2845312066700421;0.30535670675597126	SLC22A10	0.6038828693053521;0.761089186054986	0
1.52597e-24	rs2858907	22	24295217	7400537	22	24376401	A/G	A	-10.2254	Karolinska_Liver_Exprs_GPL6947;Dutch_Liver_Exprs_GPL6947	-8.243087479913648;-6.158232193494153	91;80	-1.3176273259287572E-16;-6.661338147750939E-17	3.5092767810260157;2.7339736065047657	GSTT1	-0.7317747789831865;-0.6216805127780374	0
1.52912e-24	rs1944086	11	63036867	240041	11	63069963	C/T	T	-10.2253	Karolinska_Liver_Exprs_GPL6947;Dutch_Liver_Exprs_GPL6947	-6.20642849772283;-8.330132872574149	91;80	-9.516197353929913E-17;-3.642919299551295E-17	0.524524215654436;0.5809913095497848	SLC22A10	-0.5935451219742237;-0.7689773055956939	0
1.52912e-24	rs1193789	11	63042316	240041	11	63069963	G/A	A	-10.2253	Karolinska_Liver_Exprs_GPL6947;Dutch_Liver_Exprs_GPL6947	-6.20642849772283;-8.330132872574149	91;80	-9.516197353929913E-17;-3.642919299551295E-17	0.524524215654436;0.5809913095497848	SLC22A10	-0.5937889026097459;-0.7694118493558106	0
1.52912e-24	rs1723199	11	63039983	240041	11	63069963	C/A	A	-10.2253	Karolinska_Liver_Exprs_GPL6947;Dutch_Liver_Exprs_GPL6947	-6.20642849772283;-8.330132872574149	91;80	-9.516197353929913E-17;-3.642919299551295E-17	0.524524215654436;0.5809913095497848	SLC22A10	-0.5937889026097459;-0.7694118493558106	0
1.52912e-24	rs1193726	11	63044992	240041	11	63069963	A/C	C	-10.2253	Karolinska_Liver_Exprs_GPL6947;Dutch_Liver_Exprs_GPL6947	-6.20642849772283;-8.330132872574149	91;80	-9.516197353929913E-17;-3.642919299551295E-17	0.524524215654436;0.5809913095497848	SLC22A10	-0.5937889026097459;-0.7694118493558106	0
1.52912e-24	rs4445638	11	63074438	240041	11	63069963	A/G	G	-10.2253	Karolinska_Liver_Exprs_GPL6947;Dutch_Liver_Exprs_GPL6947	-6.20642849772283;-8.330132872574149	91;80	-9.516197353929913E-17;-3.642919299551295E-17	0.524524215654436;0.5809913095497848	SLC22A10	-0.5937889026097459;-0.7693214193767597	0
1.52912e-24	rs1201559	11	63072310	240041	11	63069963	G/A	A	-10.2253	Karolinska_Liver_Exprs_GPL6947;Dutch_Liver_Exprs_GPL6947	-6.20642849772283;-8.330132872574149	91;80	-9.516197353929913E-17;-3.642919299551295E-17	0.524524215654436;0.5809913095497848	SLC22A10	-0.5937889026097459;-0.7693214193767597	0
1.52912e-24	rs1193718	11	63074080	240041	11	63069963	C/T	T	-10.2253	Karolinska_Liver_Exprs_GPL6947;Dutch_Liver_Exprs_GPL6947	-6.20642849772283;-8.330132872574149	91;80	-9.516197353929913E-17;-3.642919299551295E-17	0.524524215654436;0.5809913095497848	SLC22A10	-0.5937889026097459;-0.7693214193767597	0
1.52912e-24	rs3915142	11	63075977	240041	11	63069963	A/G	G	-10.2253	Karolinska_Liver_Exprs_GPL6947;Dutch_Liver_Exprs_GPL6947	-6.20642849772283;-8.330132872574149	91;80	-9.516197353929913E-17;-3.642919299551295E-17	0.524524215654436;0.5809913095497848	SLC22A10	-0.5937889026097459;-0.7691347613749909	0
1.52912e-24	rs7130728	11	63077163	240041	11	63069963	C/T	T	-10.2253	Karolinska_Liver_Exprs_GPL6947;Dutch_Liver_Exprs_GPL6947	-6.20642849772283;-8.330132872574149	91;80	-9.516197353929913E-17;-3.642919299551295E-17	0.524524215654436;0.5809913095497848	SLC22A10	-0.5937889026097459;-0.7691347613749909	0
1.52912e-24	rs1789334	11	63078015	240041	11	63069963	C/T	T	-10.2253	Karolinska_Liver_Exprs_GPL6947;Dutch_Liver_Exprs_GPL6947	-6.20642849772283;-8.330132872574149	91;80	-9.516197353929913E-17;-3.642919299551295E-17	0.524524215654436;0.5809913095497848	SLC22A10	-0.5939324954431424;-0.7689522812303584	0
1.52912e-24	rs1790226	11	63091675	240041	11	63069963	C/T	T	-10.2253	Karolinska_Liver_Exprs_GPL6947;Dutch_Liver_Exprs_GPL6947	-6.20642849772283;-8.330132872574149	91;80	-9.516197353929913E-17;-3.642919299551295E-17	0.524524215654436;0.5809913095497848	SLC22A10	-0.5937889026097459;-0.7687438709962534	0
1.52912e-24	rs1790220	11	63098535	240041	11	63069963	G/A	A	-10.2253	Karolinska_Liver_Exprs_GPL6947;Dutch_Liver_Exprs_GPL6947	-6.20642849772283;-8.330132872574149	91;80	-9.516197353929913E-17;-3.642919299551295E-17	0.524524215654436;0.5809913095497848	SLC22A10	-0.5936717831788172;-0.7692485942562362	0
1.52912e-24	rs1790219	11	63098539	240041	11	63069963	T/C	C	-10.2253	Karolinska_Liver_Exprs_GPL6947;Dutch_Liver_Exprs_GPL6947	-6.20642849772283;-8.330132872574149	91;80	-9.516197353929913E-17;-3.642919299551295E-17	0.524524215654436;0.5809913095497848	SLC22A10	-0.5936717831788172;-0.7692485942562362	0
1.52912e-24	rs1193722	11	63105017	240041	11	63069963	A/C	C	-10.2253	Karolinska_Liver_Exprs_GPL6947;Dutch_Liver_Exprs_GPL6947	-6.20642849772283;-8.330132872574149	91;80	-9.516197353929913E-17;-3.642919299551295E-17	0.524524215654436;0.5809913095497848	SLC22A10	-0.5937889026097459;-0.7694118493558106	0
1.52912e-24	rs4963401	11	63123456	240041	11	63069963	T/C	C	-10.2253	Karolinska_Liver_Exprs_GPL6947;Dutch_Liver_Exprs_GPL6947	-6.20642849772283;-8.330132872574149	91;80	-9.516197353929913E-17;-3.642919299551295E-17	0.524524215654436;0.5809913095497848	SLC22A10	-0.5937889026097459;-0.7691347613749909	0
1.52912e-24	rs3898161	11	63126854	240041	11	63069963	G/A	A	-10.2253	Karolinska_Liver_Exprs_GPL6947;Dutch_Liver_Exprs_GPL6947	-6.20642849772283;-8.330132872574149	91;80	-9.516197353929913E-17;-3.642919299551295E-17	0.524524215654436;0.5809913095497848	SLC22A10	-0.5937889026097459;-0.7693214193767597	0
1.52912e-24	rs12283500	11	63130311	240041	11	63069963	G/A	A	-10.2253	Karolinska_Liver_Exprs_GPL6947;Dutch_Liver_Exprs_GPL6947	-6.20642849772283;-8.330132872574149	91;80	-9.516197353929913E-17;-3.642919299551295E-17	0.524524215654436;0.5809913095497848	SLC22A10	-0.5937889026097459;-0.7692622106738135	0
1.52912e-24	rs4963405	11	63148736	240041	11	63069963	A/G	G	-10.2253	Karolinska_Liver_Exprs_GPL6947;Dutch_Liver_Exprs_GPL6947	-6.20642849772283;-8.330132872574149	91;80	-9.516197353929913E-17;-3.642919299551295E-17	0.524524215654436;0.5809913095497848	SLC22A10	-0.5937889026097459;-0.7693214193767597	0
1.52912e-24	rs11605137	11	63149103	240041	11	63069963	G/A	A	-10.2253	Karolinska_Liver_Exprs_GPL6947;Dutch_Liver_Exprs_GPL6947	-6.20642849772283;-8.330132872574149	91;80	-9.516197353929913E-17;-3.642919299551295E-17	0.524524215654436;0.5809913095497848	SLC22A10	-0.5937889026097459;-0.7693214193767597	0
1.5418e-24	rs1123462	13	33145462	990020	13	33091277	T/C	T	10.2246	Karolinska_Liver_Exprs_GPL6947;Dutch_Liver_Exprs_GPL6947	6.886322998588797;7.603974782934399	91;80	-2.42861286636753E-17;9.714451465470119E-18	0.051001615460355934;0.08778036563201115	N4BP2L2	0.643610369710281;0.7250504609789599	0
1.61008e-24	rs12483950	22	24296175	7400537	22	24376401	C/G	C	-10.2204	Karolinska_Liver_Exprs_GPL6947;Dutch_Liver_Exprs_GPL6947	-8.260051778531816;-6.132723856526252	91;80	-1.3176273259287572E-16;-6.661338147750939E-17	3.5092767810260157;2.7339736065047657	GSTT1	-0.7333756152760494;-0.6198015091637241	0
1.61008e-24	rs9747449	17	5270414	240110	17	5288661	C/T	C	10.2202	Karolinska_Liver_Exprs_GPL6947;Dutch_Liver_Exprs_GPL6947	6.472123657607081;8.039382564989358	91;80	5.612116388215077E-17;1.2490009027033011E-17	0.1080699975426661;0.06671785323304158	RABEP1;NUP88	0.6140746255881561;0.7521854814612606	0
1.73061e-24	rs4121883	11	63123803	240041	11	63069963	A/G	G	-10.2133	Karolinska_Liver_Exprs_GPL6947;Dutch_Liver_Exprs_GPL6947	-6.20642849772283;-8.31263381106767	91;80	-9.516197353929913E-17;-3.642919299551295E-17	0.524524215654436;0.5809913095497848	SLC22A10	-0.5937889026097459;-0.7681991418309791	0
1.73418e-24	rs2739330	22	24295286	7400537	22	24376401	T/C	T	-10.2131	Karolinska_Liver_Exprs_GPL6947;Dutch_Liver_Exprs_GPL6947	-8.226164989485325;-6.158232193494153	91;80	-1.3176273259287572E-16;-6.661338147750939E-17	3.5092767810260157;2.7339736065047657	GSTT1	-0.7313540731273204;-0.6220761411546848	0
1.78865e-24	rs2409761	21	37573048	5080328	21	37666248	A/G	A	10.2101	Karolinska_Liver_Exprs_GPL6947;Dutch_Liver_Exprs_GPL6947	5.8467276308574405;8.691628504024335	91;80	-1.159024036696592E-17;-8.326672684688674E-18	0.19355491505909633;0.345385475203657	DOPEY2	0.5656106520118485;0.7893304196185449	0
1.83344e-24	rs9861782	3	121432367	3130768	3	121383182	A/G	G	-10.2077	Karolinska_Liver_Exprs_GPL6947;Dutch_Liver_Exprs_GPL6947	-7.2183920763687;-7.225240377039146	91;80	-4.8801012071435456E-18;-6.938893903907228E-18	0.09458491773239795;0.08003294444317868	GOLGB1	-0.6674023898371528;-0.6996720838423395	0
1.83344e-24	rs9863007	3	121425814	3130768	3	121383182	C/T	T	-10.2077	Karolinska_Liver_Exprs_GPL6947;Dutch_Liver_Exprs_GPL6947	-7.2183920763687;-7.225240377039146	91;80	-4.8801012071435456E-18;-6.938893903907228E-18	0.09458491773239795;0.08003294444317868	GOLGB1	-0.6674023898371528;-0.6996720838423395	0
1.83344e-24	rs9837315	3	121436487	3130768	3	121383182	T/C	C	-10.2077	Karolinska_Liver_Exprs_GPL6947;Dutch_Liver_Exprs_GPL6947	-7.2183920763687;-7.225240377039146	91;80	-4.8801012071435456E-18;-6.938893903907228E-18	0.09458491773239795;0.08003294444317868	GOLGB1	-0.6674023898371528;-0.6999487250400591	0
1.83344e-24	rs9849087	3	121465220	3130768	3	121383182	T/C	C	-10.2077	Karolinska_Liver_Exprs_GPL6947;Dutch_Liver_Exprs_GPL6947	-7.2183920763687;-7.225240377039146	91;80	-4.8801012071435456E-18;-6.938893903907228E-18	0.09458491773239795;0.08003294444317868	GOLGB1	-0.6674023898371528;-0.6999558515107916	0
1.83344e-24	rs9884018	3	121563355	3130768	3	121383182	A/G	G	-10.2077	Karolinska_Liver_Exprs_GPL6947;Dutch_Liver_Exprs_GPL6947	-7.2183920763687;-7.225240377039146	91;80	-4.8801012071435456E-18;-6.938893903907228E-18	0.09458491773239795;0.08003294444317868	GOLGB1	-0.6674023898371528;-0.6999558515107916	0
1.84101e-24	rs2898277	21	37579644	5080328	21	37666248	C/G	C	10.2074	Karolinska_Liver_Exprs_GPL6947;Dutch_Liver_Exprs_GPL6947	5.646970753633298;8.900713571016816	91;80	-1.159024036696592E-17;-8.326672684688674E-18	0.19355491505909633;0.345385475203657	DOPEY2	0.5497993567314761;0.799900286618727	0
1.91451e-24	rs10871516	17	245185	2640142	17	264041	G/A	A	10.2035	Karolinska_Liver_Exprs_GPL6947;Dutch_Liver_Exprs_GPL6947	8.09225512031789;6.286990325300158	91;80	-1.1895246692412391E-17;1.734723475976807E-18	0.06372246027199442;0.05187788501763118	C17orf97	0.7226769947918061;0.631992553511777	0
1.99912e-24	rs2858913	22	24298182	7400537	22	24376401	T/G	T	-10.1993	Karolinska_Liver_Exprs_GPL6947;Dutch_Liver_Exprs_GPL6947	-8.243087479913648;-6.119999402935674	91;80	-1.3176273259287572E-16;-6.661338147750939E-17	3.5092767810260157;2.7339736065047657	GSTT1	-0.7324690027738892;-0.6185070551099462	0
1.99912e-24	rs2858914	22	24298325	7400537	22	24376401	G/A	G	-10.1993	Karolinska_Liver_Exprs_GPL6947;Dutch_Liver_Exprs_GPL6947	-8.243087479913648;-6.119999402935674	91;80	-1.3176273259287572E-16;-6.661338147750939E-17	3.5092767810260157;2.7339736065047657	GSTT1	-0.7316783772727443;-0.6185189490221923	0
2.03232e-24	rs9859702	3	121406961	3130768	3	121383182	A/G	G	-10.1977	Karolinska_Liver_Exprs_GPL6947;Dutch_Liver_Exprs_GPL6947	-7.2183920763687;-7.210522857062343	91;80	-4.8801012071435456E-18;-6.938893903907228E-18	0.09458491773239795;0.08003294444317868	GOLGB1	-0.6667395536372531;-0.6990215469395413	0
2.07033e-24	rs12293171	11	63128098	3890113	11	63059083	C/T	T	-10.1959	Karolinska_Liver_Exprs_GPL6947;Dutch_Liver_Exprs_GPL6947	-6.48561650929532;-7.989486629579005	91;80	-8.662179642679793E-17;-1.5959455978986624E-17	0.2845312066700421;0.30535670675597126	SLC22A10	-0.6153230965499056;-0.7488551875072325	0
2.1047e-24	rs1783637	11	63092792	240041	11	63069963	C/T	T	-10.1942	Karolinska_Liver_Exprs_GPL6947;Dutch_Liver_Exprs_GPL6947	-6.180278206511644;-8.31263381106767	91;80	-9.516197353929913E-17;-3.642919299551295E-17	0.524524215654436;0.5809913095497848	SLC22A10	-0.5923703975756464;-0.7678172868577361	0
2.16177e-24	rs2729387	11	57262699	3310376	11	57296041	G/C	C	-10.1918	Karolinska_Liver_Exprs_GPL6947;Dutch_Liver_Exprs_GPL6947	-7.611410933366455;-6.782700726985862	91;80	2.9890619893754213E-17;-4.5796699765787705E-17	0.1869998131253672;0.2234907934371491	TIMM10	-0.6926699161608386;-0.6691094189312826	0
2.18862e-24	rs2739343	22	24298180	7400537	22	24376401	C/T	C	-10.1906	Karolinska_Liver_Exprs_GPL6947;Dutch_Liver_Exprs_GPL6947	-8.243087479913648;-6.107294620113062	91;80	-1.3176273259287572E-16;-6.661338147750939E-17	3.5092767810260157;2.7339736065047657	GSTT1	-0.7324690027738892;-0.6181436755341506	0
2.24332e-24	rs2581923	11	57249991	3310376	11	57296041	T/C	C	-10.1882	Karolinska_Liver_Exprs_GPL6947;Dutch_Liver_Exprs_GPL6947	-7.580449540222067;-6.810444984911294	91;80	2.9890619893754213E-17;-4.5796699765787705E-17	0.1869998131253672;0.2234907934371491	TIMM10	-0.6911001338449341;-0.6706402699061964	0
2.24332e-24	rs2848634	11	57252328	3310376	11	57296041	T/C	C	-10.1882	Karolinska_Liver_Exprs_GPL6947;Dutch_Liver_Exprs_GPL6947	-7.580449540222067;-6.810444984911294	91;80	2.9890619893754213E-17;-4.5796699765787705E-17	0.1869998131253672;0.2234907934371491	TIMM10	-0.6911001338449341;-0.6710482187071012	0
2.24332e-24	rs2848635	11	57253931	3310376	11	57296041	C/T	T	-10.1882	Karolinska_Liver_Exprs_GPL6947;Dutch_Liver_Exprs_GPL6947	-7.580449540222067;-6.810444984911294	91;80	2.9890619893754213E-17;-4.5796699765787705E-17	0.1869998131253672;0.2234907934371491	TIMM10	-0.6911001338449341;-0.6710482187071012	0
2.25256e-24	rs9968051	3	121384081	3130768	3	121383182	C/G	G	-10.1876	Karolinska_Liver_Exprs_GPL6947;Dutch_Liver_Exprs_GPL6947	-7.2183920763687;-7.1958366259698785	91;80	-4.8801012071435456E-18;-6.938893903907228E-18	0.09458491773239795;0.08003294444317868	GOLGB1	-0.6674023898371528;-0.6981524807543187	0
2.27117e-24	rs59987610	3	121407365	3130768	3	121383182	T/C	C	-10.1869	Karolinska_Liver_Exprs_GPL6947;Dutch_Liver_Exprs_GPL6947	-7.2036658667336315;-7.210522857062343	91;80	-4.8801012071435456E-18;-6.938893903907228E-18	0.09458491773239795;0.08003294444317868	GOLGB1	-0.6661337106857187;-0.6990547933124502	0
2.46077e-24	rs4238787	16	56442066	1400672	16	56395802	T/C	C	-10.1791	Karolinska_Liver_Exprs_GPL6947;Dutch_Liver_Exprs_GPL6947	-8.345511026903035;-5.9813062985497165	91;80	-8.296172052144027E-17;-3.7470027081099036E-17	1.0096451512489206;0.2832248289452649	AMFR	-0.7377791788836764;-0.6084598416597932	0
2.54302e-24	rs335628	5	76729538	2650148	5	76728205	G/C	C	-10.176	Karolinska_Liver_Exprs_GPL6947;Dutch_Liver_Exprs_GPL6947	-8.294107005720443;-6.031473270107445	91;80	2.4019248128909636E-18;-8.673617379884035E-19	0.041310043083456906;0.0363099450632987	WDR41	-0.7352792793414091;-0.6119506359978051	0
2.55349e-24	rs6003988	22	24295388	2360593	22	24313779	A/G	A	10.1755	Karolinska_Liver_Exprs_GPL6947;Dutch_Liver_Exprs_GPL6947	8.537421963767255;5.771340155831262	91;80	-2.4400506035717726E-17;-6.522560269672795E-17	0.22614574330381904;0.24006744162266647	DDTL;DDT	0.7485494551020965;0.5910540437343055	0
2.60648e-24	rs58660094	21	37573758	5080328	21	37666248	A/G	A	10.1734	Karolinska_Liver_Exprs_GPL6947;Dutch_Liver_Exprs_GPL6947	5.796413948607913;8.691628504024335	91;80	-1.159024036696592E-17;-8.326672684688674E-18	0.19355491505909633;0.345385475203657	DOPEY2	0.562127037480154;0.7890499359231051	0
2.61184e-24	rs2739344	22	24298293	7400537	22	24376401	A/C	A	-10.1733	Karolinska_Liver_Exprs_GPL6947;Dutch_Liver_Exprs_GPL6947	-8.243087479913648;-6.081943653849551	91;80	-1.3176273259287572E-16;-6.661338147750939E-17	3.5092767810260157;2.7339736065047657	GSTT1	-0.7323632834350409;-0.6163011124980982	0
2.62259e-24	rs8076470	17	48625828	5050520	17	48633167	A/G	A	-10.1729	Karolinska_Liver_Exprs_GPL6947;Dutch_Liver_Exprs_GPL6947	-7.307331616593417;-7.07944951368013	91;80	7.869163196518967E-17;5.2735593669694933E-17	0.247584115819017;0.15488263806227598	SPATA20	-0.6733586728792661;-0.6900356558508884	0
2.72135e-24	rs2330649	22	24295053	7400537	22	24376401	G/A	G	-10.1693	Karolinska_Liver_Exprs_GPL6947;Dutch_Liver_Exprs_GPL6947	-8.142169360373872;-6.183820473708552	91;80	-1.3176273259287572E-16;-6.661338147750939E-17	3.5092767810260157;2.7339736065047657	GSTT1	-0.7258923724712885;-0.6238251254496358	0
2.78922e-24	rs1559359	5	96227278	2260731	5	96249088	C/T	T	-10.1669	Karolinska_Liver_Exprs_GPL6947;Dutch_Liver_Exprs_GPL6947	-7.2036658667336315;-7.18118148334731	91;80	-9.645825042244663E-18;-1.5439038936193584E-17	0.4516757196977353;0.3275557758146647	CTD-2260A17.2;ERAP2	-0.6655956234283784;-0.6969041131581003	0
2.97852e-24	rs5760130	22	24299072	7400537	22	24376401	T/C	T	-10.1606	Karolinska_Liver_Exprs_GPL6947;Dutch_Liver_Exprs_GPL6947	-8.142169360373872;-6.171016287540457	91;80	-1.3176273259287572E-16;-6.661338147750939E-17	3.5092767810260157;2.7339736065047657	GSTT1	-0.7260572968607897;-0.6227251389042314	0
3.13522e-24	rs12323094	13	33143364	990020	13	33091277	T/C	T	10.1555	Karolinska_Liver_Exprs_GPL6947;Dutch_Liver_Exprs_GPL6947	7.174295168520151;7.1958366259698785	91;80	-2.42861286636753E-17;9.714451465470119E-18	0.051001615460355934;0.08778036563201115	N4BP2L2	0.6640598323365777;0.6981285202807349	0
3.13522e-24	rs12323101	13	33143406	990020	13	33091277	A/G	A	10.1555	Karolinska_Liver_Exprs_GPL6947;Dutch_Liver_Exprs_GPL6947	7.174295168520151;7.1958366259698785	91;80	-2.42861286636753E-17;9.714451465470119E-18	0.051001615460355934;0.08778036563201115	N4BP2L2	0.6640598323365777;0.6978756163215494	0
3.16752e-24	rs12963325	18	12577424	5690246	18	12446613	C/G	G	-10.1544	Karolinska_Liver_Exprs_GPL6947;Dutch_Liver_Exprs_GPL6947	-7.53424523898189;-6.810444984911294	91;80	1.9520404828574182E-17;1.2490009027033011E-17	0.4280326437418083;0.27359807222381766	RP11-861E21.2;SPIRE1	-0.6884781270194353;-0.670791699744481	0
3.42407e-24	rs4474372	10	100164571	1030278	10	100143540	C/T	T	10.1469	Karolinska_Liver_Exprs_GPL6947;Dutch_Liver_Exprs_GPL6947	8.55514575792826;5.710541783342461	91;80	-1.9520404828574182E-17;1.6653345369377347E-17	0.3670496308395978;0.23940863829484696	PYROXD2	0.75015808786014;0.586147864081312	0
3.42407e-24	rs4475861	10	100164989	1030278	10	100143540	C/T	T	10.1469	Karolinska_Liver_Exprs_GPL6947;Dutch_Liver_Exprs_GPL6947	8.55514575792826;5.710541783342461	91;80	-1.9520404828574182E-17;1.6653345369377347E-17	0.3670496308395978;0.23940863829484696	PYROXD2	0.75015808786014;0.5863376201453494	0
3.55267e-24	rs7234697	18	12576512	5690246	18	12446613	T/C	C	-10.1433	Karolinska_Liver_Exprs_GPL6947;Dutch_Liver_Exprs_GPL6947	-7.518906425512868;-6.810444984911294	91;80	1.9520404828574182E-17;1.2490009027033011E-17	0.4280326437418083;0.27359807222381766	RP11-861E21.2;SPIRE1	-0.687119567151853;-0.6705559828759965	0
3.55267e-24	rs12604385	18	12579799	5690246	18	12446613	A/C	C	-10.1433	Karolinska_Liver_Exprs_GPL6947;Dutch_Liver_Exprs_GPL6947	-7.518906425512868;-6.810444984911294	91;80	1.9520404828574182E-17;1.2490009027033011E-17	0.4280326437418083;0.27359807222381766	RP11-861E21.2;SPIRE1	-0.6868964107645652;-0.6707371184631068	0
3.55267e-24	rs28496036	18	12579282	5690246	18	12446613	C/T	T	-10.1433	Karolinska_Liver_Exprs_GPL6947;Dutch_Liver_Exprs_GPL6947	-7.518906425512868;-6.810444984911294	91;80	1.9520404828574182E-17;1.2490009027033011E-17	0.4280326437418083;0.27359807222381766	RP11-861E21.2;SPIRE1	-0.6867623032862037;-0.6707371184631068	0
3.58189e-24	rs6663	12	109886603	5390754	12	109886649	C/T	T	10.1426	Karolinska_Liver_Exprs_GPL6947;Dutch_Liver_Exprs_GPL6947	7.101337767987664;7.2547700947877685	91;80	1.2047749855135628E-17;-5.551115123125783E-18	0.026679781487255225;0.0529169867704047	KCTD10;MYO1H	0.659172460370202;0.7022019233180045	0
3.58189e-24	rs1193729	11	63051018	240041	11	63069963	C/T	C	10.1424	Karolinska_Liver_Exprs_GPL6947;Dutch_Liver_Exprs_GPL6947	6.07640155531087;8.34768388163169	91;80	-9.516197353929913E-17;-3.642919299551295E-17	0.524524215654436;0.5809913095497848	SLC22A10	0.5836737171195727;0.7704984175231615	0
3.58189e-24	rs511480	11	63146971	240041	11	63069963	A/G	A	10.1424	Karolinska_Liver_Exprs_GPL6947;Dutch_Liver_Exprs_GPL6947	6.07640155531087;8.34768388163169	91;80	-9.516197353929913E-17;-3.642919299551295E-17	0.524524215654436;0.5809913095497848	SLC22A10	0.5843250259719273;0.7696965239521222	0
3.73161e-24	rs12955490	18	12542101	5690246	18	12446613	A/G	A	10.1384	Karolinska_Liver_Exprs_GPL6947;Dutch_Liver_Exprs_GPL6947	7.705073901451204;6.604844706006446	91;80	1.9520404828574182E-17;1.2490009027033011E-17	0.4280326437418083;0.27359807222381766	RP11-861E21.2;SPIRE1	0.6985722094437176;0.6557915783442158	0
3.91948e-24	rs12957688	18	12576133	5690246	18	12446613	C/G	G	-10.1338	Karolinska_Liver_Exprs_GPL6947;Dutch_Liver_Exprs_GPL6947	-7.518906425512868;-6.796559777595896	91;80	1.9520404828574182E-17;1.2490009027033011E-17	0.4280326437418083;0.27359807222381766	RP11-861E21.2;SPIRE1	-0.6866344896028128;-0.6698433875718588	0
3.95169e-24	rs4766601	12	109890080	5390754	12	109886649	G/C	C	10.133	Karolinska_Liver_Exprs_GPL6947;Dutch_Liver_Exprs_GPL6947	7.115876230459678;7.225240377039146	91;80	1.2047749855135628E-17;-5.551115123125783E-18	0.026679781487255225;0.0529169867704047	KCTD10;MYO1H	0.6598771556803439;0.6996207301871673	0
4.12513e-24	rs1806263	17	5317492	240110	17	5288661	A/C	A	10.1287	Karolinska_Liver_Exprs_GPL6947;Dutch_Liver_Exprs_GPL6947	7.2331457406747415;7.093892494661354	91;80	5.612116388215077E-17;1.2490009027033011E-17	0.1080699975426661;0.06671785323304158	RABEP1;NUP88	0.667559401499187;0.6913494600477235	0
4.15052e-24	rs2296435	10	100182285	1030278	10	100143540	T/C	C	10.1281	Karolinska_Liver_Exprs_GPL6947;Dutch_Liver_Exprs_GPL6947	8.608605114124451;5.626119760273535	91;80	-1.9520404828574182E-17;1.6653345369377347E-17	0.3670496308395978;0.23940863829484696	PYROXD2	0.7532379603178982;0.5789357432801255	0
4.15901e-24	rs1783635	11	63082907	240041	11	63069963	C/T	T	-10.1279	Karolinska_Liver_Exprs_GPL6947;Dutch_Liver_Exprs_GPL6947	-6.089323683458668;-8.31263381106767	91;80	-9.516197353929913E-17;-3.642919299551295E-17	0.524524215654436;0.5809913095497848	SLC22A10	-0.5846260807999674;-0.7682296552279186	0
4.20175e-24	rs6003991	22	24295813	7400537	22	24376401	A/G	A	-10.127	Karolinska_Liver_Exprs_GPL6947;Dutch_Liver_Exprs_GPL6947	-7.6893810710900015;-6.604844706006446	91;80	-1.3176273259287572E-16;-6.661338147750939E-17	3.5092767810260157;2.7339736065047657	GSTT1	-0.6984551803633215;-0.6561692650690505	0
4.22761e-24	rs441102	5	76738970	2650148	5	76728205	G/A	A	-10.1264	Karolinska_Liver_Exprs_GPL6947;Dutch_Liver_Exprs_GPL6947	-8.226164989485325;-6.031473270107445	91;80	2.4019248128909636E-18;-8.673617379884035E-19	0.041310043083456906;0.0363099450632987	WDR41	-0.730903075271693;-0.6119506359978051	0
4.58775e-24	rs12015	13	43597865	2190707	13	43683256	T/C	C	-10.1183	Karolinska_Liver_Exprs_GPL6947;Dutch_Liver_Exprs_GPL6947	-6.28532585539711;-8.089686977180921	91;80	-1.2200253017858864E-18;-6.245004513516506E-18	0.12289377185550432;0.0753391929160039		-0.5996986454040861;-0.7551642157205839	0
4.58775e-24	rs2281782	13	43598191	2190707	13	43683256	A/G	G	-10.1183	Karolinska_Liver_Exprs_GPL6947;Dutch_Liver_Exprs_GPL6947	-6.28532585539711;-8.089686977180921	91;80	-1.2200253017858864E-18;-6.245004513516506E-18	0.12289377185550432;0.0753391929160039		-0.5995864256584429;-0.7550817937035151	0
4.59713e-24	rs1193721	11	63106017	240041	11	63069963	A/G	G	-10.1182	Karolinska_Liver_Exprs_GPL6947;Dutch_Liver_Exprs_GPL6947	-6.1411897446173;-8.24314863058022	91;80	-9.516197353929913E-17;-3.642919299551295E-17	0.524524215654436;0.5809913095497848	SLC22A10	-0.5888544360165974;-0.7637245486236587	0
4.61595e-24	rs7702031	5	76769407	2650148	5	76728205	T/A	A	-10.1178	Karolinska_Liver_Exprs_GPL6947;Dutch_Liver_Exprs_GPL6947	-8.226164989485325;-6.0189033285482205	91;80	2.4019248128909636E-18;-8.673617379884035E-19	0.041310043083456906;0.0363099450632987	WDR41	-0.7305379673206785;-0.6110100863035696	0
4.68243e-24	rs2584862	11	57241956	3310376	11	57296041	A/T	T	-10.1164	Karolinska_Liver_Exprs_GPL6947;Dutch_Liver_Exprs_GPL6947	-7.33720394333317;-6.964954197689402	91;80	2.9890619893754213E-17;-4.5796699765787705E-17	0.1869998131253672;0.2234907934371491	TIMM10	-0.675239017007121;-0.6818881518074039	0
4.98843e-24	rs2664260	2	191163706	4640750	2	191069791	G/A	A	-10.1102	Karolinska_Liver_Exprs_GPL6947;Dutch_Liver_Exprs_GPL6947	-6.4451992642978135;-7.907209453883869	91;80	0.0;9.020562075079397E-18	0.1643261279679495;0.10518053135656498	HIBCH	-0.6117630529095722;-0.7435244841555829	0
5.02933e-24	rs335660	5	76792688	2650148	5	76728205	T/C	C	-10.1092	Karolinska_Liver_Exprs_GPL6947;Dutch_Liver_Exprs_GPL6947	-8.226164989485325;-6.00635225105739	91;80	2.4019248128909636E-18;-8.673617379884035E-19	0.041310043083456906;0.0363099450632987	WDR41	-0.7314657112654132;-0.6100670078767262	0
5.32507e-24	rs10732782	10	100166506	1030278	10	100143540	C/A	A	10.1037	Karolinska_Liver_Exprs_GPL6947;Dutch_Liver_Exprs_GPL6947	8.484533483895296;5.7226678905643364	91;80	-1.9520404828574182E-17;1.6653345369377347E-17	0.3670496308395978;0.23940863829484696	PYROXD2	0.7455740178901923;0.5871910052360564	0
5.32507e-24	rs7910973	10	100166732	1030278	10	100143540	G/A	A	10.1037	Karolinska_Liver_Exprs_GPL6947;Dutch_Liver_Exprs_GPL6947	8.484533483895296;5.7226678905643364	91;80	-1.9520404828574182E-17;1.6653345369377347E-17	0.3670496308395978;0.23940863829484696	PYROXD2	0.7455740178901923;0.5869046579767503	0
5.34684e-24	rs2154601	22	24297866	7400537	22	24376401	A/G	G	10.1033	Karolinska_Liver_Exprs_GPL6947;Dutch_Liver_Exprs_GPL6947	8.075695887146775;6.158232193494153	91;80	-1.3176273259287572E-16;-6.661338147750939E-17	3.5092767810260157;2.7339736065047657	GSTT1	0.7217058067981108;0.6218718101779734	0
5.55812e-24	rs10897407	11	63137384	3890113	11	63059083	T/C	T	10.0994	Karolinska_Liver_Exprs_GPL6947;Dutch_Liver_Exprs_GPL6947	6.801859576052982;7.5110992120272035	91;80	-8.662179642679793E-17;-1.5959455978986624E-17	0.2845312066700421;0.30535670675597126	SLC22A10	0.6381952112243818;0.7193597153870335	0
5.58084e-24	rs9595902	13	33181669	990020	13	33091277	A/G	A	10.0991	Karolinska_Liver_Exprs_GPL6947;Dutch_Liver_Exprs_GPL6947	7.2331457406747415;7.050652018642068	91;80	-2.42861286636753E-17;9.714451465470119E-18	0.051001615460355934;0.08778036563201115	N4BP2L2	0.667502285677801;0.6877309432734914	0
5.58084e-24	rs3750605	10	100175654	1030278	10	100143540	C/T	T	10.0991	Karolinska_Liver_Exprs_GPL6947;Dutch_Liver_Exprs_GPL6947	8.680570149538415;5.506875043532043	91;80	-1.9520404828574182E-17;1.6653345369377347E-17	0.3670496308395978;0.23940863829484696	PYROXD2	0.7566307884324966;0.5685205866630255	0
5.66107e-24	rs149415873	1	107612508	3890187	1	107601307	C/T	T	-10.0977	Karolinska_Liver_Exprs_GPL6947;Dutch_Liver_Exprs_GPL6947	-7.53424523898189;-6.727523018101958	91;80	1.2200253017858863E-17;-2.3592239273284576E-17	0.1323159094307315;0.14934351309076188	PRMT6	-0.6882168105795348;-0.6645662735713702	0
5.6842e-24	rs878619	17	48633271	5050520	17	48633167	G/A	G	-10.0973	Karolinska_Liver_Exprs_GPL6947;Dutch_Liver_Exprs_GPL6947	-7.2036658667336315;-7.07944951368013	91;80	7.869163196518967E-17;5.2735593669694933E-17	0.247584115819017;0.15488263806227598	SPATA20	-0.6660519064774162;-0.6899860282006532	0
5.74244e-24	rs942803	10	100168631	1030278	10	100143540	G/T	T	10.0962	Karolinska_Liver_Exprs_GPL6947;Dutch_Liver_Exprs_GPL6947	8.51974555811137;5.674262838416716	91;80	-1.9520404828574182E-17;1.6653345369377347E-17	0.3670496308395978;0.23940863829484696	PYROXD2	0.7477798599327845;0.5830870927728787	0
5.74244e-24	rs9787550	10	100169051	1030278	10	100143540	C/T	T	10.0962	Karolinska_Liver_Exprs_GPL6947;Dutch_Liver_Exprs_GPL6947	8.51974555811137;5.674262838416716	91;80	-1.9520404828574182E-17;1.6653345369377347E-17	0.3670496308395978;0.23940863829484696	PYROXD2	0.7479838348554806;0.5830870927728787	0
5.84876e-24	rs12293171	11	63128098	240041	11	63069963	C/T	T	-10.0946	Karolinska_Liver_Exprs_GPL6947;Dutch_Liver_Exprs_GPL6947	-6.07640155531087;-8.277789838457942	91;80	-9.516197353929913E-17;-3.642919299551295E-17	0.524524215654436;0.5809913095497848	SLC22A10	-0.5836073577629547;-0.7662819029276463	0
6.24285e-24	rs7984903	13	33126139	990020	13	33091277	A/G	A	10.0881	Karolinska_Liver_Exprs_GPL6947;Dutch_Liver_Exprs_GPL6947	6.914668591172051;7.374181941604317	91;80	-2.42861286636753E-17;9.714451465470119E-18	0.051001615460355934;0.08778036563201115	N4BP2L2	0.6457899860479557;0.7099979482441243	0
6.30675e-24	rs2147900	10	100174721	1030278	10	100143540	T/C	C	10.0871	Karolinska_Liver_Exprs_GPL6947;Dutch_Liver_Exprs_GPL6947	8.484533483895296;5.698432293569666	91;80	-1.9520404828574182E-17;1.6653345369377347E-17	0.3670496308395978;0.23940863829484696	PYROXD2	0.7460996557161225;0.5849572477684793	0
6.30675e-24	rs3750601	10	100174561	1030278	10	100143540	C/A	A	10.0871	Karolinska_Liver_Exprs_GPL6947;Dutch_Liver_Exprs_GPL6947	8.484533483895296;5.698432293569666	91;80	-1.9520404828574182E-17;1.6653345369377347E-17	0.3670496308395978;0.23940863829484696	PYROXD2	0.746113760261464;0.5849572477684793	0
6.34541e-24	rs6504675	17	48634357	5050520	17	48633167	G/A	G	-10.0866	Karolinska_Liver_Exprs_GPL6947;Dutch_Liver_Exprs_GPL6947	-7.188966950692534;-7.07944951368013	91;80	7.869163196518967E-17;5.2735593669694933E-17	0.247584115819017;0.15488263806227598	SPATA20	-0.6649015187720405;-0.6900356558508884	0
6.3843e-24	rs3750604	10	100175581	1030278	10	100143540	C/T	T	10.0859	Karolinska_Liver_Exprs_GPL6947;Dutch_Liver_Exprs_GPL6947	8.6625042578651;5.506875043532043	91;80	-1.9520404828574182E-17;1.6653345369377347E-17	0.3670496308395978;0.23940863829484696	PYROXD2	0.7555847909535467;0.5685205866630255	0
6.55556e-24	rs12259939	10	100169021	1030278	10	100143540	T/C	C	10.0834	Karolinska_Liver_Exprs_GPL6947;Dutch_Liver_Exprs_GPL6947	8.502116182851164;5.674262838416716	91;80	-1.9520404828574182E-17;1.6653345369377347E-17	0.3670496308395978;0.23940863829484696	PYROXD2	0.7472859277789238;0.5830870927728787	0
6.80024e-24	rs150478765	5	76798759	2650148	5	76728205	G/A	A	-10.0798	Karolinska_Liver_Exprs_GPL6947;Dutch_Liver_Exprs_GPL6947	-8.209284009871265;-5.9813062985497165	91;80	2.4019248128909636E-18;-8.673617379884035E-19	0.041310043083456906;0.0363099450632987	WDR41	-0.7301828260806233;-0.6084123297070679	0
6.80024e-24	rs12897440	14	65371933	6370612	14	65401520	G/C	C	10.0797	Karolinska_Liver_Exprs_GPL6947;Dutch_Liver_Exprs_GPL6947	7.029035506062812;7.239989388206672	91;80	-3.660075905357659E-17;1.1102230246251566E-17	0.4935707428881547;0.5436052919901346	CHURC1;CHURC1-FNTB	0.6537045371701236;0.700589179739554	0
6.85583e-24	rs7911036	10	100167015	1030278	10	100143540	A/T	T	10.0788	Karolinska_Liver_Exprs_GPL6947;Dutch_Liver_Exprs_GPL6947	8.484533483895296;5.686339339120889	91;80	-1.9520404828574182E-17;1.6653345369377347E-17	0.3670496308395978;0.23940863829484696	PYROXD2	0.7455740178901923;0.5839152881386067	0
6.85583e-24	rs10883090	10	100167236	1030278	10	100143540	G/C	C	10.0788	Karolinska_Liver_Exprs_GPL6947;Dutch_Liver_Exprs_GPL6947	8.484533483895296;5.686339339120889	91;80	-1.9520404828574182E-17;1.6653345369377347E-17	0.3670496308395978;0.23940863829484696	PYROXD2	0.7455740178901923;0.5836039084863838	0
6.85583e-24	rs2274245	10	100175082	1030278	10	100143540	C/T	T	10.0788	Karolinska_Liver_Exprs_GPL6947;Dutch_Liver_Exprs_GPL6947	8.484533483895296;5.686339339120889	91;80	-1.9520404828574182E-17;1.6653345369377347E-17	0.3670496308395978;0.23940863829484696	PYROXD2	0.7460658884663671;0.5843501331591268	0
6.85583e-24	rs2274246	10	100175060	1030278	10	100143540	C/T	T	10.0788	Karolinska_Liver_Exprs_GPL6947;Dutch_Liver_Exprs_GPL6947	8.484533483895296;5.686339339120889	91;80	-1.9520404828574182E-17;1.6653345369377347E-17	0.3670496308395978;0.23940863829484696	PYROXD2	0.7460658884663671;0.5843501331591268	0
6.85583e-24	rs2274244	10	100175218	1030278	10	100143540	A/G	G	10.0788	Karolinska_Liver_Exprs_GPL6947;Dutch_Liver_Exprs_GPL6947	8.484533483895296;5.686339339120889	91;80	-1.9520404828574182E-17;1.6653345369377347E-17	0.3670496308395978;0.23940863829484696	PYROXD2	0.7460246906605542;0.5843501331591268	0
6.85583e-24	rs2274243	10	100175267	1030278	10	100143540	T/C	C	10.0788	Karolinska_Liver_Exprs_GPL6947;Dutch_Liver_Exprs_GPL6947	8.484533483895296;5.686339339120889	91;80	-1.9520404828574182E-17;1.6653345369377347E-17	0.3670496308395978;0.23940863829484696	PYROXD2	0.7460246906605542;0.5843501331591268	0
6.86979e-24	rs6573585	14	65373868	6370612	14	65401520	G/A	A	10.0787	Karolinska_Liver_Exprs_GPL6947;Dutch_Liver_Exprs_GPL6947	6.985960874044644;7.284427420814149	91;80	-3.660075905357659E-17;1.1102230246251566E-17	0.4935707428881547;0.5436052919901346	CHURC1;CHURC1-FNTB	0.6507443284612576;0.7041127535033994	0
6.94005e-24	rs8000071	13	33125373	990020	13	33091277	G/C	G	10.0777	Karolinska_Liver_Exprs_GPL6947;Dutch_Liver_Exprs_GPL6947	6.9004836944616965;7.374181941604317	91;80	-2.42861286636753E-17;9.714451465470119E-18	0.051001615460355934;0.08778036563201115	N4BP2L2	0.6449305174095012;0.7101473020904143	0
7.06832e-24	rs3026101	17	5280440	240110	17	5288661	G/A	G	10.0759	Karolinska_Liver_Exprs_GPL6947;Dutch_Liver_Exprs_GPL6947	7.174295168520151;7.07944951368013	91;80	5.612116388215077E-17;1.2490009027033011E-17	0.1080699975426661;0.06671785323304158	RABEP1;NUP88	0.6637397914719297;0.6900582679790579	0
7.34687e-24	rs5760112	22	24259772	7400537	22	24376401	C/G	C	-10.0722	Karolinska_Liver_Exprs_GPL6947;Dutch_Liver_Exprs_GPL6947	-7.752353834679055;-6.4575470624139	91;80	-1.3176273259287572E-16;-6.661338147750939E-17	3.5092767810260157;2.7339736065047657	GSTT1	-0.7016497781322182;-0.6445880817027533	0
7.39183e-24	rs45523432	10	100167436	1030278	10	100143540	T/C	C	10.0715	Karolinska_Liver_Exprs_GPL6947;Dutch_Liver_Exprs_GPL6947	8.51974555811137;5.63813125105653	91;80	-1.9520404828574182E-17;1.6653345369377347E-17	0.3670496308395978;0.23940863829484696	PYROXD2	0.7479639100354941;0.5801332822618086	0
7.39183e-24	rs942807	10	100168219	1030278	10	100143540	G/A	A	10.0715	Karolinska_Liver_Exprs_GPL6947;Dutch_Liver_Exprs_GPL6947	8.51974555811137;5.63813125105653	91;80	-1.9520404828574182E-17;1.6653345369377347E-17	0.3670496308395978;0.23940863829484696	PYROXD2	0.7479639100354941;0.5797942758010031	0
7.46738e-24	rs12763326	10	100167396	1030278	10	100143540	C/T	T	10.0705	Karolinska_Liver_Exprs_GPL6947;Dutch_Liver_Exprs_GPL6947	8.484533483895296;5.674262838416716	91;80	-1.9520404828574182E-17;1.6653345369377347E-17	0.3670496308395978;0.23940863829484696	PYROXD2	0.7455740178901923;0.5830870927728787	0
7.46738e-24	rs12763044	10	100167451	1030278	10	100143540	C/G	G	10.0705	Karolinska_Liver_Exprs_GPL6947;Dutch_Liver_Exprs_GPL6947	8.484533483895296;5.674262838416716	91;80	-1.9520404828574182E-17;1.6653345369377347E-17	0.3670496308395978;0.23940863829484696	PYROXD2	0.7455740178901923;0.5830870927728787	0
7.46738e-24	rs12768227	10	100167495	1030278	10	100143540	G/A	A	10.0705	Karolinska_Liver_Exprs_GPL6947;Dutch_Liver_Exprs_GPL6947	8.484533483895296;5.674262838416716	91;80	-1.9520404828574182E-17;1.6653345369377347E-17	0.3670496308395978;0.23940863829484696	PYROXD2	0.7455740178901923;0.5830870927728787	0
7.46738e-24	rs942808	10	100168102	1030278	10	100143540	C/A	A	10.0705	Karolinska_Liver_Exprs_GPL6947;Dutch_Liver_Exprs_GPL6947	8.484533483895296;5.674262838416716	91;80	-1.9520404828574182E-17;1.6653345369377347E-17	0.3670496308395978;0.23940863829484696	PYROXD2	0.7456702721780337;0.5827858817089279	0
7.46738e-24	rs942806	10	100168248	1030278	10	100143540	G/A	A	10.0705	Karolinska_Liver_Exprs_GPL6947;Dutch_Liver_Exprs_GPL6947	8.484533483895296;5.674262838416716	91;80	-1.9520404828574182E-17;1.6653345369377347E-17	0.3670496308395978;0.23940863829484696	PYROXD2	0.7456702721780337;0.5830870927728787	0
7.46738e-24	rs942804	10	100168499	1030278	10	100143540	C/A	A	10.0705	Karolinska_Liver_Exprs_GPL6947;Dutch_Liver_Exprs_GPL6947	8.484533483895296;5.674262838416716	91;80	-1.9520404828574182E-17;1.6653345369377347E-17	0.3670496308395978;0.23940863829484696	PYROXD2	0.7456702721780337;0.5830870927728787	0
7.46738e-24	rs7923729	10	100169465	1030278	10	100143540	G/A	A	10.0705	Karolinska_Liver_Exprs_GPL6947;Dutch_Liver_Exprs_GPL6947	8.484533483895296;5.674262838416716	91;80	-1.9520404828574182E-17;1.6653345369377347E-17	0.3670496308395978;0.23940863829484696	PYROXD2	0.7457319352562981;0.5830870927728787	0
7.46738e-24	rs9804285	10	100169472	1030278	10	100143540	C/T	T	10.0705	Karolinska_Liver_Exprs_GPL6947;Dutch_Liver_Exprs_GPL6947	8.484533483895296;5.674262838416716	91;80	-1.9520404828574182E-17;1.6653345369377347E-17	0.3670496308395978;0.23940863829484696	PYROXD2	0.7457319352562981;0.5827676274849799	0
7.63628e-24	rs7318297	13	33137972	990020	13	33091277	A/G	A	10.0682	Karolinska_Liver_Exprs_GPL6947;Dutch_Liver_Exprs_GPL6947	6.971652916210156;7.284427420814149	91;80	-2.42861286636753E-17;9.714451465470119E-18	0.051001615460355934;0.08778036563201115	N4BP2L2	0.6504747398454436;0.703517896304271	0
7.74573e-24	rs9595903	13	33182140	990020	13	33091277	A/G	A	10.0669	Karolinska_Liver_Exprs_GPL6947;Dutch_Liver_Exprs_GPL6947	7.188966950692534;7.050652018642068	91;80	-2.42861286636753E-17;9.714451465470119E-18	0.051001615460355934;0.08778036563201115	N4BP2L2	0.6649476971866701;0.6875438206369031	0
7.85673e-24	rs2729353	11	57248003	3310376	11	57296041	A/G	G	-10.0656	Karolinska_Liver_Exprs_GPL6947;Dutch_Liver_Exprs_GPL6947	-7.412391724632668;-6.810444984911294	91;80	2.9890619893754213E-17;-4.5796699765787705E-17	0.1869998131253672;0.2234907934371491	TIMM10	-0.6801703928914679;-0.6710482187071012	0
7.96931e-24	rs2239944	19	36032301	2600324	19	36038044	A/G	A	-10.064	Karolinska_Liver_Exprs_GPL6947;Dutch_Liver_Exprs_GPL6947	-8.8084653307598;-5.31923516597444	91;80	-6.1001265089294314E-18;0.0	0.1343674542018393;0.06885129902899788	TMEM147	-0.764228163332937;-0.5525789712329011	0
8.0507e-24	rs1002286	22	24257337	7400537	22	24376401	C/T	C	-10.0631	Karolinska_Liver_Exprs_GPL6947;Dutch_Liver_Exprs_GPL6947	-7.752353834679055;-6.444294860218437	91;80	-1.3176273259287572E-16;-6.661338147750939E-17	3.5092767810260157;2.7339736065047657	GSTT1	-0.7016497781322182;-0.6441567207744506	0
8.08348e-24	rs502642	11	63150787	3890113	11	63059083	T/C	T	10.0628	Karolinska_Liver_Exprs_GPL6947;Dutch_Liver_Exprs_GPL6947	6.3649089885126715;7.923578164296032	91;80	-8.662179642679793E-17;-1.5959455978986624E-17	0.2845312066700421;0.30535670675597126	SLC22A10	0.6060983109801186;0.7450559372906502	0
8.1164e-24	rs942805	10	100168372	1030278	10	100143540	G/A	A	10.0623	Karolinska_Liver_Exprs_GPL6947;Dutch_Liver_Exprs_GPL6947	8.484533483895296;5.662202710418336	91;80	-1.9520404828574182E-17;1.6653345369377347E-17	0.3670496308395978;0.23940863829484696	PYROXD2	0.7456702721780337;0.5824011887180338	0
8.1164e-24	rs6584198	10	100169906	1030278	10	100143540	G/C	C	10.0623	Karolinska_Liver_Exprs_GPL6947;Dutch_Liver_Exprs_GPL6947	8.484533483895296;5.662202710418336	91;80	-1.9520404828574182E-17;1.6653345369377347E-17	0.3670496308395978;0.23940863829484696	PYROXD2	0.7457700796469708;0.582445960719371	0
8.38457e-24	rs489858	11	57347525	3310376	11	57296041	C/A	A	-10.0591	Karolinska_Liver_Exprs_GPL6947;Dutch_Liver_Exprs_GPL6947	-6.07640155531087;-8.225903043776857	91;80	2.9890619893754213E-17;-4.5796699765787705E-17	0.1869998131253672;0.2234907934371491	TIMM10	-0.5841431374426501;-0.7634939503788515	0
8.4187e-24	rs12884463	14	65367703	6370612	14	65401520	A/G	G	10.0587	Karolinska_Liver_Exprs_GPL6947;Dutch_Liver_Exprs_GPL6947	7.000293863215468;7.239989388206672	91;80	-3.660075905357659E-17;1.1102230246251566E-17	0.4935707428881547;0.5436052919901346	CHURC1;CHURC1-FNTB	0.6522345762512184;0.7009902158788135	0
8.47015e-24	rs79778925	14	65371209	6370612	14	65401520	A/G	G	10.0581	Karolinska_Liver_Exprs_GPL6947;Dutch_Liver_Exprs_GPL6947	6.971652916210156;7.269582702946637	91;80	-3.660075905357659E-17;1.1102230246251566E-17	0.4935707428881547;0.5436052919901346	CHURC1;CHURC1-FNTB	0.6501670071677876;0.702998549652799	0
8.47015e-24	rs8022122	14	65371508	6370612	14	65401520	A/G	G	10.0581	Karolinska_Liver_Exprs_GPL6947;Dutch_Liver_Exprs_GPL6947	6.971652916210156;7.269582702946637	91;80	-3.660075905357659E-17;1.1102230246251566E-17	0.4935707428881547;0.5436052919901346	CHURC1;CHURC1-FNTB	0.6503521353371364;0.7028342134965531	0
8.47015e-24	rs8021998	14	65371597	6370612	14	65401520	T/C	C	10.0581	Karolinska_Liver_Exprs_GPL6947;Dutch_Liver_Exprs_GPL6947	6.971652916210156;7.269582702946637	91;80	-3.660075905357659E-17;1.1102230246251566E-17	0.4935707428881547;0.5436052919901346	CHURC1;CHURC1-FNTB	0.6503521353371364;0.7028287087320781	0
8.47015e-24	rs8021876	14	65371556	6370612	14	65401520	T/C	C	10.0581	Karolinska_Liver_Exprs_GPL6947;Dutch_Liver_Exprs_GPL6947	6.971652916210156;7.269582702946637	91;80	-3.660075905357659E-17;1.1102230246251566E-17	0.4935707428881547;0.5436052919901346	CHURC1;CHURC1-FNTB	0.6503521353371364;0.7028342134965531	0
8.47015e-24	rs12878467	14	65371918	6370612	14	65401520	A/T	T	10.0581	Karolinska_Liver_Exprs_GPL6947;Dutch_Liver_Exprs_GPL6947	6.971652916210156;7.269582702946637	91;80	-3.660075905357659E-17;1.1102230246251566E-17	0.4935707428881547;0.5436052919901346	CHURC1;CHURC1-FNTB	0.6503521353371364;0.7030663980579609	0
8.47015e-24	rs1951487	14	65372348	6370612	14	65401520	T/C	C	10.0581	Karolinska_Liver_Exprs_GPL6947;Dutch_Liver_Exprs_GPL6947	6.971652916210156;7.269582702946637	91;80	-3.660075905357659E-17;1.1102230246251566E-17	0.4935707428881547;0.5436052919901346	CHURC1;CHURC1-FNTB	0.6503521353371364;0.7030260583328104	0
8.47015e-24	rs1951488	14	65372213	6370612	14	65401520	C/T	T	10.0581	Karolinska_Liver_Exprs_GPL6947;Dutch_Liver_Exprs_GPL6947	6.971652916210156;7.269582702946637	91;80	-3.660075905357659E-17;1.1102230246251566E-17	0.4935707428881547;0.5436052919901346	CHURC1;CHURC1-FNTB	0.6503521353371364;0.7030260583328104	0
8.6264e-24	rs733345	10	100164215	1030278	10	100143540	G/T	T	10.0564	Karolinska_Liver_Exprs_GPL6947;Dutch_Liver_Exprs_GPL6947	8.55514575792826;5.57823355416276	91;80	-1.9520404828574182E-17;1.6653345369377347E-17	0.3670496308395978;0.23940863829484696	PYROXD2	0.75015808786014;0.5745133063499451	0
8.82124e-24	rs6584205	10	100173806	1030278	10	100143540	C/T	T	10.0541	Karolinska_Liver_Exprs_GPL6947;Dutch_Liver_Exprs_GPL6947	8.484533483895296;5.650158874622487	91;80	-1.9520404828574182E-17;1.6653345369377347E-17	0.3670496308395978;0.23940863829484696	PYROXD2	0.7461566138656213;0.5813891845720898	0
8.91125e-24	rs11078559	17	5262749	240110	17	5288661	G/A	G	10.0531	Karolinska_Liver_Exprs_GPL6947;Dutch_Liver_Exprs_GPL6947	6.351596614065021;7.923578164296032	91;80	5.612116388215077E-17;1.2490009027033011E-17	0.1080699975426661;0.06671785323304158	RABEP1;NUP88	0.6048783109403473;0.7450602221265952	0
9.35607e-24	rs7914401	10	100163928	1030278	10	100143540	T/C	C	10.0482	Karolinska_Liver_Exprs_GPL6947;Dutch_Liver_Exprs_GPL6947	8.55514575792826;5.566301553654529	91;80	-1.9520404828574182E-17;1.6653345369377347E-17	0.3670496308395978;0.23940863829484696	PYROXD2	0.75015808786014;0.5737899533038752	0
9.39412e-24	rs11622394	14	65367930	6370612	14	65401520	C/T	T	10.0479	Karolinska_Liver_Exprs_GPL6947;Dutch_Liver_Exprs_GPL6947	6.971652916210156;7.2547700947877685	91;80	-3.660075905357659E-17;1.1102230246251566E-17	0.4935707428881547;0.5436052919901346	CHURC1;CHURC1-FNTB	0.6501670071677876;0.7018837979411914	0
9.39412e-24	rs1957417	14	65368991	6370612	14	65401520	G/A	A	10.0479	Karolinska_Liver_Exprs_GPL6947;Dutch_Liver_Exprs_GPL6947	6.971652916210156;7.2547700947877685	91;80	-3.660075905357659E-17;1.1102230246251566E-17	0.4935707428881547;0.5436052919901346	CHURC1;CHURC1-FNTB	0.6501670071677876;0.7018042224716012	0
9.39412e-24	rs11627589	14	65368360	6370612	14	65401520	T/C	C	10.0479	Karolinska_Liver_Exprs_GPL6947;Dutch_Liver_Exprs_GPL6947	6.971652916210156;7.2547700947877685	91;80	-3.660075905357659E-17;1.1102230246251566E-17	0.4935707428881547;0.5436052919901346	CHURC1;CHURC1-FNTB	0.6501670071677876;0.7023682459875896	0
9.39412e-24	rs11627688	14	65368526	6370612	14	65401520	T/G	G	10.0479	Karolinska_Liver_Exprs_GPL6947;Dutch_Liver_Exprs_GPL6947	6.971652916210156;7.2547700947877685	91;80	-3.660075905357659E-17;1.1102230246251566E-17	0.4935707428881547;0.5436052919901346	CHURC1;CHURC1-FNTB	0.6501670071677876;0.7021806835244679	0
9.48991e-24	rs4725961	7	150537627	5420440	7	150558307	A/T	A	10.0468	Karolinska_Liver_Exprs_GPL6947;Dutch_Liver_Exprs_GPL6947	6.843984775160716;7.389257425809233	91;80	-3.416070845000482E-17;0.0	0.9628194421771665;0.7637920093627246	ABP1	0.640572662020446;0.7109283678458781	0
9.58666e-24	rs6584204	10	100173580	1030278	10	100143540	C/G	G	10.0458	Karolinska_Liver_Exprs_GPL6947;Dutch_Liver_Exprs_GPL6947	8.484533483895296;5.63813125105653	91;80	-1.9520404828574182E-17;1.6653345369377347E-17	0.3670496308395978;0.23940863829484696	PYROXD2	0.7461609014903747;0.5800578582365467	0
9.92299e-24	rs12429688	13	33146212	990020	13	33091277	T/G	T	10.0424	Karolinska_Liver_Exprs_GPL6947;Dutch_Liver_Exprs_GPL6947	7.101337767987664;7.108365212208414	91;80	-2.42861286636753E-17;9.714451465470119E-18	0.051001615460355934;0.08778036563201115	N4BP2L2	0.6594978773819976;0.6918526873263078	0
9.92299e-24	rs35005573	17	5202839	240110	17	5288661	T/G	T	10.0424	Karolinska_Liver_Exprs_GPL6947;Dutch_Liver_Exprs_GPL6947	6.458651278125287;7.79380701970117	91;80	5.612116388215077E-17;1.2490009027033011E-17	0.1080699975426661;0.06671785323304158	RABEP1;NUP88	0.6127071739929569;0.7373691517067736	0
1.01263e-23	rs3750603	10	100175536	1030278	10	100143540	A/T	T	10.0405	Karolinska_Liver_Exprs_GPL6947;Dutch_Liver_Exprs_GPL6947	8.432061962937546;5.686339339120889	91;80	-1.9520404828574182E-17;1.6653345369377347E-17	0.3670496308395978;0.23940863829484696	PYROXD2	0.7433038897358797;0.5843501331591268	0
1.01468e-23	rs12984928	19	36029852	2600324	19	36038044	T/C	T	-10.0402	Karolinska_Liver_Exprs_GPL6947;Dutch_Liver_Exprs_GPL6947	-8.8084653307598;-5.2844649875770076	91;80	-6.1001265089294314E-18;0.0	0.1343674542018393;0.06885129902899788	TMEM147	-0.7641989354556336;-0.550476124537888	0
1.03967e-23	rs1957421	14	65363804	6370612	14	65401520	A/G	G	10.0378	Karolinska_Liver_Exprs_GPL6947;Dutch_Liver_Exprs_GPL6947	6.971652916210156;7.239989388206672	91;80	-3.660075905357659E-17;1.1102230246251566E-17	0.4935707428881547;0.5436052919901346	CHURC1;CHURC1-FNTB	0.649854084249147;0.7008009100311386	0
1.03967e-23	rs1957418	14	65365612	6370612	14	65401520	C/T	T	10.0378	Karolinska_Liver_Exprs_GPL6947;Dutch_Liver_Exprs_GPL6947	6.971652916210156;7.239989388206672	91;80	-3.660075905357659E-17;1.1102230246251566E-17	0.4935707428881547;0.5436052919901346	CHURC1;CHURC1-FNTB	0.6500243510889824;0.7009088556812638	0
1.03967e-23	rs11848113	14	65366261	6370612	14	65401520	A/C	C	10.0378	Karolinska_Liver_Exprs_GPL6947;Dutch_Liver_Exprs_GPL6947	6.971652916210156;7.239989388206672	91;80	-3.660075905357659E-17;1.1102230246251566E-17	0.4935707428881547;0.5436052919901346	CHURC1;CHURC1-FNTB	0.6500243510889824;0.7011440636738362	0
1.04178e-23	rs7910247	10	100172252	1030278	10	100143540	C/T	T	10.0376	Karolinska_Liver_Exprs_GPL6947;Dutch_Liver_Exprs_GPL6947	8.484533483895296;5.626119760273535	91;80	-1.9520404828574182E-17;1.6653345369377347E-17	0.3670496308395978;0.23940863829484696	PYROXD2	0.746105255557483;0.5790294192253539	0
1.04178e-23	rs7913541	10	100172479	1030278	10	100143540	A/G	G	10.0376	Karolinska_Liver_Exprs_GPL6947;Dutch_Liver_Exprs_GPL6947	8.484533483895296;5.626119760273535	91;80	-1.9520404828574182E-17;1.6653345369377347E-17	0.3670496308395978;0.23940863829484696	PYROXD2	0.7461185454024177;0.5790294192253539	0
1.05026e-23	rs549715	11	63102711	240041	11	63069963	G/A	G	10.0368	Karolinska_Liver_Exprs_GPL6947;Dutch_Liver_Exprs_GPL6947	5.948133055606132;8.330132872574149	91;80	-9.516197353929913E-17;-3.642919299551295E-17	0.524524215654436;0.5809913095497848	SLC22A10	0.5740422591729789;0.7694854104277554	0
1.05453e-23	rs4725962	7	150537648	5420440	7	150558307	A/G	A	10.0365	Karolinska_Liver_Exprs_GPL6947;Dutch_Liver_Exprs_GPL6947	6.843984775160716;7.374181941604317	91;80	-3.416070845000482E-17;0.0	0.9628194421771665;0.7637920093627246	ABP1	0.6406899692791225;0.7104912687121818	0
1.13202e-23	rs7910014	10	100172110	1030278	10	100143540	C/T	T	10.0294	Karolinska_Liver_Exprs_GPL6947;Dutch_Liver_Exprs_GPL6947	8.484533483895296;5.614124323347442	91;80	-1.9520404828574182E-17;1.6653345369377347E-17	0.3670496308395978;0.23940863829484696	PYROXD2	0.7463203065704612;0.5778466297041459	0
1.13432e-23	rs13006833	2	191205499	4640750	2	191069791	C/G	G	-10.0292	Karolinska_Liver_Exprs_GPL6947;Dutch_Liver_Exprs_GPL6947	-6.676727570801026;-7.541912164981283	91;80	0.0;9.020562075079397E-18	0.1643261279679495;0.10518053135656498	HIBCH	-0.6285788837485649;-0.7214897350246807	0
1.14819e-23	rs79258785	3	121419401	3130768	3	121383182	T/G	G	-10.0281	Karolinska_Liver_Exprs_GPL6947;Dutch_Liver_Exprs_GPL6947	-6.985960874044644;-7.210522857062343	91;80	-4.8801012071435456E-18;-6.938893903907228E-18	0.09458491773239795;0.08003294444317868	GOLGB1	-0.6510922842946043;-0.6993876110708519	0
1.1693e-23	rs4725951	7	150521870	5420440	7	150558307	G/C	G	10.0262	Karolinska_Liver_Exprs_GPL6947;Dutch_Liver_Exprs_GPL6947	6.829919547038598;7.374181941604317	91;80	-3.416070845000482E-17;0.0	0.9628194421771665;0.7637920093627246	ABP1	0.6395100865018035;0.7098724161109604	0
1.19806e-23	rs1892713	22	24260463	7400537	22	24376401	C/T	T	10.0239	Karolinska_Liver_Exprs_GPL6947;Dutch_Liver_Exprs_GPL6947	7.673721455869284;6.470821915696564	91;80	-1.3176273259287572E-16;-6.661338147750939E-17	3.5092767810260157;2.7339736065047657	GSTT1	0.6968649903993276;0.6457263031099962	0
1.20536e-23	rs9595891	13	33173158	990020	13	33091277	T/C	T	10.0234	Karolinska_Liver_Exprs_GPL6947;Dutch_Liver_Exprs_GPL6947	7.2627360844613245;6.908387097094664	91;80	-2.42861286636753E-17;9.714451465470119E-18	0.051001615460355934;0.08778036563201115	N4BP2L2	0.670413547517494;0.6783064275347994	0
1.23e-23	rs3829853	10	100171174	1030278	10	100143540	A/G	G	10.0212	Karolinska_Liver_Exprs_GPL6947;Dutch_Liver_Exprs_GPL6947	8.484533483895296;5.602144861868261	91;80	-1.9520404828574182E-17;1.6653345369377347E-17	0.3670496308395978;0.23940863829484696	PYROXD2	0.7459344652148463;0.576924078624458	0
1.23e-23	rs3814142	10	100171104	1030278	10	100143540	C/G	G	10.0212	Karolinska_Liver_Exprs_GPL6947;Dutch_Liver_Exprs_GPL6947	8.484533483895296;5.602144861868261	91;80	-1.9520404828574182E-17;1.6653345369377347E-17	0.3670496308395978;0.23940863829484696	PYROXD2	0.7459344652148463;0.576924078624458	0
1.23e-23	rs10748729	10	100171371	1030278	10	100143540	G/C	C	10.0212	Karolinska_Liver_Exprs_GPL6947;Dutch_Liver_Exprs_GPL6947	8.484533483895296;5.602144861868261	91;80	-1.9520404828574182E-17;1.6653345369377347E-17	0.3670496308395978;0.23940863829484696	PYROXD2	0.7459878569605113;0.5772801874020335	0
1.23e-23	rs10748730	10	100171440	1030278	10	100143540	C/T	T	10.0212	Karolinska_Liver_Exprs_GPL6947;Dutch_Liver_Exprs_GPL6947	8.484533483895296;5.602144861868261	91;80	-1.9520404828574182E-17;1.6653345369377347E-17	0.3670496308395978;0.23940863829484696	PYROXD2	0.7459878569605113;0.5772801874020335	0
1.23e-23	rs10748728	10	100171198	1030278	10	100143540	C/T	T	10.0212	Karolinska_Liver_Exprs_GPL6947;Dutch_Liver_Exprs_GPL6947	8.484533483895296;5.602144861868261	91;80	-1.9520404828574182E-17;1.6653345369377347E-17	0.3670496308395978;0.23940863829484696	PYROXD2	0.7459620479355128;0.576924078624458	0
1.23e-23	rs10736129	10	100171571	1030278	10	100143540	A/G	G	10.0212	Karolinska_Liver_Exprs_GPL6947;Dutch_Liver_Exprs_GPL6947	8.484533483895296;5.602144861868261	91;80	-1.9520404828574182E-17;1.6653345369377347E-17	0.3670496308395978;0.23940863829484696	PYROXD2	0.7460118885375416;0.5772801874020335	0
1.24503e-23	rs4410294	2	88450605	3180719	2	88486079	G/A	A	-10.02	Karolinska_Liver_Exprs_GPL6947;Dutch_Liver_Exprs_GPL6947	-7.2183920763687;-6.950770668890273	91;80	4.64372130492253E-17;-2.914335439641036E-17	0.5612858292953333;0.36237647353375135	THNSL2	-0.6665433103165681;-0.6813799094913816	0
1.27563e-23	rs1957419	14	65364095	6370612	14	65401520	C/T	T	10.0177	Karolinska_Liver_Exprs_GPL6947;Dutch_Liver_Exprs_GPL6947	6.971652916210156;7.210522857062343	91;80	-3.660075905357659E-17;1.1102230246251566E-17	0.4935707428881547;0.5436052919901346	CHURC1;CHURC1-FNTB	0.6500243510889824;0.6989083914885376	0
1.29644e-23	rs9950365	18	12656108	5690246	18	12446613	A/G	A	10.0162	Karolinska_Liver_Exprs_GPL6947;Dutch_Liver_Exprs_GPL6947	6.886322998588797;7.299304458513585	91;80	1.9520404828574182E-17;1.2490009027033011E-17	0.4280326437418083;0.27359807222381766	RP11-861E21.2;SPIRE1	0.6438838306010133;0.7047456439867213	0
1.31493e-23	rs1193734	11	63026038	3890113	11	63059083	T/C	C	-10.0146	Karolinska_Liver_Exprs_GPL6947;Dutch_Liver_Exprs_GPL6947	-6.539794796341566;-7.666633344764972	91;80	-8.662179642679793E-17;-1.5959455978986624E-17	0.2845312066700421;0.30535670675597126	SLC22A10	-0.6188193177192022;-0.7290364233926749	0
1.33637e-23	rs6584199	10	100169983	1030278	10	100143540	A/G	G	10.013	Karolinska_Liver_Exprs_GPL6947;Dutch_Liver_Exprs_GPL6947	8.484533483895296;5.59018129793736	91;80	-1.9520404828574182E-17;1.6653345369377347E-17	0.3670496308395978;0.23940863829484696	PYROXD2	0.7457700796469708;0.5762056657563636	0
1.33637e-23	rs6584200	10	100170037	1030278	10	100143540	A/G	G	10.013	Karolinska_Liver_Exprs_GPL6947;Dutch_Liver_Exprs_GPL6947	8.484533483895296;5.59018129793736	91;80	-1.9520404828574182E-17;1.6653345369377347E-17	0.3670496308395978;0.23940863829484696	PYROXD2	0.7457700796469708;0.5762056657563636	0
1.33637e-23	rs6584201	10	100170209	1030278	10	100143540	T/C	C	10.013	Karolinska_Liver_Exprs_GPL6947;Dutch_Liver_Exprs_GPL6947	8.484533483895296;5.59018129793736	91;80	-1.9520404828574182E-17;1.6653345369377347E-17	0.3670496308395978;0.23940863829484696	PYROXD2	0.7457700796469708;0.5762056657563636	0
1.33637e-23	rs3814140	10	100170762	1030278	10	100143540	C/T	T	10.013	Karolinska_Liver_Exprs_GPL6947;Dutch_Liver_Exprs_GPL6947	8.484533483895296;5.59018129793736	91;80	-1.9520404828574182E-17;1.6653345369377347E-17	0.3670496308395978;0.23940863829484696	PYROXD2	0.7458739938493112;0.5762056657563636	0
1.34179e-23	rs111400787	10	100176104	1030278	10	100143540	A/G	G	10.0126	Karolinska_Liver_Exprs_GPL6947;Dutch_Liver_Exprs_GPL6947	8.175645409147196;5.919014790231444	91;80	-1.9520404828574182E-17;1.6653345369377347E-17	0.3670496308395978;0.23940863829484696	PYROXD2	0.728015444618189;0.6025933867470958	0
1.36643e-23	rs1061437	10	100176154	1030278	10	100143540	G/A	A	10.0108	Karolinska_Liver_Exprs_GPL6947;Dutch_Liver_Exprs_GPL6947	8.379998154568355;5.698432293569666	91;80	-1.9520404828574182E-17;1.6653345369377347E-17	0.3670496308395978;0.23940863829484696	PYROXD2	0.7403783801348599;0.5849572477684793	0
1.41135e-23	rs10498518	14	65357542	6370612	14	65401520	G/A	A	10.0076	Karolinska_Liver_Exprs_GPL6947;Dutch_Liver_Exprs_GPL6947	6.971652916210156;7.1958366259698785	91;80	-3.660075905357659E-17;1.1102230246251566E-17	0.4935707428881547;0.5436052919901346	CHURC1;CHURC1-FNTB	0.6502049253607365;0.6975184001802016	0
1.41135e-23	rs1957425	14	65358576	6370612	14	65401520	T/C	C	10.0076	Karolinska_Liver_Exprs_GPL6947;Dutch_Liver_Exprs_GPL6947	6.971652916210156;7.1958366259698785	91;80	-3.660075905357659E-17;1.1102230246251566E-17	0.4935707428881547;0.5436052919901346	CHURC1;CHURC1-FNTB	0.6501179076734689;0.6975767800129493	0
1.41135e-23	rs1957424	14	65358787	6370612	14	65401520	G/T	T	10.0076	Karolinska_Liver_Exprs_GPL6947;Dutch_Liver_Exprs_GPL6947	6.971652916210156;7.1958366259698785	91;80	-3.660075905357659E-17;1.1102230246251566E-17	0.4935707428881547;0.5436052919901346	CHURC1;CHURC1-FNTB	0.6501179076734689;0.6977134139259253	0
1.41135e-23	rs7151780	14	65359699	6370612	14	65401520	G/A	A	10.0076	Karolinska_Liver_Exprs_GPL6947;Dutch_Liver_Exprs_GPL6947	6.971652916210156;7.1958366259698785	91;80	-3.660075905357659E-17;1.1102230246251566E-17	0.4935707428881547;0.5436052919901346	CHURC1;CHURC1-FNTB	0.6500243510889824;0.6979590608949525	0
1.41135e-23	rs12889417	14	65359884	6370612	14	65401520	T/C	C	10.0076	Karolinska_Liver_Exprs_GPL6947;Dutch_Liver_Exprs_GPL6947	6.971652916210156;7.1958366259698785	91;80	-3.660075905357659E-17;1.1102230246251566E-17	0.4935707428881547;0.5436052919901346	CHURC1;CHURC1-FNTB	0.6500243510889824;0.6979590608949525	0
1.41135e-23	rs12890654	14	65359901	6370612	14	65401520	C/T	T	10.0076	Karolinska_Liver_Exprs_GPL6947;Dutch_Liver_Exprs_GPL6947	6.971652916210156;7.1958366259698785	91;80	-3.660075905357659E-17;1.1102230246251566E-17	0.4935707428881547;0.5436052919901346	CHURC1;CHURC1-FNTB	0.6500243510889824;0.6979590608949525	0
1.41135e-23	rs12881353	14	65363615	6370612	14	65401520	G/A	A	10.0076	Karolinska_Liver_Exprs_GPL6947;Dutch_Liver_Exprs_GPL6947	6.971652916210156;7.1958366259698785	91;80	-3.660075905357659E-17;1.1102230246251566E-17	0.4935707428881547;0.5436052919901346	CHURC1;CHURC1-FNTB	0.6500243510889824;0.6981182243380478	0
1.4228e-23	rs3753754	1	53070393	4200543	1	53074328	C/T	T	-10.0069	Karolinska_Liver_Exprs_GPL6947;Dutch_Liver_Exprs_GPL6947	-6.9431115308964895;-7.225240377039146	91;80	-3.0500632544647157E-18;-9.020562075079397E-18	0.04723399164419432;0.04513911004974885	GPX7	-0.6475646855086981;-0.6996639139688058	0
1.54255e-23	rs141411932	22	24302194	7400537	22	24376401	A/G	A	-9.99886	Karolinska_Liver_Exprs_GPL6947;Dutch_Liver_Exprs_GPL6947	-7.626939789661951;-6.4841195470601685	91;80	-1.3176273259287572E-16;-6.661338147750939E-17	3.5092767810260157;2.7339736065047657	GSTT1	-0.6944529156978522;-0.6472052461708975	0
1.56135e-23	rs762071	14	65356644	6370612	14	65401520	A/G	G	9.99761	Karolinska_Liver_Exprs_GPL6947;Dutch_Liver_Exprs_GPL6947	6.971652916210156;7.18118148334731	91;80	-3.660075905357659E-17;1.1102230246251566E-17	0.4935707428881547;0.5436052919901346	CHURC1;CHURC1-FNTB	0.649973606718838;0.6965854983729703	0
1.56135e-23	rs743264	14	65356936	6370612	14	65401520	G/C	C	9.99761	Karolinska_Liver_Exprs_GPL6947;Dutch_Liver_Exprs_GPL6947	6.971652916210156;7.18118148334731	91;80	-3.660075905357659E-17;1.1102230246251566E-17	0.4935707428881547;0.5436052919901346	CHURC1;CHURC1-FNTB	0.649973606718838;0.6965021027559056	0
1.56135e-23	rs2357868	14	65357355	6370612	14	65401520	C/T	T	9.99761	Karolinska_Liver_Exprs_GPL6947;Dutch_Liver_Exprs_GPL6947	6.971652916210156;7.18118148334731	91;80	-3.660075905357659E-17;1.1102230246251566E-17	0.4935707428881547;0.5436052919901346	CHURC1;CHURC1-FNTB	0.6501179076734689;0.6969376180943903	0
1.56135e-23	rs12590986	14	65357692	6370612	14	65401520	T/C	C	9.99761	Karolinska_Liver_Exprs_GPL6947;Dutch_Liver_Exprs_GPL6947	6.971652916210156;7.18118148334731	91;80	-3.660075905357659E-17;1.1102230246251566E-17	0.4935707428881547;0.5436052919901346	CHURC1;CHURC1-FNTB	0.6501179076734689;0.6971928698094184	0
1.72713e-23	rs1957426	14	65355575	6370612	14	65401520	G/A	A	9.98761	Karolinska_Liver_Exprs_GPL6947;Dutch_Liver_Exprs_GPL6947	6.971652916210156;7.166557230648043	91;80	-3.660075905357659E-17;1.1102230246251566E-17	0.4935707428881547;0.5436052919901346	CHURC1;CHURC1-FNTB	0.6495338850266794;0.6961583048907442	0
1.72713e-23	rs35176965	14	65365207	6370612	14	65401520	T/G	G	9.98761	Karolinska_Liver_Exprs_GPL6947;Dutch_Liver_Exprs_GPL6947	6.971652916210156;7.166557230648043	91;80	-3.660075905357659E-17;1.1102230246251566E-17	0.4935707428881547;0.5436052919901346	CHURC1;CHURC1-FNTB	0.6500243510889824;0.6955960836063863	0
1.72713e-23	rs34201584	14	65365226	6370612	14	65401520	C/T	T	9.98761	Karolinska_Liver_Exprs_GPL6947;Dutch_Liver_Exprs_GPL6947	6.971652916210156;7.166557230648043	91;80	-3.660075905357659E-17;1.1102230246251566E-17	0.4935707428881547;0.5436052919901346	CHURC1;CHURC1-FNTB	0.6500243510889824;0.6962011763598188	0
1.72713e-23	rs12433639	14	65365291	6370612	14	65401520	A/G	G	9.98761	Karolinska_Liver_Exprs_GPL6947;Dutch_Liver_Exprs_GPL6947	6.971652916210156;7.166557230648043	91;80	-3.660075905357659E-17;1.1102230246251566E-17	0.4935707428881547;0.5436052919901346	CHURC1;CHURC1-FNTB	0.6500243510889824;0.6961905770423462	0
1.72713e-23	rs12436747	14	65365308	6370612	14	65401520	C/T	T	9.98761	Karolinska_Liver_Exprs_GPL6947;Dutch_Liver_Exprs_GPL6947	6.971652916210156;7.166557230648043	91;80	-3.660075905357659E-17;1.1102230246251566E-17	0.4935707428881547;0.5436052919901346	CHURC1;CHURC1-FNTB	0.6500243510889824;0.6962090539878896	0
1.72713e-23	rs12433641	14	65365311	6370612	14	65401520	A/G	G	9.98761	Karolinska_Liver_Exprs_GPL6947;Dutch_Liver_Exprs_GPL6947	6.971652916210156;7.166557230648043	91;80	-3.660075905357659E-17;1.1102230246251566E-17	0.4935707428881547;0.5436052919901346	CHURC1;CHURC1-FNTB	0.6500243510889824;0.6961985155746492	0
1.77301e-23	rs62073753	17	5185041	240110	17	5288661	T/C	T	9.98502	Karolinska_Liver_Exprs_GPL6947;Dutch_Liver_Exprs_GPL6947	6.3649089885126715;7.8098832541747525	91;80	5.612116388215077E-17;1.2490009027033011E-17	0.1080699975426661;0.06671785323304158	RABEP1;NUP88	0.6055096735647173;0.7377388641927629	0
1.84225e-23	rs4822457	22	24263474	7400537	22	24376401	C/T	T	9.98136	Karolinska_Liver_Exprs_GPL6947;Dutch_Liver_Exprs_GPL6947	7.799940535080096;6.2740214711740885	91;80	-1.3176273259287572E-16;-6.661338147750939E-17	3.5092767810260157;2.7339736065047657	GSTT1	0.7047900459438862;0.6309438673534239	0
1.88355e-23	rs34693448	7	150537853	5420440	7	150558307	A/G	A	9.97918	Karolinska_Liver_Exprs_GPL6947;Dutch_Liver_Exprs_GPL6947	7.014652026058498;7.108365212208414	91;80	-3.416070845000482E-17;0.0	0.9628194421771665;0.7637920093627246	ABP1	0.6534772090341658;0.6921574407854462	0
1.91803e-23	rs2733737	19	36045403	2600324	19	36038044	T/C	T	-9.97725	Karolinska_Liver_Exprs_GPL6947;Dutch_Liver_Exprs_GPL6947	-8.277058185882263;-5.759146746468244	91;80	-6.1001265089294314E-18;0.0	0.1343674542018393;0.06885129902899788	TMEM147	-0.7341802336218907;-0.589575364294543	0
1.9219e-23	rs11626982	14	65355904	6370612	14	65401520	A/C	C	9.97719	Karolinska_Liver_Exprs_GPL6947;Dutch_Liver_Exprs_GPL6947	6.957369848516604;7.166557230648043	91;80	-3.660075905357659E-17;1.1102230246251566E-17	0.4935707428881547;0.5436052919901346	CHURC1;CHURC1-FNTB	0.6490911107957505;0.6961817239897214	0
2.17749e-23	rs11618553	13	43607650	2190707	13	43683256	A/G	G	-9.96477	Karolinska_Liver_Exprs_GPL6947;Dutch_Liver_Exprs_GPL6947	-6.815877857150116;-7.299304458513585	91;80	-1.2200253017858864E-18;-6.245004513516506E-18	0.12289377185550432;0.0753391929160039		-0.6390769413581812;-0.7053844826387343	0
2.2352e-23	rs4258311	10	100173328	1030278	10	100143540	G/A	A	9.96206	Karolinska_Liver_Exprs_GPL6947;Dutch_Liver_Exprs_GPL6947	8.414662506534473;5.59018129793736	91;80	-1.9520404828574182E-17;1.6653345369377347E-17	0.3670496308395978;0.23940863829484696	PYROXD2	0.7415492882047097;0.5759775896051557	0
2.24873e-23	rs4806173	19	36024925	2600324	19	36038044	G/C	G	-9.96157	Karolinska_Liver_Exprs_GPL6947;Dutch_Liver_Exprs_GPL6947	-8.8084653307598;-5.16946278203224	91;80	-6.1001265089294314E-18;0.0	0.1343674542018393;0.06885129902899788	TMEM147	-0.7642124246710569;-0.5403776658121602	0
2.28063e-23	rs2239943	19	36030507	2600324	19	36038044	T/C	T	-9.96015	Karolinska_Liver_Exprs_GPL6947;Dutch_Liver_Exprs_GPL6947	-8.698686446980622;-5.2844649875770076	91;80	-6.1001265089294314E-18;0.0	0.1343674542018393;0.06885129902899788	TMEM147	-0.7584090009945499;-0.5497650108277828	0
2.34105e-23	rs11189595	10	100167322	1030278	10	100143540	C/T	T	9.9576	Karolinska_Liver_Exprs_GPL6947;Dutch_Liver_Exprs_GPL6947	8.716853547419051;5.26135483710915	91;80	-1.9520404828574182E-17;1.6653345369377347E-17	0.3670496308395978;0.23940863829484696	PYROXD2	0.7586424401597188;0.5480398688437715	0
2.38381e-23	rs835339	1	53062241	4200543	1	53074328	C/G	G	-9.95572	Karolinska_Liver_Exprs_GPL6947;Dutch_Liver_Exprs_GPL6947	-6.9004836944616965;-7.1958366259698785	91;80	-3.0500632544647157E-18;-9.020562075079397E-18	0.04723399164419432;0.04513911004974885	GPX7	-0.645031745342843;-0.6980043539492464	0
2.46173e-23	rs2733739	19	36045772	2600324	19	36038044	A/G	A	-9.95247	Karolinska_Liver_Exprs_GPL6947;Dutch_Liver_Exprs_GPL6947	-8.243087479913648;-5.759146746468244	91;80	-6.1001265089294314E-18;0.0	0.1343674542018393;0.06885129902899788	TMEM147	-0.7324406243204692;-0.589575364294543	0
2.48161e-23	rs369399	17	10611555	60598	17	10617206	G/A	G	9.95178	Karolinska_Liver_Exprs_GPL6947;Dutch_Liver_Exprs_GPL6947	8.09225512031789;5.919014790231444	91;80	-4.7657238351011184E-18;0.0	0.017907944689215173;0.02674678933670473	TMEM220	0.722919955517728;0.602847583945049	0
2.58338e-23	rs2641231	17	5192956	240110	17	5288661	G/A	A	9.94763	Karolinska_Liver_Exprs_GPL6947;Dutch_Liver_Exprs_GPL6947	6.2985415216423455;7.8260003541610015	91;80	5.612116388215077E-17;1.2490009027033011E-17	0.1080699975426661;0.06671785323304158	RABEP1;NUP88	0.6005554040205333;0.7385714230423603	0
2.76042e-23	rs7723899	5	96290324	2260731	5	96249088	A/C	C	-9.94116	Karolinska_Liver_Exprs_GPL6947;Dutch_Liver_Exprs_GPL6947	-8.042694061931833;-5.956334640024494	91;80	-9.645825042244663E-18;-1.5439038936193584E-17	0.4516757196977353;0.3275557758146647	CTD-2260A17.2;ERAP2	-0.7203495258016614;-0.6056327886310403	0
2.85053e-23	rs2467301	17	5190462	240110	17	5288661	A/G	G	9.93799	Karolinska_Liver_Exprs_GPL6947;Dutch_Liver_Exprs_GPL6947	6.28532585539711;7.8260003541610015	91;80	5.612116388215077E-17;1.2490009027033011E-17	0.1080699975426661;0.06671785323304158	RABEP1;NUP88	0.5995727829416456;0.7385089885721032	0
2.87351e-23	rs2223477	1	171308832	540544	1	171311061	T/C	C	9.93709	Karolinska_Liver_Exprs_GPL6947;Dutch_Liver_Exprs_GPL6947	5.366448600289221;8.804700674399609	91;80	1.8300379526788294E-17;0.0	0.19470786508772756;0.11764985852401659	FMO4	0.5269182641955555;0.7948452523093139	0
2.88507e-23	rs8075166	17	5193871	240110	17	5288661	A/G	A	9.93661	Karolinska_Liver_Exprs_GPL6947;Dutch_Liver_Exprs_GPL6947	6.2985415216423455;7.8098832541747525	91;80	5.612116388215077E-17;1.2490009027033011E-17	0.1080699975426661;0.06671785323304158	RABEP1;NUP88	0.6005441540720136;0.7376832827351435	0
2.88507e-23	rs12450016	17	5195181	240110	17	5288661	G/A	A	9.93661	Karolinska_Liver_Exprs_GPL6947;Dutch_Liver_Exprs_GPL6947	6.2985415216423455;7.8098832541747525	91;80	5.612116388215077E-17;1.2490009027033011E-17	0.1080699975426661;0.06671785323304158	RABEP1;NUP88	0.6005554040205333;0.7379661918048445	0
2.88507e-23	rs2251155	17	5199100	240110	17	5288661	T/C	C	9.93661	Karolinska_Liver_Exprs_GPL6947;Dutch_Liver_Exprs_GPL6947	6.2985415216423455;7.8098832541747525	91;80	5.612116388215077E-17;1.2490009027033011E-17	0.1080699975426661;0.06671785323304158	RABEP1;NUP88	0.6005554040205333;0.7379151531296264	0
3.0274e-23	rs12763379	10	100167466	1030278	10	100143540	G/A	A	9.93188	Karolinska_Liver_Exprs_GPL6947;Dutch_Liver_Exprs_GPL6947	8.328333114229387;5.63813125105653	91;80	-1.9520404828574182E-17;1.6653345369377347E-17	0.3670496308395978;0.23940863829484696	PYROXD2	0.7367001503173038;0.5797177151034959	0
3.10739e-23	rs6464114	7	150539253	5420440	7	150558307	G/A	A	9.92923	Karolinska_Liver_Exprs_GPL6947;Dutch_Liver_Exprs_GPL6947	7.000293863215468;7.050652018642068	91;80	-3.416070845000482E-17;0.0	0.9628194421771665;0.7637920093627246	ABP1	0.6523883279559025;0.6876866881251974	0
3.18307e-23	rs2585294	17	5190245	240110	17	5288661	G/A	A	9.92696	Karolinska_Liver_Exprs_GPL6947;Dutch_Liver_Exprs_GPL6947	6.28532585539711;7.8098832541747525	91;80	5.612116388215077E-17;1.2490009027033011E-17	0.1080699975426661;0.06671785323304158	RABEP1;NUP88	0.5995727829416456;0.7384848992334447	0
3.18307e-23	rs28405323	17	5194578	240110	17	5288661	G/A	G	9.92696	Karolinska_Liver_Exprs_GPL6947;Dutch_Liver_Exprs_GPL6947	6.28532585539711;7.8098832541747525	91;80	5.612116388215077E-17;1.2490009027033011E-17	0.1080699975426661;0.06671785323304158	RABEP1;NUP88	0.6003152516846025;0.7375161441640062	0
3.22159e-23	rs2641260	17	5203268	240110	17	5288661	A/C	C	9.92561	Karolinska_Liver_Exprs_GPL6947;Dutch_Liver_Exprs_GPL6947	6.2985415216423455;7.79380701970117	91;80	5.612116388215077E-17;1.2490009027033011E-17	0.1080699975426661;0.06671785323304158	RABEP1;NUP88	0.6005708604452051;0.7373337585914079	0
3.26712e-23	rs835342	1	53064034	4200543	1	53074328	C/T	T	-9.9242	Karolinska_Liver_Exprs_GPL6947;Dutch_Liver_Exprs_GPL6947	-6.815877857150116;-7.239989388206672	91;80	-3.0500632544647157E-18;-9.020562075079397E-18	0.04723399164419432;0.04513911004974885	GPX7	-0.6390983861209477;-0.7005606173021587	0
3.31993e-23	rs401009	17	10613209	60598	17	10617206	C/A	C	9.92275	Karolinska_Liver_Exprs_GPL6947;Dutch_Liver_Exprs_GPL6947	8.075695887146775;5.894225557670349	91;80	-4.7657238351011184E-18;0.0	0.017907944689215173;0.02674678933670473	TMEM220	0.7215669873491609;0.6010071526376896	0
3.31993e-23	rs402176	17	10613612	60598	17	10617206	C/T	C	9.92275	Karolinska_Liver_Exprs_GPL6947;Dutch_Liver_Exprs_GPL6947	8.075695887146775;5.894225557670349	91;80	-4.7657238351011184E-18;0.0	0.017907944689215173;0.02674678933670473	TMEM220	0.7219666164317159;0.6009865671817399	0
3.31993e-23	rs406446	17	10614442	60598	17	10617206	C/T	C	9.92275	Karolinska_Liver_Exprs_GPL6947;Dutch_Liver_Exprs_GPL6947	8.075695887146775;5.894225557670349	91;80	-4.7657238351011184E-18;0.0	0.017907944689215173;0.02674678933670473	TMEM220	0.7224451203367918;0.6010071526376896	0
3.31993e-23	rs445928	17	10614673	60598	17	10617206	A/G	A	9.92275	Karolinska_Liver_Exprs_GPL6947;Dutch_Liver_Exprs_GPL6947	8.075695887146775;5.894225557670349	91;80	-4.7657238351011184E-18;0.0	0.017907944689215173;0.02674678933670473	TMEM220	0.7224451203367918;0.6010071526376896	0
3.31993e-23	rs379403	17	10614867	60598	17	10617206	T/C	T	9.92275	Karolinska_Liver_Exprs_GPL6947;Dutch_Liver_Exprs_GPL6947	8.075695887146775;5.894225557670349	91;80	-4.7657238351011184E-18;0.0	0.017907944689215173;0.02674678933670473	TMEM220	0.7224451203367918;0.6010071526376896	0
3.31993e-23	rs387022	17	10614869	60598	17	10617206	T/G	T	9.92275	Karolinska_Liver_Exprs_GPL6947;Dutch_Liver_Exprs_GPL6947	8.075695887146775;5.894225557670349	91;80	-4.7657238351011184E-18;0.0	0.017907944689215173;0.02674678933670473	TMEM220	0.7224451203367918;0.6010071526376896	0
3.31993e-23	rs369167	17	10615469	60598	17	10617206	G/C	G	9.92275	Karolinska_Liver_Exprs_GPL6947;Dutch_Liver_Exprs_GPL6947	8.075695887146775;5.894225557670349	91;80	-4.7657238351011184E-18;0.0	0.017907944689215173;0.02674678933670473	TMEM220	0.7224451203367918;0.6010071526376896	0
3.31993e-23	rs404344	17	10615644	60598	17	10617206	A/G	A	9.92275	Karolinska_Liver_Exprs_GPL6947;Dutch_Liver_Exprs_GPL6947	8.075695887146775;5.894225557670349	91;80	-4.7657238351011184E-18;0.0	0.017907944689215173;0.02674678933670473	TMEM220	0.722053838598234;0.6010071526376896	0
3.31993e-23	rs368437	17	10615653	60598	17	10617206	T/C	T	9.92275	Karolinska_Liver_Exprs_GPL6947;Dutch_Liver_Exprs_GPL6947	8.075695887146775;5.894225557670349	91;80	-4.7657238351011184E-18;0.0	0.017907944689215173;0.02674678933670473	TMEM220	0.722053838598234;0.6010071526376896	0
3.31993e-23	rs368141	17	10615687	60598	17	10617206	T/C	T	9.92275	Karolinska_Liver_Exprs_GPL6947;Dutch_Liver_Exprs_GPL6947	8.075695887146775;5.894225557670349	91;80	-4.7657238351011184E-18;0.0	0.017907944689215173;0.02674678933670473	TMEM220	0.722053838598234;0.6010071526376896	0
3.31993e-23	rs1633833	17	10616262	60598	17	10617206	C/A	C	9.92275	Karolinska_Liver_Exprs_GPL6947;Dutch_Liver_Exprs_GPL6947	8.075695887146775;5.894225557670349	91;80	-4.7657238351011184E-18;0.0	0.017907944689215173;0.02674678933670473	TMEM220	0.7224451203367918;0.6010071526376896	0
3.31993e-23	rs423877	17	10615912	60598	17	10617206	A/G	A	9.92275	Karolinska_Liver_Exprs_GPL6947;Dutch_Liver_Exprs_GPL6947	8.075695887146775;5.894225557670349	91;80	-4.7657238351011184E-18;0.0	0.017907944689215173;0.02674678933670473	TMEM220	0.7224451203367918;0.6010071526376896	0
3.31993e-23	rs422313	17	10616542	60598	17	10617206	T/C	T	9.92275	Karolinska_Liver_Exprs_GPL6947;Dutch_Liver_Exprs_GPL6947	8.075695887146775;5.894225557670349	91;80	-4.7657238351011184E-18;0.0	0.017907944689215173;0.02674678933670473	TMEM220	0.7224451203367918;0.6010071526376896	0
3.31993e-23	rs617655	17	10616766	60598	17	10617206	C/G	C	9.92275	Karolinska_Liver_Exprs_GPL6947;Dutch_Liver_Exprs_GPL6947	8.075695887146775;5.894225557670349	91;80	-4.7657238351011184E-18;0.0	0.017907944689215173;0.02674678933670473	TMEM220	0.7224451203367918;0.6010071526376896	0
3.31993e-23	rs375437	17	10617281	60598	17	10617206	G/A	G	9.92275	Karolinska_Liver_Exprs_GPL6947;Dutch_Liver_Exprs_GPL6947	8.075695887146775;5.894225557670349	91;80	-4.7657238351011184E-18;0.0	0.017907944689215173;0.02674678933670473	TMEM220	0.7224451203367918;0.6010071526376896	0
3.31993e-23	rs411511	17	10617234	60598	17	10617206	T/C	T	9.92275	Karolinska_Liver_Exprs_GPL6947;Dutch_Liver_Exprs_GPL6947	8.075695887146775;5.894225557670349	91;80	-4.7657238351011184E-18;0.0	0.017907944689215173;0.02674678933670473	TMEM220	0.7224451203367918;0.6010071526376896	0
3.31993e-23	rs374034	17	10617730	60598	17	10617206	G/A	G	9.92275	Karolinska_Liver_Exprs_GPL6947;Dutch_Liver_Exprs_GPL6947	8.075695887146775;5.894225557670349	91;80	-4.7657238351011184E-18;0.0	0.017907944689215173;0.02674678933670473	TMEM220	0.7224451203367918;0.6010071526376896	0
3.31993e-23	rs440655	17	10617803	60598	17	10617206	A/C	A	9.92275	Karolinska_Liver_Exprs_GPL6947;Dutch_Liver_Exprs_GPL6947	8.075695887146775;5.894225557670349	91;80	-4.7657238351011184E-18;0.0	0.017907944689215173;0.02674678933670473	TMEM220	0.7224451203367918;0.6010071526376896	0
3.3601e-23	rs9591143	13	33159438	990020	13	33091277	T/C	T	9.92145	Karolinska_Liver_Exprs_GPL6947;Dutch_Liver_Exprs_GPL6947	7.382228826359222;6.631934199685649	91;80	-2.42861286636753E-17;9.714451465470119E-18	0.051001615460355934;0.08778036563201115	N4BP2L2	0.6777591742065262;0.6584219055361216	0
3.3601e-23	rs9591145	13	33161459	990020	13	33091277	T/G	T	9.92145	Karolinska_Liver_Exprs_GPL6947;Dutch_Liver_Exprs_GPL6947	7.382228826359222;6.631934199685649	91;80	-2.42861286636753E-17;9.714451465470119E-18	0.051001615460355934;0.08778036563201115	N4BP2L2	0.6777591742065262;0.6584219055361216	0
3.3601e-23	rs3742320	13	33164418	990020	13	33091277	A/G	A	9.92145	Karolinska_Liver_Exprs_GPL6947;Dutch_Liver_Exprs_GPL6947	7.382228826359222;6.631934199685649	91;80	-2.42861286636753E-17;9.714451465470119E-18	0.051001615460355934;0.08778036563201115	N4BP2L2	0.6777591742065262;0.6584804120026024	0
3.46262e-23	rs12323184	13	33143248	990020	13	33091277	A/T	A	9.9185	Karolinska_Liver_Exprs_GPL6947;Dutch_Liver_Exprs_GPL6947	7.2627360844613245;6.755060478580189	91;80	-2.42861286636753E-17;9.714451465470119E-18	0.051001615460355934;0.08778036563201115	N4BP2L2	0.6698054045284082;0.6667379345726513	0
3.62587e-23	rs17624230	13	43604332	2190707	13	43683256	T/A	A	-9.91387	Karolinska_Liver_Exprs_GPL6947;Dutch_Liver_Exprs_GPL6947	-6.787864575305508;-7.2547700947877685	91;80	-1.2200253017858864E-18;-6.245004513516506E-18	0.12289377185550432;0.0753391929160039		-0.6367971495674605;-0.7016582513413165	0
3.64772e-23	rs2250673	11	57268170	3310376	11	57296041	C/T	T	-9.91329	Karolinska_Liver_Exprs_GPL6947;Dutch_Liver_Exprs_GPL6947	-7.2036658667336315;-6.810444984911294	91;80	2.9890619893754213E-17;-4.5796699765787705E-17	0.1869998131253672;0.2234907934371491	TIMM10	-0.6656286597793506;-0.6710482187071012	0
3.64772e-23	rs2649667	11	57270509	3310376	11	57296041	C/A	A	-9.91329	Karolinska_Liver_Exprs_GPL6947;Dutch_Liver_Exprs_GPL6947	-7.2036658667336315;-6.810444984911294	91;80	2.9890619893754213E-17;-4.5796699765787705E-17	0.1869998131253672;0.2234907934371491	TIMM10	-0.6655205690445748;-0.6710482187071012	0
3.73642e-23	rs733346	10	100164325	1030278	10	100143540	A/C	C	9.91094	Karolinska_Liver_Exprs_GPL6947;Dutch_Liver_Exprs_GPL6947	8.277058185882263;5.662202710418336	91;80	-1.9520404828574182E-17;1.6653345369377347E-17	0.3670496308395978;0.23940863829484696	PYROXD2	0.7342782191488257;0.5824083850806872	0
3.74391e-23	rs448626	17	10612724	60598	17	10617206	A/G	A	9.9107	Karolinska_Liver_Exprs_GPL6947;Dutch_Liver_Exprs_GPL6947	8.05917562370774;5.894225557670349	91;80	-4.7657238351011184E-18;0.0	0.017907944689215173;0.02674678933670473	TMEM220	0.7209204119047133;0.6010071526376896	0
3.74391e-23	rs401539	17	10612546	60598	17	10617206	G/C	G	9.9107	Karolinska_Liver_Exprs_GPL6947;Dutch_Liver_Exprs_GPL6947	8.05917562370774;5.894225557670349	91;80	-4.7657238351011184E-18;0.0	0.017907944689215173;0.02674678933670473	TMEM220	0.7206422959643635;0.6010071526376896	0
3.74391e-23	rs448732	17	10612610	60598	17	10617206	A/G	A	9.9107	Karolinska_Liver_Exprs_GPL6947;Dutch_Liver_Exprs_GPL6947	8.05917562370774;5.894225557670349	91;80	-4.7657238351011184E-18;0.0	0.017907944689215173;0.02674678933670473	TMEM220	0.7207842144709435;0.6010071526376896	0
3.75141e-23	rs7999125	13	33145995	990020	13	33091277	A/G	A	9.91049	Karolinska_Liver_Exprs_GPL6947;Dutch_Liver_Exprs_GPL6947	7.277573092997695;6.727523018101958	91;80	-2.42861286636753E-17;9.714451465470119E-18	0.051001615460355934;0.08778036563201115	N4BP2L2	0.6706134374511792;0.6645338640486244	0
3.97558e-23	rs7328939	13	33126848	990020	13	33091277	G/A	G	9.90468	Karolinska_Liver_Exprs_GPL6947;Dutch_Liver_Exprs_GPL6947	6.649167424409567;7.389257425809233	91;80	-2.42861286636753E-17;9.714451465470119E-18	0.051001615460355934;0.08778036563201115	N4BP2L2	0.626523682555942;0.7107018903723981	0
4.01554e-23	rs7938140	11	63017092	3890113	11	63059083	A/T	T	-9.90363	Karolinska_Liver_Exprs_GPL6947;Dutch_Liver_Exprs_GPL6947	-6.431767510336888;-7.619582901709979	91;80	-8.662179642679793E-17;-1.5959455978986624E-17	0.2845312066700421;0.30535670675597126	SLC22A10	-0.6111701904188485;-0.7261969472685806	0
4.06403e-23	rs2729384	11	57258617	3310376	11	57296041	C/T	T	-9.90257	Karolinska_Liver_Exprs_GPL6947;Dutch_Liver_Exprs_GPL6947	-7.188966950692534;-6.810444984911294	91;80	2.9890619893754213E-17;-4.5796699765787705E-17	0.1869998131253672;0.2234907934371491	TIMM10	-0.6652241971738732;-0.6710482187071012	0
4.06403e-23	rs2509899	11	57262596	3310376	11	57296041	C/T	T	-9.90257	Karolinska_Liver_Exprs_GPL6947;Dutch_Liver_Exprs_GPL6947	-7.188966950692534;-6.810444984911294	91;80	2.9890619893754213E-17;-4.5796699765787705E-17	0.1869998131253672;0.2234907934371491	TIMM10	-0.6652241971738732;-0.6710482187071012	0
4.06403e-23	rs2848640	11	57262680	3310376	11	57296041	G/A	A	-9.90257	Karolinska_Liver_Exprs_GPL6947;Dutch_Liver_Exprs_GPL6947	-7.188966950692534;-6.810444984911294	91;80	2.9890619893754213E-17;-4.5796699765787705E-17	0.1869998131253672;0.2234907934371491	TIMM10	-0.6652861434907922;-0.6710482187071012	0
4.06403e-23	rs1001956	11	57266949	3310376	11	57296041	G/C	C	-9.90257	Karolinska_Liver_Exprs_GPL6947;Dutch_Liver_Exprs_GPL6947	-7.188966950692534;-6.810444984911294	91;80	2.9890619893754213E-17;-4.5796699765787705E-17	0.1869998131253672;0.2234907934371491	TIMM10	-0.6652587091315801;-0.6710482187071012	0
4.06403e-23	rs2581922	11	57265400	3310376	11	57296041	T/C	C	-9.90257	Karolinska_Liver_Exprs_GPL6947;Dutch_Liver_Exprs_GPL6947	-7.188966950692534;-6.810444984911294	91;80	2.9890619893754213E-17;-4.5796699765787705E-17	0.1869998131253672;0.2234907934371491	TIMM10	-0.6652241971738732;-0.6710482187071012	0
4.15443e-23	rs3814141	10	100171028	1030278	10	100143540	G/A	A	9.90022	Karolinska_Liver_Exprs_GPL6947;Dutch_Liver_Exprs_GPL6947	8.735071852780399;5.158036942647977	91;80	-1.9520404828574182E-17;1.6653345369377347E-17	0.3670496308395978;0.23940863829484696	PYROXD2	0.760239896317149;0.5385338693255594	0
4.22143e-23	rs435382	17	10617664	60598	17	10617206	T/C	T	9.89867	Karolinska_Liver_Exprs_GPL6947;Dutch_Liver_Exprs_GPL6947	8.042694061931833;5.894225557670349	91;80	-4.7657238351011184E-18;0.0	0.017907944689215173;0.02674678933670473	TMEM220	0.7204553078833602;0.6010071526376896	0
4.34994e-23	rs11881404	19	36021193	2600324	19	36038044	A/G	A	-9.89574	Karolinska_Liver_Exprs_GPL6947;Dutch_Liver_Exprs_GPL6947	-8.77166370993232;-5.112465720571165	91;80	-6.1001265089294314E-18;0.0	0.1343674542018393;0.06885129902899788	TMEM147	-0.7620124820792276;-0.5350399817021684	0
4.41123e-23	rs7998440	13	33125206	990020	13	33091277	A/G	A	9.89437	Karolinska_Liver_Exprs_GPL6947;Dutch_Liver_Exprs_GPL6947	6.649167424409567;7.374181941604317	91;80	-2.42861286636753E-17;9.714451465470119E-18	0.051001615460355934;0.08778036563201115	N4BP2L2	0.6268857560211304;0.7103939986745458	0
4.41123e-23	rs7991314	13	33126074	990020	13	33091277	C/T	C	9.89437	Karolinska_Liver_Exprs_GPL6947;Dutch_Liver_Exprs_GPL6947	6.649167424409567;7.374181941604317	91;80	-2.42861286636753E-17;9.714451465470119E-18	0.051001615460355934;0.08778036563201115	N4BP2L2	0.6265640251446124;0.710207819517025	0
4.41123e-23	rs7328733	13	33126737	990020	13	33091277	G/T	G	9.89437	Karolinska_Liver_Exprs_GPL6947;Dutch_Liver_Exprs_GPL6947	6.649167424409567;7.374181941604317	91;80	-2.42861286636753E-17;9.714451465470119E-18	0.051001615460355934;0.08778036563201115	N4BP2L2	0.6265640251446124;0.7097228569072083	0
4.42006e-23	rs7220835	17	5218740	240110	17	5288661	G/C	G	9.89406	Karolinska_Liver_Exprs_GPL6947;Dutch_Liver_Exprs_GPL6947	6.28532585539711;7.761775963293296	91;80	5.612116388215077E-17;1.2490009027033011E-17	0.1080699975426661;0.06671785323304158	RABEP1;NUP88	0.6004818223433834;0.7346909914332179	0
4.5911e-23	rs62075136	17	5259656	240110	17	5288661	A/C	A	9.89037	Karolinska_Liver_Exprs_GPL6947;Dutch_Liver_Exprs_GPL6947	6.3250303856113295;7.714028552756927	91;80	5.612116388215077E-17;1.2490009027033011E-17	0.1080699975426661;0.06671785323304158	RABEP1;NUP88	0.6031167975854239;0.7322781483839684	0
4.60948e-23	rs10897407	11	63137384	240041	11	63069963	T/C	T	9.88999	Karolinska_Liver_Exprs_GPL6947;Dutch_Liver_Exprs_GPL6947	6.219531314260433;7.8260003541610015	91;80	-9.516197353929913E-17;-3.642919299551295E-17	0.524524215654436;0.5809913095497848	SLC22A10	0.5952862528939545;0.7391070518892853	0
4.67439e-23	rs4121881	11	63139493	3890113	11	63059083	T/C	T	9.88844	Karolinska_Liver_Exprs_GPL6947;Dutch_Liver_Exprs_GPL6947	6.512664059367696;7.5110992120272035	91;80	-8.662179642679793E-17;-1.5959455978986624E-17	0.2845312066700421;0.30535670675597126	SLC22A10	0.6166728100492722;0.7193289775879654	0
4.75917e-23	rs429303	17	10611678	60598	17	10617206	G/A	G	9.88668	Karolinska_Liver_Exprs_GPL6947;Dutch_Liver_Exprs_GPL6947	8.026250936460805;5.894225557670349	91;80	-4.7657238351011184E-18;0.0	0.017907944689215173;0.02674678933670473	TMEM220	0.7190101152858958;0.6009838734399449	0
4.93334e-23	rs11538946	17	5185664	240110	17	5288661	C/T	C	9.88315	Karolinska_Liver_Exprs_GPL6947;Dutch_Liver_Exprs_GPL6947	6.28532585539711;7.745820557283861	91;80	5.612116388215077E-17;1.2490009027033011E-17	0.1080699975426661;0.06671785323304158	RABEP1;NUP88	0.5996239211491924;0.7338218963615986	0
4.95308e-23	rs4374570	3	167713628	5870221	3	167727262	A/G	A	9.88271	Karolinska_Liver_Exprs_GPL6947;Dutch_Liver_Exprs_GPL6947	7.367191447143181;6.591336186749663	91;80	-4.880101207143545E-17;-5.551115123125783E-18	1.1511033062580378;0.3710869231816566	GOLIM4	0.6771781323304557;0.6545329919027815	0
5.1651e-23	rs8080981	17	5248301	240110	17	5288661	A/T	A	9.87841	Karolinska_Liver_Exprs_GPL6947;Dutch_Liver_Exprs_GPL6947	6.338303779744235;7.682393077753311	91;80	5.612116388215077E-17;1.2490009027033011E-17	0.1080699975426661;0.06671785323304158	RABEP1;NUP88	0.6037925642205901;0.7296752639298787	0
5.32202e-23	rs8703	17	5286692	240110	17	5288661	C/T	C	9.87541	Karolinska_Liver_Exprs_GPL6947;Dutch_Liver_Exprs_GPL6947	7.2036658667336315;6.755060478580189	91;80	5.612116388215077E-17;1.2490009027033011E-17	0.1080699975426661;0.06671785323304158	RABEP1;NUP88	0.666320096176575;0.667202610007423	0
5.36466e-23	rs430491	17	10611116	60598	17	10617206	T/A	T	9.87471	Karolinska_Liver_Exprs_GPL6947;Dutch_Liver_Exprs_GPL6947	8.009845984609832;5.894225557670349	91;80	-4.7657238351011184E-18;0.0	0.017907944689215173;0.02674678933670473	TMEM220	0.7177168228899476;0.6010071526376896	0
5.36466e-23	rs483734	17	10611429	60598	17	10617206	A/G	A	9.87471	Karolinska_Liver_Exprs_GPL6947;Dutch_Liver_Exprs_GPL6947	8.009845984609832;5.894225557670349	91;80	-4.7657238351011184E-18;0.0	0.017907944689215173;0.02674678933670473	TMEM220	0.7184957557576257;0.6010071526376896	0
5.36466e-23	rs415002	17	10611281	60598	17	10617206	G/A	G	9.87471	Karolinska_Liver_Exprs_GPL6947;Dutch_Liver_Exprs_GPL6947	8.009845984609832;5.894225557670349	91;80	-4.7657238351011184E-18;0.0	0.017907944689215173;0.02674678933670473	TMEM220	0.7180590292950636;0.6010071526376896	0
5.36466e-23	rs407647	17	10611341	60598	17	10617206	C/T	C	9.87471	Karolinska_Liver_Exprs_GPL6947;Dutch_Liver_Exprs_GPL6947	8.009845984609832;5.894225557670349	91;80	-4.7657238351011184E-18;0.0	0.017907944689215173;0.02674678933670473	TMEM220	0.7182502633352705;0.6010071526376896	0
5.42925e-23	rs12386356	3	121460412	3130768	3	121383182	T/C	C	-9.87342	Karolinska_Liver_Exprs_GPL6947;Dutch_Liver_Exprs_GPL6947	-6.77389272745596;-7.210522857062343	91;80	-4.8801012071435456E-18;-6.938893903907228E-18	0.09458491773239795;0.08003294444317868	GOLGB1	-0.6363401359549661;-0.6985442363126283	0
5.44009e-23	rs9868875	3	121564005	3130768	3	121383182	G/A	A	-9.87331	Karolinska_Liver_Exprs_GPL6947;Dutch_Liver_Exprs_GPL6947	-6.759943906032043;-7.225240377039146	91;80	-4.8801012071435456E-18;-6.938893903907228E-18	0.09458491773239795;0.08003294444317868	GOLGB1	-0.6348619967654615;-0.7002665405293511	0
5.52758e-23	rs7323084	13	33171916	990020	13	33091277	G/A	G	9.87176	Karolinska_Liver_Exprs_GPL6947;Dutch_Liver_Exprs_GPL6947	7.3521832113016545;6.591336186749663	91;80	-2.42861286636753E-17;9.714451465470119E-18	0.051001615460355934;0.08778036563201115	N4BP2L2	0.6758836000982631;0.6552644006730807	0
5.52758e-23	rs1621206	17	10631555	60598	17	10617206	A/C	A	9.8716	Karolinska_Liver_Exprs_GPL6947;Dutch_Liver_Exprs_GPL6947	7.912203536935339;5.993819940028565	91;80	-4.7657238351011184E-18;0.0	0.017907944689215173;0.02674678933670473	TMEM220	0.7117299086864229;0.6086242096006638	0
5.65016e-23	rs7212681	17	5191527	240110	17	5288661	C/A	C	9.86941	Karolinska_Liver_Exprs_GPL6947;Dutch_Liver_Exprs_GPL6947	6.20642849772283;7.8098832541747525	91;80	5.612116388215077E-17;1.2490009027033011E-17	0.1080699975426661;0.06671785323304158	RABEP1;NUP88	0.5936304020446446;0.7384644474924831	0
5.75245e-23	rs9903367	17	5249226	240110	17	5288661	A/G	A	9.86763	Karolinska_Liver_Exprs_GPL6947;Dutch_Liver_Exprs_GPL6947	6.338303779744235;7.666633344764972	91;80	5.612116388215077E-17;1.2490009027033011E-17	0.1080699975426661;0.06671785323304158	RABEP1;NUP88	0.6035420449476154;0.7292011566671898	0
5.75245e-23	rs7219586	17	5254117	240110	17	5288661	G/C	G	9.86763	Karolinska_Liver_Exprs_GPL6947;Dutch_Liver_Exprs_GPL6947	6.338303779744235;7.666633344764972	91;80	5.612116388215077E-17;1.2490009027033011E-17	0.1080699975426661;0.06671785323304158	RABEP1;NUP88	0.6036386652869419;0.729472563159513	0
5.78695e-23	rs12057885	1	171309078	540544	1	171311061	C/G	G	9.86715	Karolinska_Liver_Exprs_GPL6947;Dutch_Liver_Exprs_GPL6947	5.270579633000185;8.804700674399609	91;80	1.8300379526788294E-17;0.0	0.19470786508772756;0.11764985852401659	FMO4	0.5190926906073653;0.7948452523093139	0
5.7985e-23	rs9595893	13	33175793	990020	13	33091277	T/G	T	9.86681	Karolinska_Liver_Exprs_GPL6947;Dutch_Liver_Exprs_GPL6947	7.307331616593417;6.631934199685649	91;80	-2.42861286636753E-17;9.714451465470119E-18	0.051001615460355934;0.08778036563201115	N4BP2L2	0.672622916851413;0.6575438814215487	0
5.85657e-23	rs2511986	11	57231559	3310376	11	57296041	C/G	G	-9.86598	Karolinska_Liver_Exprs_GPL6947;Dutch_Liver_Exprs_GPL6947	-7.2036658667336315;-6.741278975394018	91;80	2.9890619893754213E-17;-4.5796699765787705E-17	0.1869998131253672;0.2234907934371491	TIMM10	-0.6663797245170555;-0.6660218339008699	0
5.93884e-23	rs7925477	11	63023019	3890113	11	63059083	G/A	A	-9.86458	Karolinska_Liver_Exprs_GPL6947;Dutch_Liver_Exprs_GPL6947	-6.378241003732259;-7.619582901709979	91;80	-8.662179642679793E-17;-1.5959455978986624E-17	0.2845312066700421;0.30535670675597126	SLC22A10	-0.6072698779353174;-0.7263372211994403	0
5.96256e-23	rs11914431	3	167737813	5870221	3	167727262	A/G	A	9.86403	Karolinska_Liver_Exprs_GPL6947;Dutch_Liver_Exprs_GPL6947	7.626939789661951;6.286990325300158	91;80	-4.880101207143545E-17;-5.551115123125783E-18	1.1511033062580378;0.3710869231816566	GOLIM4	0.6939167471892842;0.632282005264934	0
5.96256e-23	rs66880726	3	167737252	5870221	3	167727262	G/A	G	9.86403	Karolinska_Liver_Exprs_GPL6947;Dutch_Liver_Exprs_GPL6947	7.626939789661951;6.286990325300158	91;80	-4.880101207143545E-17;-5.551115123125783E-18	1.1511033062580378;0.3710869231816566	GOLIM4	0.6936366971411888;0.632282005264934	0
6.01027e-23	rs9818226	3	121570695	3130768	3	121383182	T/C	C	-9.86324	Karolinska_Liver_Exprs_GPL6947;Dutch_Liver_Exprs_GPL6947	-6.759943906032043;-7.210522857062343	91;80	-4.8801012071435456E-18;-6.938893903907228E-18	0.09458491773239795;0.08003294444317868	GOLGB1	-0.634565971923282;-0.6988988506209671	0
6.02226e-23	rs453516	17	10628924	60598	17	10617206	T/C	T	9.86304	Karolinska_Liver_Exprs_GPL6947;Dutch_Liver_Exprs_GPL6947	7.912203536935339;5.9813062985497165	91;80	-4.7657238351011184E-18;0.0	0.017907944689215173;0.02674678933670473	TMEM220	0.7117146982703888;0.6082490421758392	0
[truncated: 45,860 more rows]
