# Supplementary material for: Genetic and epigenetic regulation of gene expression in fetal and adult human livers
Source: BMC Genomics. 2014 Oct 4;15(1):860. doi: 10.1186/1471-2164-15-860 (PMC4287518; doi:10.1186/1471-2164-15-860)
Supplement: Supplementary file 9 — Additional file 9: Top 15,000 meQTL identified in liver. Information on the methylation probe, SNP and details including significance of the effects is given in this table. Full table available upon request (too large to upload). (XLSX 20 MB) [file 12864_2014_6781_MOESM9_ESM.xlsx]

## Sheet: QTL_P1
PValue	SNPName	SNPChr	SNPChrPos	ProbeName	ProbeChr	ProbeCenterChrPos	SNPType	AlleleAssessed	OverallZScore	DatasetsWhereSNPProbePairIsAvailableAndPassesQC	DatasetsZScores	DatasetsNrSamples	IncludedDatasetsMeanProbeExpression	IncludedDatasetsProbeExpressionVariance	HGNCName	IncludedDatasetsCorrelationCoefficient	FDR
5.14e-65	rs11684598	2	33952621	cg04131969	2	33951623	C/T	T	-17.0275	Karolinska_Liver_Methylation_GPL13534;Dutch-Liver_Methylation_GPL13534	-12.814379678343284;-11.216894941097502	94;67	7.9369135377458E-16;3.9769182971647396E-17	38.14244387628227;24.522840379652603	MYADML;AC009499.1	-0.9128564591788079;-0.926446586316864	0
1.39e-61	rs9974798	21	38457272	cg21832243	21	38444247	A/G	A	-16.5584	Karolinska_Liver_Methylation_GPL13534;Dutch-Liver_Methylation_GPL13534	-13.098129257288601;-10.153731128885342	94;67	9.153434511537195E-17;8.948066168620665E-17	4.058142693029697;3.3737306347391054	PIGP	-0.9195531044127804;-0.8925825176845863	0
2.37e-61	rs2298684	21	38445095	cg21832243	21	38444247	A/G	A	-16.5266	Karolinska_Liver_Methylation_GPL13534;Dutch-Liver_Methylation_GPL13534	-13.056424936392771;-10.153731128885342	94;67	9.153434511537195E-17;8.948066168620665E-17	4.058142693029697;3.3737306347391054	PIGP	-0.918996258872016;-0.8925825176845863	0
3.19e-61	rs2298683	21	38445069	cg21832243	21	38444247	C/T	C	-16.5085	Karolinska_Liver_Methylation_GPL13534;Dutch-Liver_Methylation_GPL13534	-13.056424936392771;-10.125769151141489	94;67	9.153434511537195E-17;8.948066168620665E-17	4.058142693029697;3.3737306347391054	PIGP	-0.9194571694023242;-0.8922511817892015	0
6.09e-61	rs6517404	21	38494918	cg21832243	21	38444247	A/G	A	-16.4695	Karolinska_Liver_Methylation_GPL13534;Dutch-Liver_Methylation_GPL13534	-13.098129257288601;-10.015868861411871	94;67	9.153434511537195E-17;8.948066168620665E-17	4.058142693029697;3.3737306347391054	PIGP	-0.9195599505915681;-0.8878661064842576	0
6.38e-61	rs7574695	2	33953186	cg04131969	2	33951623	C/T	T	-16.4667	Karolinska_Liver_Methylation_GPL13534;Dutch-Liver_Methylation_GPL13534	-12.548008543923432;-10.663186639903836	94;67	7.9369135377458E-16;3.9769182971647396E-17	38.14244387628227;24.522840379652603	MYADML;AC009499.1	-0.9064386619875799;-0.91015030045845	0
2.31e-60	rs8127148	21	38481292	cg21832243	21	38444247	A/G	A	-16.3887	Karolinska_Liver_Methylation_GPL13534;Dutch-Liver_Methylation_GPL13534	-13.015124993536853;-9.98886437657129	94;67	9.153434511537195E-17;8.948066168620665E-17	4.058142693029697;3.3737306347391054	PIGP	-0.9175622425543761;-0.8867011590135149	0
4.44e-60	rs1793870	21	38481436	cg21832243	21	38444247	T/G	T	-16.349	Karolinska_Liver_Methylation_GPL13534;Dutch-Liver_Methylation_GPL13534	-13.140247492191698;-9.77913907217043	94;67	9.153434511537195E-17;8.948066168620665E-17	4.058142693029697;3.3737306347391054	PIGP	-0.9207020057007045;-0.8788600591846533	0
7.28e-60	rs28666643	21	38455999	cg21832243	21	38444247	G/T	G	-16.3187	Karolinska_Liver_Methylation_GPL13534;Dutch-Liver_Methylation_GPL13534	-12.736613222168808;-10.210263453463034	94;67	9.153434511537195E-17;8.948066168620665E-17	4.058142693029697;3.3737306347391054	PIGP	-0.9114069129995225;-0.8948176568844491	0
7.28e-60	rs13050226	21	38457708	cg21832243	21	38444247	T/C	T	-16.3187	Karolinska_Liver_Methylation_GPL13534;Dutch-Liver_Methylation_GPL13534	-12.736613222168808;-10.210263453463034	94;67	9.153434511537195E-17;8.948066168620665E-17	4.058142693029697;3.3737306347391054	PIGP	-0.9114069129995225;-0.8948176568844491	0
8.89e-60	rs12232965	2	33954560	cg04131969	2	33951623	C/T	T	-16.3066	Karolinska_Liver_Methylation_GPL13534;Dutch-Liver_Methylation_GPL13534	-12.548008543923432;-10.414911986398058	94;67	7.9369135377458E-16;3.9769182971647396E-17	38.14244387628227;24.522840379652603	MYADML;AC009499.1	-0.9061729618195185;-0.9023289120343577	0
9.4e-60	rs1194596	1	154238383	cg14859874	1	154238289	C/T	T	16.3032	Karolinska_Liver_Methylation_GPL13534;Dutch-Liver_Methylation_GPL13534	13.269186394393154;9.555408959793125	94;67	-1.7007671866598143E-16;-2.7175608363959055E-16	41.54147219044472;15.888048662358884	UBAP2L	0.9243293227481651;0.869705623147328	0
1.32e-59	rs3753073	21	38466615	cg21832243	21	38444247	G/A	G	-16.2822	Karolinska_Liver_Methylation_GPL13534;Dutch-Liver_Methylation_GPL13534	-12.736613222168808;-10.153731128885342	94;67	9.153434511537195E-17;8.948066168620665E-17	4.058142693029697;3.3737306347391054	PIGP	-0.9112948108143902;-0.8932634353510376	0
1.32e-59	rs73201942	21	38475164	cg21832243	21	38444247	C/G	C	-16.2822	Karolinska_Liver_Methylation_GPL13534;Dutch-Liver_Methylation_GPL13534	-12.736613222168808;-10.153731128885342	94;67	9.153434511537195E-17;8.948066168620665E-17	4.058142693029697;3.3737306347391054	PIGP	-0.9112948108143902;-0.8928601514997988	0
1.47e-59	rs2835606	21	38490851	cg21832243	21	38444247	C/G	C	-16.2758	Karolinska_Liver_Methylation_GPL13534;Dutch-Liver_Methylation_GPL13534	-12.77532337574722;-10.098005284967792	94;67	9.153434511537195E-17;8.948066168620665E-17	4.058142693029697;3.3737306347391054	PIGP	-0.9116640025245997;-0.8912340041425887	0
1.67e-59	rs6935753	6	24644500	cg16906346	6	24646758	A/G	G	16.2678	Karolinska_Liver_Methylation_GPL13534;Dutch-Liver_Methylation_GPL13534	13.140247492191698;9.653352428281195	94;67	-4.2519179666495357E-17;-1.0605115459105973E-16	6.271109208846131;4.8109070414584	KIAA0319	0.920989258294034;0.8743698146537913	0
1.67e-59	rs9461044	6	24645134	cg16906346	6	24646758	T/C	C	16.2678	Karolinska_Liver_Methylation_GPL13534;Dutch-Liver_Methylation_GPL13534	13.140247492191698;9.653352428281195	94;67	-4.2519179666495357E-17;-1.0605115459105973E-16	6.271109208846131;4.8109070414584	KIAA0319	0.9208648081517212;0.8737803385474084	0
1.67e-59	rs2328846	6	24645195	cg16906346	6	24646758	C/G	G	16.2678	Karolinska_Liver_Methylation_GPL13534;Dutch-Liver_Methylation_GPL13534	13.140247492191698;9.653352428281195	94;67	-4.2519179666495357E-17;-1.0605115459105973E-16	6.271109208846131;4.8109070414584	KIAA0319	0.9208648081517212;0.8737803385474084	0
1.67e-59	rs2038139	6	24645420	cg16906346	6	24646758	A/C	C	16.2678	Karolinska_Liver_Methylation_GPL13534;Dutch-Liver_Methylation_GPL13534	13.140247492191698;9.653352428281195	94;67	-4.2519179666495357E-17;-1.0605115459105973E-16	6.271109208846131;4.8109070414584	KIAA0319	0.9208648081517212;0.8739777291908601	0
1.67e-59	rs2038138	6	24645467	cg16906346	6	24646758	T/C	C	16.2678	Karolinska_Liver_Methylation_GPL13534;Dutch-Liver_Methylation_GPL13534	13.140247492191698;9.653352428281195	94;67	-4.2519179666495357E-17;-1.0605115459105973E-16	6.271109208846131;4.8109070414584	KIAA0319	0.9209709511576655;0.8739777291908601	0
1.67e-59	rs2235677	6	24645610	cg16906346	6	24646758	G/A	A	16.2678	Karolinska_Liver_Methylation_GPL13534;Dutch-Liver_Methylation_GPL13534	13.140247492191698;9.653352428281195	94;67	-4.2519179666495357E-17;-1.0605115459105973E-16	6.271109208846131;4.8109070414584	KIAA0319	0.9208648081517212;0.8739777291908601	0
1.67e-59	rs2038135	6	24645967	cg16906346	6	24646758	C/A	A	16.2678	Karolinska_Liver_Methylation_GPL13534;Dutch-Liver_Methylation_GPL13534	13.140247492191698;9.653352428281195	94;67	-4.2519179666495357E-17;-1.0605115459105973E-16	6.271109208846131;4.8109070414584	KIAA0319	0.9208648081517212;0.8739777291908601	0
1.67e-59	rs1555090	6	24648107	cg16906346	6	24646758	C/G	G	16.2678	Karolinska_Liver_Methylation_GPL13534;Dutch-Liver_Methylation_GPL13534	13.140247492191698;9.653352428281195	94;67	-4.2519179666495357E-17;-1.0605115459105973E-16	6.271109208846131;4.8109070414584	KIAA0319	0.9208648081517212;0.8739968369320104	0
1.67e-59	rs1883592	6	24647229	cg16906346	6	24646758	T/C	C	16.2678	Karolinska_Liver_Methylation_GPL13534;Dutch-Liver_Methylation_GPL13534	13.140247492191698;9.653352428281195	94;67	-4.2519179666495357E-17;-1.0605115459105973E-16	6.271109208846131;4.8109070414584	KIAA0319	0.9208648081517212;0.8739941270273386	0
1.67e-59	rs1883594	6	24647184	cg16906346	6	24646758	C/G	G	16.2678	Karolinska_Liver_Methylation_GPL13534;Dutch-Liver_Methylation_GPL13534	13.140247492191698;9.653352428281195	94;67	-4.2519179666495357E-17;-1.0605115459105973E-16	6.271109208846131;4.8109070414584	KIAA0319	0.9208648081517212;0.8739877557180401	0
2.17e-59	rs9461043	6	24641476	cg16906346	6	24646758	C/A	A	16.2519	Karolinska_Liver_Methylation_GPL13534;Dutch-Liver_Methylation_GPL13534	13.140247492191698;9.628649369310516	94;67	-4.2519179666495357E-17;-1.0605115459105973E-16	6.271109208846131;4.8109070414584	KIAA0319	0.9208648081517212;0.8732383592931025	0
2.86e-59	rs10206101	2	241835543	cg08694578	2	241835171	T/G	T	16.2348	Karolinska_Liver_Methylation_GPL13534;Dutch-Liver_Methylation_GPL13534	12.698241959573204;10.125769151141489	94;67	0.0;-8.11954152337801E-17	6.482382452320075;3.9115269408266697	C2orf54	0.9103809424848905;0.8918360093365443	0
2.86e-59	rs10933515	2	241835946	cg08694578	2	241835171	T/C	T	16.2348	Karolinska_Liver_Methylation_GPL13534;Dutch-Liver_Methylation_GPL13534	12.698241959573204;10.125769151141489	94;67	0.0;-8.11954152337801E-17	6.482382452320075;3.9115269408266697	C2orf54	0.9102345150175327;0.891738529027783	0
2.86e-59	rs10933517	2	241836338	cg08694578	2	241835171	T/C	T	16.2348	Karolinska_Liver_Methylation_GPL13534;Dutch-Liver_Methylation_GPL13534	12.698241959573204;10.125769151141489	94;67	0.0;-8.11954152337801E-17	6.482382452320075;3.9115269408266697	C2orf54	0.9102970530496417;0.892468180615314	0
2.86e-59	rs12105931	2	241837129	cg08694578	2	241835171	A/C	A	16.2348	Karolinska_Liver_Methylation_GPL13534;Dutch-Liver_Methylation_GPL13534	12.698241959573204;10.125769151141489	94;67	0.0;-8.11954152337801E-17	6.482382452320075;3.9115269408266697	C2orf54	0.9096178870558672;0.8923287549389852	0
3.4e-59	rs8127496	21	38442482	cg21832243	21	38444247	C/T	T	16.2243	Karolinska_Liver_Methylation_GPL13534;Dutch-Liver_Methylation_GPL13534	12.933701749154068;9.830557639588365	94;67	9.153434511537195E-17;8.948066168620665E-17	4.058142693029697;3.3737306347391054	PIGP	0.9161366091478248;0.8812045447914277	0
3.67e-59	rs9467245	6	24641065	cg16906346	6	24646758	A/G	G	16.2197	Karolinska_Liver_Methylation_GPL13534;Dutch-Liver_Methylation_GPL13534	13.098129257288601;9.628649369310516	94;67	-4.2519179666495357E-17;-1.0605115459105973E-16	6.271109208846131;4.8109070414584	KIAA0319	0.9201605750372762;0.8734181270676198	0
3.67e-59	rs1555089	6	24648406	cg16906346	6	24646758	A/G	G	16.2197	Karolinska_Liver_Methylation_GPL13534;Dutch-Liver_Methylation_GPL13534	13.098129257288601;9.628649369310516	94;67	-4.2519179666495357E-17;-1.0605115459105973E-16	6.271109208846131;4.8109070414584	KIAA0319	0.9204273681649044;0.8725343640833949	0
3.84e-59	rs9973765	2	241837000	cg08694578	2	241835171	C/T	C	16.2169	Karolinska_Liver_Methylation_GPL13534;Dutch-Liver_Methylation_GPL13534	12.698241959573204;10.098005284967792	94;67	0.0;-8.11954152337801E-17	6.482382452320075;3.9115269408266697	C2orf54	0.909981106306892;0.8913552726389264	0
4.6e-59	rs6734159	2	241837513	cg08694578	2	241835171	C/T	C	16.2058	Karolinska_Liver_Methylation_GPL13534;Dutch-Liver_Methylation_GPL13534	12.660202561019673;10.125769151141489	94;67	0.0;-8.11954152337801E-17	6.482382452320075;3.9115269408266697	C2orf54	0.9089865420349083;0.8921611585581971	0
4.6e-59	rs8082389	17	48583652	cg00901687	17	48585294	C/T	C	16.2058	Karolinska_Liver_Methylation_GPL13534;Dutch-Liver_Methylation_GPL13534	12.660202561019673;10.125769151141489	94;67	-5.669223955532714E-17;-1.4582033756270713E-16	2.835134736488465;2.2411647232613974	RP11-94C24.6	0.9094828501706469;0.8915859964098434	0
5.6e-59	rs2249947	21	38433519	cg21832243	21	38444247	G/T	T	16.1936	Karolinska_Liver_Methylation_GPL13534;Dutch-Liver_Methylation_GPL13534	12.893560981066246;9.830557639588365	94;67	9.153434511537195E-17;8.948066168620665E-17	4.058142693029697;3.3737306347391054	PIGP	0.9148366273607176;0.881346819974002	0
6.15e-59	rs8066198	17	48583879	cg00901687	17	48585294	A/G	A	16.1879	Karolinska_Liver_Methylation_GPL13534;Dutch-Liver_Methylation_GPL13534	12.660202561019673;10.098005284967792	94;67	-5.669223955532714E-17;-1.4582033756270713E-16	2.835134736488465;2.2411647232613974	RP11-94C24.6	0.9093844520941462;0.8913406164553129	0
6.5e-59	rs2298682	21	38444890	cg21832243	21	38444247	C/T	T	16.1846	Karolinska_Liver_Methylation_GPL13534;Dutch-Liver_Methylation_GPL13534	12.585092345323865;10.181894703062836	94;67	9.153434511537195E-17;8.948066168620665E-17	4.058142693029697;3.3737306347391054	PIGP	0.9069308915587759;0.894048904455889	0
7.35e-59	rs8070491	17	48580446	cg00901687	17	48585294	C/T	C	16.177	Karolinska_Liver_Methylation_GPL13534;Dutch-Liver_Methylation_GPL13534	12.62248822083786;10.125769151141489	94;67	-5.669223955532714E-17;-1.4582033756270713E-16	2.835134736488465;2.2411647232613974	RP11-94C24.6	0.908483205030951;0.8915698842950002	0
8.21e-59	rs28503645	21	38443674	cg21832243	21	38444247	G/A	G	-16.1701	Karolinska_Liver_Methylation_GPL13534;Dutch-Liver_Methylation_GPL13534	-12.660202561019673;-10.070436137057753	94;67	9.153434511537195E-17;8.948066168620665E-17	4.058142693029697;3.3737306347391054	PIGP	-0.9092845103005017;-0.8897823752223593	0
1.07e-58	rs73351675	17	48585554	cg00901687	17	48585294	C/T	C	16.1539	Karolinska_Liver_Methylation_GPL13534;Dutch-Liver_Methylation_GPL13534	12.77532337574722;9.90893106162883	94;67	-5.669223955532714E-17;-1.4582033756270713E-16	2.835134736488465;2.2411647232613974	RP11-94C24.6	0.9123516641794148;0.8842231077018508	0
1.45e-58	rs10933516	2	241836140	cg08694578	2	241835171	T/C	T	16.1349	Karolinska_Liver_Methylation_GPL13534;Dutch-Liver_Methylation_GPL13534	12.660202561019673;10.015868861411871	94;67	0.0;-8.11954152337801E-17	6.482382452320075;3.9115269408266697	C2orf54	0.9085487082395257;0.8883771764262429	0
1.85e-58	rs6504662	17	48580257	cg00901687	17	48585294	C/T	C	16.12	Karolinska_Liver_Methylation_GPL13534;Dutch-Liver_Methylation_GPL13534	12.548008543923432;10.125769151141489	94;67	-5.669223955532714E-17;-1.4582033756270713E-16	2.835134736488465;2.2411647232613974	RP11-94C24.6	0.9061256939473931;0.8915698842950002	0
2.91e-58	rs4630763	2	241838504	cg08694578	2	241835171	G/T	G	16.0919	Karolinska_Liver_Methylation_GPL13534;Dutch-Liver_Methylation_GPL13534	12.511230620871787;10.125769151141489	94;67	0.0;-8.11954152337801E-17	6.482382452320075;3.9115269408266697	C2orf54	0.9048231439884462;0.8921138003605863	0
3.63e-58	rs9366576	6	24640516	cg16906346	6	24646758	G/T	T	16.0782	Karolinska_Liver_Methylation_GPL13534;Dutch-Liver_Methylation_GPL13534	12.933701749154068;9.604092519916147	94;67	-4.2519179666495357E-17;-1.0605115459105973E-16	6.271109208846131;4.8109070414584	KIAA0319	0.9158041336452168;0.871731214739506	0
3.63e-58	rs9358785	6	24640520	cg16906346	6	24646758	A/G	G	16.0782	Karolinska_Liver_Methylation_GPL13534;Dutch-Liver_Methylation_GPL13534	12.933701749154068;9.604092519916147	94;67	-4.2519179666495357E-17;-1.0605115459105973E-16	6.271109208846131;4.8109070414584	KIAA0319	0.9158041336452168;0.871731214739506	0
5.96e-58	rs9356941	6	24640442	cg16906346	6	24646758	A/G	G	16.0476	Karolinska_Liver_Methylation_GPL13534;Dutch-Liver_Methylation_GPL13534	12.893560981066246;9.604092519916147	94;67	-4.2519179666495357E-17;-1.0605115459105973E-16	6.271109208846131;4.8109070414584	KIAA0319	0.9148122239793111;0.871731214739506	0
5.96e-58	rs9366575	6	24640488	cg16906346	6	24646758	C/A	A	16.0476	Karolinska_Liver_Methylation_GPL13534;Dutch-Liver_Methylation_GPL13534	12.893560981066246;9.604092519916147	94;67	-4.2519179666495357E-17;-1.0605115459105973E-16	6.271109208846131;4.8109070414584	KIAA0319	0.9153892462780986;0.871731214739506	0
9.45e-58	rs9379676	6	24630126	cg16906346	6	24646758	G/A	A	16.0188	Karolinska_Liver_Methylation_GPL13534;Dutch-Liver_Methylation_GPL13534	12.814379678343284;9.653352428281195	94;67	-4.2519179666495357E-17;-1.0605115459105973E-16	6.271109208846131;4.8109070414584	KIAA0319	0.9130626617848548;0.8736341394950726	0
1.47e-57	rs1235345	21	38432325	cg21832243	21	38444247	A/G	G	15.9915	Karolinska_Liver_Methylation_GPL13534;Dutch-Liver_Methylation_GPL13534	12.585092345323865;9.882636977764166	94;67	9.153434511537195E-17;8.948066168620665E-17	4.058142693029697;3.3737306347391054	PIGP	0.9066643831685594;0.8826909660217022	0
1.53e-57	rs6917068	6	24628760	cg16906346	6	24646758	C/T	T	15.989	Karolinska_Liver_Methylation_GPL13534;Dutch-Liver_Methylation_GPL13534	12.77532337574722;9.653352428281195	94;67	-4.2519179666495357E-17;-1.0605115459105973E-16	6.271109208846131;4.8109070414584	KIAA0319	0.9117875582787752;0.873713421738063	0
1.53e-57	rs9393571	6	24629821	cg16906346	6	24646758	A/T	T	15.989	Karolinska_Liver_Methylation_GPL13534;Dutch-Liver_Methylation_GPL13534	12.77532337574722;9.653352428281195	94;67	-4.2519179666495357E-17;-1.0605115459105973E-16	6.271109208846131;4.8109070414584	KIAA0319	0.9124476917462232;0.8744337670205172	0
1.53e-57	rs9358778	6	24629929	cg16906346	6	24646758	A/G	G	15.989	Karolinska_Liver_Methylation_GPL13534;Dutch-Liver_Methylation_GPL13534	12.77532337574722;9.653352428281195	94;67	-4.2519179666495357E-17;-1.0605115459105973E-16	6.271109208846131;4.8109070414584	KIAA0319	0.9124246497474553;0.8744337670205172	0
1.53e-57	rs9358777	6	24629839	cg16906346	6	24646758	G/A	A	15.989	Karolinska_Liver_Methylation_GPL13534;Dutch-Liver_Methylation_GPL13534	12.77532337574722;9.653352428281195	94;67	-4.2519179666495357E-17;-1.0605115459105973E-16	6.271109208846131;4.8109070414584	KIAA0319	0.9124476917462232;0.8743612162395021	0
1.72e-57	rs11649849	17	48582276	cg00901687	17	48585294	T/C	T	15.9818	Karolinska_Liver_Methylation_GPL13534;Dutch-Liver_Methylation_GPL13534	12.367060181384076;10.125769151141489	94;67	-5.669223955532714E-17;-1.4582033756270713E-16	2.835134736488465;2.2411647232613974	RP11-94C24.6	0.9009339576316778;0.8915859964098434	0
1.97e-57	rs9366574	6	24630409	cg16906346	6	24646758	C/A	A	15.973	Karolinska_Liver_Methylation_GPL13534;Dutch-Liver_Methylation_GPL13534	12.77532337574722;9.628649369310516	94;67	-4.2519179666495357E-17;-1.0605115459105973E-16	6.271109208846131;4.8109070414584	KIAA0319	0.9123637142531653;0.8731892621358116	0
2.45e-57	rs6917660	6	24629106	cg16906346	6	24646758	C/T	T	15.9594	Karolinska_Liver_Methylation_GPL13534;Dutch-Liver_Methylation_GPL13534	12.736613222168808;9.653352428281195	94;67	-4.2519179666495357E-17;-1.0605115459105973E-16	6.271109208846131;4.8109070414584	KIAA0319	0.9113294926134753;0.873510852429763	0
2.45e-57	rs9356940	6	24640196	cg16906346	6	24646758	T/C	C	15.9594	Karolinska_Liver_Methylation_GPL13534;Dutch-Liver_Methylation_GPL13534	12.736613222168808;9.653352428281195	94;67	-4.2519179666495357E-17;-1.0605115459105973E-16	6.271109208846131;4.8109070414584	KIAA0319	0.9110365971296128;0.87363751271252	0
2.51e-57	rs3208968	16	84211969	cg26466773	16	84211923	G/T	G	-15.9579	Karolinska_Liver_Methylation_GPL13534;Dutch-Liver_Methylation_GPL13534	-12.091733002461384;-10.414911986398058	94;67	3.118073175542993E-16;-3.4798035100191475E-17	9.12724956939119;4.332840345043885	TAF1C;DNAAF1	-0.8926004824720029;-0.9020417765351152	0
2.54e-57	rs9358775	6	24629467	cg16906346	6	24646758	G/A	A	15.9572	Karolinska_Liver_Methylation_GPL13534;Dutch-Liver_Methylation_GPL13534	12.77532337574722;9.604092519916147	94;67	-4.2519179666495357E-17;-1.0605115459105973E-16	6.271109208846131;4.8109070414584	KIAA0319	0.9118408128473312;0.8717268651314732	0
2.6e-57	rs1044013	1	154243115	cg14859874	1	154238289	A/G	G	15.9556	Karolinska_Liver_Methylation_GPL13534;Dutch-Liver_Methylation_GPL13534	12.814379678343284;9.555408959793125	94;67	-1.7007671866598143E-16;-2.7175608363959055E-16	41.54147219044472;15.888048662358884	UBAP2L	0.9129433452971019;0.869705623147328	0
2.6e-57	rs1194593	1	154245512	cg14859874	1	154238289	G/A	A	15.9556	Karolinska_Liver_Methylation_GPL13534;Dutch-Liver_Methylation_GPL13534	12.814379678343284;9.555408959793125	94;67	-1.7007671866598143E-16;-2.7175608363959055E-16	41.54147219044472;15.888048662358884	UBAP2L	0.9129433452971019;0.869705623147328	0
3.17e-57	rs6938411	6	24629166	cg16906346	6	24646758	A/G	G	15.9435	Karolinska_Liver_Methylation_GPL13534;Dutch-Liver_Methylation_GPL13534	12.736613222168808;9.628649369310516	94;67	-4.2519179666495357E-17;-1.0605115459105973E-16	6.271109208846131;4.8109070414584	KIAA0319	0.9113913658560235;0.873376837838689	0
5.07e-57	rs2143341	6	24628128	cg16906346	6	24646758	T/A	A	15.9141	Karolinska_Liver_Methylation_GPL13534;Dutch-Liver_Methylation_GPL13534	12.698241959573204;9.628649369310516	94;67	-4.2519179666495357E-17;-1.0605115459105973E-16	6.271109208846131;4.8109070414584	KIAA0319	0.9095143273852085;0.8732772432541113	0
5.07e-57	rs2143342	6	24628121	cg16906346	6	24646758	T/C	C	15.9141	Karolinska_Liver_Methylation_GPL13534;Dutch-Liver_Methylation_GPL13534	12.698241959573204;9.628649369310516	94;67	-4.2519179666495357E-17;-1.0605115459105973E-16	6.271109208846131;4.8109070414584	KIAA0319	0.9095143273852085;0.8732772432541113	0
5.07e-57	rs2179515	6	24628203	cg16906346	6	24646758	C/T	T	15.9141	Karolinska_Liver_Methylation_GPL13534;Dutch-Liver_Methylation_GPL13534	12.698241959573204;9.628649369310516	94;67	-4.2519179666495357E-17;-1.0605115459105973E-16	6.271109208846131;4.8109070414584	KIAA0319	0.9099041708073946;0.873264718219863	0
5.25e-57	rs7760198	6	24639517	cg16906346	6	24646758	G/A	A	15.9119	Karolinska_Liver_Methylation_GPL13534;Dutch-Liver_Methylation_GPL13534	12.736613222168808;9.579679745747114	94;67	-4.2519179666495357E-17;-1.0605115459105973E-16	6.271109208846131;4.8109070414584	KIAA0319	0.9110365971296128;0.8707466020537368	0
6.24e-57	rs9366573	6	24628472	cg16906346	6	24646758	T/C	C	15.901	Karolinska_Liver_Methylation_GPL13534;Dutch-Liver_Methylation_GPL13534	12.660202561019673;9.653352428281195	94;67	-4.2519179666495357E-17;-1.0605115459105973E-16	6.271109208846131;4.8109070414584	KIAA0319	0.9094406762635153;0.8736407643076548	0
8.26e-57	rs4234093	2	241840245	cg08694578	2	241835171	G/A	G	15.8835	Karolinska_Liver_Methylation_GPL13534;Dutch-Liver_Methylation_GPL13534	12.261866728467016;10.098005284967792	94;67	0.0;-8.11954152337801E-17	6.482382452320075;3.9115269408266697	C2orf54	0.8984202298742545;0.8912640787555737	0
9.87e-57	rs6938069	6	24628993	cg16906346	6	24646758	A/G	G	15.8722	Karolinska_Liver_Methylation_GPL13534;Dutch-Liver_Methylation_GPL13534	12.62248822083786;9.653352428281195	94;67	-4.2519179666495357E-17;-1.0605115459105973E-16	6.271109208846131;4.8109070414584	KIAA0319	0.9083965160830462;0.874357288524691	0
1.04e-56	rs1760802	1	154259275	cg14859874	1	154238289	G/C	C	15.8692	Karolinska_Liver_Methylation_GPL13534;Dutch-Liver_Methylation_GPL13534	12.660202561019673;9.604092519916147	94;67	-1.7007671866598143E-16;-2.7175608363959055E-16	41.54147219044472;15.888048662358884	UBAP2L	0.9090583453341107;0.8722081212483265	0
1.08e-56	rs1760803	1	154257894	cg14859874	1	154238289	T/A	A	15.8669	Karolinska_Liver_Methylation_GPL13534;Dutch-Liver_Methylation_GPL13534	12.698241959573204;9.555408959793125	94;67	-1.7007671866598143E-16;-2.7175608363959055E-16	41.54147219044472;15.888048662358884	UBAP2L	0.9097308442888374;0.8702649820255823	0
1.29e-56	rs12499260	4	185021580	cg06737308	4	185021490	T/C	T	15.8557	Karolinska_Liver_Methylation_GPL13534;Dutch-Liver_Methylation_GPL13534	13.015124993536853;9.162710784387228	94;67	1.0393577251809976E-16;8.948066168620665E-17	5.234312809848406;3.0623066356664332	ENPP6	0.9183093521299139;0.8531332550067825	0
1.29e-56	rs12499263	4	185021627	cg06737308	4	185021490	A/C	A	15.8557	Karolinska_Liver_Methylation_GPL13534;Dutch-Liver_Methylation_GPL13534	13.015124993536853;9.162710784387228	94;67	1.0393577251809976E-16;8.948066168620665E-17	5.234312809848406;3.0623066356664332	ENPP6	0.9183093521299139;0.8531854214768063	0
1.41e-56	rs7759747	6	24638950	cg16906346	6	24646758	T/G	G	15.8498	Karolinska_Liver_Methylation_GPL13534;Dutch-Liver_Methylation_GPL13534	12.736613222168808;9.483428342020348	94;67	-4.2519179666495357E-17;-1.0605115459105973E-16	6.271109208846131;4.8109070414584	KIAA0319	0.9110365971296128;0.8671635050917682	0
2.7e-56	rs7751357	6	24625398	cg16906346	6	24646758	A/C	C	15.809	Karolinska_Liver_Methylation_GPL13534;Dutch-Liver_Methylation_GPL13534	12.62248822083786;9.555408959793125	94;67	-4.2519179666495357E-17;-1.0605115459105973E-16	6.271109208846131;4.8109070414584	KIAA0319	0.9082720929385506;0.8698364284990234	0
3.45e-56	rs7755983	6	24625896	cg16906346	6	24646758	T/C	C	15.7935	Karolinska_Liver_Methylation_GPL13534;Dutch-Liver_Methylation_GPL13534	12.62248822083786;9.531278120976365	94;67	-4.2519179666495357E-17;-1.0605115459105973E-16	6.271109208846131;4.8109070414584	KIAA0319	0.9081439334781235;0.8694250174155668	0
9.42e-56	rs6903390	6	24631884	cg16906346	6	24646758	C/T	T	15.73	Karolinska_Liver_Methylation_GPL13534;Dutch-Liver_Methylation_GPL13534	12.77532337574722;9.251938131532969	94;67	-4.2519179666495357E-17;-1.0605115459105973E-16	6.271109208846131;4.8109070414584	KIAA0319	0.9119592997961267;0.8572543695203756	0
1.17e-55	rs12501469	4	185023845	cg06737308	4	185021490	G/C	G	15.7166	Karolinska_Liver_Methylation_GPL13534;Dutch-Liver_Methylation_GPL13534	12.814379678343284;9.184847303182906	94;67	1.0393577251809976E-16;8.948066168620665E-17	5.234312809848406;3.0623066356664332	ENPP6	0.9129011405206688;0.8544006880146523	0
1.19e-55	rs6456622	6	24631558	cg16906346	6	24646758	C/T	T	15.715	Karolinska_Liver_Methylation_GPL13534;Dutch-Liver_Methylation_GPL13534	12.736613222168808;9.274533800299421	94;67	-4.2519179666495357E-17;-1.0605115459105973E-16	6.271109208846131;4.8109070414584	KIAA0319	0.9114897786317062;0.8583221343667824	0
1.19e-55	rs6923143	6	24631807	cg16906346	6	24646758	G/A	A	15.715	Karolinska_Liver_Methylation_GPL13534;Dutch-Liver_Methylation_GPL13534	12.736613222168808;9.274533800299421	94;67	-4.2519179666495357E-17;-1.0605115459105973E-16	6.271109208846131;4.8109070414584	KIAA0319	0.9113060066042742;0.8578611518500415	0
1.19e-55	rs6923652	6	24631960	cg16906346	6	24646758	T/C	C	15.715	Karolinska_Liver_Methylation_GPL13534;Dutch-Liver_Methylation_GPL13534	12.736613222168808;9.274533800299421	94;67	-4.2519179666495357E-17;-1.0605115459105973E-16	6.271109208846131;4.8109070414584	KIAA0319	0.9112412653133544;0.8575282197689128	0
1.49e-55	rs761101	6	24632532	cg16906346	6	24646758	A/G	G	15.7011	Karolinska_Liver_Methylation_GPL13534;Dutch-Liver_Methylation_GPL13534	12.77532337574722;9.207096388324139	94;67	-4.2519179666495357E-17;-1.0605115459105973E-16	6.271109208846131;4.8109070414584	KIAA0319	0.9120006498056641;0.8554508700999447	0
1.5e-55	rs6923845	6	24632105	cg16906346	6	24646758	T/C	C	15.7005	Karolinska_Liver_Methylation_GPL13534;Dutch-Liver_Methylation_GPL13534	12.736613222168808;9.251938131532969	94;67	-4.2519179666495357E-17;-1.0605115459105973E-16	6.271109208846131;4.8109070414584	KIAA0319	0.9111747829202208;0.857056786767361	0
1.5e-55	rs6903738	6	24632107	cg16906346	6	24646758	C/T	T	15.7005	Karolinska_Liver_Methylation_GPL13534;Dutch-Liver_Methylation_GPL13534	12.736613222168808;9.251938131532969	94;67	-4.2519179666495357E-17;-1.0605115459105973E-16	6.271109208846131;4.8109070414584	KIAA0319	0.9111747829202208;0.857056786767361	0
1.5e-55	rs6923867	6	24632137	cg16906346	6	24646758	G/C	C	15.7005	Karolinska_Liver_Methylation_GPL13534;Dutch-Liver_Methylation_GPL13534	12.736613222168808;9.251938131532969	94;67	-4.2519179666495357E-17;-1.0605115459105973E-16	6.271109208846131;4.8109070414584	KIAA0319	0.9111747829202208;0.857056786767361	0
1.5e-55	rs9358783	6	24636270	cg16906346	6	24646758	T/G	G	15.7005	Karolinska_Liver_Methylation_GPL13534;Dutch-Liver_Methylation_GPL13534	12.736613222168808;9.251938131532969	94;67	-4.2519179666495357E-17;-1.0605115459105973E-16	6.271109208846131;4.8109070414584	KIAA0319	0.9110365971296128;0.8565454902818908	0
1.5e-55	rs9358784	6	24636313	cg16906346	6	24646758	T/C	C	15.7005	Karolinska_Liver_Methylation_GPL13534;Dutch-Liver_Methylation_GPL13534	12.736613222168808;9.251938131532969	94;67	-4.2519179666495357E-17;-1.0605115459105973E-16	6.271109208846131;4.8109070414584	KIAA0319	0.9110365971296128;0.8566659384314184	0
1.5e-55	rs2206525	6	24636903	cg16906346	6	24646758	G/A	A	15.7005	Karolinska_Liver_Methylation_GPL13534;Dutch-Liver_Methylation_GPL13534	12.736613222168808;9.251938131532969	94;67	-4.2519179666495357E-17;-1.0605115459105973E-16	6.271109208846131;4.8109070414584	KIAA0319	0.9110365971296128;0.8567037985446281	0
1.5e-55	rs2223590	6	24637087	cg16906346	6	24646758	C/T	T	15.7005	Karolinska_Liver_Methylation_GPL13534;Dutch-Liver_Methylation_GPL13534	12.736613222168808;9.251938131532969	94;67	-4.2519179666495357E-17;-1.0605115459105973E-16	6.271109208846131;4.8109070414584	KIAA0319	0.9110365971296128;0.8566659384314184	0
1.62e-55	rs35885627	2	241840445	cg08694578	2	241835171	G/C	G	15.6956	Karolinska_Liver_Methylation_GPL13534;Dutch-Liver_Methylation_GPL13534	11.99256768829857;10.125769151141489	94;67	0.0;-8.11954152337801E-17	6.482382452320075;3.9115269408266697	C2orf54	0.8897148108771118;0.8916688952755455	0
1.62e-55	rs11677318	2	241839281	cg08694578	2	241835171	T/A	T	15.6956	Karolinska_Liver_Methylation_GPL13534;Dutch-Liver_Methylation_GPL13534	11.99256768829857;10.125769151141489	94;67	0.0;-8.11954152337801E-17	6.482382452320075;3.9115269408266697	C2orf54	0.8901994070430022;0.8920699044197757	0
1.62e-55	rs10182251	2	241842530	cg08694578	2	241835171	A/G	A	15.6956	Karolinska_Liver_Methylation_GPL13534;Dutch-Liver_Methylation_GPL13534	11.99256768829857;10.125769151141489	94;67	0.0;-8.11954152337801E-17	6.482382452320075;3.9115269408266697	C2orf54	0.8899787564937293;0.891657732446458	0
1.86e-55	rs9358780	6	24630337	cg16906346	6	24646758	A/G	G	15.6869	Karolinska_Liver_Methylation_GPL13534;Dutch-Liver_Methylation_GPL13534	12.62248822083786;9.36611836036362	94;67	-4.2519179666495357E-17;-1.0605115459105973E-16	6.271109208846131;4.8109070414584	KIAA0319	0.9083689262632281;0.8616637191105869	0
1.89e-55	rs4712835	6	24634379	cg16906346	6	24646758	A/C	C	15.686	Karolinska_Liver_Methylation_GPL13534;Dutch-Liver_Methylation_GPL13534	12.736613222168808;9.229459500987334	94;67	-4.2519179666495357E-17;-1.0605115459105973E-16	6.271109208846131;4.8109070414584	KIAA0319	0.9110365971296128;0.855888665388408	0
2.02e-55	rs2038137	6	24645943	cg16906346	6	24646758	G/T	T	15.6818	Karolinska_Liver_Methylation_GPL13534;Dutch-Liver_Methylation_GPL13534	12.933701749154068;8.989504726719735	94;67	-4.2519179666495357E-17;-1.0605115459105973E-16	6.271109208846131;4.8109070414584	KIAA0319	0.9155733632179256;0.8450472609365143	0
2.11e-55	rs11548102	1	153587256	cg08477332	1	153590219	A/T	T	15.6791	Karolinska_Liver_Methylation_GPL13534;Dutch-Liver_Methylation_GPL13534	13.402229496041816;8.430415507285652	94;67	7.558965274043619E-17;1.4913443614367774E-17	17.80288791988907;6.357418897982662	S100A14	0.9269728926265962;0.816860349607957	0
2.11e-55	rs9792963	1	153588208	cg08477332	1	153590219	G/A	A	15.6791	Karolinska_Liver_Methylation_GPL13534;Dutch-Liver_Methylation_GPL13534	13.402229496041816;8.430415507285652	94;67	7.558965274043619E-17;1.4913443614367774E-17	17.80288791988907;6.357418897982662	S100A14	0.9268616777989619;0.8165875402752961	0
2.11e-55	rs9792967	1	153588279	cg08477332	1	153590219	G/A	A	15.6791	Karolinska_Liver_Methylation_GPL13534;Dutch-Liver_Methylation_GPL13534	13.402229496041816;8.430415507285652	94;67	7.558965274043619E-17;1.4913443614367774E-17	17.80288791988907;6.357418897982662	S100A14	0.9269348200056147;0.8165875402752961	0
2.11e-55	rs4072425	1	153588843	cg08477332	1	153590219	C/T	T	15.6791	Karolinska_Liver_Methylation_GPL13534;Dutch-Liver_Methylation_GPL13534	13.402229496041816;8.430415507285652	94;67	7.558965274043619E-17;1.4913443614367774E-17	17.80288791988907;6.357418897982662	S100A14	0.9269348200056147;0.8165875402752961	0
2.11e-55	rs9330298	1	153590254	cg08477332	1	153590219	G/T	T	15.6791	Karolinska_Liver_Methylation_GPL13534;Dutch-Liver_Methylation_GPL13534	13.402229496041816;8.430415507285652	94;67	7.558965274043619E-17;1.4913443614367774E-17	17.80288791988907;6.357418897982662	S100A14	0.9269348200056147;0.8165875402752961	0
2.11e-55	rs9726753	1	153591652	cg08477332	1	153590219	G/A	A	15.6791	Karolinska_Liver_Methylation_GPL13534;Dutch-Liver_Methylation_GPL13534	13.402229496041816;8.430415507285652	94;67	7.558965274043619E-17;1.4913443614367774E-17	17.80288791988907;6.357418897982662	S100A14	0.9267318963019507;0.8165875402752961	0
2.15e-55	rs35504295	2	241840506	cg08694578	2	241835171	C/T	C	15.6777	Karolinska_Liver_Methylation_GPL13534;Dutch-Liver_Methylation_GPL13534	11.99256768829857;10.098005284967792	94;67	0.0;-8.11954152337801E-17	6.482382452320075;3.9115269408266697	C2orf54	0.8897148108771118;0.8909389592501951	0
2.37e-55	rs6903205	6	24631797	cg16906346	6	24646758	C/T	T	15.6715	Karolinska_Liver_Methylation_GPL13534;Dutch-Liver_Methylation_GPL13534	12.736613222168808;9.207096388324139	94;67	-4.2519179666495357E-17;-1.0605115459105973E-16	6.271109208846131;4.8109070414584	KIAA0319	0.9113060066042742;0.8549474657626404	0
3.18e-55	rs489321	2	219486627	cg18887096	2	219472386	A/C	C	-15.6529	Karolinska_Liver_Methylation_GPL13534;Dutch-Liver_Methylation_GPL13534	-12.438568553515148;-9.531278120976365	94;67	2.3149331151758585E-16;-1.3256394323882466E-17	2.6236528089803257;1.9798619671300606	RQCD1	-0.9028405989282068;-0.8689862340036763	0
3.59e-55	rs9393570	6	24629772	cg16906346	6	24646758	G/A	A	15.645	Karolinska_Liver_Methylation_GPL13534;Dutch-Liver_Methylation_GPL13534	12.261866728467016;9.72836094739868	94;67	-4.2519179666495357E-17;-1.0605115459105973E-16	6.271109208846131;4.8109070414584	KIAA0319	0.8975348517474856;0.8772210858417974	0
4.33e-55	rs9977232	21	38454456	cg21832243	21	38444247	C/T	T	15.6332	Karolinska_Liver_Methylation_GPL13534;Dutch-Liver_Methylation_GPL13534	11.863519972330517;10.181894703062836	94;67	9.153434511537195E-17;8.948066168620665E-17	4.058142693029697;3.3737306347391054	PIGP	0.886044560318192;0.8943541806024302	0
5.21e-55	rs4234094	2	241839423	cg08694578	2	241835171	A/T	A	15.6214	Karolinska_Liver_Methylation_GPL13534;Dutch-Liver_Methylation_GPL13534	11.895453322155943;10.125769151141489	94;67	0.0;-8.11954152337801E-17	6.482382452320075;3.9115269408266697	C2orf54	0.8868310454173263;0.8917610033854495	0
6.56e-55	rs832801	2	219488698	cg18887096	2	219472386	A/G	G	-15.6067	Karolinska_Liver_Methylation_GPL13534;Dutch-Liver_Methylation_GPL13534	-12.438568553515148;-9.459705537432765	94;67	2.3149331151758585E-16;-1.3256394323882466E-17	2.6236528089803257;1.9798619671300606	RQCD1	-0.9028123510062619;-0.8662618592625094	0
6.56e-55	rs2278529	2	219502132	cg18887096	2	219472386	A/G	G	-15.6067	Karolinska_Liver_Methylation_GPL13534;Dutch-Liver_Methylation_GPL13534	-12.438568553515148;-9.459705537432765	94;67	2.3149331151758585E-16;-1.3256394323882466E-17	2.6236528089803257;1.9798619671300606	RQCD1	-0.9028613781450954;-0.8663398682455106	0
6.56e-55	rs3845836	2	219504955	cg18887096	2	219472386	T/C	C	-15.6067	Karolinska_Liver_Methylation_GPL13534;Dutch-Liver_Methylation_GPL13534	-12.438568553515148;-9.459705537432765	94;67	2.3149331151758585E-16;-1.3256394323882466E-17	2.6236528089803257;1.9798619671300606	RQCD1	-0.9034470358598912;-0.866399933646734	0
1.01e-54	rs2577764	2	219467793	cg18887096	2	219472386	A/G	G	-15.5793	Karolinska_Liver_Methylation_GPL13534;Dutch-Liver_Methylation_GPL13534	-12.402672922229614;-9.459705537432765	94;67	2.3149331151758585E-16;-1.3256394323882466E-17	2.6236528089803257;1.9798619671300606	RQCD1	-0.9019817363688694;-0.866141702552814	0
1.01e-54	rs611203	2	219472325	cg18887096	2	219472386	T/C	C	-15.5793	Karolinska_Liver_Methylation_GPL13534;Dutch-Liver_Methylation_GPL13534	-12.402672922229614;-9.459705537432765	94;67	2.3149331151758585E-16;-1.3256394323882466E-17	2.6236528089803257;1.9798619671300606	RQCD1	-0.9017537387980226;-0.8662279835363007	0
1.01e-54	rs832799	2	219490111	cg18887096	2	219472386	A/C	C	-15.5793	Karolinska_Liver_Methylation_GPL13534;Dutch-Liver_Methylation_GPL13534	-12.402672922229614;-9.459705537432765	94;67	2.3149331151758585E-16;-1.3256394323882466E-17	2.6236528089803257;1.9798619671300606	RQCD1	-0.902462854429828;-0.8662279835363007	0
1.01e-54	rs4674321	2	219511368	cg18887096	2	219472386	T/C	C	-15.5793	Karolinska_Liver_Methylation_GPL13534;Dutch-Liver_Methylation_GPL13534	-12.402672922229614;-9.459705537432765	94;67	2.3149331151758585E-16;-1.3256394323882466E-17	2.6236528089803257;1.9798619671300606	RQCD1	-0.9017537387980226;-0.8662279835363007	0
1.19e-54	rs9700928	1	153584986	cg08477332	1	153590219	A/C	C	15.5686	Karolinska_Liver_Methylation_GPL13534;Dutch-Liver_Methylation_GPL13534	13.225765614562356;8.468214572200496	94;67	7.558965274043619E-17;1.4913443614367774E-17	17.80288791988907;6.357418897982662	S100A14	0.923190615464995;0.8194666503858233	0
1.36e-54	rs12501526	4	185023826	cg06737308	4	185021490	A/C	A	15.5601	Karolinska_Liver_Methylation_GPL13534;Dutch-Liver_Methylation_GPL13534	12.296662191373906;9.555408959793125	94;67	1.0393577251809976E-16;8.948066168620665E-17	5.234312809848406;3.0623066356664332	ENPP6	0.8987152632031776;0.87032045701254	0
1.48e-54	rs11685899	2	241842345	cg08694578	2	241835171	G/A	G	15.5549	Karolinska_Liver_Methylation_GPL13534;Dutch-Liver_Methylation_GPL13534	11.831799685705125;10.098005284967792	94;67	0.0;-8.11954152337801E-17	6.482382452320075;3.9115269408266697	C2orf54	0.8847067740129039;0.8914962461979041	0
1.64e-54	rs9792913	1	153582403	cg08477332	1	153590219	G/A	A	15.5481	Karolinska_Liver_Methylation_GPL13534;Dutch-Liver_Methylation_GPL13534	13.182789526895165;8.487226467600614	94;67	7.558965274043619E-17;1.4913443614367774E-17	17.80288791988907;6.357418897982662	S100A14	0.9218101169182571;0.8204602849737417	0
2.06e-54	rs12500623	4	185023453	cg06737308	4	185021490	A/G	A	15.5335	Karolinska_Liver_Methylation_GPL13534;Dutch-Liver_Methylation_GPL13534	12.261866728467016;9.555408959793125	94;67	1.0393577251809976E-16;8.948066168620665E-17	5.234312809848406;3.0623066356664332	ENPP6	0.8981953109128024;0.8695453167624044	0
2.06e-54	rs4467622	4	185023072	cg06737308	4	185021490	G/C	G	15.5335	Karolinska_Liver_Methylation_GPL13534;Dutch-Liver_Methylation_GPL13534	12.261866728467016;9.555408959793125	94;67	1.0393577251809976E-16;8.948066168620665E-17	5.234312809848406;3.0623066356664332	ENPP6	0.8976693427336443;0.869681621878879	0
2.35e-54	rs62191565	2	219482017	cg18887096	2	219472386	T/C	C	-15.5251	Karolinska_Liver_Methylation_GPL13534;Dutch-Liver_Methylation_GPL13534	-12.331724997875934;-9.459705537432765	94;67	2.3149331151758585E-16;-1.3256394323882466E-17	2.6236528089803257;1.9798619671300606	RQCD1	-0.9004744632531291;-0.8659560683329172	0
2.87e-54	rs4426828	4	185021796	cg06737308	4	185021490	A/G	A	15.5123	Karolinska_Liver_Methylation_GPL13534;Dutch-Liver_Methylation_GPL13534	12.193058401229539;9.604092519916147	94;67	1.0393577251809976E-16;8.948066168620665E-17	5.234312809848406;3.0623066356664332	ENPP6	0.8956134860869253;0.8723932058703633	0
3.48e-54	rs2038136	6	24645947	cg16906346	6	24646758	C/G	G	15.4999	Karolinska_Liver_Methylation_GPL13534;Dutch-Liver_Methylation_GPL13534	12.853789629465025;8.802323777165647	94;67	-4.2519179666495357E-17;-1.0605115459105973E-16	6.271109208846131;4.8109070414584	KIAA0319	0.9138729046721334;0.835531493894649	0
3.94e-54	rs2755093	1	226187899	cg13556548	1	226187852	G/A	G	-15.4918	Karolinska_Liver_Methylation_GPL13534;Dutch-Liver_Methylation_GPL13534	-13.313062911499587;-8.245721335343086	94;67	6.614094614788166E-17;1.5907673188658958E-16	4.449834941179881;5.762149477370451	SDE2	-0.9246883108029476;-0.8066372220903331	0
4.16e-54	rs7766404	6	36363819	cg04289385	6	36355801	C/T	C	15.4885	Karolinska_Liver_Methylation_GPL13534;Dutch-Liver_Methylation_GPL13534	11.072033034942665;10.895009620213377	94;67	-2.7165031453594255E-17;-1.3256394323882466E-17	2.0674645600595887;1.875413505494023	ETV7;RP1-50J22.4	0.8589230198505424;0.9167847098955626	0
4.29e-54	rs6906247	6	24636589	cg16906346	6	24646758	A/C	C	15.4865	Karolinska_Liver_Methylation_GPL13534;Dutch-Liver_Methylation_GPL13534	12.660202561019673;9.010790057077244	94;67	-4.2519179666495357E-17;-1.0605115459105973E-16	6.271109208846131;4.8109070414584	KIAA0319	0.9094406762635153;0.8456325116546121	0
5.34e-54	rs2755093	1	226187899	cg04117530	1	226187828	G/A	G	-15.4722	Karolinska_Liver_Methylation_GPL13534;Dutch-Liver_Methylation_GPL13534	-13.225765614562356;-8.318761757505047	94;67	-8.503835933299071E-17;0.0	2.780119504503021;3.8926548036771913	SDE2	-0.9226282978576894;-0.8114616073899162	0
5.96e-54	rs11239156	10	45078096	cg02113055	10	45072496	G/A	G	-15.4653	Karolinska_Liver_Methylation_GPL13534;Dutch-Liver_Methylation_GPL13534	-12.193058401229539;-9.531278120976365	94;67	-7.086529944415893E-17;1.1267935175300097E-16	22.6289805431312;16.976039643547825	RP11-733D4.1	-0.8955529904402;-0.869235281119131	0
6.15e-54	rs12439484	15	76602937	cg03037974	15	76606508	A/C	A	-15.4633	Karolinska_Liver_Methylation_GPL13534;Dutch-Liver_Methylation_GPL13534	-12.974220226076262;-8.60292138532777	94;67	-2.0787154503619953E-16;-1.3256394323882466E-17	9.145703752032182;2.5097461679517767	ETFA	-0.9165126395331515;-0.8263108099965963	0
6.48e-54	rs2108348	7	50703282	cg07235057	7	50700272	G/T	T	-15.4599	Karolinska_Liver_Methylation_GPL13534;Dutch-Liver_Methylation_GPL13534	-12.402672922229614;-9.274533800299421	94;67	5.669223955532714E-17;7.953836594329479E-17	3.73913166355519;1.4607412973273257	GRB10	-0.9016074813178659;-0.8576947303134793	0
8.92e-54	rs1021055	10	45073211	cg02113055	10	45072496	A/G	A	-15.4393	Karolinska_Liver_Methylation_GPL13534;Dutch-Liver_Methylation_GPL13534	-12.159036155835334;-9.531278120976365	94;67	-7.086529944415893E-17;1.1267935175300097E-16	22.6289805431312;16.976039643547825	RP11-733D4.1	-0.8953298557023465;-0.869235281119131	0
8.92e-54	rs899889	10	45072819	cg02113055	10	45072496	T/C	T	-15.4393	Karolinska_Liver_Methylation_GPL13534;Dutch-Liver_Methylation_GPL13534	-12.159036155835334;-9.531278120976365	94;67	-7.086529944415893E-17;1.1267935175300097E-16	22.6289805431312;16.976039643547825	RP11-733D4.1	-0.8953298557023465;-0.869235281119131	0
8.92e-54	rs899890	10	45073176	cg02113055	10	45072496	A/G	A	-15.4393	Karolinska_Liver_Methylation_GPL13534;Dutch-Liver_Methylation_GPL13534	-12.159036155835334;-9.531278120976365	94;67	-7.086529944415893E-17;1.1267935175300097E-16	22.6289805431312;16.976039643547825	RP11-733D4.1	-0.8953298557023465;-0.869235281119131	0
8.92e-54	rs10900075	10	45073383	cg02113055	10	45072496	C/T	C	-15.4393	Karolinska_Liver_Methylation_GPL13534;Dutch-Liver_Methylation_GPL13534	-12.159036155835334;-9.531278120976365	94;67	-7.086529944415893E-17;1.1267935175300097E-16	22.6289805431312;16.976039643547825	RP11-733D4.1	-0.8953298557023465;-0.869235281119131	0
8.92e-54	rs989077	10	45074117	cg02113055	10	45072496	A/C	A	-15.4393	Karolinska_Liver_Methylation_GPL13534;Dutch-Liver_Methylation_GPL13534	-12.159036155835334;-9.531278120976365	94;67	-7.086529944415893E-17;1.1267935175300097E-16	22.6289805431312;16.976039643547825	RP11-733D4.1	-0.8953298557023465;-0.869235281119131	0
8.92e-54	rs10900076	10	45073411	cg02113055	10	45072496	G/C	G	-15.4393	Karolinska_Liver_Methylation_GPL13534;Dutch-Liver_Methylation_GPL13534	-12.159036155835334;-9.531278120976365	94;67	-7.086529944415893E-17;1.1267935175300097E-16	22.6289805431312;16.976039643547825	RP11-733D4.1	-0.8953298557023465;-0.869235281119131	0
8.92e-54	rs749000	10	45077099	cg02113055	10	45072496	C/G	C	-15.4393	Karolinska_Liver_Methylation_GPL13534;Dutch-Liver_Methylation_GPL13534	-12.159036155835334;-9.531278120976365	94;67	-7.086529944415893E-17;1.1267935175300097E-16	22.6289805431312;16.976039643547825	RP11-733D4.1	-0.8951767740160783;-0.8691734662341852	0
8.92e-54	rs12785158	10	45074656	cg02113055	10	45072496	T/G	T	-15.4393	Karolinska_Liver_Methylation_GPL13534;Dutch-Liver_Methylation_GPL13534	-12.159036155835334;-9.531278120976365	94;67	-7.086529944415893E-17;1.1267935175300097E-16	22.6289805431312;16.976039643547825	RP11-733D4.1	-0.8953298557023465;-0.869235281119131	0
8.92e-54	rs12254041	10	45079025	cg02113055	10	45072496	A/G	A	-15.4393	Karolinska_Liver_Methylation_GPL13534;Dutch-Liver_Methylation_GPL13534	-12.159036155835334;-9.531278120976365	94;67	-7.086529944415893E-17;1.1267935175300097E-16	22.6289805431312;16.976039643547825	RP11-733D4.1	-0.8953298557023465;-0.869235281119131	0
8.92e-54	rs11239157	10	45078170	cg02113055	10	45072496	A/G	A	-15.4393	Karolinska_Liver_Methylation_GPL13534;Dutch-Liver_Methylation_GPL13534	-12.159036155835334;-9.531278120976365	94;67	-7.086529944415893E-17;1.1267935175300097E-16	22.6289805431312;16.976039643547825	RP11-733D4.1	-0.8953298557023465;-0.869235281119131	0
8.92e-54	rs11239159	10	45079665	cg02113055	10	45072496	T/A	T	-15.4393	Karolinska_Liver_Methylation_GPL13534;Dutch-Liver_Methylation_GPL13534	-12.159036155835334;-9.531278120976365	94;67	-7.086529944415893E-17;1.1267935175300097E-16	22.6289805431312;16.976039643547825	RP11-733D4.1	-0.8953298557023465;-0.869235281119131	0
8.92e-54	rs12243864	10	45081159	cg02113055	10	45072496	T/C	T	-15.4393	Karolinska_Liver_Methylation_GPL13534;Dutch-Liver_Methylation_GPL13534	-12.159036155835334;-9.531278120976365	94;67	-7.086529944415893E-17;1.1267935175300097E-16	22.6289805431312;16.976039643547825	RP11-733D4.1	-0.8953298557023465;-0.869235281119131	0
1.02e-53	rs11895030	2	241841658	cg08694578	2	241835171	G/C	G	15.4306	Karolinska_Liver_Methylation_GPL13534;Dutch-Liver_Methylation_GPL13534	11.645764387591376;10.125769151141489	94;67	0.0;-8.11954152337801E-17	6.482382452320075;3.9115269408266697	C2orf54	0.878977538338623;0.8919640878349198	0
1.1e-53	rs17361504	15	76601871	cg03037974	15	76606508	T/C	T	-15.4258	Karolinska_Liver_Methylation_GPL13534;Dutch-Liver_Methylation_GPL13534	-12.974220226076262;-8.544721101644186	94;67	-2.0787154503619953E-16;-1.3256394323882466E-17	9.145703752032182;2.5097461679517767	ETFA	-0.9165126395331515;-0.8231466750930647	0
1.59e-53	rs2237445	7	50700208	cg07235057	7	50700272	T/C	C	-15.402	Karolinska_Liver_Methylation_GPL13534;Dutch-Liver_Methylation_GPL13534	-12.402672922229614;-9.184847303182906	94;67	5.669223955532714E-17;7.953836594329479E-17	3.73913166355519;1.4607412973273257	GRB10	-0.901526247918948;-0.8539586876079907	0
1.59e-53	rs2237444	7	50700153	cg07235057	7	50700272	A/G	G	-15.402	Karolinska_Liver_Methylation_GPL13534;Dutch-Liver_Methylation_GPL13534	-12.402672922229614;-9.184847303182906	94;67	5.669223955532714E-17;7.953836594329479E-17	3.73913166355519;1.4607412973273257	GRB10	-0.9016865301863993;-0.8539586876079907	0
1.59e-53	rs2715116	7	50700836	cg07235057	7	50700272	G/T	T	-15.402	Karolinska_Liver_Methylation_GPL13534;Dutch-Liver_Methylation_GPL13534	-12.402672922229614;-9.184847303182906	94;67	5.669223955532714E-17;7.953836594329479E-17	3.73913166355519;1.4607412973273257	GRB10	-0.901526247918948;-0.8539586876079907	0
1.59e-53	rs2245966	7	50700650	cg07235057	7	50700272	T/C	C	-15.402	Karolinska_Liver_Methylation_GPL13534;Dutch-Liver_Methylation_GPL13534	-12.402672922229614;-9.184847303182906	94;67	5.669223955532714E-17;7.953836594329479E-17	3.73913166355519;1.4607412973273257	GRB10	-0.901526247918948;-0.8539586876079907	0
1.59e-53	rs2237446	7	50700298	cg07235057	7	50700272	C/T	T	-15.402	Karolinska_Liver_Methylation_GPL13534;Dutch-Liver_Methylation_GPL13534	-12.402672922229614;-9.184847303182906	94;67	5.669223955532714E-17;7.953836594329479E-17	3.73913166355519;1.4607412973273257	GRB10	-0.901526247918948;-0.8539586876079907	0
1.59e-53	rs2529389	7	50701444	cg07235057	7	50700272	G/A	A	-15.402	Karolinska_Liver_Methylation_GPL13534;Dutch-Liver_Methylation_GPL13534	-12.402672922229614;-9.184847303182906	94;67	5.669223955532714E-17;7.953836594329479E-17	3.73913166355519;1.4607412973273257	GRB10	-0.901526247918948;-0.8539586876079907	0
1.59e-53	rs2529388	7	50701663	cg07235057	7	50700272	G/A	A	-15.402	Karolinska_Liver_Methylation_GPL13534;Dutch-Liver_Methylation_GPL13534	-12.402672922229614;-9.184847303182906	94;67	5.669223955532714E-17;7.953836594329479E-17	3.73913166355519;1.4607412973273257	GRB10	-0.9016865301863993;-0.8539586876079907	0
1.59e-53	rs2529386	7	50701957	cg07235057	7	50700272	T/C	C	-15.402	Karolinska_Liver_Methylation_GPL13534;Dutch-Liver_Methylation_GPL13534	-12.402672922229614;-9.184847303182906	94;67	5.669223955532714E-17;7.953836594329479E-17	3.73913166355519;1.4607412973273257	GRB10	-0.9016865301863993;-0.8539586876079907	0
1.59e-53	rs2529384	7	50702188	cg07235057	7	50700272	T/C	C	-15.402	Karolinska_Liver_Methylation_GPL13534;Dutch-Liver_Methylation_GPL13534	-12.402672922229614;-9.184847303182906	94;67	5.669223955532714E-17;7.953836594329479E-17	3.73913166355519;1.4607412973273257	GRB10	-0.9016865301863993;-0.8539586876079907	0
1.59e-53	rs2529385	7	50702021	cg07235057	7	50700272	C/T	T	-15.402	Karolinska_Liver_Methylation_GPL13534;Dutch-Liver_Methylation_GPL13534	-12.402672922229614;-9.184847303182906	94;67	5.669223955532714E-17;7.953836594329479E-17	3.73913166355519;1.4607412973273257	GRB10	-0.9016865301863993;-0.8539586876079907	0
1.59e-53	rs6970413	7	50702348	cg07235057	7	50700272	G/A	A	-15.402	Karolinska_Liver_Methylation_GPL13534;Dutch-Liver_Methylation_GPL13534	-12.402672922229614;-9.184847303182906	94;67	5.669223955532714E-17;7.953836594329479E-17	3.73913166355519;1.4607412973273257	GRB10	-0.9016865301863993;-0.8539586876079907	0
1.59e-53	rs2329487	7	50702520	cg07235057	7	50700272	C/T	T	-15.402	Karolinska_Liver_Methylation_GPL13534;Dutch-Liver_Methylation_GPL13534	-12.402672922229614;-9.184847303182906	94;67	5.669223955532714E-17;7.953836594329479E-17	3.73913166355519;1.4607412973273257	GRB10	-0.9016865301863993;-0.8539586876079907	0
1.59e-53	rs4513921	7	50702480	cg07235057	7	50700272	A/G	G	-15.402	Karolinska_Liver_Methylation_GPL13534;Dutch-Liver_Methylation_GPL13534	-12.402672922229614;-9.184847303182906	94;67	5.669223955532714E-17;7.953836594329479E-17	3.73913166355519;1.4607412973273257	GRB10	-0.9016865301863993;-0.8539586876079907	0
1.59e-53	rs2429073	7	50703110	cg07235057	7	50700272	C/T	T	-15.402	Karolinska_Liver_Methylation_GPL13534;Dutch-Liver_Methylation_GPL13534	-12.402672922229614;-9.184847303182906	94;67	5.669223955532714E-17;7.953836594329479E-17	3.73913166355519;1.4607412973273257	GRB10	-0.9016865301863993;-0.8539586876079907	0
1.59e-53	rs2262465	7	50702665	cg07235057	7	50700272	C/G	G	-15.402	Karolinska_Liver_Methylation_GPL13534;Dutch-Liver_Methylation_GPL13534	-12.402672922229614;-9.184847303182906	94;67	5.669223955532714E-17;7.953836594329479E-17	3.73913166355519;1.4607412973273257	GRB10	-0.9016865301863993;-0.8539586876079907	0
1.59e-53	rs9368926	6	36359881	cg04289385	6	36355801	C/T	C	15.4019	Karolinska_Liver_Methylation_GPL13534;Dutch-Liver_Methylation_GPL13534	11.072033034942665;10.760742330024183	94;67	-2.7165031453594255E-17;-1.3256394323882466E-17	2.0674645600595887;1.875413505494023	ETV7;RP1-50J22.4	0.858809150766018;0.9134233453648485	0
2.42e-53	rs2237443	7	50699937	cg07235057	7	50700272	T/A	A	-15.3748	Karolinska_Liver_Methylation_GPL13534;Dutch-Liver_Methylation_GPL13534	-12.367060181384076;-9.184847303182906	94;67	5.669223955532714E-17;7.953836594329479E-17	3.73913166355519;1.4607412973273257	GRB10	-0.9011808544728008;-0.8539586876079907	0
2.42e-53	rs2529390	7	50701355	cg07235057	7	50700272	A/G	G	-15.3748	Karolinska_Liver_Methylation_GPL13534;Dutch-Liver_Methylation_GPL13534	-12.367060181384076;-9.184847303182906	94;67	5.669223955532714E-17;7.953836594329479E-17	3.73913166355519;1.4607412973273257	GRB10	-0.9012050839346527;-0.8543648317477341	0
2.48e-53	rs471479	2	219489868	cg18887096	2	219472386	A/G	G	-15.3734	Karolinska_Liver_Methylation_GPL13534;Dutch-Liver_Methylation_GPL13534	-12.548008543923432;-8.968320006653608	94;67	2.3149331151758585E-16;-1.3256394323882466E-17	2.6236528089803257;1.9798619671300606	RQCD1	-0.9056906616692876;-0.8441411728355723	0
2.54e-53	rs11606558	11	14328689	cg19336497	11	14381023	A/G	G	-15.3718	Karolinska_Liver_Methylation_GPL13534;Dutch-Liver_Methylation_GPL13534	-11.706981246807489;-9.962041890022894	94;67	-5.846387204143111E-17;-5.3025577295529864E-17	1.6664543688884323;1.2938416447533052	RRAS2	-0.880584250271872;-0.8862470143598762	0
2.54e-53	rs12292287	11	14340040	cg19336497	11	14381023	A/C	C	-15.3718	Karolinska_Liver_Methylation_GPL13534;Dutch-Liver_Methylation_GPL13534	-11.706981246807489;-9.962041890022894	94;67	-5.846387204143111E-17;-5.3025577295529864E-17	1.6664543688884323;1.2938416447533052	RRAS2	-0.880584250271872;-0.886168910850993	0
2.54e-53	rs10832242	11	14340504	cg19336497	11	14381023	A/G	G	-15.3718	Karolinska_Liver_Methylation_GPL13534;Dutch-Liver_Methylation_GPL13534	-11.706981246807489;-9.962041890022894	94;67	-5.846387204143111E-17;-5.3025577295529864E-17	1.6664543688884323;1.2938416447533052	RRAS2	-0.880584250271872;-0.886168910850993	0
3.18e-53	rs11132222	4	185024257	cg06737308	4	185021490	C/T	C	15.357	Karolinska_Liver_Methylation_GPL13534;Dutch-Liver_Methylation_GPL13534	12.091733002461384;9.483428342020348	94;67	1.0393577251809976E-16;8.948066168620665E-17	5.234312809848406;3.0623066356664332	ENPP6	0.8931725510678034;0.8674814756750333	0
3.68e-53	rs2529387	7	50701753	cg07235057	7	50700272	T/C	C	-15.3478	Karolinska_Liver_Methylation_GPL13534;Dutch-Liver_Methylation_GPL13534	-12.331724997875934;-9.184847303182906	94;67	5.669223955532714E-17;7.953836594329479E-17	3.73913166355519;1.4607412973273257	GRB10	-0.9004449215601946;-0.8540494146000831	0
4.75e-53	rs12291662	11	14342949	cg19336497	11	14381023	T/C	C	-15.3311	Karolinska_Liver_Methylation_GPL13534;Dutch-Liver_Methylation_GPL13534	-11.676276050885269;-9.935398420668974	94;67	-5.846387204143111E-17;-5.3025577295529864E-17	1.6664543688884323;1.2938416447533052	RRAS2	-0.8803429606297998;-0.8854914751636517	0
5.54e-53	rs2262464	7	50702628	cg07235057	7	50700272	A/C	C	-15.321	Karolinska_Liver_Methylation_GPL13534;Dutch-Liver_Methylation_GPL13534	-12.296662191373906;-9.184847303182906	94;67	5.669223955532714E-17;7.953836594329479E-17	3.73913166355519;1.4607412973273257	GRB10	-0.8985090919044625;-0.8539995852491538	0
5.96e-53	rs6716635	2	219506257	cg18887096	2	219472386	A/G	G	-15.3163	Karolinska_Liver_Methylation_GPL13534;Dutch-Liver_Methylation_GPL13534	-12.058443456970567;-9.459705537432765	94;67	2.3149331151758585E-16;-1.3256394323882466E-17	2.6236528089803257;1.9798619671300606	RQCD1	-0.8924575643814783;-0.8658180014416543	0
9.25e-53	rs6435036	2	200795571	cg23649088	2	200775434	C/T	T	-15.2876	Karolinska_Liver_Methylation_GPL13534;Dutch-Liver_Methylation_GPL13534	-13.015124993536853;-8.282105691842581	94;67	2.1732025162875404E-16;-1.2593574607688342E-16	7.907408328235601;6.216787728764888	AC073043.1	-0.9183780176090216;-0.8090234427443668	0
9.78e-53	rs13389195	2	200794445	cg23649088	2	200775434	C/T	T	-15.284	Karolinska_Liver_Methylation_GPL13534;Dutch-Liver_Methylation_GPL13534	-13.056424936392771;-8.227629390408053	94;67	2.1732025162875404E-16;-1.2593574607688342E-16	7.907408328235601;6.216787728764888	AC073043.1	-0.9188041690772163;-0.8064687825616844	0
1.11e-52	rs7517578	1	154221224	cg14859874	1	154238289	G/A	A	15.2762	Karolinska_Liver_Methylation_GPL13534;Dutch-Liver_Methylation_GPL13534	12.438568553515148;8.947234689186626	94;67	-1.7007671866598143E-16;-2.7175608363959055E-16	41.54147219044472;15.888048662358884	UBAP2L	0.9031500301577599;0.8433770817145984	0
1.11e-52	rs10202253	2	200793205	cg23649088	2	200775434	T/C	C	-15.2759	Karolinska_Liver_Methylation_GPL13534;Dutch-Liver_Methylation_GPL13534	-13.015124993536853;-8.26387988393986	94;67	2.1732025162875404E-16;-1.2593574607688342E-16	7.907408328235601;6.216787728764888	AC073043.1	-0.9183780176090216;-0.8082081668873518	0
1.33e-52	rs1509834	2	200787553	cg23649088	2	200775434	A/C	C	-15.2642	Karolinska_Liver_Methylation_GPL13534;Dutch-Liver_Methylation_GPL13534	-13.015124993536853;-8.245721335343086	94;67	2.1732025162875404E-16;-1.2593574607688342E-16	7.907408328235601;6.216787728764888	AC073043.1	-0.917987395095338;-0.8069170236737451	0
1.33e-52	rs7573592	2	200802435	cg23649088	2	200775434	C/T	T	-15.2642	Karolinska_Liver_Methylation_GPL13534;Dutch-Liver_Methylation_GPL13534	-13.015124993536853;-8.245721335343086	94;67	2.1732025162875404E-16;-1.2593574607688342E-16	7.907408328235601;6.216787728764888	AC073043.1	-0.9184258410101178;-0.8073505854701767	0
1.37e-52	rs6719	1	154179679	cg14859874	1	154238289	A/G	G	15.2623	Karolinska_Liver_Methylation_GPL13534;Dutch-Liver_Methylation_GPL13534	12.402672922229614;8.968320006653608	94;67	-1.7007671866598143E-16;-2.7175608363959055E-16	41.54147219044472;15.888048662358884	UBAP2L	0.9021763745019638;0.8436836247421438	0
1.37e-52	rs9943093	1	154205556	cg14859874	1	154238289	C/G	G	15.2623	Karolinska_Liver_Methylation_GPL13534;Dutch-Liver_Methylation_GPL13534	12.402672922229614;8.968320006653608	94;67	-1.7007671866598143E-16;-2.7175608363959055E-16	41.54147219044472;15.888048662358884	UBAP2L	0.9021763745019638;0.8436504678471933	0
1.37e-52	rs3762339	1	154208877	cg14859874	1	154238289	A/G	G	15.2623	Karolinska_Liver_Methylation_GPL13534;Dutch-Liver_Methylation_GPL13534	12.402672922229614;8.968320006653608	94;67	-1.7007671866598143E-16;-2.7175608363959055E-16	41.54147219044472;15.888048662358884	UBAP2L	0.9021763745019638;0.8436504678471933	0
1.37e-52	rs12062977	1	154211516	cg14859874	1	154238289	C/T	T	15.2623	Karolinska_Liver_Methylation_GPL13534;Dutch-Liver_Methylation_GPL13534	12.402672922229614;8.968320006653608	94;67	-1.7007671866598143E-16;-2.7175608363959055E-16	41.54147219044472;15.888048662358884	UBAP2L	0.9021763745019638;0.8436836247421438	0
1.37e-52	rs10158820	1	154217763	cg14859874	1	154238289	C/T	T	15.2623	Karolinska_Liver_Methylation_GPL13534;Dutch-Liver_Methylation_GPL13534	12.402672922229614;8.968320006653608	94;67	-1.7007671866598143E-16;-2.7175608363959055E-16	41.54147219044472;15.888048662358884	UBAP2L	0.9021763745019638;0.8436836247421438	0
1.37e-52	rs6427509	1	154219718	cg14859874	1	154238289	C/T	T	15.2623	Karolinska_Liver_Methylation_GPL13534;Dutch-Liver_Methylation_GPL13534	12.402672922229614;8.968320006653608	94;67	-1.7007671866598143E-16;-2.7175608363959055E-16	41.54147219044472;15.888048662358884	UBAP2L	0.9021763745019638;0.8436836247421438	0
1.61e-52	rs1475718	9	137118170	cg21243944	9	137118124	A/G	A	-15.2517	Karolinska_Liver_Methylation_GPL13534;Dutch-Liver_Methylation_GPL13534	-12.091733002461384;-9.320082488693588	94;67	-6.614094614788166E-17;2.3198690066794315E-17	4.351375834038956;1.7236037589052706	RP11-145E17.2	-0.8929723244801194;-0.8601604522663604	0
1.89e-52	rs485765	2	219480804	cg18887096	2	219472386	C/G	G	-15.2411	Karolinska_Liver_Methylation_GPL13534;Dutch-Liver_Methylation_GPL13534	-11.959973493716532;-9.459705537432765	94;67	2.3149331151758585E-16;-1.3256394323882466E-17	2.6236528089803257;1.9798619671300606	RQCD1	-0.8892015366388409;-0.8660494422536741	0
1.9e-52	rs7573018	2	200780827	cg23649088	2	200775434	A/G	G	-15.2409	Karolinska_Liver_Methylation_GPL13534;Dutch-Liver_Methylation_GPL13534	-13.015124993536853;-8.209603403127051	94;67	2.1732025162875404E-16;-1.2593574607688342E-16	7.907408328235601;6.216787728764888	AC073043.1	-0.9181027253851721;-0.8053787719771126	0
2.02e-52	rs646295	2	219408558	cg18887096	2	219472386	C/A	A	-15.2369	Karolinska_Liver_Methylation_GPL13534;Dutch-Liver_Methylation_GPL13534	-12.091733002461384;-9.297248058424186	94;67	2.3149331151758585E-16;-1.3256394323882466E-17	2.6236528089803257;1.9798619671300606	RQCD1	-0.8926558020425773;-0.8585726075336902	0
2.07e-52	rs9803857	1	154191791	cg14859874	1	154238289	G/A	A	15.2352	Karolinska_Liver_Methylation_GPL13534;Dutch-Liver_Methylation_GPL13534	12.402672922229614;8.926247588606259	94;67	-1.7007671866598143E-16;-2.7175608363959055E-16	41.54147219044472;15.888048662358884	UBAP2L	0.9021763745019638;0.8417494313756748	0
2.56e-52	rs4381566	15	76589262	cg03037974	15	76606508	A/G	A	-15.2212	Karolinska_Liver_Methylation_GPL13534;Dutch-Liver_Methylation_GPL13534	-12.974220226076262;-8.227629390408053	94;67	-2.0787154503619953E-16;-1.3256394323882466E-17	9.145703752032182;2.5097461679517767	ETFA	-0.9165126395331515;-0.8055280746758394	0
2.56e-52	rs12907668	15	76589767	cg03037974	15	76606508	A/T	A	-15.2212	Karolinska_Liver_Methylation_GPL13534;Dutch-Liver_Methylation_GPL13534	-12.974220226076262;-8.227629390408053	94;67	-2.0787154503619953E-16;-1.3256394323882466E-17	9.145703752032182;2.5097461679517767	ETFA	-0.9165126395331515;-0.8056130731328179	0
2.7e-52	rs12621809	2	200817685	cg23649088	2	200775434	T/G	G	-15.2177	Karolinska_Liver_Methylation_GPL13534;Dutch-Liver_Methylation_GPL13534	-13.015124993536853;-8.173746764538071	94;67	2.1732025162875404E-16;-1.2593574607688342E-16	7.907408328235601;6.216787728764888	AC073043.1	-0.9176711125949751;-0.802724548197127	0
3.05e-52	rs3759853	15	76587777	cg03037974	15	76606508	C/T	C	-15.2096	Karolinska_Liver_Methylation_GPL13534;Dutch-Liver_Methylation_GPL13534	-12.974220226076262;-8.209603403127051	94;67	-2.0787154503619953E-16;-1.3256394323882466E-17	9.145703752032182;2.5097461679517767	ETFA	-0.9165126395331515;-0.805440802663155	0
3.65e-52	rs13034702	2	200719755	cg23649088	2	200775434	G/A	A	-15.198	Karolinska_Liver_Methylation_GPL13534;Dutch-Liver_Methylation_GPL13534	-12.974220226076262;-8.191642736937961	94;67	2.1732025162875404E-16;-1.2593574607688342E-16	7.907408328235601;6.216787728764888	AC073043.1	-0.9170838818681246;-0.804313459428205	0
3.65e-52	rs12908334	15	76581592	cg03037974	15	76606508	C/T	C	-15.198	Karolinska_Liver_Methylation_GPL13534;Dutch-Liver_Methylation_GPL13534	-12.974220226076262;-8.191642736937961	94;67	-2.0787154503619953E-16;-1.3256394323882466E-17	9.145703752032182;2.5097461679517767	ETFA	-0.9165126395331515;-0.803539910490078	0
3.77e-52	rs9368924	6	36353934	cg04289385	6	36355801	A/G	A	15.1959	Karolinska_Liver_Methylation_GPL13534;Dutch-Liver_Methylation_GPL13534	10.991323471555189;10.536991666898949	94;67	-2.7165031453594255E-17;-1.3256394323882466E-17	2.0674645600595887;1.875413505494023	ETV7;RP1-50J22.4	0.8555284317928896;0.9064261767768779	0
3.9e-52	rs12911035	15	76606591	cg03037974	15	76606508	T/C	T	-15.1937	Karolinska_Liver_Methylation_GPL13534;Dutch-Liver_Methylation_GPL13534	-12.814379678343284;-8.374267268147603	94;67	-2.0787154503619953E-16;-1.3256394323882466E-17	9.145703752032182;2.5097461679517767	ETFA	-0.9131850601481362;-0.8138035910002157	0
4.39e-52	rs80174570	1	31231254	cg25303761	1	31256004	G/T	G	-15.186	Karolinska_Liver_Methylation_GPL13534;Dutch-Liver_Methylation_GPL13534	-11.927603282910566;-9.412654744782266	94;67	2.929099043691902E-16;1.7233312621047206E-16	4.323086183397012;2.7524889365086405	LAPTM5	-0.8877962269003198;-0.8637586896373385	0
4.9e-52	rs7572840	2	200818233	cg23649088	2	200775434	G/A	A	-15.1786	Karolinska_Liver_Methylation_GPL13534;Dutch-Liver_Methylation_GPL13534	-12.933701749154068;-8.209603403127051	94;67	2.1732025162875404E-16;-1.2593574607688342E-16	7.907408328235601;6.216787728764888	AC073043.1	-0.9156658894048881;-0.8050229183412602	0
5.19e-52	rs7597487	2	200717641	cg23649088	2	200775434	A/G	G	-15.175	Karolinska_Liver_Methylation_GPL13534;Dutch-Liver_Methylation_GPL13534	-12.974220226076262;-8.155914867702498	94;67	2.1732025162875404E-16;-1.2593574607688342E-16	7.907408328235601;6.216787728764888	AC073043.1	-0.9165994402543962;-0.8018596759127045	0
5.29e-52	rs1230396	17	41843029	cg26893861	17	41843943	C/A	A	15.1738	Karolinska_Liver_Methylation_GPL13534;Dutch-Liver_Methylation_GPL13534	11.379397636494636;10.04305840244237	94;67	-2.6456378459152665E-16;2.6512788647764932E-17	6.353301956676608;5.837293055490612	DUSP3	0.8703535261547256;0.8893818838517832	0
5.5e-52	rs7755563	6	24638711	cg16906346	6	24646758	A/G	G	15.1711	Karolinska_Liver_Methylation_GPL13534;Dutch-Liver_Methylation_GPL13534	12.474752567261921;8.741598015870512	94;67	-4.2519179666495357E-17;-1.0605115459105973E-16	6.271109208846131;4.8109070414584	KIAA0319	0.9036987435332587;0.8328538338565479	0
5.81e-52	rs28525234	10	45098405	cg02113055	10	45072496	C/T	C	-15.1674	Karolinska_Liver_Methylation_GPL13534;Dutch-Liver_Methylation_GPL13534	-11.615443269675644;-9.753671187427686	94;67	-7.086529944415893E-17;1.1267935175300097E-16	22.6289805431312;16.976039643547825	RP11-733D4.1	-0.878193109376886;-0.8778055638586776	0
6.45e-52	rs1509837	2	200752207	cg23649088	2	200775434	G/A	A	-15.1606	Karolinska_Liver_Methylation_GPL13534;Dutch-Liver_Methylation_GPL13534	-13.015124993536853;-8.085215979431563	94;67	2.1732025162875404E-16;-1.2593574607688342E-16	7.907408328235601;6.216787728764888	AC073043.1	-0.9178504265265692;-0.7983468109897598	0
6.98e-52	rs6905318	6	36357172	cg04289385	6	36355801	T/G	T	15.1555	Karolinska_Liver_Methylation_GPL13534;Dutch-Liver_Methylation_GPL13534	10.885627756515591;10.599553896625554	94;67	-2.7165031453594255E-17;-1.3256394323882466E-17	2.0674645600595887;1.875413505494023	ETV7;RP1-50J22.4	0.8519558317287327;0.9077954263300406	0
8.03e-52	rs10914193	1	31231333	cg25303761	1	31256004	T/C	T	-15.1463	Karolinska_Liver_Methylation_GPL13534;Dutch-Liver_Methylation_GPL13534	-11.895453322155943;-9.389323133652615	94;67	2.929099043691902E-16;1.7233312621047206E-16	4.323086183397012;2.7524889365086405	LAPTM5	-0.8874731804812676;-0.8634510437136935	0
8.03e-52	rs3762296	1	31231386	cg25303761	1	31256004	A/G	A	-15.1463	Karolinska_Liver_Methylation_GPL13534;Dutch-Liver_Methylation_GPL13534	-11.895453322155943;-9.389323133652615	94;67	2.929099043691902E-16;1.7233312621047206E-16	4.323086183397012;2.7524889365086405	LAPTM5	-0.8874731804812676;-0.8634510437136935	0
8.38e-52	rs1230393	17	41842592	cg26893861	17	41843943	G/A	A	15.1436	Karolinska_Liver_Methylation_GPL13534;Dutch-Liver_Methylation_GPL13534	11.40829396472584;9.962041890022894	94;67	-2.6456378459152665E-16;2.6512788647764932E-17	6.353301956676608;5.837293055490612	DUSP3	0.8708684440861055;0.8862692796621647	0
8.71e-52	rs6716162	2	200847894	cg23649088	2	200775434	C/T	T	-15.1409	Karolinska_Liver_Methylation_GPL13534;Dutch-Liver_Methylation_GPL13534	-12.853789629465025;-8.245721335343086	94;67	2.1732025162875404E-16;-1.2593574607688342E-16	7.907408328235601;6.216787728764888	AC073043.1	-0.9139402899406707;-0.8067972189424087	0
9.09e-52	rs10180850	2	200747690	cg23649088	2	200775434	T/G	G	-15.1381	Karolinska_Liver_Methylation_GPL13534;Dutch-Liver_Methylation_GPL13534	-13.015124993536853;-8.050235553014218	94;67	2.1732025162875404E-16;-1.2593574607688342E-16	7.907408328235601;6.216787728764888	AC073043.1	-0.9178504265265692;-0.7961730932834772	0
9.09e-52	rs2164888	2	200751772	cg23649088	2	200775434	T/G	G	-15.1381	Karolinska_Liver_Methylation_GPL13534;Dutch-Liver_Methylation_GPL13534	-13.015124993536853;-8.050235553014218	94;67	2.1732025162875404E-16;-1.2593574607688342E-16	7.907408328235601;6.216787728764888	AC073043.1	-0.9178504265265692;-0.7963945268313704	0
9.09e-52	rs6707609	2	200742162	cg23649088	2	200775434	A/C	C	-15.1381	Karolinska_Liver_Methylation_GPL13534;Dutch-Liver_Methylation_GPL13534	-13.015124993536853;-8.050235553014218	94;67	2.1732025162875404E-16;-1.2593574607688342E-16	7.907408328235601;6.216787728764888	AC073043.1	-0.9180930368837142;-0.7960854464599586	0
9.09e-52	rs1124639	2	200775744	cg23649088	2	200775434	C/T	T	-15.1381	Karolinska_Liver_Methylation_GPL13534;Dutch-Liver_Methylation_GPL13534	-13.015124993536853;-8.050235553014218	94;67	2.1732025162875404E-16;-1.2593574607688342E-16	7.907408328235601;6.216787728764888	AC073043.1	-0.9178504265265692;-0.7962748069893415	0
9.52e-52	rs2234064	6	36356002	cg04289385	6	36355801	A/G	A	15.1352	Karolinska_Liver_Methylation_GPL13534;Dutch-Liver_Methylation_GPL13534	10.885627756515591;10.56814167392515	94;67	-2.7165031453594255E-17;-1.3256394323882466E-17	2.0674645600595887;1.875413505494023	ETV7;RP1-50J22.4	0.8519556732913373;0.9068013594987968	0
9.52e-52	rs9394346	6	36355610	cg04289385	6	36355801	A/G	A	15.1351	Karolinska_Liver_Methylation_GPL13534;Dutch-Liver_Methylation_GPL13534	10.911851558971886;10.536991666898949	94;67	-2.7165031453594255E-17;-1.3256394323882466E-17	2.0674645600595887;1.875413505494023	ETV7;RP1-50J22.4	0.8528626362240607;0.9062725118427951	0
1.04e-51	rs17591211	2	200827654	cg23649088	2	200775434	T/A	A	-15.1292	Karolinska_Liver_Methylation_GPL13534;Dutch-Liver_Methylation_GPL13534	-12.853789629465025;-8.227629390408053	94;67	2.1732025162875404E-16;-1.2593574607688342E-16	7.907408328235601;6.216787728764888	AC073043.1	-0.9139402899406707;-0.8063329280316064	0
1.24e-51	rs7598665	2	200823474	cg23649088	2	200775434	A/C	C	-15.1176	Karolinska_Liver_Methylation_GPL13534;Dutch-Liver_Methylation_GPL13534	-12.853789629465025;-8.209603403127051	94;67	2.1732025162875404E-16;-1.2593574607688342E-16	7.907408328235601;6.216787728764888	AC073043.1	-0.9139402899406707;-0.8046999953276825	0
1.24e-51	rs7083920	10	45071890	cg02113055	10	45072496	T/C	T	-15.1175	Karolinska_Liver_Methylation_GPL13534;Dutch-Liver_Methylation_GPL13534	-11.737883034980657;-9.531278120976365	94;67	-7.086529944415893E-17;1.1267935175300097E-16	22.6289805431312;16.976039643547825	RP11-733D4.1	-0.8823005676096046;-0.8688980984263257	0
1.24e-51	rs1383376	10	45101196	cg02113055	10	45072496	A/G	A	-15.1175	Karolinska_Liver_Methylation_GPL13534;Dutch-Liver_Methylation_GPL13534	-11.737883034980657;-9.531278120976365	94;67	-7.086529944415893E-17;1.1267935175300097E-16	22.6289805431312;16.976039643547825	RP11-733D4.1	-0.8823975192045653;-0.8694534963394702	0
1.31e-51	rs11237372	11	77771253	cg09721595	11	77773900	G/A	A	-15.1141	Karolinska_Liver_Methylation_GPL13534;Dutch-Liver_Methylation_GPL13534	-12.261866728467016;-8.90535754064198	94;67	-2.834611977766357E-17;-1.1599345033397157E-16	2.7682403779341747;2.2880059516435045	NDUFC2-KCTD14	-0.8983376108622431;-0.8408990155245211	0
1.48e-51	rs3811535	2	200819758	cg23649088	2	200775434	T/C	C	-15.106	Karolinska_Liver_Methylation_GPL13534;Dutch-Liver_Methylation_GPL13534	-12.853789629465025;-8.191642736937961	94;67	2.1732025162875404E-16;-1.2593574607688342E-16	7.907408328235601;6.216787728764888	AC073043.1	-0.9139402899406707;-0.8038944383335478	0
1.63e-51	rs12795545	11	14355564	cg19336497	11	14381023	G/A	A	-15.0995	Karolinska_Liver_Methylation_GPL13534;Dutch-Liver_Methylation_GPL13534	-11.350667874700251;-9.962041890022894	94;67	-5.846387204143111E-17;-5.3025577295529864E-17	1.6664543688884323;1.2938416447533052	RRAS2	-0.8688164164622262;-0.8861805318834661	0
2e-51	rs11023187	11	14345559	cg19336497	11	14381023	T/G	G	-15.086	Karolinska_Liver_Methylation_GPL13534;Dutch-Liver_Methylation_GPL13534	-11.676276050885269;-9.555408959793125	94;67	-5.846387204143111E-17;-5.3025577295529864E-17	1.6664543688884323;1.2938416447533052	RRAS2	-0.8804853536472816;-0.8699770705083284	0
2.11e-51	rs1076928	6	36348689	cg04289385	6	36355801	A/G	A	15.0827	Karolinska_Liver_Methylation_GPL13534;Dutch-Liver_Methylation_GPL13534	11.831799685705125;9.36611836036362	94;67	-2.7165031453594255E-17;-1.3256394323882466E-17	2.0674645600595887;1.875413505494023	ETV7;RP1-50J22.4	0.8851869867549198;0.8619705059555932	0
2.28e-51	rs2529428	7	50704950	cg07235057	7	50700272	A/C	C	-15.0774	Karolinska_Liver_Methylation_GPL13534;Dutch-Liver_Methylation_GPL13534	-12.402672922229614;-8.681659478220414	94;67	5.669223955532714E-17;7.953836594329479E-17	3.73913166355519;1.4607412973273257	GRB10	-0.9017473944329265;-0.8301598478619918	0
2.29e-51	rs11757823	6	36356322	cg04289385	6	36355801	C/T	C	15.0773	Karolinska_Liver_Methylation_GPL13534;Dutch-Liver_Methylation_GPL13534	11.863519972330517;9.320082488693588	94;67	-2.7165031453594255E-17;-1.3256394323882466E-17	2.0674645600595887;1.875413505494023	ETV7;RP1-50J22.4	0.8862045998330407;0.8604312570501811	0
2.64e-51	rs2187810	6	36357691	cg04289385	6	36355801	T/G	T	15.0679	Karolinska_Liver_Methylation_GPL13534;Dutch-Liver_Methylation_GPL13534	11.831799685705125;9.343038706422266	94;67	-2.7165031453594255E-17;-1.3256394323882466E-17	2.0674645600595887;1.875413505494023	ETV7;RP1-50J22.4	0.8845516923073051;0.8614023103417974	0
2.77e-51	rs6948032	7	50705117	cg07235057	7	50700272	G/A	A	-15.0646	Karolinska_Liver_Methylation_GPL13534;Dutch-Liver_Methylation_GPL13534	-12.402672922229614;-8.661850386793548	94;67	5.669223955532714E-17;7.953836594329479E-17	3.73913166355519;1.4607412973273257	GRB10	-0.9016865301863993;-0.828636498520889	0
2.77e-51	rs2715114	7	50704837	cg07235057	7	50700272	T/G	G	-15.0646	Karolinska_Liver_Methylation_GPL13534;Dutch-Liver_Methylation_GPL13534	-12.402672922229614;-8.661850386793548	94;67	5.669223955532714E-17;7.953836594329479E-17	3.73913166355519;1.4607412973273257	GRB10	-0.9016865301863993;-0.828636498520889	0
2.77e-51	rs2529427	7	50704994	cg07235057	7	50700272	A/G	G	-15.0646	Karolinska_Liver_Methylation_GPL13534;Dutch-Liver_Methylation_GPL13534	-12.402672922229614;-8.661850386793548	94;67	5.669223955532714E-17;7.953836594329479E-17	3.73913166355519;1.4607412973273257	GRB10	-0.9016865301863993;-0.828636498520889	0
2.77e-51	rs2465529	7	50705169	cg07235057	7	50700272	T/G	G	-15.0646	Karolinska_Liver_Methylation_GPL13534;Dutch-Liver_Methylation_GPL13534	-12.402672922229614;-8.661850386793548	94;67	5.669223955532714E-17;7.953836594329479E-17	3.73913166355519;1.4607412973273257	GRB10	-0.9016865301863993;-0.828636498520889	0
2.77e-51	rs2108352	7	50705481	cg07235057	7	50700272	C/T	T	-15.0646	Karolinska_Liver_Methylation_GPL13534;Dutch-Liver_Methylation_GPL13534	-12.402672922229614;-8.661850386793548	94;67	5.669223955532714E-17;7.953836594329479E-17	3.73913166355519;1.4607412973273257	GRB10	-0.9016865301863993;-0.828636498520889	0
2.77e-51	rs2329488	7	50706071	cg07235057	7	50700272	T/C	C	-15.0646	Karolinska_Liver_Methylation_GPL13534;Dutch-Liver_Methylation_GPL13534	-12.402672922229614;-8.661850386793548	94;67	5.669223955532714E-17;7.953836594329479E-17	3.73913166355519;1.4607412973273257	GRB10	-0.9016865301863993;-0.828636498520889	0
2.77e-51	rs2715112	7	50706122	cg07235057	7	50700272	T/G	G	-15.0646	Karolinska_Liver_Methylation_GPL13534;Dutch-Liver_Methylation_GPL13534	-12.402672922229614;-8.661850386793548	94;67	5.669223955532714E-17;7.953836594329479E-17	3.73913166355519;1.4607412973273257	GRB10	-0.9016865301863993;-0.828636498520889	0
2.77e-51	rs4947757	7	50728084	cg07235057	7	50700272	G/A	A	-15.0646	Karolinska_Liver_Methylation_GPL13534;Dutch-Liver_Methylation_GPL13534	-12.402672922229614;-8.661850386793548	94;67	5.669223955532714E-17;7.953836594329479E-17	3.73913166355519;1.4607412973273257	GRB10	-0.9016865301863993;-0.8287676786618631	0
2.92e-51	rs6592762	11	77768117	cg09721595	11	77773900	A/T	T	-15.0611	Karolinska_Liver_Methylation_GPL13534;Dutch-Liver_Methylation_GPL13534	-12.296662191373906;-8.781992732240125	94;67	-2.834611977766357E-17;-1.1599345033397157E-16	2.7682403779341747;2.2880059516435045	NDUFC2-KCTD14	-0.8985381326074137;-0.8354908441746083	0
2.96e-51	rs10192004	2	200738790	cg23649088	2	200775434	G/A	A	-15.0603	Karolinska_Liver_Methylation_GPL13534;Dutch-Liver_Methylation_GPL13534	-13.015124993536853;-7.929665269758281	94;67	2.1732025162875404E-16;-1.2593574607688342E-16	7.907408328235601;6.216787728764888	AC073043.1	-0.9181237396348095;-0.7885090463945599	0
3.15e-51	rs34171876	11	14353957	cg19336497	11	14381023	G/C	C	-15.056	Karolinska_Liver_Methylation_GPL13534;Dutch-Liver_Methylation_GPL13534	-11.293698597770456;-9.962041890022894	94;67	-5.846387204143111E-17;-5.3025577295529864E-17	1.6664543688884323;1.2938416447533052	RRAS2	-0.8666456625258415;-0.8858811534483552	0
3.21e-51	rs10900074	10	45071312	cg02113055	10	45072496	A/G	A	-15.055	Karolinska_Liver_Methylation_GPL13534;Dutch-Liver_Methylation_GPL13534	-11.676276050885269;-9.507285232795605	94;67	-7.086529944415893E-17;1.1267935175300097E-16	22.6289805431312;16.976039643547825	RP11-733D4.1	-0.8801927632641872;-0.8680129872891893	0
3.58e-51	rs952594	3	49908023	cg21467203	3	49911318	A/G	A	-15.0477	Karolinska_Liver_Methylation_GPL13534;Dutch-Liver_Methylation_GPL13534	-11.237367734642623;-10.015868861411871	94;67	-6.141659285160441E-17;8.285246452426542E-17	2.5360892582701986;1.7784502123609591	AC105935.1	-0.8648523742984038;-0.8877128573893183	0
3.58e-51	rs3796386	3	49899795	cg21467203	3	49911318	A/G	A	-15.0477	Karolinska_Liver_Methylation_GPL13534;Dutch-Liver_Methylation_GPL13534	-11.237367734642623;-10.015868861411871	94;67	-6.141659285160441E-17;8.285246452426542E-17	2.5360892582701986;1.7784502123609591	AC105935.1	-0.8648523742984038;-0.8876974418691775	0
3.58e-51	rs2883059	3	49902160	cg21467203	3	49911318	C/T	C	-15.0477	Karolinska_Liver_Methylation_GPL13534;Dutch-Liver_Methylation_GPL13534	-11.237367734642623;-10.015868861411871	94;67	-6.141659285160441E-17;8.285246452426542E-17	2.5360892582701986;1.7784502123609591	AC105935.1	-0.8648523742984038;-0.8877479590164045	0
3.61e-51	rs7254913	19	1388320	cg02639931	19	1387870	T/C	C	15.0471	Karolinska_Liver_Methylation_GPL13534;Dutch-Liver_Methylation_GPL13534	11.645764387591376;9.531278120976365	94;67	-7.558965274043619E-17;-3.9769182971647396E-17	2.111353393942165;2.1581967319175988	NDUFS7;AC005329.1	0.8794201783546425;0.8688226931575697	0
3.8e-51	rs13210133	6	36357805	cg04289385	6	36355801	G/A	G	15.0438	Karolinska_Liver_Methylation_GPL13534;Dutch-Liver_Methylation_GPL13534	11.800289002869855;9.343038706422266	94;67	-2.7165031453594255E-17;-1.3256394323882466E-17	2.0674645600595887;1.875413505494023	ETV7;RP1-50J22.4	0.884273033182233;0.8613570084151443	0
3.8e-51	rs689902	18	74119969	cg24786174	18	74118219	G/A	A	-15.0438	Karolinska_Liver_Methylation_GPL13534;Dutch-Liver_Methylation_GPL13534	-11.800289002869855;-9.343038706422266	94;67	-6.614094614788166E-17;1.1599345033397157E-17	2.0441170922163905;1.363424219724248	ZNF516	-0.8839303428351734;-0.8612623377279123	0
4.13e-51	rs1474117	15	76507838	cg03037974	15	76606508	C/G	C	-15.0384	Karolinska_Liver_Methylation_GPL13534;Dutch-Liver_Methylation_GPL13534	-13.015124993536853;-7.895730920037867	94;67	-2.0787154503619953E-16;-1.3256394323882466E-17	9.145703752032182;2.5097461679517767	ETFA	-0.9180563742335147;-0.7866484279845148	0
4.13e-51	rs12916022	15	76510304	cg03037974	15	76606508	G/A	G	-15.0384	Karolinska_Liver_Methylation_GPL13534;Dutch-Liver_Methylation_GPL13534	-13.015124993536853;-7.895730920037867	94;67	-2.0787154503619953E-16;-1.3256394323882466E-17	9.145703752032182;2.5097461679517767	ETFA	-0.917581382071499;-0.786932651116232	0
4.18e-51	rs2108353	7	50704247	cg07235057	7	50700272	C/A	A	-15.0374	Karolinska_Liver_Methylation_GPL13534;Dutch-Liver_Methylation_GPL13534	-12.367060181384076;-8.661850386793548	94;67	5.669223955532714E-17;7.953836594329479E-17	3.73913166355519;1.4607412973273257	GRB10	-0.9014582385389572;-0.8292244871793478	0
4.23e-51	rs7208699	17	4486757	cg13375589	17	4487101	C/A	C	15.0367	Karolinska_Liver_Methylation_GPL13534;Dutch-Liver_Methylation_GPL13534	11.379397636494636;9.830557639588365	94;67	8.031400603671346E-17;2.1272370266605146E-16	3.344734022479655;4.133424079921725	RP11-141J13.4	0.8702375613778595;0.8808495643409016	0
4.66e-51	rs55692411	3	49911155	cg21467203	3	49911318	A/G	A	-15.0303	Karolinska_Liver_Methylation_GPL13534;Dutch-Liver_Methylation_GPL13534	-11.237367734642623;-9.98886437657129	94;67	-6.141659285160441E-17;8.285246452426542E-17	2.5360892582701986;1.7784502123609591	AC105935.1	-0.8648523742984038;-0.8868773678163976	0
5.6e-51	rs2139190	15	76555539	cg03037974	15	76606508	G/C	G	-15.0181	Karolinska_Liver_Methylation_GPL13534;Dutch-Liver_Methylation_GPL13534	-12.974220226076262;-7.912670204566396	94;67	-2.0787154503619953E-16;-1.3256394323882466E-17	9.145703752032182;2.5097461679517767	ETFA	-0.9165126395331515;-0.7881730247676975	0
5.6e-51	rs12442266	15	76567142	cg03037974	15	76606508	T/C	T	-15.0181	Karolinska_Liver_Methylation_GPL13534;Dutch-Liver_Methylation_GPL13534	-12.974220226076262;-7.912670204566396	94;67	-2.0787154503619953E-16;-1.3256394323882466E-17	9.145703752032182;2.5097461679517767	ETFA	-0.9165126395331515;-0.7876290937251346	0
5.6e-51	rs2176623	15	76568579	cg03037974	15	76606508	G/A	G	-15.0181	Karolinska_Liver_Methylation_GPL13534;Dutch-Liver_Methylation_GPL13534	-12.974220226076262;-7.912670204566396	94;67	-2.0787154503619953E-16;-1.3256394323882466E-17	9.145703752032182;2.5097461679517767	ETFA	-0.9165548894734407;-0.7876290937251346	0
6.35e-51	rs11237374	11	77773926	cg09721595	11	77773900	G/A	A	-15.0097	Karolinska_Liver_Methylation_GPL13534;Dutch-Liver_Methylation_GPL13534	-12.12526248202409;-8.90535754064198	94;67	-2.834611977766357E-17;-1.1599345033397157E-16	2.7682403779341747;2.2880059516435045	NDUFC2-KCTD14	-0.8943447757557746;-0.8405010097247516	0
6.35e-51	rs17825572	11	77774017	cg09721595	11	77773900	C/T	T	-15.0097	Karolinska_Liver_Methylation_GPL13534;Dutch-Liver_Methylation_GPL13534	-12.12526248202409;-8.90535754064198	94;67	-2.834611977766357E-17;-1.1599345033397157E-16	2.7682403779341747;2.2880059516435045	NDUFC2-KCTD14	-0.8943447757557746;-0.8406375893858768	0
6.35e-51	rs2282639	11	77774599	cg09721595	11	77773900	A/G	G	-15.0097	Karolinska_Liver_Methylation_GPL13534;Dutch-Liver_Methylation_GPL13534	-12.12526248202409;-8.90535754064198	94;67	-2.834611977766357E-17;-1.1599345033397157E-16	2.7682403779341747;2.2880059516435045	NDUFC2-KCTD14	-0.8943447757557746;-0.840772204504898	0
6.61e-51	rs959991	15	76521798	cg03037974	15	76606508	C/T	C	-15.0071	Karolinska_Liver_Methylation_GPL13534;Dutch-Liver_Methylation_GPL13534	-12.974220226076262;-7.895730920037867	94;67	-2.0787154503619953E-16;-1.3256394323882466E-17	9.145703752032182;2.5097461679517767	ETFA	-0.9167895113241733;-0.7872641597407871	0
6.81e-51	rs2554830	18	74127702	cg24786174	18	74118219	G/A	A	-15.005	Karolinska_Liver_Methylation_GPL13534;Dutch-Liver_Methylation_GPL13534	-11.768984549789351;-9.320082488693588	94;67	-6.614094614788166E-17;1.1599345033397157E-17	2.0441170922163905;1.363424219724248	ZNF516	-0.8831447353617932;-0.8598198836158273	0
6.98e-51	rs10176835	2	55396417	cg19384241	2	55394001	T/C	C	-15.0035	Karolinska_Liver_Methylation_GPL13534;Dutch-Liver_Methylation_GPL13534	-11.379397636494636;-9.77913907217043	94;67	-1.7007671866598143E-16;-9.610885884814787E-17	27.739387938576307;12.367293836256332	RTN4	-0.8695068105351399;-0.8787730955589113	0
7.25e-51	rs11239158	10	45078332	cg02113055	10	45072496	A/G	A	-15.0009	Karolinska_Liver_Methylation_GPL13534;Dutch-Liver_Methylation_GPL13534	-11.585309779966186;-9.531278120976365	94;67	-7.086529944415893E-17;1.1267935175300097E-16	22.6289805431312;16.976039643547825	RP11-733D4.1	-0.8774852364350942;-0.869235281119131	0
7.8e-51	rs609487	18	74134382	cg24786174	18	74118219	G/C	C	-14.9961	Karolinska_Liver_Methylation_GPL13534;Dutch-Liver_Methylation_GPL13534	-11.737883034980657;-9.343038706422266	94;67	-6.614094614788166E-17;1.1599345033397157E-17	2.0441170922163905;1.363424219724248	ZNF516	-0.8821130089050454;-0.8607902703326574	0
8.08e-51	rs994178	10	45103415	cg02113055	10	45072496	A/G	A	-14.9936	Karolinska_Liver_Methylation_GPL13534;Dutch-Liver_Methylation_GPL13534	-11.555361069166052;-9.555408959793125	94;67	-7.086529944415893E-17;1.1267935175300097E-16	22.6289805431312;16.976039643547825	RP11-733D4.1	-0.8756757080049701;-0.8702079775456667	0
8.72e-51	rs10437608	11	20385606	cg24426391	11	20384910	A/G	G	14.9887	Karolinska_Liver_Methylation_GPL13534;Dutch-Liver_Methylation_GPL13534	12.77532337574722;8.102797580811066	94;67	-3.118073175542993E-16;-1.3256394323882466E-17	8.874499849057203;3.353023604515165	HTATIP2	0.9115571557505681;0.7990901720369721	0
9.17e-51	rs35707798	15	76565026	cg03037974	15	76606508	G/C	G	-14.9854	Karolinska_Liver_Methylation_GPL13534;Dutch-Liver_Methylation_GPL13534	-12.974220226076262;-7.86201772194968	94;67	-2.0787154503619953E-16;-1.3256394323882466E-17	9.145703752032182;2.5097461679517767	ETFA	-0.9165126395331515;-0.7846076546760685	0
1.05e-50	rs12898415	15	76574232	cg03037974	15	76606508	C/T	C	-14.9762	Karolinska_Liver_Methylation_GPL13534;Dutch-Liver_Methylation_GPL13534	-12.933701749154068;-7.895730920037867	94;67	-2.0787154503619953E-16;-1.3256394323882466E-17	9.145703752032182;2.5097461679517767	ETFA	-0.9162919765065196;-0.7874797356355765	0
1.08e-50	rs12595211	15	76528831	cg03037974	15	76606508	C/T	C	-14.9746	Karolinska_Liver_Methylation_GPL13534;Dutch-Liver_Methylation_GPL13534	-12.974220226076262;-7.84524283920823	94;67	-2.0787154503619953E-16;-1.3256394323882466E-17	9.145703752032182;2.5097461679517767	ETFA	-0.917410783080175;-0.7842085725454356	0
1.09e-50	rs2475152	1	226205969	cg13556548	1	226187852	T/A	T	-14.9741	Karolinska_Liver_Methylation_GPL13534;Dutch-Liver_Methylation_GPL13534	-12.511230620871787;-8.392910965377574	94;67	6.614094614788166E-17;1.5907673188658958E-16	4.449834941179881;5.762149477370451	SDE2	-0.904557956560593;-0.8153389384036511	0
1.14e-50	rs11023194	11	14369769	cg19336497	11	14381023	T/C	C	-14.9712	Karolinska_Liver_Methylation_GPL13534;Dutch-Liver_Methylation_GPL13534	-11.293698597770456;-9.830557639588365	94;67	-5.846387204143111E-17;-5.3025577295529864E-17	1.6664543688884323;1.2938416447533052	RRAS2	-0.8668153996071799;-0.8811583012558022	0
1.36e-50	rs1396973	2	200760944	cg23649088	2	200775434	T/G	G	-14.9591	Karolinska_Liver_Methylation_GPL13534;Dutch-Liver_Methylation_GPL13534	-12.736613222168808;-8.102797580811066	94;67	2.1732025162875404E-16;-1.2593574607688342E-16	7.907408328235601;6.216787728764888	AC073043.1	-0.9111621583473485;-0.79885914343876	0
1.43e-50	rs3782690	12	106464063	cg20883310	12	106464571	C/A	C	14.956	Karolinska_Liver_Methylation_GPL13534;Dutch-Liver_Methylation_GPL13534	12.159036155835334;8.781992732240125	94;67	-3.7794826370218094E-17;-4.971147871455925E-17	3.77431536758939;1.5692350993183464	NUAK1	0.8947896723656514;0.8346986855406475	0
1.57e-50	rs11078520	17	4485073	cg13375589	17	4487101	C/G	C	14.9496	Karolinska_Liver_Methylation_GPL13534;Dutch-Liver_Methylation_GPL13534	11.265454483546531;9.830557639588365	94;67	8.031400603671346E-17;2.1272370266605146E-16	3.344734022479655;4.133424079921725	RP11-141J13.4	0.8659614375574111;0.8812616640555428	0
1.74e-50	rs2475152	1	226205969	cg04117530	1	226187828	T/A	T	-14.9428	Karolinska_Liver_Methylation_GPL13534;Dutch-Liver_Methylation_GPL13534	-12.438568553515148;-8.430415507285652	94;67	-8.503835933299071E-17;0.0	2.780119504503021;3.8926548036771913	SDE2	-0.903344810477265;-0.8169059246172186	0
2e-50	rs4934170	10	82203683	cg00277334	10	82204284	A/G	A	-14.9333	Karolinska_Liver_Methylation_GPL13534;Dutch-Liver_Methylation_GPL13534	-11.863519972330517;-9.096962436128432	94;67	7.086529944415893E-17;1.425062389817365E-16	0.8641232683911673;0.854441881349548	FAM213A	-0.8858724302233607;-0.8500369000144998	0
2e-50	rs59643748	10	82204226	cg00277334	10	82204284	G/A	G	-14.9333	Karolinska_Liver_Methylation_GPL13534;Dutch-Liver_Methylation_GPL13534	-11.863519972330517;-9.096962436128432	94;67	7.086529944415893E-17;1.425062389817365E-16	0.8641232683911673;0.854441881349548	FAM213A	-0.8858724302233607;-0.8500369000144998	0
2e-50	rs59028692	10	82204335	cg00277334	10	82204284	G/A	G	-14.9333	Karolinska_Liver_Methylation_GPL13534;Dutch-Liver_Methylation_GPL13534	-11.863519972330517;-9.096962436128432	94;67	7.086529944415893E-17;1.425062389817365E-16	0.8641232683911673;0.854441881349548	FAM213A	-0.8858724302233607;-0.8500369000144998	0
2e-50	rs10887880	10	82204580	cg00277334	10	82204284	A/G	A	-14.9333	Karolinska_Liver_Methylation_GPL13534;Dutch-Liver_Methylation_GPL13534	-11.863519972330517;-9.096962436128432	94;67	7.086529944415893E-17;1.425062389817365E-16	0.8641232683911673;0.854441881349548	FAM213A	-0.8857709564056253;-0.8500369000144998	0
2e-50	rs10788630	10	82206018	cg00277334	10	82204284	T/C	T	-14.9333	Karolinska_Liver_Methylation_GPL13534;Dutch-Liver_Methylation_GPL13534	-11.863519972330517;-9.096962436128432	94;67	7.086529944415893E-17;1.425062389817365E-16	0.8641232683911673;0.854441881349548	FAM213A	-0.8858724302233607;-0.8500369000144998	0
2e-50	rs10788631	10	82206027	cg00277334	10	82204284	C/G	C	-14.9333	Karolinska_Liver_Methylation_GPL13534;Dutch-Liver_Methylation_GPL13534	-11.863519972330517;-9.096962436128432	94;67	7.086529944415893E-17;1.425062389817365E-16	0.8641232683911673;0.854441881349548	FAM213A	-0.8858724302233607;-0.8500369000144998	0
2e-50	rs55823231	10	82204259	cg00277334	10	82204284	C/G	C	-14.9333	Karolinska_Liver_Methylation_GPL13534;Dutch-Liver_Methylation_GPL13534	-11.863519972330517;-9.096962436128432	94;67	7.086529944415893E-17;1.425062389817365E-16	0.8641232683911673;0.854441881349548	FAM213A	-0.8858724302233607;-0.8500369000144998	0
2e-50	rs10887890	10	82205772	cg00277334	10	82204284	G/C	G	-14.9333	Karolinska_Liver_Methylation_GPL13534;Dutch-Liver_Methylation_GPL13534	-11.863519972330517;-9.096962436128432	94;67	7.086529944415893E-17;1.425062389817365E-16	0.8641232683911673;0.854441881349548	FAM213A	-0.8858724302233607;-0.8500369000144998	0
2.17e-50	rs4790648	17	4483186	cg13375589	17	4487101	T/C	T	14.9281	Karolinska_Liver_Methylation_GPL13534;Dutch-Liver_Methylation_GPL13534	11.237367734642623;9.830557639588365	94;67	8.031400603671346E-17;2.1272370266605146E-16	3.344734022479655;4.133424079921725	RP11-141J13.4	0.8646022015644422;0.881364171440056	0
2.23e-50	rs3798480	6	36354512	cg04289385	6	36355801	C/G	C	14.9262	Karolinska_Liver_Methylation_GPL13534;Dutch-Liver_Methylation_GPL13534	10.93820763655506;10.181894703062836	94;67	-2.7165031453594255E-17;-1.3256394323882466E-17	2.0674645600595887;1.875413505494023	ETV7;RP1-50J22.4	0.8541321905022597;0.8937210418710454	0
2.39e-50	rs10793545	10	45063071	cg02113055	10	45072496	A/T	A	-14.9216	Karolinska_Liver_Methylation_GPL13534;Dutch-Liver_Methylation_GPL13534	-11.293698597770456;-9.753671187427686	94;67	-7.086529944415893E-17;1.1267935175300097E-16	22.6289805431312;16.976039643547825	RP11-733D4.1	-0.8668768441080168;-0.8775874487289103	0
2.39e-50	rs11239143	10	45063388	cg02113055	10	45072496	T/G	T	-14.9216	Karolinska_Liver_Methylation_GPL13534;Dutch-Liver_Methylation_GPL13534	-11.293698597770456;-9.753671187427686	94;67	-7.086529944415893E-17;1.1267935175300097E-16	22.6289805431312;16.976039643547825	RP11-733D4.1	-0.8668768441080168;-0.8777923020714073	0
2.39e-50	rs10793546	10	45063108	cg02113055	10	45072496	T/G	T	-14.9216	Karolinska_Liver_Methylation_GPL13534;Dutch-Liver_Methylation_GPL13534	-11.293698597770456;-9.753671187427686	94;67	-7.086529944415893E-17;1.1267935175300097E-16	22.6289805431312;16.976039643547825	RP11-733D4.1	-0.8668768441080168;-0.8775874487289103	0
2.39e-50	rs11239142	10	45063329	cg02113055	10	45072496	A/G	A	-14.9216	Karolinska_Liver_Methylation_GPL13534;Dutch-Liver_Methylation_GPL13534	-11.293698597770456;-9.753671187427686	94;67	-7.086529944415893E-17;1.1267935175300097E-16	22.6289805431312;16.976039643547825	RP11-733D4.1	-0.8668768441080168;-0.877678094374302	0
2.39e-50	rs10793547	10	45064723	cg02113055	10	45072496	T/C	T	-14.9216	Karolinska_Liver_Methylation_GPL13534;Dutch-Liver_Methylation_GPL13534	-11.293698597770456;-9.753671187427686	94;67	-7.086529944415893E-17;1.1267935175300097E-16	22.6289805431312;16.976039643547825	RP11-733D4.1	-0.8668768441080168;-0.8778245656501342	0
2.39e-50	rs11239144	10	45063401	cg02113055	10	45072496	T/G	T	-14.9216	Karolinska_Liver_Methylation_GPL13534;Dutch-Liver_Methylation_GPL13534	-11.293698597770456;-9.753671187427686	94;67	-7.086529944415893E-17;1.1267935175300097E-16	22.6289805431312;16.976039643547825	RP11-733D4.1	-0.8668768441080168;-0.8777190658028895	0
2.39e-50	rs11239145	10	45063631	cg02113055	10	45072496	T/C	T	-14.9216	Karolinska_Liver_Methylation_GPL13534;Dutch-Liver_Methylation_GPL13534	-11.293698597770456;-9.753671187427686	94;67	-7.086529944415893E-17;1.1267935175300097E-16	22.6289805431312;16.976039643547825	RP11-733D4.1	-0.8668768441080168;-0.8777190658028895	0
2.39e-50	rs11239147	10	45064917	cg02113055	10	45072496	G/T	G	-14.9216	Karolinska_Liver_Methylation_GPL13534;Dutch-Liver_Methylation_GPL13534	-11.293698597770456;-9.753671187427686	94;67	-7.086529944415893E-17;1.1267935175300097E-16	22.6289805431312;16.976039643547825	RP11-733D4.1	-0.8668768441080168;-0.8781192913850429	0
2.39e-50	rs10793548	10	45064764	cg02113055	10	45072496	T/C	T	-14.9216	Karolinska_Liver_Methylation_GPL13534;Dutch-Liver_Methylation_GPL13534	-11.293698597770456;-9.753671187427686	94;67	-7.086529944415893E-17;1.1267935175300097E-16	22.6289805431312;16.976039643547825	RP11-733D4.1	-0.8668768441080168;-0.8778539254950146	0
2.39e-50	rs11239146	10	45064837	cg02113055	10	45072496	G/C	G	-14.9216	Karolinska_Liver_Methylation_GPL13534;Dutch-Liver_Methylation_GPL13534	-11.293698597770456;-9.753671187427686	94;67	-7.086529944415893E-17;1.1267935175300097E-16	22.6289805431312;16.976039643547825	RP11-733D4.1	-0.8668768441080168;-0.8778539254950146	0
2.39e-50	rs11239148	10	45064931	cg02113055	10	45072496	T/C	T	-14.9216	Karolinska_Liver_Methylation_GPL13534;Dutch-Liver_Methylation_GPL13534	-11.293698597770456;-9.753671187427686	94;67	-7.086529944415893E-17;1.1267935175300097E-16	22.6289805431312;16.976039643547825	RP11-733D4.1	-0.8668768441080168;-0.8778803811914719	0
2.39e-50	rs11239149	10	45065276	cg02113055	10	45072496	G/A	G	-14.9216	Karolinska_Liver_Methylation_GPL13534;Dutch-Liver_Methylation_GPL13534	-11.293698597770456;-9.753671187427686	94;67	-7.086529944415893E-17;1.1267935175300097E-16	22.6289805431312;16.976039643547825	RP11-733D4.1	-0.8668768441080168;-0.8778803811914719	0
2.5e-50	rs12360593	11	20384003	cg24426391	11	20384910	G/A	A	14.9185	Karolinska_Liver_Methylation_GPL13534;Dutch-Liver_Methylation_GPL13534	12.698241959573204;8.085215979431563	94;67	-3.118073175542993E-16;-1.3256394323882466E-17	8.874499849057203;3.353023604515165	HTATIP2	0.9103118798515905;0.7980399079860976	0
2.73e-50	rs15359	17	41843979	cg26893861	17	41843943	G/C	C	14.9127	Karolinska_Liver_Methylation_GPL13534;Dutch-Liver_Methylation_GPL13534	11.40829396472584;9.604092519916147	94;67	-2.6456378459152665E-16;2.6512788647764932E-17	6.353301956676608;5.837293055490612	DUSP3	0.8709519448034676;0.87155680606566	0
3.05e-50	rs12270374	11	14375079	cg19336497	11	14381023	T/C	C	-14.9053	Karolinska_Liver_Methylation_GPL13534;Dutch-Liver_Methylation_GPL13534	-11.293698597770456;-9.72836094739868	94;67	-5.846387204143111E-17;-5.3025577295529864E-17	1.6664543688884323;1.2938416447533052	RRAS2	-0.8671834513238276;-0.8773754889321714	0
3.05e-50	rs12805159	11	14376278	cg19336497	11	14381023	A/G	G	-14.9053	Karolinska_Liver_Methylation_GPL13534;Dutch-Liver_Methylation_GPL13534	-11.293698597770456;-9.72836094739868	94;67	-5.846387204143111E-17;-5.3025577295529864E-17	1.6664543688884323;1.2938416447533052	RRAS2	-0.8669934206573164;-0.8769032967480541	0
3.05e-50	rs10047358	10	45060874	cg02113055	10	45072496	C/A	C	-14.9053	Karolinska_Liver_Methylation_GPL13534;Dutch-Liver_Methylation_GPL13534	-11.293698597770456;-9.72836094739868	94;67	-7.086529944415893E-17;1.1267935175300097E-16	22.6289805431312;16.976039643547825	RP11-733D4.1	-0.8668768441080168;-0.8773668880375447	0
3.05e-50	rs10047389	10	45060956	cg02113055	10	45072496	A/G	A	-14.9053	Karolinska_Liver_Methylation_GPL13534;Dutch-Liver_Methylation_GPL13534	-11.293698597770456;-9.72836094739868	94;67	-7.086529944415893E-17;1.1267935175300097E-16	22.6289805431312;16.976039643547825	RP11-733D4.1	-0.8668768441080168;-0.8773101138772957	0
3.05e-50	rs11239138	10	45062334	cg02113055	10	45072496	T/C	T	-14.9053	Karolinska_Liver_Methylation_GPL13534;Dutch-Liver_Methylation_GPL13534	-11.293698597770456;-9.72836094739868	94;67	-7.086529944415893E-17;1.1267935175300097E-16	22.6289805431312;16.976039643547825	RP11-733D4.1	-0.8668768441080168;-0.8773101138772957	0
3.05e-50	rs10047392	10	45061068	cg02113055	10	45072496	A/G	A	-14.9053	Karolinska_Liver_Methylation_GPL13534;Dutch-Liver_Methylation_GPL13534	-11.293698597770456;-9.72836094739868	94;67	-7.086529944415893E-17;1.1267935175300097E-16	22.6289805431312;16.976039643547825	RP11-733D4.1	-0.8668768441080168;-0.8773101138772957	0
3.05e-50	rs10160186	10	45061621	cg02113055	10	45072496	A/G	A	-14.9053	Karolinska_Liver_Methylation_GPL13534;Dutch-Liver_Methylation_GPL13534	-11.293698597770456;-9.72836094739868	94;67	-7.086529944415893E-17;1.1267935175300097E-16	22.6289805431312;16.976039643547825	RP11-733D4.1	-0.8668768441080168;-0.8773101138772957	0
3.05e-50	rs11239135	10	45062092	cg02113055	10	45072496	A/G	A	-14.9053	Karolinska_Liver_Methylation_GPL13534;Dutch-Liver_Methylation_GPL13534	-11.293698597770456;-9.72836094739868	94;67	-7.086529944415893E-17;1.1267935175300097E-16	22.6289805431312;16.976039643547825	RP11-733D4.1	-0.8668768441080168;-0.8773101138772957	0
3.05e-50	rs10900067	10	45062673	cg02113055	10	45072496	A/G	A	-14.9053	Karolinska_Liver_Methylation_GPL13534;Dutch-Liver_Methylation_GPL13534	-11.293698597770456;-9.72836094739868	94;67	-7.086529944415893E-17;1.1267935175300097E-16	22.6289805431312;16.976039643547825	RP11-733D4.1	-0.8668768441080168;-0.8773713729986998	0
3.05e-50	rs10900068	10	45062732	cg02113055	10	45072496	G/A	G	-14.9053	Karolinska_Liver_Methylation_GPL13534;Dutch-Liver_Methylation_GPL13534	-11.293698597770456;-9.72836094739868	94;67	-7.086529944415893E-17;1.1267935175300097E-16	22.6289805431312;16.976039643547825	RP11-733D4.1	-0.8668768441080168;-0.8774297372781955	0
3.05e-50	rs10900069	10	45062758	cg02113055	10	45072496	G/A	G	-14.9053	Karolinska_Liver_Methylation_GPL13534;Dutch-Liver_Methylation_GPL13534	-11.293698597770456;-9.72836094739868	94;67	-7.086529944415893E-17;1.1267935175300097E-16	22.6289805431312;16.976039643547825	RP11-733D4.1	-0.8668768441080168;-0.8774852054392028	0
3.05e-50	rs10900071	10	45066120	cg02113055	10	45072496	A/G	A	-14.9053	Karolinska_Liver_Methylation_GPL13534;Dutch-Liver_Methylation_GPL13534	-11.293698597770456;-9.72836094739868	94;67	-7.086529944415893E-17;1.1267935175300097E-16	22.6289805431312;16.976039643547825	RP11-733D4.1	-0.8669952409857389;-0.8770274956202907	0
3.11e-50	rs36106594	11	45685906	cg24276105	11	45686079	T/C	T	14.9039	Karolinska_Liver_Methylation_GPL13534;Dutch-Liver_Methylation_GPL13534	11.072033034942665;9.98886437657129	94;67	-1.2755753899948608E-16;1.822754219533839E-17	2.826659462420938;1.1517327512830553	CHST1	0.8590023316164993;0.8874204347363241	0
3.11e-50	rs7121696	11	45684486	cg24276105	11	45686079	T/C	T	14.9039	Karolinska_Liver_Methylation_GPL13534;Dutch-Liver_Methylation_GPL13534	11.072033034942665;9.98886437657129	94;67	-1.2755753899948608E-16;1.822754219533839E-17	2.826659462420938;1.1517327512830553	CHST1	0.8594796891546848;0.8874204347363241	0
3.46e-50	rs1230397	17	41844689	cg26893861	17	41843943	A/G	G	14.8969	Karolinska_Liver_Methylation_GPL13534;Dutch-Liver_Methylation_GPL13534	11.40829396472584;9.579679745747114	94;67	-2.6456378459152665E-16;2.6512788647764932E-17	6.353301956676608;5.837293055490612	DUSP3	0.8709519448034676;0.871231266926715	0
3.53e-50	rs10833313	11	20387375	cg24426391	11	20384910	G/A	G	14.8956	Karolinska_Liver_Methylation_GPL13534;Dutch-Liver_Methylation_GPL13534	12.548008543923432;8.227629390408053	94;67	-3.118073175542993E-16;-1.3256394323882466E-17	8.874499849057203;3.353023604515165	HTATIP2	0.9057002717103079;0.806414599101353	0
3.89e-50	rs7771459	6	36364448	cg04289385	6	36355801	G/A	G	14.889	Karolinska_Liver_Methylation_GPL13534;Dutch-Liver_Methylation_GPL13534	11.293698597770456;9.703205957894225	94;67	-2.7165031453594255E-17;-1.3256394323882466E-17	2.0674645600595887;1.875413505494023	ETV7;RP1-50J22.4	0.8668325161066077;0.8761019477834837	0
3.89e-50	rs11023197	11	14380998	cg19336497	11	14381023	G/A	A	-14.889	Karolinska_Liver_Methylation_GPL13534;Dutch-Liver_Methylation_GPL13534	-11.293698597770456;-9.703205957894225	94;67	-5.846387204143111E-17;-5.3025577295529864E-17	1.6664543688884323;1.2938416447533052	RRAS2	-0.8666780245858574;-0.8764120459798317	0
4.16e-50	rs9357212	6	36384473	cg04289385	6	36355801	C/T	C	14.8845	Karolinska_Liver_Methylation_GPL13534;Dutch-Liver_Methylation_GPL13534	11.350667874700251;9.628649369310516	94;67	-2.7165031453594255E-17;-1.3256394323882466E-17	2.0674645600595887;1.875413505494023	ETV7;RP1-50J22.4	0.8686378032530793;0.8725616823857382	0
4.16e-50	rs9296180	6	36382584	cg04289385	6	36355801	T/C	T	14.8845	Karolinska_Liver_Methylation_GPL13534;Dutch-Liver_Methylation_GPL13534	11.350667874700251;9.628649369310516	94;67	-2.7165031453594255E-17;-1.3256394323882466E-17	2.0674645600595887;1.875413505494023	ETV7;RP1-50J22.4	0.8686176779923688;0.8726249030501295	0
4.16e-50	rs9296181	6	36382815	cg04289385	6	36355801	C/T	C	14.8845	Karolinska_Liver_Methylation_GPL13534;Dutch-Liver_Methylation_GPL13534	11.350667874700251;9.628649369310516	94;67	-2.7165031453594255E-17;-1.3256394323882466E-17	2.0674645600595887;1.875413505494023	ETV7;RP1-50J22.4	0.8686176779923688;0.8726249030501295	0
4.16e-50	rs9380569	6	36385081	cg04289385	6	36355801	G/A	G	14.8845	Karolinska_Liver_Methylation_GPL13534;Dutch-Liver_Methylation_GPL13534	11.350667874700251;9.628649369310516	94;67	-2.7165031453594255E-17;-1.3256394323882466E-17	2.0674645600595887;1.875413505494023	ETV7;RP1-50J22.4	0.8686378032530793;0.8725932902114462	0
4.16e-50	rs9368930	6	36385338	cg04289385	6	36355801	T/C	T	14.8845	Karolinska_Liver_Methylation_GPL13534;Dutch-Liver_Methylation_GPL13534	11.350667874700251;9.628649369310516	94;67	-2.7165031453594255E-17;-1.3256394323882466E-17	2.0674645600595887;1.875413505494023	ETV7;RP1-50J22.4	0.8689502516108315;0.8725892329043146	0
4.16e-50	rs9394349	6	36385224	cg04289385	6	36355801	G/A	G	14.8845	Karolinska_Liver_Methylation_GPL13534;Dutch-Liver_Methylation_GPL13534	11.350667874700251;9.628649369310516	94;67	-2.7165031453594255E-17;-1.3256394323882466E-17	2.0674645600595887;1.875413505494023	ETV7;RP1-50J22.4	0.8686378032530793;0.8725932902114462	0
4.16e-50	rs9380572	6	36389637	cg04289385	6	36355801	C/T	C	14.8845	Karolinska_Liver_Methylation_GPL13534;Dutch-Liver_Methylation_GPL13534	11.350667874700251;9.628649369310516	94;67	-2.7165031453594255E-17;-1.3256394323882466E-17	2.0674645600595887;1.875413505494023	ETV7;RP1-50J22.4	0.8693871700133577;0.8727271520736799	0
4.21e-50	rs11239136	10	45062251	cg02113055	10	45072496	A/C	A	-14.8837	Karolinska_Liver_Methylation_GPL13534;Dutch-Liver_Methylation_GPL13534	-11.265454483546531;-9.72836094739868	94;67	-7.086529944415893E-17;1.1267935175300097E-16	22.6289805431312;16.976039643547825	RP11-733D4.1	-0.8663897617655104;-0.8773101138772957	0
4.49e-50	rs2018521	21	38517264	cg21832243	21	38444247	T/C	C	14.8795	Karolinska_Liver_Methylation_GPL13534;Dutch-Liver_Methylation_GPL13534	11.585309779966186;9.343038706422266	94;67	9.153434511537195E-17;8.948066168620665E-17	4.058142693029697;3.3737306347391054	PIGP	0.877439141103992;0.8605056072936417	0
4.55e-50	rs7222628	17	3890429	cg09695851	17	3907475	C/T	C	14.8785	Karolinska_Liver_Methylation_GPL13534;Dutch-Liver_Methylation_GPL13534	11.237367734642623;9.753671187427686	94;67	-2.610205196193187E-16;4.8054429424073937E-17	1.409673602215961;1.2423861476949585	RP11-459C13.1	0.8645839601980668;0.8782282782732178	0
4.55e-50	rs8082095	17	3895831	cg09695851	17	3907475	C/T	C	14.8785	Karolinska_Liver_Methylation_GPL13534;Dutch-Liver_Methylation_GPL13534	11.237367734642623;9.753671187427686	94;67	-2.610205196193187E-16;4.8054429424073937E-17	1.409673602215961;1.2423861476949585	RP11-459C13.1	0.8649582152428099;0.8783464767343364	0
4.55e-50	rs9903071	17	3893520	cg09695851	17	3907475	C/T	C	14.8785	Karolinska_Liver_Methylation_GPL13534;Dutch-Liver_Methylation_GPL13534	11.237367734642623;9.753671187427686	94;67	-2.610205196193187E-16;4.8054429424073937E-17	1.409673602215961;1.2423861476949585	RP11-459C13.1	0.8645839601980668;0.8784371141010132	0
4.55e-50	rs7211478	17	3897178	cg09695851	17	3907475	T/C	T	14.8785	Karolinska_Liver_Methylation_GPL13534;Dutch-Liver_Methylation_GPL13534	11.237367734642623;9.753671187427686	94;67	-2.610205196193187E-16;4.8054429424073937E-17	1.409673602215961;1.2423861476949585	RP11-459C13.1	0.8646556890316517;0.878390774619221	0
4.55e-50	rs8066272	17	3900528	cg09695851	17	3907475	T/C	T	14.8785	Karolinska_Liver_Methylation_GPL13534;Dutch-Liver_Methylation_GPL13534	11.237367734642623;9.753671187427686	94;67	-2.610205196193187E-16;4.8054429424073937E-17	1.409673602215961;1.2423861476949585	RP11-459C13.1	0.8645839601980668;0.8784239403463282	0
4.55e-50	rs6502765	17	3901814	cg09695851	17	3907475	G/A	G	14.8785	Karolinska_Liver_Methylation_GPL13534;Dutch-Liver_Methylation_GPL13534	11.237367734642623;9.753671187427686	94;67	-2.610205196193187E-16;4.8054429424073937E-17	1.409673602215961;1.2423861476949585	RP11-459C13.1	0.8645839601980668;0.8784239403463282	0
4.55e-50	rs1878332	17	3904446	cg09695851	17	3907475	A/G	A	14.8785	Karolinska_Liver_Methylation_GPL13534;Dutch-Liver_Methylation_GPL13534	11.237367734642623;9.753671187427686	94;67	-2.610205196193187E-16;4.8054429424073937E-17	1.409673602215961;1.2423861476949585	RP11-459C13.1	0.8645839601980668;0.8784989190728814	0
4.55e-50	rs6502764	17	3901502	cg09695851	17	3907475	G/T	G	14.8785	Karolinska_Liver_Methylation_GPL13534;Dutch-Liver_Methylation_GPL13534	11.237367734642623;9.753671187427686	94;67	-2.610205196193187E-16;4.8054429424073937E-17	1.409673602215961;1.2423861476949585	RP11-459C13.1	0.8645839601980668;0.8784239403463282	0
4.55e-50	rs8075429	17	3907308	cg09695851	17	3907475	C/T	C	14.8785	Karolinska_Liver_Methylation_GPL13534;Dutch-Liver_Methylation_GPL13534	11.237367734642623;9.753671187427686	94;67	-2.610205196193187E-16;4.8054429424073937E-17	1.409673602215961;1.2423861476949585	RP11-459C13.1	0.8645839601980668;0.8783107633984001	0
4.55e-50	rs4757250	11	14375683	cg19336497	11	14381023	C/A	A	-14.8785	Karolinska_Liver_Methylation_GPL13534;Dutch-Liver_Methylation_GPL13534	-11.237367734642623;-9.753671187427686	94;67	-5.846387204143111E-17;-5.3025577295529864E-17	1.6664543688884323;1.2938416447533052	RRAS2	-0.8653029456167708;-0.8775920881217156	0
4.55e-50	rs10900070	10	45064840	cg02113055	10	45072496	G/A	G	-14.8785	Karolinska_Liver_Methylation_GPL13534;Dutch-Liver_Methylation_GPL13534	-11.237367734642623;-9.753671187427686	94;67	-7.086529944415893E-17;1.1267935175300097E-16	22.6289805431312;16.976039643547825	RP11-733D4.1	-0.8654038875353005;-0.8778539254950146	0
4.55e-50	rs35532994	11	77767930	cg09721595	11	77773900	A/G	G	-14.8785	Karolinska_Liver_Methylation_GPL13534;Dutch-Liver_Methylation_GPL13534	-12.091733002461384;-8.741598015870512	94;67	-2.834611977766357E-17;-1.1599345033397157E-16	2.7682403779341747;2.2880059516435045	NDUFC2-KCTD14	-0.89324702319549;-0.8331271326634816	0
4.95e-50	rs9296182	6	36388686	cg04289385	6	36355801	G/A	G	14.8729	Karolinska_Liver_Methylation_GPL13534;Dutch-Liver_Methylation_GPL13534	11.293698597770456;9.678203879982846	94;67	-2.7165031453594255E-17;-1.3256394323882466E-17	2.0674645600595887;1.875413505494023	ETV7;RP1-50J22.4	0.8669284572881256;0.8749199452824784	0
5.27e-50	rs6919571	6	36386464	cg04289385	6	36355801	A/G	A	14.8686	Karolinska_Liver_Methylation_GPL13534;Dutch-Liver_Methylation_GPL13534	11.350667874700251;9.604092519916147	94;67	-2.7165031453594255E-17;-1.3256394323882466E-17	2.0674645600595887;1.875413505494023	ETV7;RP1-50J22.4	0.8686563973030524;0.8724577294143654	0
5.27e-50	rs9368931	6	36387580	cg04289385	6	36355801	T/C	T	14.8686	Karolinska_Liver_Methylation_GPL13534;Dutch-Liver_Methylation_GPL13534	11.350667874700251;9.604092519916147	94;67	-2.7165031453594255E-17;-1.3256394323882466E-17	2.0674645600595887;1.875413505494023	ETV7;RP1-50J22.4	0.8686613124218743;0.8721779324126485	0
5.53e-50	rs35669928	11	77767948	cg09721595	11	77773900	G/T	T	-14.8655	Karolinska_Liver_Methylation_GPL13534;Dutch-Liver_Methylation_GPL13534	-12.091733002461384;-8.721532341226997	94;67	-2.834611977766357E-17;-1.1599345033397157E-16	2.7682403779341747;2.2880059516435045	NDUFC2-KCTD14	-0.8931324186944867;-0.8322775079593315	0
5.8e-50	rs1052617	17	3909404	cg09695851	17	3907475	T/G	T	14.8622	Karolinska_Liver_Methylation_GPL13534;Dutch-Liver_Methylation_GPL13534	11.237367734642623;9.72836094739868	94;67	-2.610205196193187E-16;4.8054429424073937E-17	1.409673602215961;1.2423861476949585	RP11-459C13.1	0.8645839601980668;0.8767171180198517	0
5.8e-50	rs7221546	17	3911450	cg09695851	17	3907475	G/A	G	14.8622	Karolinska_Liver_Methylation_GPL13534;Dutch-Liver_Methylation_GPL13534	11.237367734642623;9.72836094739868	94;67	-2.610205196193187E-16;4.8054429424073937E-17	1.409673602215961;1.2423861476949585	RP11-459C13.1	0.8645839601980668;0.8767171180198517	0
5.9e-50	rs755203	20	61994264	cg08589418	20	61993889	T/C	C	-14.8611	Karolinska_Liver_Methylation_GPL13534;Dutch-Liver_Methylation_GPL13534	-11.768984549789351;-9.096962436128432	94;67	1.1574665575879292E-16;4.971147871455925E-17	2.2301930641753587;1.1960302497323345	RP11-261N11.8;CHRNA4	-0.883309012380727;-0.8496720348215274	0
5.9e-50	rs4934192	10	82216682	cg00277334	10	82204284	A/G	A	-14.8611	Karolinska_Liver_Methylation_GPL13534;Dutch-Liver_Methylation_GPL13534	-11.768984549789351;-9.096962436128432	94;67	7.086529944415893E-17;1.425062389817365E-16	0.8641232683911673;0.854441881349548	FAM213A	-0.8827091248564083;-0.8500252798596979	0
6.12e-50	rs62143990	2	66659779	cg07849384	2	66659560	A/G	A	14.8587	Karolinska_Liver_Methylation_GPL13534;Dutch-Liver_Methylation_GPL13534	11.927603282910566;8.90535754064198	94;67	-6.141659285160441E-17;2.3198690066794315E-17	3.188769954564428;1.7526489030175196	MEIS1-AS3	0.8883977155289166;0.8406854311512294	0
6.83e-50	rs9368928	6	36365736	cg04289385	6	36355801	G/A	G	14.8513	Karolinska_Liver_Methylation_GPL13534;Dutch-Liver_Methylation_GPL13534	11.265454483546531;9.678203879982846	94;67	-2.7165031453594255E-17;-1.3256394323882466E-17	2.0674645600595887;1.875413505494023	ETV7;RP1-50J22.4	0.8661462929377618;0.87529721672767	0
6.83e-50	rs4517475	11	14386145	cg19336497	11	14381023	A/G	G	-14.8513	Karolinska_Liver_Methylation_GPL13534;Dutch-Liver_Methylation_GPL13534	-11.265454483546531;-9.678203879982846	94;67	-5.846387204143111E-17;-5.3025577295529864E-17	1.6664543688884323;1.2938416447533052	RRAS2	-0.8658047467806812;-0.8750125997155908	0
6.98e-50	rs2040125	21	38549236	cg21832243	21	38444247	T/C	C	14.85	Karolinska_Liver_Methylation_GPL13534;Dutch-Liver_Methylation_GPL13534	11.585309779966186;9.297248058424186	94;67	9.153434511537195E-17;8.948066168620665E-17	4.058142693029697;3.3737306347391054	PIGP	0.8773633550022197;0.8594510116609568	0
6.98e-50	rs1053966	21	38568009	cg21832243	21	38444247	G/C	C	14.85	Karolinska_Liver_Methylation_GPL13534;Dutch-Liver_Methylation_GPL13534	11.585309779966186;9.297248058424186	94;67	9.153434511537195E-17;8.948066168620665E-17	4.058142693029697;3.3737306347391054	PIGP	0.877439141103992;0.8594510116609568	0
7.25e-50	rs12438741	15	76542114	cg03037974	15	76606508	C/A	C	-14.8473	Karolinska_Liver_Methylation_GPL13534;Dutch-Liver_Methylation_GPL13534	-12.974220226076262;-7.648014097523625	94;67	-2.0787154503619953E-16;-1.3256394323882466E-17	9.145703752032182;2.5097461679517767	ETFA	-0.9165126395331515;-0.7716733363255037	0
7.65e-50	rs11239154	10	45073400	cg02113055	10	45072496	A/C	A	-14.8436	Karolinska_Liver_Methylation_GPL13534;Dutch-Liver_Methylation_GPL13534	-11.379397636494636;-9.531278120976365	94;67	-7.086529944415893E-17;1.1267935175300097E-16	22.6289805431312;16.976039643547825	RP11-733D4.1	-0.8695937596217651;-0.869235281119131	0
7.65e-50	rs1962991	10	45074556	cg02113055	10	45072496	C/G	C	-14.8436	Karolinska_Liver_Methylation_GPL13534;Dutch-Liver_Methylation_GPL13534	-11.379397636494636;-9.531278120976365	94;67	-7.086529944415893E-17;1.1267935175300097E-16	22.6289805431312;16.976039643547825	RP11-733D4.1	-0.8695937596217651;-0.869235281119131	0
7.65e-50	rs12775039	10	45075815	cg02113055	10	45072496	G/A	G	-14.8436	Karolinska_Liver_Methylation_GPL13534;Dutch-Liver_Methylation_GPL13534	-11.379397636494636;-9.531278120976365	94;67	-7.086529944415893E-17;1.1267935175300097E-16	22.6289805431312;16.976039643547825	RP11-733D4.1	-0.8695937596217651;-0.869235281119131	0
7.65e-50	rs1999775	10	45081343	cg02113055	10	45072496	T/C	T	-14.8436	Karolinska_Liver_Methylation_GPL13534;Dutch-Liver_Methylation_GPL13534	-11.379397636494636;-9.531278120976365	94;67	-7.086529944415893E-17;1.1267935175300097E-16	22.6289805431312;16.976039643547825	RP11-733D4.1	-0.8699505234087352;-0.869235281119131	0
7.65e-50	rs1999774	10	45081394	cg02113055	10	45072496	A/T	A	-14.8436	Karolinska_Liver_Methylation_GPL13534;Dutch-Liver_Methylation_GPL13534	-11.379397636494636;-9.531278120976365	94;67	-7.086529944415893E-17;1.1267935175300097E-16	22.6289805431312;16.976039643547825	RP11-733D4.1	-0.8695937596217651;-0.869235281119131	0
7.86e-50	rs2234071	6	36355372	cg04289385	6	36355801	A/G	A	14.8418	Karolinska_Liver_Methylation_GPL13534;Dutch-Liver_Methylation_GPL13534	11.555361069166052;9.320082488693588	94;67	-2.7165031453594255E-17;-1.3256394323882466E-17	2.0674645600595887;1.875413505494023	ETV7;RP1-50J22.4	0.8755909961447251;0.8602551677198246	0
7.98e-50	rs6906885	6	36361118	cg04289385	6	36355801	C/T	C	14.8409	Karolinska_Liver_Methylation_GPL13534;Dutch-Liver_Methylation_GPL13534	11.293698597770456;9.628649369310516	94;67	-2.7165031453594255E-17;-1.3256394323882466E-17	2.0674645600595887;1.875413505494023	ETV7;RP1-50J22.4	0.8668061492961805;0.8733333420964263	0
7.98e-50	rs10047393	10	45061109	cg02113055	10	45072496	A/G	A	-14.8409	Karolinska_Liver_Methylation_GPL13534;Dutch-Liver_Methylation_GPL13534	-11.293698597770456;-9.628649369310516	94;67	-7.086529944415893E-17;1.1267935175300097E-16	22.6289805431312;16.976039643547825	RP11-733D4.1	-0.8668768441080168;-0.872765883083554	0
8.65e-50	rs9816164	3	73045651	cg20540428	3	73045710	T/C	C	-14.8354	Karolinska_Liver_Methylation_GPL13534;Dutch-Liver_Methylation_GPL13534	-11.072033034942665;-9.882636977764166	94;67	-5.669223955532714E-17;-3.9769182971647396E-17	4.404292335809841;3.6422269564513226	GXYLT2	-0.8586372078045597;-0.8825533434711372	0
8.67e-50	rs6727118	2	55406662	cg19384241	2	55394001	T/C	C	-14.8353	Karolinska_Liver_Methylation_GPL13534;Dutch-Liver_Methylation_GPL13534	-11.265454483546531;-9.653352428281195	94;67	-1.7007671866598143E-16;-9.610885884814787E-17	27.739387938576307;12.367293836256332	RTN4	-0.865753866733697;-0.8740697105945578	0
8.88e-50	rs2556386	2	219534530	cg18887096	2	219472386	T/C	T	-14.8337	Karolinska_Liver_Methylation_GPL13534;Dutch-Liver_Methylation_GPL13534	-11.466596091495905;-9.412654744782266	94;67	2.3149331151758585E-16;-1.3256394323882466E-17	2.6236528089803257;1.9798619671300606	RQCD1	-0.8734669082809282;-0.8643253013789959	0
9.8e-50	rs13046303	21	38551976	cg21832243	21	38444247	A/G	G	14.8271	Karolinska_Liver_Methylation_GPL13534;Dutch-Liver_Methylation_GPL13534	11.555361069166052;9.297248058424186	94;67	9.153434511537195E-17;8.948066168620665E-17	4.058142693029697;3.3737306347391054	PIGP	0.8756678348959289;0.8594510116609568	0
1.01e-49	rs9368925	6	36359879	cg04289385	6	36355801	C/T	C	14.8251	Karolinska_Liver_Methylation_GPL13534;Dutch-Liver_Methylation_GPL13534	11.293698597770456;9.604092519916147	94;67	-2.7165031453594255E-17;-1.3256394323882466E-17	2.0674645600595887;1.875413505494023	ETV7;RP1-50J22.4	0.8670651277703966;0.8720683978144044	0
1.02e-49	rs7212158	17	3915151	cg09695851	17	3907475	C/G	C	14.8246	Karolinska_Liver_Methylation_GPL13534;Dutch-Liver_Methylation_GPL13534	11.209436172230035;9.703205957894225	94;67	-2.610205196193187E-16;4.8054429424073937E-17	1.409673602215961;1.2423861476949585	RP11-459C13.1	0.863860880857574;0.8756216474695087	0
1.1e-49	rs6931970	6	36388462	cg04289385	6	36355801	C/A	C	14.8194	Karolinska_Liver_Methylation_GPL13534;Dutch-Liver_Methylation_GPL13534	11.265454483546531;9.628649369310516	94;67	-2.7165031453594255E-17;-1.3256394323882466E-17	2.0674645600595887;1.875413505494023	ETV7;RP1-50J22.4	0.8658237443640311;0.8731026759772029	0
1.15e-49	rs11025535	11	20387062	cg24426391	11	20384910	G/A	A	14.8164	Karolinska_Liver_Methylation_GPL13534;Dutch-Liver_Methylation_GPL13534	12.474752567261921;8.191642736937961	94;67	-3.118073175542993E-16;-1.3256394323882466E-17	8.874499849057203;3.353023604515165	HTATIP2	0.9043250560334471;0.803930495257909	0
1.2e-49	rs3810471	20	61994665	cg08589418	20	61993889	T/C	C	-14.8137	Karolinska_Liver_Methylation_GPL13534;Dutch-Liver_Methylation_GPL13534	-11.706981246807489;-9.096962436128432	94;67	1.1574665575879292E-16;4.971147871455925E-17	2.2301930641753587;1.1960302497323345	RP11-261N11.8;CHRNA4	-0.88081591096762;-0.8496353101151486	0
1.2e-49	rs11202936	10	82205193	cg00277334	10	82204284	T/C	T	-14.8137	Karolinska_Liver_Methylation_GPL13534;Dutch-Liver_Methylation_GPL13534	-11.706981246807489;-9.096962436128432	94;67	7.086529944415893E-17;1.425062389817365E-16	0.8641232683911673;0.854441881349548	FAM213A	-0.8807732125014671;-0.8500381727428178	0
1.2e-49	rs1870145	10	82206348	cg00277334	10	82204284	T/G	T	-14.8137	Karolinska_Liver_Methylation_GPL13534;Dutch-Liver_Methylation_GPL13534	-11.706981246807489;-9.096962436128432	94;67	7.086529944415893E-17;1.425062389817365E-16	0.8641232683911673;0.854441881349548	FAM213A	-0.8807732125014671;-0.8500369000144998	0
1.28e-49	rs10159760	10	45059741	cg02113055	10	45072496	A/C	A	-14.8093	Karolinska_Liver_Methylation_GPL13534;Dutch-Liver_Methylation_GPL13534	-11.293698597770456;-9.579679745747114	94;67	-7.086529944415893E-17;1.1267935175300097E-16	22.6289805431312;16.976039643547825	RP11-733D4.1	-0.8668768441080168;-0.8709049809655515	0
1.31e-49	rs9812514	3	73045871	cg20540428	3	73045710	A/G	G	-14.8078	Karolinska_Liver_Methylation_GPL13534;Dutch-Liver_Methylation_GPL13534	-10.991323471555189;-9.935398420668974	94;67	-5.669223955532714E-17;-3.9769182971647396E-17	4.404292335809841;3.6422269564513226	GXYLT2	-0.8559117518851931;-0.8849679945931432	0
1.36e-49	rs10833312	11	20386301	cg24426391	11	20384910	G/T	T	14.8048	Karolinska_Liver_Methylation_GPL13534;Dutch-Liver_Methylation_GPL13534	12.474752567261921;8.173746764538071	94;67	-3.118073175542993E-16;-1.3256394323882466E-17	8.874499849057203;3.353023604515165	HTATIP2	0.9042966460575474;0.8027968511292498	0
1.47e-49	rs7082189	10	45075172	cg02113055	10	45072496	G/A	G	-14.7998	Karolinska_Liver_Methylation_GPL13534;Dutch-Liver_Methylation_GPL13534	-11.322102303306385;-9.531278120976365	94;67	-7.086529944415893E-17;1.1267935175300097E-16	22.6289805431312;16.976039643547825	RP11-733D4.1	-0.8678251272582136;-0.8685185520602633	0
1.5e-49	rs1962989	10	45074407	cg02113055	10	45072496	T/C	T	-14.7985	Karolinska_Liver_Methylation_GPL13534;Dutch-Liver_Methylation_GPL13534	-11.154030119382863;-9.72836094739868	94;67	-7.086529944415893E-17;1.1267935175300097E-16	22.6289805431312;16.976039643547825	RP11-733D4.1	-0.8619022356195694;-0.876718926865934	0
1.76e-49	rs9394350	6	36389377	cg04289385	6	36355801	T/C	T	14.7878	Karolinska_Liver_Methylation_GPL13534;Dutch-Liver_Methylation_GPL13534	11.265454483546531;9.579679745747114	94;67	-2.7165031453594255E-17;-1.3256394323882466E-17	2.0674645600595887;1.875413505494023	ETV7;RP1-50J22.4	0.866005590397264;0.8714898984514263	0
1.76e-49	rs9366904	6	36389151	cg04289385	6	36355801	C/T	C	14.7878	Karolinska_Liver_Methylation_GPL13534;Dutch-Liver_Methylation_GPL13534	11.265454483546531;9.579679745747114	94;67	-2.7165031453594255E-17;-1.3256394323882466E-17	2.0674645600595887;1.875413505494023	ETV7;RP1-50J22.4	0.8658491640835287;0.8713885268162962	0
1.82e-49	rs10899435	11	77777019	cg09721595	11	77773900	G/A	A	-14.7855	Karolinska_Liver_Methylation_GPL13534;Dutch-Liver_Methylation_GPL13534	-11.831799685705125;-8.90535754064198	94;67	-2.834611977766357E-17;-1.1599345033397157E-16	2.7682403779341747;2.2880059516435045	NDUFC2-KCTD14	-0.8845821331144369;-0.840772204504898	0
1.91e-49	rs4295471	6	36390434	cg04289385	6	36355801	A/C	A	14.7821	Karolinska_Liver_Methylation_GPL13534;Dutch-Liver_Methylation_GPL13534	11.237367734642623;9.604092519916147	94;67	-2.7165031453594255E-17;-1.3256394323882466E-17	2.0674645600595887;1.875413505494023	ETV7;RP1-50J22.4	0.8653552015796617;0.87155229834108	0
2.03e-49	rs12242558	10	45066526	cg02113055	10	45072496	G/A	G	-14.7781	Karolinska_Liver_Methylation_GPL13534;Dutch-Liver_Methylation_GPL13534	-11.293698597770456;-9.531278120976365	94;67	-7.086529944415893E-17;1.1267935175300097E-16	22.6289805431312;16.976039643547825	RP11-733D4.1	-0.8668768441080168;-0.8694534963394702	0
2.22e-49	rs9651743	11	77777188	cg09721595	11	77773900	C/T	T	-14.7721	Karolinska_Liver_Methylation_GPL13534;Dutch-Liver_Methylation_GPL13534	-11.831799685705125;-8.88456340194399	94;67	-2.834611977766357E-17;-1.1599345033397157E-16	2.7682403779341747;2.2880059516435045	NDUFC2-KCTD14	-0.8846199501675412;-0.8404959088825853	0
2.44e-49	rs12593	1	227172290	cg10327440	1	227177861	T/C	T	-14.7657	Karolinska_Liver_Methylation_GPL13534;Dutch-Liver_Methylation_GPL13534	-12.853789629465025;-7.664172519994974	94;67	3.129884058783686E-16;1.6570492904853084E-16	15.335467237822934;5.921021462566583	CDC42BPA	-0.9135688308097191;-0.7727993651868525	0
2.87e-49	rs2297415	1	227172903	cg10327440	1	227177861	A/G	A	-14.7546	Karolinska_Liver_Methylation_GPL13534;Dutch-Liver_Methylation_GPL13534	-12.893560981066246;-7.5998288157702065	94;67	3.129884058783686E-16;1.6570492904853084E-16	15.335467237822934;5.921021462566583	CDC42BPA	-0.9150340240114427;-0.7693702999818269	0
2.87e-49	rs2297416	1	227172935	cg10327440	1	227177861	G/C	G	-14.7546	Karolinska_Liver_Methylation_GPL13534;Dutch-Liver_Methylation_GPL13534	-12.893560981066246;-7.5998288157702065	94;67	3.129884058783686E-16;1.6570492904853084E-16	15.335467237822934;5.921021462566583	CDC42BPA	-0.9147051835846632;-0.7693702999818269	0
2.87e-49	rs1045290	1	227178700	cg10327440	1	227177861	C/T	C	-14.7546	Karolinska_Liver_Methylation_GPL13534;Dutch-Liver_Methylation_GPL13534	-12.893560981066246;-7.5998288157702065	94;67	3.129884058783686E-16;1.6570492904853084E-16	15.335467237822934;5.921021462566583	CDC42BPA	-0.9149567998948226;-0.7693702999818269	0
2.87e-49	rs1045289	1	227178713	cg10327440	1	227177861	A/G	A	-14.7546	Karolinska_Liver_Methylation_GPL13534;Dutch-Liver_Methylation_GPL13534	-12.893560981066246;-7.5998288157702065	94;67	3.129884058783686E-16;1.6570492904853084E-16	15.335467237822934;5.921021462566583	CDC42BPA	-0.9149567998948226;-0.7693702999818269	0
2.87e-49	rs1045285	1	227179054	cg10327440	1	227177861	T/C	T	-14.7546	Karolinska_Liver_Methylation_GPL13534;Dutch-Liver_Methylation_GPL13534	-12.893560981066246;-7.5998288157702065	94;67	3.129884058783686E-16;1.6570492904853084E-16	15.335467237822934;5.921021462566583	CDC42BPA	-0.9149567998948226;-0.7693702999818269	0
2.87e-49	rs1186	1	227177731	cg10327440	1	227177861	T/A	T	-14.7546	Karolinska_Liver_Methylation_GPL13534;Dutch-Liver_Methylation_GPL13534	-12.893560981066246;-7.5998288157702065	94;67	3.129884058783686E-16;1.6570492904853084E-16	15.335467237822934;5.921021462566583	CDC42BPA	-0.9149567998948226;-0.7693702999818269	0
2.87e-49	rs3768425	1	227178127	cg10327440	1	227177861	C/T	C	-14.7546	Karolinska_Liver_Methylation_GPL13534;Dutch-Liver_Methylation_GPL13534	-12.893560981066246;-7.5998288157702065	94;67	3.129884058783686E-16;1.6570492904853084E-16	15.335467237822934;5.921021462566583	CDC42BPA	-0.9149567998948226;-0.7693702999818269	0
2.87e-49	rs1045287	1	227178962	cg10327440	1	227177861	C/T	C	-14.7546	Karolinska_Liver_Methylation_GPL13534;Dutch-Liver_Methylation_GPL13534	-12.893560981066246;-7.5998288157702065	94;67	3.129884058783686E-16;1.6570492904853084E-16	15.335467237822934;5.921021462566583	CDC42BPA	-0.9149567998948226;-0.7693702999818269	0
2.87e-49	rs1062908	1	227181554	cg10327440	1	227177861	G/C	G	-14.7546	Karolinska_Liver_Methylation_GPL13534;Dutch-Liver_Methylation_GPL13534	-12.893560981066246;-7.5998288157702065	94;67	3.129884058783686E-16;1.6570492904853084E-16	15.335467237822934;5.921021462566583	CDC42BPA	-0.9149567998948226;-0.7693702999818269	0
2.87e-49	rs1045252	1	227181555	cg10327440	1	227177861	C/T	C	-14.7546	Karolinska_Liver_Methylation_GPL13534;Dutch-Liver_Methylation_GPL13534	-12.893560981066246;-7.5998288157702065	94;67	3.129884058783686E-16;1.6570492904853084E-16	15.335467237822934;5.921021462566583	CDC42BPA	-0.9149567998948226;-0.7693702999818269	0
2.87e-49	rs3795449	1	227181838	cg10327440	1	227177861	C/A	C	-14.7546	Karolinska_Liver_Methylation_GPL13534;Dutch-Liver_Methylation_GPL13534	-12.893560981066246;-7.5998288157702065	94;67	3.129884058783686E-16;1.6570492904853084E-16	15.335467237822934;5.921021462566583	CDC42BPA	-0.9149567998948226;-0.7693702999818269	0
2.92e-49	rs500317	2	219432953	cg18887096	2	219472386	C/G	G	-14.7537	Karolinska_Liver_Methylation_GPL13534;Dutch-Liver_Methylation_GPL13534	-11.322102303306385;-9.459705537432765	94;67	2.3149331151758585E-16;-1.3256394323882466E-17	2.6236528089803257;1.9798619671300606	RQCD1	-0.8675335761409709;-0.8660299758445696	0
2.92e-49	rs524012	2	219433273	cg18887096	2	219472386	G/T	T	-14.7537	Karolinska_Liver_Methylation_GPL13534;Dutch-Liver_Methylation_GPL13534	-11.322102303306385;-9.459705537432765	94;67	2.3149331151758585E-16;-1.3256394323882466E-17	2.6236528089803257;1.9798619671300606	RQCD1	-0.8675335761409709;-0.8660299758445696	0
2.92e-49	rs2384950	2	219499719	cg18887096	2	219472386	C/T	T	-14.7537	Karolinska_Liver_Methylation_GPL13534;Dutch-Liver_Methylation_GPL13534	-11.322102303306385;-9.459705537432765	94;67	2.3149331151758585E-16;-1.3256394323882466E-17	2.6236528089803257;1.9798619671300606	RQCD1	-0.8679152388721125;-0.8662279835363007	0
2.99e-49	rs9357213	6	36385017	cg04289385	6	36355801	A/G	A	14.752	Karolinska_Liver_Methylation_GPL13534;Dutch-Liver_Methylation_GPL13534	11.379397636494636;9.389323133652615	94;67	-2.7165031453594255E-17;-1.3256394323882466E-17	2.0674645600595887;1.875413505494023	ETV7;RP1-50J22.4	0.8704715987414582;0.8634186352837925	0
3.08e-49	rs10193886	2	55410808	cg19384241	2	55394001	G/C	C	-14.7502	Karolinska_Liver_Methylation_GPL13534;Dutch-Liver_Methylation_GPL13534	-11.154030119382863;-9.653352428281195	94;67	-1.7007671866598143E-16;-9.610885884814787E-17	27.739387938576307;12.367293836256332	RTN4	-0.8623400377448083;-0.8736895891951916	0
3.08e-49	rs10179352	2	55413099	cg19384241	2	55394001	A/T	T	-14.7502	Karolinska_Liver_Methylation_GPL13534;Dutch-Liver_Methylation_GPL13534	-11.154030119382863;-9.653352428281195	94;67	-1.7007671866598143E-16;-9.610885884814787E-17	27.739387938576307;12.367293836256332	RTN4	-0.8622924080990825;-0.8737619216725458	0
3.18e-49	rs62135101	2	55450112	cg19384241	2	55394001	C/T	T	-14.748	Karolinska_Liver_Methylation_GPL13534;Dutch-Liver_Methylation_GPL13534	-11.044989314106147;-9.77913907217043	94;67	-1.7007671866598143E-16;-9.610885884814787E-17	27.739387938576307;12.367293836256332	RTN4	-0.8578317433463896;-0.8786097959099208	0
3.33e-49	rs2252402	21	38520720	cg21832243	21	38444247	G/A	A	14.7446	Karolinska_Liver_Methylation_GPL13534;Dutch-Liver_Methylation_GPL13534	11.466596091495905;9.274533800299421	94;67	9.153434511537195E-17;8.948066168620665E-17	4.058142693029697;3.3737306347391054	PIGP	0.872972444108286;0.8578345613701168	0
3.35e-49	rs2835633	21	38525019	cg21832243	21	38444247	G/A	A	14.7443	Karolinska_Liver_Methylation_GPL13534;Dutch-Liver_Methylation_GPL13534	11.40829396472584;9.343038706422266	94;67	9.153434511537195E-17;8.948066168620665E-17	4.058142693029697;3.3737306347391054	PIGP	0.8713746647341526;0.8606132348027307	0
3.35e-49	rs1053808	21	38525356	cg21832243	21	38444247	T/C	C	14.7443	Karolinska_Liver_Methylation_GPL13534;Dutch-Liver_Methylation_GPL13534	11.40829396472584;9.343038706422266	94;67	9.153434511537195E-17;8.948066168620665E-17	4.058142693029697;3.3737306347391054	PIGP	0.8713746647341526;0.8606001956527903	0
3.57e-49	rs9834246	3	73046508	cg20540428	3	73045710	G/C	C	-14.7401	Karolinska_Liver_Methylation_GPL13534;Dutch-Liver_Methylation_GPL13534	-10.991323471555189;-9.830557639588365	94;67	-5.669223955532714E-17;-3.9769182971647396E-17	4.404292335809841;3.6422269564513226	GXYLT2	-0.855620915251771;-0.8813666475375409	0
3.76e-49	rs34000567	3	73045223	cg20540428	3	73045710	C/T	T	-14.7365	Karolinska_Liver_Methylation_GPL13534;Dutch-Liver_Methylation_GPL13534	-10.964697694424089;-9.856513403307492	94;67	-5.669223955532714E-17;-3.9769182971647396E-17	4.404292335809841;3.6422269564513226	GXYLT2	-0.8547970343465965;-0.8816613021885736	0
3.84e-49	rs2676276	17	3919981	cg09695851	17	3907475	G/A	G	14.7351	Karolinska_Liver_Methylation_GPL13534;Dutch-Liver_Methylation_GPL13534	11.237367734642623;9.531278120976365	94;67	-2.610205196193187E-16;4.8054429424073937E-17	1.409673602215961;1.2423861476949585	RP11-459C13.1	0.8645839601980668;0.8692576169336674	0
4.03e-49	rs532475	2	219434208	cg18887096	2	219472386	T/C	C	-14.732	Karolinska_Liver_Methylation_GPL13534;Dutch-Liver_Methylation_GPL13534	-11.293698597770456;-9.459705537432765	94;67	2.3149331151758585E-16;-1.3256394323882466E-17	2.6236528089803257;1.9798619671300606	RQCD1	-0.8674584176939361;-0.8660841025955464	0
4.03e-49	rs4411687	2	219437947	cg18887096	2	219472386	C/A	A	-14.732	Karolinska_Liver_Methylation_GPL13534;Dutch-Liver_Methylation_GPL13534	-11.293698597770456;-9.459705537432765	94;67	2.3149331151758585E-16;-1.3256394323882466E-17	2.6236528089803257;1.9798619671300606	RQCD1	-0.8666728309071228;-0.866060585443808	0
4.03e-49	rs556497	2	219446477	cg18887096	2	219472386	A/G	G	-14.732	Karolinska_Liver_Methylation_GPL13534;Dutch-Liver_Methylation_GPL13534	-11.293698597770456;-9.459705537432765	94;67	2.3149331151758585E-16;-1.3256394323882466E-17	2.6236528089803257;1.9798619671300606	RQCD1	-0.8674584176939361;-0.8660034951803354	0
4.03e-49	rs589967	2	219445165	cg18887096	2	219472386	C/T	T	-14.732	Karolinska_Liver_Methylation_GPL13534;Dutch-Liver_Methylation_GPL13534	-11.293698597770456;-9.459705537432765	94;67	2.3149331151758585E-16;-1.3256394323882466E-17	2.6236528089803257;1.9798619671300606	RQCD1	-0.8674584176939361;-0.8660261406319931	0
4.03e-49	rs600057	2	219456737	cg18887096	2	219472386	G/A	A	-14.732	Karolinska_Liver_Methylation_GPL13534;Dutch-Liver_Methylation_GPL13534	-11.293698597770456;-9.459705537432765	94;67	2.3149331151758585E-16;-1.3256394323882466E-17	2.6236528089803257;1.9798619671300606	RQCD1	-0.8674584176939361;-0.8660123931440381	0
4.03e-49	rs538483	2	219458656	cg18887096	2	219472386	C/T	T	-14.732	Karolinska_Liver_Methylation_GPL13534;Dutch-Liver_Methylation_GPL13534	-11.293698597770456;-9.459705537432765	94;67	2.3149331151758585E-16;-1.3256394323882466E-17	2.6236528089803257;1.9798619671300606	RQCD1	-0.8674584176939361;-0.8659646828865886	0
4.05e-49	rs1437390	2	55449002	cg19384241	2	55394001	A/G	G	-14.7315	Karolinska_Liver_Methylation_GPL13534;Dutch-Liver_Methylation_GPL13534	-11.044989314106147;-9.753671187427686	94;67	-1.7007671866598143E-16;-9.610885884814787E-17	27.739387938576307;12.367293836256332	RTN4	-0.8582358939795738;-0.8777469730244667	0
4.1e-49	rs4240871	1	154202735	cg14859874	1	154238289	G/A	A	14.7307	Karolinska_Liver_Methylation_GPL13534;Dutch-Liver_Methylation_GPL13534	11.706981246807489;8.968320006653608	94;67	-1.7007671866598143E-16;-2.7175608363959055E-16	41.54147219044472;15.888048662358884	UBAP2L	0.880514894139649;0.8436504678471933	0
4.1e-49	rs2879788	1	154204310	cg14859874	1	154238289	A/T	T	14.7307	Karolinska_Liver_Methylation_GPL13534;Dutch-Liver_Methylation_GPL13534	11.706981246807489;8.968320006653608	94;67	-1.7007671866598143E-16;-2.7175608363959055E-16	41.54147219044472;15.888048662358884	UBAP2L	0.880514894139649;0.8436504678471933	0
4.1e-49	rs1986709	1	154224512	cg14859874	1	154238289	C/T	T	14.7307	Karolinska_Liver_Methylation_GPL13534;Dutch-Liver_Methylation_GPL13534	11.706981246807489;8.968320006653608	94;67	-1.7007671866598143E-16;-2.7175608363959055E-16	41.54147219044472;15.888048662358884	UBAP2L	0.8805061311904819;0.8435296081189134	0
4.1e-49	rs2340473	1	154225344	cg14859874	1	154238289	A/G	G	14.7307	Karolinska_Liver_Methylation_GPL13534;Dutch-Liver_Methylation_GPL13534	11.706981246807489;8.968320006653608	94;67	-1.7007671866598143E-16;-2.7175608363959055E-16	41.54147219044472;15.888048662358884	UBAP2L	0.880514894139649;0.8436836247421438	0
4.14e-49	rs6457914	6	36380608	cg04289385	6	36355801	C/T	C	14.7301	Karolinska_Liver_Methylation_GPL13534;Dutch-Liver_Methylation_GPL13534	11.350667874700251;9.389323133652615	94;67	-2.7165031453594255E-17;-1.3256394323882466E-17	2.0674645600595887;1.875413505494023	ETV7;RP1-50J22.4	0.8685745830796769;0.8628978259297337	0
4.14e-49	rs6457913	6	36380542	cg04289385	6	36355801	C/T	C	14.7301	Karolinska_Liver_Methylation_GPL13534;Dutch-Liver_Methylation_GPL13534	11.350667874700251;9.389323133652615	94;67	-2.7165031453594255E-17;-1.3256394323882466E-17	2.0674645600595887;1.875413505494023	ETV7;RP1-50J22.4	0.8685745830796769;0.8628978259297337	0
4.14e-49	rs9368929	6	36382052	cg04289385	6	36355801	T/C	T	14.7301	Karolinska_Liver_Methylation_GPL13534;Dutch-Liver_Methylation_GPL13534	11.350667874700251;9.389323133652615	94;67	-2.7165031453594255E-17;-1.3256394323882466E-17	2.0674645600595887;1.875413505494023	ETV7;RP1-50J22.4	0.8685709540616124;0.8633564551460847	0
4.14e-49	rs2180928	6	36380708	cg04289385	6	36355801	T/A	T	14.7301	Karolinska_Liver_Methylation_GPL13534;Dutch-Liver_Methylation_GPL13534	11.350667874700251;9.389323133652615	94;67	-2.7165031453594255E-17;-1.3256394323882466E-17	2.0674645600595887;1.875413505494023	ETV7;RP1-50J22.4	0.8685745830796769;0.8628978259297337	0
4.14e-49	rs9470270	6	36381865	cg04289385	6	36355801	C/T	C	14.7301	Karolinska_Liver_Methylation_GPL13534;Dutch-Liver_Methylation_GPL13534	11.350667874700251;9.389323133652615	94;67	-2.7165031453594255E-17;-1.3256394323882466E-17	2.0674645600595887;1.875413505494023	ETV7;RP1-50J22.4	0.8685709540616124;0.8628978259297337	0
4.16e-49	rs13043186	20	61992838	cg08589418	20	61993889	G/A	A	-14.7298	Karolinska_Liver_Methylation_GPL13534;Dutch-Liver_Methylation_GPL13534	-11.615443269675644;-9.07526212829238	94;67	1.1574665575879292E-16;4.971147871455925E-17	2.2301930641753587;1.1960302497323345	RP11-261N11.8;CHRNA4	-0.8776418024963543;-0.8486655243861054	0
4.17e-49	rs2835618	21	38503126	cg21832243	21	38444247	A/G	G	14.7294	Karolinska_Liver_Methylation_GPL13534;Dutch-Liver_Methylation_GPL13534	11.40829396472584;9.320082488693588	94;67	9.153434511537195E-17;8.948066168620665E-17	4.058142693029697;3.3737306347391054	PIGP	0.8712219609320273;0.8602637746596478	0
4.17e-49	rs2074898	19	1391361	cg02639931	19	1387870	G/A	A	14.7294	Karolinska_Liver_Methylation_GPL13534;Dutch-Liver_Methylation_GPL13534	11.40829396472584;9.320082488693588	94;67	-7.558965274043619E-17;-3.9769182971647396E-17	2.111353393942165;2.1581967319175988	NDUFS7;AC005329.1	0.871405448906386;0.859703951953184	0
4.2e-49	rs10200424	2	55412756	cg19384241	2	55394001	G/C	C	-14.7292	Karolinska_Liver_Methylation_GPL13534;Dutch-Liver_Methylation_GPL13534	-11.126551495275654;-9.653352428281195	94;67	-1.7007671866598143E-16;-9.610885884814787E-17	27.739387938576307;12.367293836256332	RTN4	-0.8612419418880937;-0.8736895891951916	0
4.3e-49	rs10208867	2	55420317	cg19384241	2	55394001	C/T	T	-14.7274	Karolinska_Liver_Methylation_GPL13534;Dutch-Liver_Methylation_GPL13534	-11.018086741655182;-9.77913907217043	94;67	-1.7007671866598143E-16;-9.610885884814787E-17	27.739387938576307;12.367293836256332	RTN4	-0.8567291368023439;-0.8785032458769315	0
4.55e-49	rs1045286	1	227179037	cg10327440	1	227177861	A/C	A	-14.7238	Karolinska_Liver_Methylation_GPL13534;Dutch-Liver_Methylation_GPL13534	-12.893560981066246;-7.552070226352097	94;67	3.129884058783686E-16;1.6570492904853084E-16	15.335467237822934;5.921021462566583	CDC42BPA	-0.9149567998948226;-0.7661956709461059	0
4.56e-49	rs3827266	21	46975848	cg21139150	21	46976199	G/A	A	14.7235	Karolinska_Liver_Methylation_GPL13534;Dutch-Liver_Methylation_GPL13534	10.991323471555189;9.804767052852675	94;67	-7.558965274043619E-17;-2.6512788647764932E-17	14.123415650178991;15.716580621301587	SLC19A1	0.8563658401270535;0.8798590083172607	0
4.57e-49	rs6743233	2	219517949	cg18887096	2	219472386	C/G	G	-14.7233	Karolinska_Liver_Methylation_GPL13534;Dutch-Liver_Methylation_GPL13534	-11.322102303306385;-9.412654744782266	94;67	2.3149331151758585E-16;-1.3256394323882466E-17	2.6236528089803257;1.9798619671300606	RQCD1	-0.8684114887134102;-0.8640931155200124	0
4.75e-49	rs12592501	15	76554790	cg03037974	15	76606508	G/T	G	-14.7207	Karolinska_Liver_Methylation_GPL13534;Dutch-Liver_Methylation_GPL13534	-12.585092345323865;-7.912670204566396	94;67	-2.0787154503619953E-16;-1.3256394323882466E-17	9.145703752032182;2.5097461679517767	ETFA	-0.9068842035140257;-0.7882556823613505	0
4.83e-49	rs9310254	3	73046544	cg20540428	3	73045710	T/C	C	-14.7198	Karolinska_Liver_Methylation_GPL13534;Dutch-Liver_Methylation_GPL13534	-10.964697694424089;-9.830557639588365	94;67	-5.669223955532714E-17;-3.9769182971647396E-17	4.404292335809841;3.6422269564513226	GXYLT2	-0.8547932644390275;-0.8807107074575817	0
4.93e-49	rs10832246	11	14380828	cg19336497	11	14381023	G/A	A	-14.7184	Karolinska_Liver_Methylation_GPL13534;Dutch-Liver_Methylation_GPL13534	-11.154030119382863;-9.604092519916147	94;67	-5.846387204143111E-17;-5.3025577295529864E-17	1.6664543688884323;1.2938416447533052	RRAS2	-0.8618104244975969;-0.8723560998574851	0
5.04e-49	rs6457910	6	36372201	cg04289385	6	36355801	T/C	T	14.7167	Karolinska_Liver_Methylation_GPL13534;Dutch-Liver_Methylation_GPL13534	11.293698597770456;9.436114948615346	94;67	-2.7165031453594255E-17;-1.3256394323882466E-17	2.0674645600595887;1.875413505494023	ETV7;RP1-50J22.4	0.8670440686480904;0.8649964085573306	0
5.04e-49	rs9380567	6	36372665	cg04289385	6	36355801	G/C	G	14.7167	Karolinska_Liver_Methylation_GPL13534;Dutch-Liver_Methylation_GPL13534	11.293698597770456;9.436114948615346	94;67	-2.7165031453594255E-17;-1.3256394323882466E-17	2.0674645600595887;1.875413505494023	ETV7;RP1-50J22.4	0.8670440686480904;0.8646423499389653	0
5.2e-49	rs2659005	17	79218714	cg05353290	17	79219855	A/G	A	-14.7148	Karolinska_Liver_Methylation_GPL13534;Dutch-Liver_Methylation_GPL13534	-12.814379678343284;-7.6319042731355555	94;67	-2.3149331151758585E-16;-9.279476026717726E-17	5.257218550529792;1.9609943952651225	SLC38A10	-0.9132704907052047;-0.7713439159594943	0
5.5e-49	rs6711753	2	55457569	cg19384241	2	55394001	T/C	C	-14.711	Karolinska_Liver_Methylation_GPL13534;Dutch-Liver_Methylation_GPL13534	-11.018086741655182;-9.753671187427686	94;67	-1.7007671866598143E-16;-9.610885884814787E-17	27.739387938576307;12.367293836256332	RTN4	-0.8569318131939041;-0.8784028956757058	0
5.71e-49	rs6727131	2	55415620	cg19384241	2	55394001	G/T	T	-14.7083	Karolinska_Liver_Methylation_GPL13534;Dutch-Liver_Methylation_GPL13534	-11.099219787862994;-9.653352428281195	94;67	-1.7007671866598143E-16;-9.610885884814787E-17	27.739387938576307;12.367293836256332	RTN4	-0.8596691509089134;-0.8736895891951916	0
5.8e-49	rs6657214	1	154206538	cg14859874	1	154238289	C/T	T	14.7073	Karolinska_Liver_Methylation_GPL13534;Dutch-Liver_Methylation_GPL13534	11.676276050885269;8.968320006653608	94;67	-1.7007671866598143E-16;-2.7175608363959055E-16	41.54147219044472;15.888048662358884	UBAP2L	0.8804531460271567;0.8436658723244388	0
5.83e-49	rs6747364	2	55420825	cg19384241	2	55394001	C/T	T	-14.707	Karolinska_Liver_Methylation_GPL13534;Dutch-Liver_Methylation_GPL13534	-10.991323471555189;-9.77913907217043	94;67	-1.7007671866598143E-16;-9.610885884814787E-17	27.739387938576307;12.367293836256332	RTN4	-0.8562314298094416;-0.878736807158312	0
6.06e-49	rs4674317	2	219505755	cg18887096	2	219472386	G/T	T	-14.7042	Karolinska_Liver_Methylation_GPL13534;Dutch-Liver_Methylation_GPL13534	-11.237367734642623;-9.483428342020348	94;67	2.3149331151758585E-16;-1.3256394323882466E-17	2.6236528089803257;1.9798619671300606	RQCD1	-0.8648203315442561;-0.8665695235032342	0
6.06e-49	rs2247194	17	3921307	cg09695851	17	3907475	G/C	G	14.7042	Karolinska_Liver_Methylation_GPL13534;Dutch-Liver_Methylation_GPL13534	11.237367734642623;9.483428342020348	94;67	-2.610205196193187E-16;4.8054429424073937E-17	1.409673602215961;1.2423861476949585	RP11-459C13.1	0.8645839601980668;0.8674330933335356	0
6.06e-49	rs2466944	17	3922203	cg09695851	17	3907475	G/A	G	14.7042	Karolinska_Liver_Methylation_GPL13534;Dutch-Liver_Methylation_GPL13534	11.237367734642623;9.483428342020348	94;67	-2.610205196193187E-16;4.8054429424073937E-17	1.409673602215961;1.2423861476949585	RP11-459C13.1	0.8645839601980668;0.8670771818100836	0
6.06e-49	rs711178	17	3922918	cg09695851	17	3907475	G/A	G	14.7042	Karolinska_Liver_Methylation_GPL13534;Dutch-Liver_Methylation_GPL13534	11.237367734642623;9.483428342020348	94;67	-2.610205196193187E-16;4.8054429424073937E-17	1.409673602215961;1.2423861476949585	RP11-459C13.1	0.8645839601980668;0.8667117066338929	0
6.06e-49	rs781859	17	3923331	cg09695851	17	3907475	T/C	T	14.7042	Karolinska_Liver_Methylation_GPL13534;Dutch-Liver_Methylation_GPL13534	11.237367734642623;9.483428342020348	94;67	-2.610205196193187E-16;4.8054429424073937E-17	1.409673602215961;1.2423861476949585	RP11-459C13.1	0.8646270545143433;0.8665769790831432	0
6.11e-49	rs5769126	22	47135205	cg16154810	22	47135234	G/T	G	14.7037	Karolinska_Liver_Methylation_GPL13534;Dutch-Liver_Methylation_GPL13534	10.130316844544334;10.7938468607002	94;67	8.38572710089214E-17;-1.425062389817365E-16	2.853119494176445;1.887319544554216	CERK	0.8207849415698588;0.9137448014106119	0
6.13e-49	rs7755006	6	36368512	cg04289385	6	36355801	G/A	G	14.7035	Karolinska_Liver_Methylation_GPL13534;Dutch-Liver_Methylation_GPL13534	11.072033034942665;9.678203879982846	94;67	-2.7165031453594255E-17;-1.3256394323882466E-17	2.0674645600595887;1.875413505494023	ETV7;RP1-50J22.4	0.8585651923014267;0.8748172306346689	0
6.2e-49	rs1383375	10	45101255	cg02113055	10	45072496	T/A	T	-14.7026	Karolinska_Liver_Methylation_GPL13534;Dutch-Liver_Methylation_GPL13534	-11.154030119382863;-9.579679745747114	94;67	-7.086529944415893E-17;1.1267935175300097E-16	22.6289805431312;16.976039643547825	RP11-733D4.1	-0.8623012583569305;-0.8712514162796521	0
6.31e-49	rs2894406	6	36374097	cg04289385	6	36355801	C/G	C	14.7016	Karolinska_Liver_Methylation_GPL13534;Dutch-Liver_Methylation_GPL13534	11.293698597770456;9.412654744782266	94;67	-2.7165031453594255E-17;-1.3256394323882466E-17	2.0674645600595887;1.875413505494023	ETV7;RP1-50J22.4	0.8670440686480904;0.8640719397138666	0
6.31e-49	rs13427522	2	219438359	cg18887096	2	219472386	T/C	C	-14.7016	Karolinska_Liver_Methylation_GPL13534;Dutch-Liver_Methylation_GPL13534	-11.293698597770456;-9.412654744782266	94;67	2.3149331151758585E-16;-1.3256394323882466E-17	2.6236528089803257;1.9798619671300606	RQCD1	-0.8674584176939361;-0.8637426232490434	0
6.31e-49	rs13421421	2	219519286	cg18887096	2	219472386	G/A	A	-14.7016	Karolinska_Liver_Methylation_GPL13534;Dutch-Liver_Methylation_GPL13534	-11.293698597770456;-9.412654744782266	94;67	2.3149331151758585E-16;-1.3256394323882466E-17	2.6236528089803257;1.9798619671300606	RQCD1	-0.8674584176939361;-0.8639115203434476	0
6.48e-49	rs5769127	22	47135272	cg16154810	22	47135234	A/G	A	14.6997	Karolinska_Liver_Methylation_GPL13534;Dutch-Liver_Methylation_GPL13534	10.153135588489041;10.760742330024183	94;67	8.38572710089214E-17;-1.425062389817365E-16	2.853119494176445;1.887319544554216	CERK	0.8222785370940989;0.9131915842192107	0
6.94e-49	rs7222628	17	3890429	cg11204139	17	3907446	C/T	C	14.6952	Karolinska_Liver_Methylation_GPL13534;Dutch-Liver_Methylation_GPL13534	11.265454483546531;9.436114948615346	94;67	-1.1515611159675825E-16;-4.8054429424073937E-17	2.069730384402688;1.9821546553730633	RP11-459C13.1	0.8658177582147606;0.8650320906755131	0
6.94e-49	rs8082095	17	3895831	cg11204139	17	3907446	C/T	C	14.6952	Karolinska_Liver_Methylation_GPL13534;Dutch-Liver_Methylation_GPL13534	11.265454483546531;9.436114948615346	94;67	-1.1515611159675825E-16;-4.8054429424073937E-17	2.069730384402688;1.9821546553730633	RP11-459C13.1	0.8662742108844945;0.8651420648219655	0
6.94e-49	rs9903071	17	3893520	cg11204139	17	3907446	C/T	C	14.6952	Karolinska_Liver_Methylation_GPL13534;Dutch-Liver_Methylation_GPL13534	11.265454483546531;9.436114948615346	94;67	-1.1515611159675825E-16;-4.8054429424073937E-17	2.069730384402688;1.9821546553730633	RP11-459C13.1	0.8658177582147606;0.8653200354182569	0
6.94e-49	rs7211478	17	3897178	cg11204139	17	3907446	T/C	T	14.6952	Karolinska_Liver_Methylation_GPL13534;Dutch-Liver_Methylation_GPL13534	11.265454483546531;9.436114948615346	94;67	-1.1515611159675825E-16;-4.8054429424073937E-17	2.069730384402688;1.9821546553730633	RP11-459C13.1	0.8659027203193366;0.8651858621925942	0
6.94e-49	rs8066272	17	3900528	cg11204139	17	3907446	T/C	T	14.6952	Karolinska_Liver_Methylation_GPL13534;Dutch-Liver_Methylation_GPL13534	11.265454483546531;9.436114948615346	94;67	-1.1515611159675825E-16;-4.8054429424073937E-17	2.069730384402688;1.9821546553730633	RP11-459C13.1	0.8658177582147606;0.8652152198759808	0
6.94e-49	rs6502765	17	3901814	cg11204139	17	3907446	G/A	G	14.6952	Karolinska_Liver_Methylation_GPL13534;Dutch-Liver_Methylation_GPL13534	11.265454483546531;9.436114948615346	94;67	-1.1515611159675825E-16;-4.8054429424073937E-17	2.069730384402688;1.9821546553730633	RP11-459C13.1	0.8658177582147606;0.8652152198759808	0
6.94e-49	rs1878332	17	3904446	cg11204139	17	3907446	A/G	A	14.6952	Karolinska_Liver_Methylation_GPL13534;Dutch-Liver_Methylation_GPL13534	11.265454483546531;9.436114948615346	94;67	-1.1515611159675825E-16;-4.8054429424073937E-17	2.069730384402688;1.9821546553730633	RP11-459C13.1	0.8658177582147606;0.8652859253662017	0
6.94e-49	rs6502764	17	3901502	cg11204139	17	3907446	G/T	G	14.6952	Karolinska_Liver_Methylation_GPL13534;Dutch-Liver_Methylation_GPL13534	11.265454483546531;9.436114948615346	94;67	-1.1515611159675825E-16;-4.8054429424073937E-17	2.069730384402688;1.9821546553730633	RP11-459C13.1	0.8658177582147606;0.8652152198759808	0
6.94e-49	rs8075429	17	3907308	cg11204139	17	3907446	C/T	C	14.6952	Karolinska_Liver_Methylation_GPL13534;Dutch-Liver_Methylation_GPL13534	11.265454483546531;9.436114948615346	94;67	-1.1515611159675825E-16;-4.8054429424073937E-17	2.069730384402688;1.9821546553730633	RP11-459C13.1	0.8658177582147606;0.8651101958335785	0
7.04e-49	rs61834005	1	227202789	cg10327440	1	227177861	T/C	T	-14.6941	Karolinska_Liver_Methylation_GPL13534;Dutch-Liver_Methylation_GPL13534	-12.814379678343284;-7.5998288157702065	94;67	3.129884058783686E-16;1.6570492904853084E-16	15.335467237822934;5.921021462566583	CDC42BPA	-0.9125362605471004;-0.7693702999818269	0
7.23e-49	rs11025525	11	20379963	cg24426391	11	20384910	G/C	C	14.6924	Karolinska_Liver_Methylation_GPL13534;Dutch-Liver_Methylation_GPL13534	12.548008543923432;7.912670204566396	94;67	-3.118073175542993E-16;-1.3256394323882466E-17	8.874499849057203;3.353023604515165	HTATIP2	0.9057318271751106;0.7882788129198103	0
7.23e-49	rs218660	17	6565966	cg21358336	17	6558464	T/C	T	14.6923	Karolinska_Liver_Methylation_GPL13534;Dutch-Liver_Methylation_GPL13534	11.099219787862994;9.628649369310516	94;67	-1.5354148212901102E-17;-6.793902090989764E-17	2.158158234267408;2.264325910046602	CTC-281F24.1	0.8598479655408695;0.8728656193183167	0
7.43e-49	rs11712056	3	49914397	cg21467203	3	49911318	G/A	G	-14.6905	Karolinska_Liver_Methylation_GPL13534;Dutch-Liver_Methylation_GPL13534	-10.991323471555189;-9.753671187427686	94;67	-6.141659285160441E-17;8.285246452426542E-17	2.5360892582701986;1.7784502123609591	AC105935.1	-0.8562534584338929;-0.8775886078943151	0
7.97e-49	rs1362653	12	108064455	cg08611549	12	108064370	T/A	T	-14.6857	Karolinska_Liver_Methylation_GPL13534;Dutch-Liver_Methylation_GPL13534	-12.227333717092913;-8.282105691842581	94;67	2.834611977766357E-17;-1.1599345033397157E-16	4.782868469348944;1.5622794498026722	BTBD11	-0.8965679869760593;-0.8094676623726027	0
8.26e-49	rs2725405	17	79220224	cg05353290	17	79219855	C/G	C	-14.6832	Karolinska_Liver_Methylation_GPL13534;Dutch-Liver_Methylation_GPL13534	-12.853789629465025;-7.536243720566449	94;67	-2.3149331151758585E-16;-9.279476026717726E-17	5.257218550529792;1.9609943952651225	SLC38A10	-0.9135626813077516;-0.7646760419447628	0
8.79e-49	rs10793279	11	77764871	cg09721595	11	77773900	C/A	A	-14.6792	Karolinska_Liver_Methylation_GPL13534;Dutch-Liver_Methylation_GPL13534	-12.12526248202409;-8.392910965377574	94;67	-2.834611977766357E-17;-1.1599345033397157E-16	2.7682403779341747;2.2880059516435045	NDUFC2-KCTD14	-0.8939143573423665;-0.8148801193734244	0
9.13e-49	rs9914298	17	6558255	cg21358336	17	6558464	G/A	G	14.6765	Karolinska_Liver_Methylation_GPL13534;Dutch-Liver_Methylation_GPL13534	11.099219787862994;9.604092519916147	94;67	-1.5354148212901102E-17;-6.793902090989764E-17	2.158158234267408;2.264325910046602	CTC-281F24.1	0.8595131338501377;0.8716921402868216	0
9.83e-49	rs12244967	10	45077687	cg02113055	10	45072496	G/A	G	-14.6714	Karolinska_Liver_Methylation_GPL13534;Dutch-Liver_Methylation_GPL13534	-11.154030119382863;-9.531278120976365	94;67	-7.086529944415893E-17;1.1267935175300097E-16	22.6289805431312;16.976039643547825	RP11-733D4.1	-0.8621768694740043;-0.8685823277286605	0
1.08e-48	rs1052617	17	3909404	cg11204139	17	3907446	T/G	T	14.665	Karolinska_Liver_Methylation_GPL13534;Dutch-Liver_Methylation_GPL13534	11.265454483546531;9.389323133652615	94;67	-1.1515611159675825E-16;-4.8054429424073937E-17	2.069730384402688;1.9821546553730633	RP11-459C13.1	0.8658177582147606;0.8632911284636517	0
1.08e-48	rs7221546	17	3911450	cg11204139	17	3907446	G/A	G	14.665	Karolinska_Liver_Methylation_GPL13534;Dutch-Liver_Methylation_GPL13534	11.265454483546531;9.389323133652615	94;67	-1.1515611159675825E-16;-4.8054429424073937E-17	2.069730384402688;1.9821546553730633	RP11-459C13.1	0.8658177582147606;0.8632911284636517	0
1.1e-48	rs62143990	2	66659779	cg21992238	2	66659566	A/G	A	14.6637	Karolinska_Liver_Methylation_GPL13534;Dutch-Liver_Methylation_GPL13534	12.025389698336808;8.487226467600614	94;67	1.0866012581437702E-16;-2.386150978298844E-16	4.671900947495131;2.1765692857426098	MEIS1-AS3	0.8910663095056324;0.8203477046371573	0
1.15e-48	rs4243487	6	149491863	cg18316256	6	149491357	T/C	C	-14.6611	Karolinska_Liver_Methylation_GPL13534;Dutch-Liver_Methylation_GPL13534	-11.52559435373639;-9.07526212829238	94;67	9.92114192218225E-17;3.9769182971647396E-17	3.3353222774001936;1.8049925464522072	AL603766.1	-0.8746137069560146;-0.8491563643262183	0
1.15e-48	rs5756830	22	38230825	cg02917321	22	38215228	T/C	T	14.6611	Karolinska_Liver_Methylation_GPL13534;Dutch-Liver_Methylation_GPL13534	11.52559435373639;9.07526212829238	94;67	2.9527208101732886E-17;4.971147871455925E-17	1.502999208771646;0.8827824164645032	GCAT	0.8751282900588851;0.8491001666970013	0
1.15e-48	rs1808213	17	6560977	cg21358336	17	6558464	A/C	A	14.6607	Karolinska_Liver_Methylation_GPL13534;Dutch-Liver_Methylation_GPL13534	11.099219787862994;9.579679745747114	94;67	-1.5354148212901102E-17;-6.793902090989764E-17	2.158158234267408;2.264325910046602	CTC-281F24.1	0.8603060940485587;0.8711169491889746	0
1.17e-48	rs11113432	12	108066214	cg08611549	12	108064370	G/A	G	-14.6595	Karolinska_Liver_Methylation_GPL13534;Dutch-Liver_Methylation_GPL13534	-12.193058401229539;-8.282105691842581	94;67	2.834611977766357E-17;-1.1599345033397157E-16	4.782868469348944;1.5622794498026722	BTBD11	-0.8956250866513261;-0.8094172724993671	0
1.27e-48	rs56029302	1	227203390	cg10327440	1	227177861	A/G	A	-14.654	Karolinska_Liver_Methylation_GPL13534;Dutch-Liver_Methylation_GPL13534	-12.77532337574722;-7.58386239371719	94;67	3.129884058783686E-16;1.6570492904853084E-16	15.335467237822934;5.921021462566583	CDC42BPA	-0.9117505722920157;-0.7678974574262717	0
1.37e-48	rs526134	2	219402371	cg18887096	2	219472386	A/G	G	-14.6489	Karolinska_Liver_Methylation_GPL13534;Dutch-Liver_Methylation_GPL13534	-11.322102303306385;-9.297248058424186	94;67	2.3149331151758585E-16;-1.3256394323882466E-17	2.6236528089803257;1.9798619671300606	RQCD1	-0.8675335761409709;-0.8589603911989367	0
1.37e-48	rs552882	2	219401726	cg18887096	2	219472386	A/G	G	-14.6489	Karolinska_Liver_Methylation_GPL13534;Dutch-Liver_Methylation_GPL13534	-11.322102303306385;-9.297248058424186	94;67	2.3149331151758585E-16;-1.3256394323882466E-17	2.6236528089803257;1.9798619671300606	RQCD1	-0.8675335761409709;-0.8587880779037323	0
1.37e-48	rs1850169	2	219487299	cg18887096	2	219472386	T/A	A	-14.6489	Karolinska_Liver_Methylation_GPL13534;Dutch-Liver_Methylation_GPL13534	-11.322102303306385;-9.297248058424186	94;67	2.3149331151758585E-16;-1.3256394323882466E-17	2.6236528089803257;1.9798619671300606	RQCD1	-0.8681893796805805;-0.8585666027054492	0
1.42e-48	rs1437393	2	55445311	cg19384241	2	55394001	C/T	T	-14.6463	Karolinska_Liver_Methylation_GPL13534;Dutch-Liver_Methylation_GPL13534	-11.018086741655182;-9.653352428281195	94;67	-1.7007671866598143E-16;-9.610885884814787E-17	27.739387938576307;12.367293836256332	RTN4	-0.8574337428669074;-0.8740341550804247	0
1.45e-48	rs9911968	17	6558329	cg21358336	17	6558464	T/C	T	14.6451	Karolinska_Liver_Methylation_GPL13534;Dutch-Liver_Methylation_GPL13534	11.099219787862994;9.555408959793125	94;67	-1.5354148212901102E-17;-6.793902090989764E-17	2.158158234267408;2.264325910046602	CTC-281F24.1	0.8596065763368091;0.8699332372012635	0
1.45e-48	rs8077691	17	6558645	cg21358336	17	6558464	A/G	A	14.6451	Karolinska_Liver_Methylation_GPL13534;Dutch-Liver_Methylation_GPL13534	11.099219787862994;9.555408959793125	94;67	-1.5354148212901102E-17;-6.793902090989764E-17	2.158158234267408;2.264325910046602	CTC-281F24.1	0.8596380293009995;0.8699332372012635	0
1.45e-48	rs8078913	17	6558768	cg21358336	17	6558464	T/C	T	14.6451	Karolinska_Liver_Methylation_GPL13534;Dutch-Liver_Methylation_GPL13534	11.099219787862994;9.555408959793125	94;67	-1.5354148212901102E-17;-6.793902090989764E-17	2.158158234267408;2.264325910046602	CTC-281F24.1	0.8596380293009995;0.869679083733325	0
1.5e-48	rs611203	2	219472325	cg02985541	2	219472194	T/C	C	-14.6429	Karolinska_Liver_Methylation_GPL13534;Dutch-Liver_Methylation_GPL13534	-12.367060181384076;-8.050235553014218	94;67	-1.3228189229576333E-16;-5.3025577295529864E-17	3.17482640138925;2.5483648492737636	RQCD1	-0.9007088329593227;-0.7964262569897823	0
1.5e-48	rs4674321	2	219511368	cg02985541	2	219472194	T/C	C	-14.6429	Karolinska_Liver_Methylation_GPL13534;Dutch-Liver_Methylation_GPL13534	-12.367060181384076;-8.050235553014218	94;67	-1.3228189229576333E-16;-5.3025577295529864E-17	3.17482640138925;2.5483648492737636	RQCD1	-0.9007088329593227;-0.7964262569897823	0
1.57e-48	rs2237459	7	50729428	cg07235057	7	50700272	A/G	G	-14.6399	Karolinska_Liver_Methylation_GPL13534;Dutch-Liver_Methylation_GPL13534	-11.863519972330517;-8.64212494654017	94;67	5.669223955532714E-17;7.953836594329479E-17	3.73913166355519;1.4607412973273257	GRB10	-0.8858134961547779;-0.8283591649514906	0
1.62e-48	rs7122205	11	77770232	cg09721595	11	77773900	G/C	C	-14.6378	Karolinska_Liver_Methylation_GPL13534;Dutch-Liver_Methylation_GPL13534	-11.585309779966186;-8.968320006653608	94;67	-2.834611977766357E-17;-1.1599345033397157E-16	2.7682403779341747;2.2880059516435045	NDUFC2-KCTD14	-0.8765307995461231;-0.8438523014214706	0
1.7e-48	rs559722	2	219398159	cg18887096	2	219472386	G/A	A	-14.6342	Karolinska_Liver_Methylation_GPL13534;Dutch-Liver_Methylation_GPL13534	-11.322102303306385;-9.274533800299421	94;67	2.3149331151758585E-16;-1.3256394323882466E-17	2.6236528089803257;1.9798619671300606	RQCD1	-0.8675335761409709;-0.8576685894777822	0
1.72e-48	rs3986420	17	48590120	cg00901687	17	48585294	T/G	T	14.6335	Karolinska_Liver_Methylation_GPL13534;Dutch-Liver_Methylation_GPL13534	10.807733437227734;9.882636977764166	94;67	-5.669223955532714E-17;-1.4582033756270713E-16	2.835134736488465;2.2411647232613974	RP11-94C24.6	0.8486964620920708;0.8830453074747678	0
1.89e-48	rs2577764	2	219467793	cg02985541	2	219472194	A/G	G	-14.6271	Karolinska_Liver_Methylation_GPL13534;Dutch-Liver_Methylation_GPL13534	-12.331724997875934;-8.067695492609316	94;67	-1.3228189229576333E-16;-5.3025577295529864E-17	3.17482640138925;2.5483648492737636	RQCD1	-0.9003570194035209;-0.7970178278487035	0
1.97e-48	rs1808214	17	6561192	cg21358336	17	6558464	G/T	G	14.6243	Karolinska_Liver_Methylation_GPL13534;Dutch-Liver_Methylation_GPL13534	11.072033034942665;9.555408959793125	94;67	-1.5354148212901102E-17;-6.793902090989764E-17	2.158158234267408;2.264325910046602	CTC-281F24.1	0.8594452457157559;0.87048470799209	0
2.09e-48	rs3746988	21	46976111	cg21139150	21	46976199	C/T	T	14.6203	Karolinska_Liver_Methylation_GPL13534;Dutch-Liver_Methylation_GPL13534	11.265454483546531;9.320082488693588	94;67	-7.558965274043619E-17;-2.6512788647764932E-17	14.123415650178991;15.716580621301587	SLC19A1	0.8656635721220479;0.8600415413188598	0
2.09e-48	rs12622537	2	66653974	cg07849384	2	66659560	C/A	C	14.6202	Karolinska_Liver_Methylation_GPL13534;Dutch-Liver_Methylation_GPL13534	11.615443269675644;8.90535754064198	94;67	-6.141659285160441E-17;2.3198690066794315E-17	3.188769954564428;1.7526489030175196	MEIS1-AS3	0.8779759534074012;0.8407885180687936	0
2.11e-48	rs484085	2	219396684	cg18887096	2	219472386	T/C	C	-14.6196	Karolinska_Liver_Methylation_GPL13534;Dutch-Liver_Methylation_GPL13534	-11.322102303306385;-9.251938131532969	94;67	2.3149331151758585E-16;-1.3256394323882466E-17	2.6236528089803257;1.9798619671300606	RQCD1	-0.8675335761409709;-0.8574834354808817	0
2.29e-48	rs2412320	17	48590177	cg00901687	17	48585294	G/C	G	14.6138	Karolinska_Liver_Methylation_GPL13534;Dutch-Liver_Methylation_GPL13534	10.782022329715648;9.882636977764166	94;67	-5.669223955532714E-17;-1.4582033756270713E-16	2.835134736488465;2.2411647232613974	RP11-94C24.6	0.8477688236258064;0.8829759260278885	0
2.43e-48	rs7765868	6	36363514	cg04289385	6	36355801	C/T	C	14.6099	Karolinska_Liver_Methylation_GPL13534;Dutch-Liver_Methylation_GPL13534	10.991323471555189;9.628649369310516	94;67	-2.7165031453594255E-17;-1.3256394323882466E-17	2.0674645600595887;1.875413505494023	ETV7;RP1-50J22.4	0.855512103560395;0.8733486038700603	0
2.48e-48	rs2040848	17	6558024	cg21358336	17	6558464	A/C	A	14.6087	Karolinska_Liver_Methylation_GPL13534;Dutch-Liver_Methylation_GPL13534	11.072033034942665;9.531278120976365	94;67	-1.5354148212901102E-17;-6.793902090989764E-17	2.158158234267408;2.264325910046602	CTC-281F24.1	0.8586475959046521;0.8688774266594357	0
2.48e-48	rs2061971	10	45089053	cg02113055	10	45072496	G/A	G	-14.6087	Karolinska_Liver_Methylation_GPL13534;Dutch-Liver_Methylation_GPL13534	-11.072033034942665;-9.531278120976365	94;67	-7.086529944415893E-17;1.1267935175300097E-16	22.6289805431312;16.976039643547825	RP11-733D4.1	-0.8592801094239443;-0.8686933868499722	0
2.51e-48	rs10887881	10	82204620	cg00277334	10	82204284	C/G	C	-14.6077	Karolinska_Liver_Methylation_GPL13534;Dutch-Liver_Methylation_GPL13534	-11.43735928847787;-9.096962436128432	94;67	7.086529944415893E-17;1.425062389817365E-16	0.8641232683911673;0.854441881349548	FAM213A	-0.871956079031788;-0.8496829060172437	0
2.51e-48	rs10887884	10	82204664	cg00277334	10	82204284	T/C	T	-14.6077	Karolinska_Liver_Methylation_GPL13534;Dutch-Liver_Methylation_GPL13534	-11.43735928847787;-9.096962436128432	94;67	7.086529944415893E-17;1.425062389817365E-16	0.8641232683911673;0.854441881349548	FAM213A	-0.871956079031788;-0.8496829060172437	0
2.51e-48	rs34968393	17	37021670	cg20826740	17	37024018	A/G	A	14.6077	Karolinska_Liver_Methylation_GPL13534;Dutch-Liver_Methylation_GPL13534	12.12526248202409;8.282105691842581	94;67	-3.188938474987152E-16;2.6512788647764932E-17	4.911993569624981;3.078696089186889	RPS20P35	0.8944425038342766;0.8091739788051415	0
2.58e-48	rs6000906	22	38242123	cg02917321	22	38215228	G/A	G	14.6058	Karolinska_Liver_Methylation_GPL13534;Dutch-Liver_Methylation_GPL13534	11.379397636494636;9.162710784387228	94;67	2.9527208101732886E-17;4.971147871455925E-17	1.502999208771646;0.8827824164645032	GCAT	0.8701276651214293;0.8530495814519554	0
2.6e-48	rs17600725	1	227204231	cg10327440	1	227177861	G/A	G	-14.6054	Karolinska_Liver_Methylation_GPL13534;Dutch-Liver_Methylation_GPL13534	-12.698241959573204;-7.5998288157702065	94;67	3.129884058783686E-16;1.6570492904853084E-16	15.335467237822934;5.921021462566583	CDC42BPA	-0.9104689676451853;-0.7693702999818269	0
2.6e-48	rs3795453	1	227205331	cg10327440	1	227177861	G/A	G	-14.6054	Karolinska_Liver_Methylation_GPL13534;Dutch-Liver_Methylation_GPL13534	-12.698241959573204;-7.5998288157702065	94;67	3.129884058783686E-16;1.6570492904853084E-16	15.335467237822934;5.921021462566583	CDC42BPA	-0.9104689676451853;-0.7693702999818269	0
2.61e-48	rs832802	2	219386899	cg18887096	2	219472386	T/C	C	-14.6051	Karolinska_Liver_Methylation_GPL13534;Dutch-Liver_Methylation_GPL13534	-11.322102303306385;-9.229459500987334	94;67	2.3149331151758585E-16;-1.3256394323882466E-17	2.6236528089803257;1.9798619671300606	RQCD1	-0.8675335761409709;-0.8555359396856203	0
2.61e-48	rs645796	2	219389236	cg18887096	2	219472386	G/A	A	-14.6051	Karolinska_Liver_Methylation_GPL13534;Dutch-Liver_Methylation_GPL13534	-11.322102303306385;-9.229459500987334	94;67	2.3149331151758585E-16;-1.3256394323882466E-17	2.6236528089803257;1.9798619671300606	RQCD1	-0.8675335761409709;-0.8561111332187689	0
2.86e-48	rs3765	17	3926771	cg09695851	17	3907475	C/T	C	14.5988	Karolinska_Liver_Methylation_GPL13534;Dutch-Liver_Methylation_GPL13534	11.237367734642623;9.320082488693588	94;67	-2.610205196193187E-16;4.8054429424073937E-17	1.409673602215961;1.2423861476949585	RP11-459C13.1	0.8647394442644589;0.8597552232070955	0
2.94e-48	rs4254591	22	38304858	cg02917321	22	38215228	T/G	T	14.5969	Karolinska_Liver_Methylation_GPL13534;Dutch-Liver_Methylation_GPL13534	11.496006913862072;9.010790057077244	94;67	2.9527208101732886E-17;4.971147871455925E-17	1.502999208771646;0.8827824164645032	GCAT	0.8735834507403769;0.845758847502653	0
3.1e-48	rs6720077	2	55438573	cg19384241	2	55394001	G/C	C	-14.5933	Karolinska_Liver_Methylation_GPL13534;Dutch-Liver_Methylation_GPL13534	-11.072033034942665;-9.507285232795605	94;67	-1.7007671866598143E-16;-9.610885884814787E-17	27.739387938576307;12.367293836256332	RTN4	-0.8588749397843735;-0.8681569858701851	0
3.21e-48	rs2676276	17	3919981	cg11204139	17	3907446	G/A	G	14.5909	Karolinska_Liver_Methylation_GPL13534;Dutch-Liver_Methylation_GPL13534	11.265454483546531;9.274533800299421	94;67	-1.1515611159675825E-16;-4.8054429424073937E-17	2.069730384402688;1.9821546553730633	RP11-459C13.1	0.8658177582147606;0.8579103159074873	0
3.22e-48	rs586374	2	219383003	cg18887096	2	219472386	C/A	A	-14.5907	Karolinska_Liver_Methylation_GPL13534;Dutch-Liver_Methylation_GPL13534	-11.322102303306385;-9.207096388324139	94;67	2.3149331151758585E-16;-1.3256394323882466E-17	2.6236528089803257;1.9798619671300606	RQCD1	-0.8675335761409709;-0.8545678564156824	0
3.22e-48	rs711191	2	219386084	cg18887096	2	219472386	A/T	T	-14.5907	Karolinska_Liver_Methylation_GPL13534;Dutch-Liver_Methylation_GPL13534	-11.322102303306385;-9.207096388324139	94;67	2.3149331151758585E-16;-1.3256394323882466E-17	2.6236528089803257;1.9798619671300606	RQCD1	-0.8675335761409709;-0.8552238450313605	0
3.34e-48	rs2284058	22	38221658	cg02917321	22	38215228	A/G	A	14.5883	Karolinska_Liver_Methylation_GPL13534;Dutch-Liver_Methylation_GPL13534	11.466596091495905;9.032177227952918	94;67	2.9527208101732886E-17;4.971147871455925E-17	1.502999208771646;0.8827824164645032	GCAT	0.8729192393625437;0.8468120359109993	0
3.34e-48	rs2413489	22	38250693	cg02917321	22	38215228	G/C	G	14.5883	Karolinska_Liver_Methylation_GPL13534;Dutch-Liver_Methylation_GPL13534	11.466596091495905;9.032177227952918	94;67	2.9527208101732886E-17;4.971147871455925E-17	1.502999208771646;0.8827824164645032	GCAT	0.8729192393625437;0.8468354880380049	0
3.35e-48	rs2040847	17	6558011	cg21358336	17	6558464	A/G	A	14.5881	Karolinska_Liver_Methylation_GPL13534;Dutch-Liver_Methylation_GPL13534	11.044989314106147;9.531278120976365	94;67	-1.5354148212901102E-17;-6.793902090989764E-17	2.158158234267408;2.264325910046602	CTC-281F24.1	0.8584935461551991;0.8688774266594357	0
3.37e-48	rs12028554	1	154223101	cg14859874	1	154238289	G/A	A	14.5878	Karolinska_Liver_Methylation_GPL13534;Dutch-Liver_Methylation_GPL13534	11.555361069166052;8.926247588606259	94;67	-1.7007671866598143E-16;-2.7175608363959055E-16	41.54147219044472;15.888048662358884	UBAP2L	0.875953510347104;0.8422141473502031	0
3.59e-48	rs658378	2	219483881	cg18887096	2	219472386	A/T	T	-14.5833	Karolinska_Liver_Methylation_GPL13534;Dutch-Liver_Methylation_GPL13534	-11.099219787862994;-9.459705537432765	94;67	2.3149331151758585E-16;-1.3256394323882466E-17	2.6236528089803257;1.9798619671300606	RQCD1	-0.8599758585574626;-0.8660722185677052	0
3.66e-48	rs12909718	15	76488621	cg03037974	15	76606508	C/T	C	-14.5821	Karolinska_Liver_Methylation_GPL13534;Dutch-Liver_Methylation_GPL13534	-12.474752567261921;-7.8285217985328455	94;67	-2.0787154503619953E-16;-1.3256394323882466E-17	9.145703752032182;2.5097461679517767	ETFA	-0.9043347224058254;-0.7827032701990889	0
3.98e-48	rs537520	2	219381852	cg18887096	2	219472386	C/T	T	-14.5763	Karolinska_Liver_Methylation_GPL13534;Dutch-Liver_Methylation_GPL13534	-11.322102303306385;-9.184847303182906	94;67	2.3149331151758585E-16;-1.3256394323882466E-17	2.6236528089803257;1.9798619671300606	RQCD1	-0.8675335761409709;-0.8542867395195032	0
3.98e-48	rs2247194	17	3921307	cg11204139	17	3907446	G/C	G	14.5763	Karolinska_Liver_Methylation_GPL13534;Dutch-Liver_Methylation_GPL13534	11.265454483546531;9.251938131532969	94;67	-1.1515611159675825E-16;-4.8054429424073937E-17	2.069730384402688;1.9821546553730633	RP11-459C13.1	0.8658177582147606;0.856788486642481	0
3.98e-48	rs2466944	17	3922203	cg11204139	17	3907446	G/A	G	14.5763	Karolinska_Liver_Methylation_GPL13534;Dutch-Liver_Methylation_GPL13534	11.265454483546531;9.251938131532969	94;67	-1.1515611159675825E-16;-4.8054429424073937E-17	2.069730384402688;1.9821546553730633	RP11-459C13.1	0.8658177582147606;0.8565617755810998	0
4.09e-48	rs7290169	22	38218701	cg02917321	22	38215228	T/C	T	14.5745	Karolinska_Liver_Methylation_GPL13534;Dutch-Liver_Methylation_GPL13534	11.466596091495905;9.010790057077244	94;67	2.9527208101732886E-17;4.971147871455925E-17	1.502999208771646;0.8827824164645032	GCAT	0.8729192393625437;0.845758847502653	0
4.09e-48	rs7290156	22	38218637	cg02917321	22	38215228	G/A	G	14.5745	Karolinska_Liver_Methylation_GPL13534;Dutch-Liver_Methylation_GPL13534	11.466596091495905;9.010790057077244	94;67	2.9527208101732886E-17;4.971147871455925E-17	1.502999208771646;0.8827824164645032	GCAT	0.8729192393625437;0.845758847502653	0
4.09e-48	rs2157472	22	38251686	cg02917321	22	38215228	A/G	A	14.5745	Karolinska_Liver_Methylation_GPL13534;Dutch-Liver_Methylation_GPL13534	11.466596091495905;9.010790057077244	94;67	2.9527208101732886E-17;4.971147871455925E-17	1.502999208771646;0.8827824164645032	GCAT	0.8729192393625437;0.845758847502653	0
4.09e-48	rs4821722	22	38255325	cg02917321	22	38215228	A/G	A	14.5745	Karolinska_Liver_Methylation_GPL13534;Dutch-Liver_Methylation_GPL13534	11.466596091495905;9.010790057077244	94;67	2.9527208101732886E-17;4.971147871455925E-17	1.502999208771646;0.8827824164645032	GCAT	0.8732822182354061;0.8459123535876758	0
4.21e-48	rs646295	2	219408558	cg02985541	2	219472194	C/A	A	-14.5725	Karolinska_Liver_Methylation_GPL13534;Dutch-Liver_Methylation_GPL13534	-12.12526248202409;-8.227629390408053	94;67	-1.3228189229576333E-16;-5.3025577295529864E-17	3.17482640138925;2.5483648492737636	RQCD1	-0.8940284133989586;-0.8064827222219114	0
4.33e-48	rs34213321	15	76513240	cg03037974	15	76606508	A/G	A	-14.5704	Karolinska_Liver_Methylation_GPL13534;Dutch-Liver_Methylation_GPL13534	-12.402672922229614;-7.895730920037867	94;67	-2.0787154503619953E-16;-1.3256394323882466E-17	9.145703752032182;2.5097461679517767	ETFA	-0.9015647743599616;-0.787451187403461	0
4.53e-48	rs2061970	10	45089486	cg02113055	10	45072496	A/G	A	-14.5675	Karolinska_Liver_Methylation_GPL13534;Dutch-Liver_Methylation_GPL13534	-11.018086741655182;-9.531278120976365	94;67	-7.086529944415893E-17;1.1267935175300097E-16	22.6289805431312;16.976039643547825	RP11-733D4.1	-0.8565056747729428;-0.869235281119131	0
4.58e-48	rs2251027	12	106480450	cg20883310	12	106464571	G/A	G	14.5666	Karolinska_Liver_Methylation_GPL13534;Dutch-Liver_Methylation_GPL13534	12.193058401229539;8.13814643710707	94;67	-3.7794826370218094E-17;-4.971147871455925E-17	3.77431536758939;1.5692350993183464	NUAK1	0.89579614815066;0.8007167394763414	0
4.7e-48	rs10900078	10	45105046	cg02113055	10	45072496	T/C	T	-14.5649	Karolinska_Liver_Methylation_GPL13534;Dutch-Liver_Methylation_GPL13534	-11.154030119382863;-9.36611836036362	94;67	-7.086529944415893E-17;1.1267935175300097E-16	22.6289805431312;16.976039643547825	RP11-733D4.1	-0.8623012583569305;-0.861742856153106	0
4.86e-48	rs1053984	21	38574018	cg21832243	21	38444247	G/A	A	14.5628	Karolinska_Liver_Methylation_GPL13534;Dutch-Liver_Methylation_GPL13534	11.209436172230035;9.297248058424186	94;67	9.153434511537195E-17;8.948066168620665E-17	4.058142693029697;3.3737306347391054	PIGP	0.8637117800550429;0.8594510116609568	0
4.87e-48	rs529474	2	219463283	cg18887096	2	219472386	T/C	C	-14.5626	Karolinska_Liver_Methylation_GPL13534;Dutch-Liver_Methylation_GPL13534	-11.072033034942665;-9.459705537432765	94;67	2.3149331151758585E-16;-1.3256394323882466E-17	2.6236528089803257;1.9798619671300606	RQCD1	-0.8590563366006273;-0.8661106852851368	0
4.87e-48	rs864990	2	219494037	cg18887096	2	219472386	A/G	G	-14.5626	Karolinska_Liver_Methylation_GPL13534;Dutch-Liver_Methylation_GPL13534	-11.072033034942665;-9.459705537432765	94;67	2.3149331151758585E-16;-1.3256394323882466E-17	2.6236528089803257;1.9798619671300606	RQCD1	-0.8586123045954042;-0.8662279835363007	0
4.91e-48	rs711178	17	3922918	cg11204139	17	3907446	G/A	G	14.5618	Karolinska_Liver_Methylation_GPL13534;Dutch-Liver_Methylation_GPL13534	11.265454483546531;9.229459500987334	94;67	-1.1515611159675825E-16;-4.8054429424073937E-17	2.069730384402688;1.9821546553730633	RP11-459C13.1	0.8658177582147606;0.8561162089977815	0
4.91e-48	rs781859	17	3923331	cg11204139	17	3907446	T/C	T	14.5618	Karolinska_Liver_Methylation_GPL13534;Dutch-Liver_Methylation_GPL13534	11.265454483546531;9.229459500987334	94;67	-1.1515611159675825E-16;-4.8054429424073937E-17	2.069730384402688;1.9821546553730633	RP11-459C13.1	0.8658736395408189;0.8559201486397349	0
5.21e-48	rs3894313	17	6560578	cg21358336	17	6558464	C/A	C	14.558	Karolinska_Liver_Methylation_GPL13534;Dutch-Liver_Methylation_GPL13534	10.964697694424089;9.579679745747114	94;67	-1.5354148212901102E-17;-6.793902090989764E-17	2.158158234267408;2.264325910046602	CTC-281F24.1	0.8550239224655487;0.8714635785946605	0
5.21e-48	rs2309599	17	6560764	cg21358336	17	6558464	G/C	G	14.558	Karolinska_Liver_Methylation_GPL13534;Dutch-Liver_Methylation_GPL13534	10.964697694424089;9.579679745747114	94;67	-1.5354148212901102E-17;-6.793902090989764E-17	2.158158234267408;2.264325910046602	CTC-281F24.1	0.8550950603477229;0.8713092694753773	0
5.26e-48	rs2230115	2	219509618	cg18887096	2	219472386	A/C	C	-14.5572	Karolinska_Liver_Methylation_GPL13534;Dutch-Liver_Methylation_GPL13534	-11.044989314106147;-9.483428342020348	94;67	2.3149331151758585E-16;-1.3256394323882466E-17	2.6236528089803257;1.9798619671300606	RQCD1	-0.8583445299352931;-0.8669002765185359	0
5.26e-48	rs2303561	2	219527005	cg18887096	2	219472386	T/C	T	-14.5572	Karolinska_Liver_Methylation_GPL13534;Dutch-Liver_Methylation_GPL13534	-11.044989314106147;-9.483428342020348	94;67	2.3149331151758585E-16;-1.3256394323882466E-17	2.6236528089803257;1.9798619671300606	RQCD1	-0.8583445299352931;-0.866525476594275	0
5.26e-48	rs2243911	2	219529348	cg18887096	2	219472386	T/C	T	-14.5572	Karolinska_Liver_Methylation_GPL13534;Dutch-Liver_Methylation_GPL13534	-11.044989314106147;-9.483428342020348	94;67	2.3149331151758585E-16;-1.3256394323882466E-17	2.6236528089803257;1.9798619671300606	RQCD1	-0.8583445299352931;-0.8667103132770114	0
5.43e-48	rs9393568	6	24629612	cg16906346	6	24646758	G/A	A	14.555	Karolinska_Liver_Methylation_GPL13534;Dutch-Liver_Methylation_GPL13534	11.768984549789351;8.622482245139903	94;67	-4.2519179666495357E-17;-1.0605115459105973E-16	6.271109208846131;4.8109070414584	KIAA0319	0.882826448663905;0.8271153169119709	0
5.54e-48	rs525767	17	37070737	cg16778811	17	37071357	G/A	A	-14.5538	Karolinska_Liver_Methylation_GPL13534;Dutch-Liver_Methylation_GPL13534	-11.800289002869855;-8.583441484559803	94;67	-1.0393577251809976E-16;-1.3256394323882466E-17	4.354094679342903;2.0070955916752435	LASP1	-0.884098310652083;-0.8246444954390566	0
5.54e-48	rs523145	17	37070988	cg16778811	17	37071357	T/A	A	-14.5538	Karolinska_Liver_Methylation_GPL13534;Dutch-Liver_Methylation_GPL13534	-11.800289002869855;-8.583441484559803	94;67	-1.0393577251809976E-16;-1.3256394323882466E-17	4.354094679342903;2.0070955916752435	LASP1	-0.8841261688802534;-0.8246194310080636	0
5.54e-48	rs523120	17	37070994	cg16778811	17	37071357	C/T	T	-14.5538	Karolinska_Liver_Methylation_GPL13534;Dutch-Liver_Methylation_GPL13534	-11.800289002869855;-8.583441484559803	94;67	-1.0393577251809976E-16;-1.3256394323882466E-17	4.354094679342903;2.0070955916752435	LASP1	-0.8841261688802534;-0.8246194310080636	0
5.54e-48	rs2241009	17	37071189	cg16778811	17	37071357	A/G	G	-14.5538	Karolinska_Liver_Methylation_GPL13534;Dutch-Liver_Methylation_GPL13534	-11.800289002869855;-8.583441484559803	94;67	-1.0393577251809976E-16;-1.3256394323882466E-17	4.354094679342903;2.0070955916752435	LASP1	-0.8841261688802534;-0.8246194310080636	0
5.56e-48	rs11239166	10	45093119	cg02113055	10	45072496	G/C	G	-14.5535	Karolinska_Liver_Methylation_GPL13534;Dutch-Liver_Methylation_GPL13534	-10.93820763655506;-9.604092519916147	94;67	-7.086529944415893E-17;1.1267935175300097E-16	22.6289805431312;16.976039643547825	RP11-733D4.1	-0.8535118749943106;-0.8721389494284695	0
5.61e-48	rs2710247	2	219467508	cg18887096	2	219472386	G/A	G	14.553	Karolinska_Liver_Methylation_GPL13534;Dutch-Liver_Methylation_GPL13534	11.099219787862994;9.412654744782266	94;67	2.3149331151758585E-16;-1.3256394323882466E-17	2.6236528089803257;1.9798619671300606	RQCD1	0.8598540689823695;0.8639669734305707	0
5.66e-48	rs655565	17	37068356	cg16778811	17	37071357	A/G	G	-14.5523	Karolinska_Liver_Methylation_GPL13534;Dutch-Liver_Methylation_GPL13534	-11.863519972330517;-8.506314318331377	94;67	-1.0393577251809976E-16;-1.3256394323882466E-17	4.354094679342903;2.0070955916752435	LASP1	-0.8862446299207886;-0.8210841893021892	0
5.67e-48	rs2269617	22	38213102	cg02917321	22	38215228	T/C	T	14.5521	Karolinska_Liver_Methylation_GPL13534;Dutch-Liver_Methylation_GPL13534	11.43735928847787;9.010790057077244	94;67	2.9527208101732886E-17;4.971147871455925E-17	1.502999208771646;0.8827824164645032	GCAT	0.8716822672558483;0.845758847502653	0
5.67e-48	rs2017022	22	38213383	cg02917321	22	38215228	T/C	T	14.5521	Karolinska_Liver_Methylation_GPL13534;Dutch-Liver_Methylation_GPL13534	11.43735928847787;9.010790057077244	94;67	2.9527208101732886E-17;4.971147871455925E-17	1.502999208771646;0.8827824164645032	GCAT	0.8716241485400777;0.845758847502653	0
5.67e-48	rs739269	22	38212068	cg02917321	22	38215228	C/T	C	14.5521	Karolinska_Liver_Methylation_GPL13534;Dutch-Liver_Methylation_GPL13534	11.43735928847787;9.010790057077244	94;67	2.9527208101732886E-17;4.971147871455925E-17	1.502999208771646;0.8827824164645032	GCAT	0.8716241485400777;0.845758847502653	0
5.67e-48	rs5750501	22	38215597	cg02917321	22	38215228	A/G	A	14.5521	Karolinska_Liver_Methylation_GPL13534;Dutch-Liver_Methylation_GPL13534	11.43735928847787;9.010790057077244	94;67	2.9527208101732886E-17;4.971147871455925E-17	1.502999208771646;0.8827824164645032	GCAT	0.8716241485400777;0.8459739629000795	0
5.67e-48	rs4821717	22	38216758	cg02917321	22	38215228	T/G	T	14.5521	Karolinska_Liver_Methylation_GPL13534;Dutch-Liver_Methylation_GPL13534	11.43735928847787;9.010790057077244	94;67	2.9527208101732886E-17;4.971147871455925E-17	1.502999208771646;0.8827824164645032	GCAT	0.8716241485400777;0.845758847502653	0
5.67e-48	rs13911	22	38212762	cg02917321	22	38215228	A/G	A	14.5521	Karolinska_Liver_Methylation_GPL13534;Dutch-Liver_Methylation_GPL13534	11.43735928847787;9.010790057077244	94;67	2.9527208101732886E-17;4.971147871455925E-17	1.502999208771646;0.8827824164645032	GCAT	0.8716241485400777;0.845758847502653	0
6.03e-48	rs9915906	17	48577953	cg00901687	17	48585294	G/A	G	14.5479	Karolinska_Liver_Methylation_GPL13534;Dutch-Liver_Methylation_GPL13534	11.322102303306385;9.14068539917727	94;67	-5.669223955532714E-17;-1.4582033756270713E-16	2.835134736488465;2.2411647232613974	RP11-94C24.6	0.867787746648679;0.8518837005477817	0
6.08e-48	rs4674319	2	219510320	cg18887096	2	219472386	T/C	C	-14.5474	Karolinska_Liver_Methylation_GPL13534;Dutch-Liver_Methylation_GPL13534	-11.072033034942665;-9.436114948615346	94;67	2.3149331151758585E-16;-1.3256394323882466E-17	2.6236528089803257;1.9798619671300606	RQCD1	-0.8586516935318188;-0.8650896391449365	0
6.1e-48	rs6757361	2	55424869	cg19384241	2	55394001	T/C	C	-14.5471	Karolinska_Liver_Methylation_GPL13534;Dutch-Liver_Methylation_GPL13534	-10.991323471555189;-9.531278120976365	94;67	-1.7007671866598143E-16;-9.610885884814787E-17	27.739387938576307;12.367293836256332	RTN4	-0.8562314298094416;-0.8689413436640123	0
6.1e-48	rs4350324	10	45084553	cg02113055	10	45072496	A/G	A	-14.5471	Karolinska_Liver_Methylation_GPL13534;Dutch-Liver_Methylation_GPL13534	-10.991323471555189;-9.531278120976365	94;67	-7.086529944415893E-17;1.1267935175300097E-16	22.6289805431312;16.976039643547825	RP11-733D4.1	-0.8564081658803846;-0.869235281119131	0
6.39e-48	rs7212158	17	3915151	cg11204139	17	3907446	C/G	C	14.5439	Karolinska_Liver_Methylation_GPL13534;Dutch-Liver_Methylation_GPL13534	11.126551495275654;9.36611836036362	94;67	-1.1515611159675825E-16;-4.8054429424073937E-17	2.069730384402688;1.9821546553730633	RP11-459C13.1	0.8608568166078914;0.8624956388930366	0
6.58e-48	rs1516086	2	219431535	cg18887096	2	219472386	A/G	G	-14.5419	Karolinska_Liver_Methylation_GPL13534;Dutch-Liver_Methylation_GPL13534	-11.044989314106147;-9.459705537432765	94;67	2.3149331151758585E-16;-1.3256394323882466E-17	2.6236528089803257;1.9798619671300606	RQCD1	-0.8579815225151339;-0.8662279835363007	0
6.58e-48	rs660432	2	219432127	cg18887096	2	219472386	T/C	C	-14.5419	Karolinska_Liver_Methylation_GPL13534;Dutch-Liver_Methylation_GPL13534	-11.044989314106147;-9.459705537432765	94;67	2.3149331151758585E-16;-1.3256394323882466E-17	2.6236528089803257;1.9798619671300606	RQCD1	-0.8579815225151339;-0.8662279835363007	0
6.58e-48	rs471846	2	219432237	cg18887096	2	219472386	T/C	C	-14.5419	Karolinska_Liver_Methylation_GPL13534;Dutch-Liver_Methylation_GPL13534	-11.044989314106147;-9.459705537432765	94;67	2.3149331151758585E-16;-1.3256394323882466E-17	2.6236528089803257;1.9798619671300606	RQCD1	-0.8579815225151339;-0.8662279835363007	0
6.58e-48	rs689116	2	219433888	cg18887096	2	219472386	A/C	C	-14.5419	Karolinska_Liver_Methylation_GPL13534;Dutch-Liver_Methylation_GPL13534	-11.044989314106147;-9.459705537432765	94;67	2.3149331151758585E-16;-1.3256394323882466E-17	2.6236528089803257;1.9798619671300606	RQCD1	-0.8579815225151339;-0.8662279835363007	0
6.58e-48	rs508157	2	219435288	cg18887096	2	219472386	A/G	G	-14.5419	Karolinska_Liver_Methylation_GPL13534;Dutch-Liver_Methylation_GPL13534	-11.044989314106147;-9.459705537432765	94;67	2.3149331151758585E-16;-1.3256394323882466E-17	2.6236528089803257;1.9798619671300606	RQCD1	-0.8579815225151339;-0.8662821885194758	0
6.58e-48	rs522377	2	219437476	cg18887096	2	219472386	C/T	T	-14.5419	Karolinska_Liver_Methylation_GPL13534;Dutch-Liver_Methylation_GPL13534	-11.044989314106147;-9.459705537432765	94;67	2.3149331151758585E-16;-1.3256394323882466E-17	2.6236528089803257;1.9798619671300606	RQCD1	-0.8579815225151339;-0.8663124108035677	0
6.58e-48	rs500422	2	219432995	cg18887096	2	219472386	T/G	G	-14.5419	Karolinska_Liver_Methylation_GPL13534;Dutch-Liver_Methylation_GPL13534	-11.044989314106147;-9.459705537432765	94;67	2.3149331151758585E-16;-1.3256394323882466E-17	2.6236528089803257;1.9798619671300606	RQCD1	-0.8583445299352931;-0.8662279835363007	0
6.58e-48	rs524902	2	219433357	cg18887096	2	219472386	C/A	A	-14.5419	Karolinska_Liver_Methylation_GPL13534;Dutch-Liver_Methylation_GPL13534	-11.044989314106147;-9.459705537432765	94;67	2.3149331151758585E-16;-1.3256394323882466E-17	2.6236528089803257;1.9798619671300606	RQCD1	-0.8579815225151339;-0.8662279835363007	0
6.58e-48	rs596076	2	219451015	cg18887096	2	219472386	G/T	T	-14.5419	Karolinska_Liver_Methylation_GPL13534;Dutch-Liver_Methylation_GPL13534	-11.044989314106147;-9.459705537432765	94;67	2.3149331151758585E-16;-1.3256394323882466E-17	2.6236528089803257;1.9798619671300606	RQCD1	-0.8579815225151339;-0.8657745032377893	0
6.58e-48	rs613539	2	219455967	cg18887096	2	219472386	T/G	G	-14.5419	Karolinska_Liver_Methylation_GPL13534;Dutch-Liver_Methylation_GPL13534	-11.044989314106147;-9.459705537432765	94;67	2.3149331151758585E-16;-1.3256394323882466E-17	2.6236528089803257;1.9798619671300606	RQCD1	-0.8579815225151339;-0.8658786452480822	0
6.58e-48	rs580273	2	219465094	cg18887096	2	219472386	A/G	G	-14.5419	Karolinska_Liver_Methylation_GPL13534;Dutch-Liver_Methylation_GPL13534	-11.044989314106147;-9.459705537432765	94;67	2.3149331151758585E-16;-1.3256394323882466E-17	2.6236528089803257;1.9798619671300606	RQCD1	-0.8579815225151339;-0.8658305967744857	0
6.58e-48	rs832806	2	219473914	cg18887096	2	219472386	T/A	A	-14.5419	Karolinska_Liver_Methylation_GPL13534;Dutch-Liver_Methylation_GPL13534	-11.044989314106147;-9.459705537432765	94;67	2.3149331151758585E-16;-1.3256394323882466E-17	2.6236528089803257;1.9798619671300606	RQCD1	-0.8582364363567156;-0.8660991762455267	0
6.58e-48	rs612874	2	219492924	cg18887096	2	219472386	G/A	A	-14.5419	Karolinska_Liver_Methylation_GPL13534;Dutch-Liver_Methylation_GPL13534	-11.044989314106147;-9.459705537432765	94;67	2.3149331151758585E-16;-1.3256394323882466E-17	2.6236528089803257;1.9798619671300606	RQCD1	-0.8583445299352931;-0.8662279835363007	0
6.58e-48	rs1055816	2	219501328	cg18887096	2	219472386	T/C	C	-14.5419	Karolinska_Liver_Methylation_GPL13534;Dutch-Liver_Methylation_GPL13534	-11.044989314106147;-9.459705537432765	94;67	2.3149331151758585E-16;-1.3256394323882466E-17	2.6236528089803257;1.9798619671300606	RQCD1	-0.8583445299352931;-0.8662279835363007	0
6.58e-48	rs6708683	2	219504503	cg18887096	2	219472386	A/G	G	-14.5419	Karolinska_Liver_Methylation_GPL13534;Dutch-Liver_Methylation_GPL13534	-11.044989314106147;-9.459705537432765	94;67	2.3149331151758585E-16;-1.3256394323882466E-17	2.6236528089803257;1.9798619671300606	RQCD1	-0.8582282207341828;-0.866399933646734	0
6.58e-48	rs11694090	2	219504695	cg18887096	2	219472386	G/T	T	-14.5419	Karolinska_Liver_Methylation_GPL13534;Dutch-Liver_Methylation_GPL13534	-11.044989314106147;-9.459705537432765	94;67	2.3149331151758585E-16;-1.3256394323882466E-17	2.6236528089803257;1.9798619671300606	RQCD1	-0.8582282207341828;-0.8658146593591768	0
6.58e-48	rs4674320	2	219510768	cg18887096	2	219472386	G/A	A	-14.5419	Karolinska_Liver_Methylation_GPL13534;Dutch-Liver_Methylation_GPL13534	-11.044989314106147;-9.459705537432765	94;67	2.3149331151758585E-16;-1.3256394323882466E-17	2.6236528089803257;1.9798619671300606	RQCD1	-0.8583445299352931;-0.8664308530478125	0
6.58e-48	rs10187066	2	219514759	cg18887096	2	219472386	G/A	A	-14.5419	Karolinska_Liver_Methylation_GPL13534;Dutch-Liver_Methylation_GPL13534	-11.044989314106147;-9.459705537432765	94;67	2.3149331151758585E-16;-1.3256394323882466E-17	2.6236528089803257;1.9798619671300606	RQCD1	-0.8583445299352931;-0.8662279835363007	0
6.58e-48	rs4674324	2	219523433	cg18887096	2	219472386	G/T	T	-14.5419	Karolinska_Liver_Methylation_GPL13534;Dutch-Liver_Methylation_GPL13534	-11.044989314106147;-9.459705537432765	94;67	2.3149331151758585E-16;-1.3256394323882466E-17	2.6236528089803257;1.9798619671300606	RQCD1	-0.8583445299352931;-0.8662279835363007	0
6.58e-48	rs3931102	2	219520405	cg18887096	2	219472386	T/C	C	-14.5419	Karolinska_Liver_Methylation_GPL13534;Dutch-Liver_Methylation_GPL13534	-11.044989314106147;-9.459705537432765	94;67	2.3149331151758585E-16;-1.3256394323882466E-17	2.6236528089803257;1.9798619671300606	RQCD1	-0.8583445299352931;-0.8658749249102643	0
6.58e-48	rs3770218	2	219525335	cg18887096	2	219472386	T/C	C	-14.5419	Karolinska_Liver_Methylation_GPL13534;Dutch-Liver_Methylation_GPL13534	-11.044989314106147;-9.459705537432765	94;67	2.3149331151758585E-16;-1.3256394323882466E-17	2.6236528089803257;1.9798619671300606	RQCD1	-0.8583445299352931;-0.8664290055357227	0
6.64e-48	rs35949215	7	156184714	cg04090468	7	156181966	T/C	C	-14.5412	Karolinska_Liver_Methylation_GPL13534;Dutch-Liver_Methylation_GPL13534	-11.800289002869855;-8.56404167468799	94;67	3.5705776397020494E-16;-2.5187149215376684E-16	32.500350907175516;15.769278533913827	AC073133.2	-0.884139443650238;-0.8240434453420642	0
6.94e-48	rs9610866	22	38296983	cg02917321	22	38215228	A/G	A	14.5384	Karolinska_Liver_Methylation_GPL13534;Dutch-Liver_Methylation_GPL13534	11.43735928847787;8.989504726719735	94;67	2.9527208101732886E-17;4.971147871455925E-17	1.502999208771646;0.8827824164645032	GCAT	0.8717070920529877;0.8450016040854	0
7.84e-48	rs720228	2	99704547	cg15544633	2	99771507	G/A	A	-14.5298	Karolinska_Liver_Methylation_GPL13534;Dutch-Liver_Methylation_GPL13534	-11.768984549789351;-8.583441484559803	94;67	-1.3346298061983265E-16;-1.7233312621047206E-16	11.459175558634556;6.3490625582540465	C2orf15;MRPL30;LIPT1	-0.8827864946867799;-0.8250664144640818	0
7.84e-48	rs4340581	2	99725025	cg15544633	2	99771507	T/C	C	-14.5298	Karolinska_Liver_Methylation_GPL13534;Dutch-Liver_Methylation_GPL13534	-11.768984549789351;-8.583441484559803	94;67	-1.3346298061983265E-16;-1.7233312621047206E-16	11.459175558634556;6.3490625582540465	C2orf15;MRPL30;LIPT1	-0.8828493323415127;-0.8245611906066691	0
7.96e-48	rs878467	1	31247236	cg25303761	1	31256004	T/G	T	-14.529	Karolinska_Liver_Methylation_GPL13534;Dutch-Liver_Methylation_GPL13534	-11.126551495275654;-9.343038706422266	94;67	2.929099043691902E-16;1.7233312621047206E-16	4.323086183397012;2.7524889365086405	LAPTM5	-0.8607336118929468;-0.8606730567420026	0
8.22e-48	rs539451	2	219426972	cg18887096	2	219472386	C/T	T	-14.5267	Karolinska_Liver_Methylation_GPL13534;Dutch-Liver_Methylation_GPL13534	-11.044989314106147;-9.436114948615346	94;67	2.3149331151758585E-16;-1.3256394323882466E-17	2.6236528089803257;1.9798619671300606	RQCD1	-0.8579815225151339;-0.8647690628463574	0
8.22e-48	rs483172	2	219428299	cg18887096	2	219472386	C/T	T	-14.5267	Karolinska_Liver_Methylation_GPL13534;Dutch-Liver_Methylation_GPL13534	-11.044989314106147;-9.436114948615346	94;67	2.3149331151758585E-16;-1.3256394323882466E-17	2.6236528089803257;1.9798619671300606	RQCD1	-0.8579815225151339;-0.8649311887801373	0
8.22e-48	rs4674323	2	219517088	cg18887096	2	219472386	C/T	T	-14.5267	Karolinska_Liver_Methylation_GPL13534;Dutch-Liver_Methylation_GPL13534	-11.044989314106147;-9.436114948615346	94;67	2.3149331151758585E-16;-1.3256394323882466E-17	2.6236528089803257;1.9798619671300606	RQCD1	-0.8583073070716658;-0.8654346510583559	0
9.1e-48	rs590771	2	219369851	cg18887096	2	219472386	T/C	C	-14.5196	Karolinska_Liver_Methylation_GPL13534;Dutch-Liver_Methylation_GPL13534	-11.322102303306385;-9.096962436128432	94;67	2.3149331151758585E-16;-1.3256394323882466E-17	2.6236528089803257;1.9798619671300606	RQCD1	-0.8675335761409709;-0.8500766989524403	0
9.43e-48	rs11695751	2	99708247	cg15544633	2	99771507	C/A	A	-14.5173	Karolinska_Liver_Methylation_GPL13534;Dutch-Liver_Methylation_GPL13534	-11.768984549789351;-8.56404167468799	94;67	-1.3346298061983265E-16;-1.7233312621047206E-16	11.459175558634556;6.3490625582540465	C2orf15;MRPL30;LIPT1	-0.8825185164491587;-0.8240632453082121	0
9.57e-48	rs13395515	2	55426586	cg19384241	2	55394001	T/G	G	-14.5162	Karolinska_Liver_Methylation_GPL13534;Dutch-Liver_Methylation_GPL13534	-10.991323471555189;-9.483428342020348	94;67	-1.7007671866598143E-16;-9.610885884814787E-17	27.739387938576307;12.367293836256332	RTN4	-0.8562314298094416;-0.8667025860467067	0
9.99e-48	rs2309600	17	6560860	cg21358336	17	6558464	G/T	G	14.5133	Karolinska_Liver_Methylation_GPL13534;Dutch-Liver_Methylation_GPL13534	10.885627756515591;9.604092519916147	94;67	-1.5354148212901102E-17;-6.793902090989764E-17	2.158158234267408;2.264325910046602	CTC-281F24.1	0.8522336486516153;0.8718136881280745	0
1.01e-47	rs6706223	2	33944002	cg04131969	2	33951623	C/T	T	-14.5129	Karolinska_Liver_Methylation_GPL13534;Dutch-Liver_Methylation_GPL13534	-10.605439748321093;-9.935398420668974	94;67	7.9369135377458E-16;3.9769182971647396E-17	38.14244387628227;24.522840379652603	MYADML;AC009499.1	-0.8407845291113186;-0.8847846940896322	0
1.01e-47	rs7793570	7	50801917	cg25748357	7	50800002	T/C	C	-14.5123	Karolinska_Liver_Methylation_GPL13534;Dutch-Liver_Methylation_GPL13534	-11.181657663302483;-9.251938131532969	94;67	1.0157359586996113E-16;-7.953836594329479E-17	5.543871096450864;2.7608906404293276	GRB10	-0.8625667509316232;-0.8567534172686823	0
1.02e-47	rs833086	2	219375948	cg18887096	2	219472386	T/C	C	-14.512	Karolinska_Liver_Methylation_GPL13534;Dutch-Liver_Methylation_GPL13534	-11.293698597770456;-9.118769742467453	94;67	2.3149331151758585E-16;-1.3256394323882466E-17	2.6236528089803257;1.9798619671300606	RQCD1	-0.8667395945835408;-0.8511255841083267	0
1.03e-47	rs497983	2	219415189	cg18887096	2	219472386	G/A	A	-14.5116	Karolinska_Liver_Methylation_GPL13534;Dutch-Liver_Methylation_GPL13534	-11.044989314106147;-9.412654744782266	94;67	2.3149331151758585E-16;-1.3256394323882466E-17	2.6236528089803257;1.9798619671300606	RQCD1	-0.8580364412111083;-0.8640266729855351	0
1.03e-47	rs2556385	2	219532905	cg18887096	2	219472386	A/G	A	-14.5116	Karolinska_Liver_Methylation_GPL13534;Dutch-Liver_Methylation_GPL13534	-11.044989314106147;-9.412654744782266	94;67	2.3149331151758585E-16;-1.3256394323882466E-17	2.6236528089803257;1.9798619671300606	RQCD1	-0.8583445299352931;-0.8641492960488173	0
1.03e-47	rs2556384	2	219532903	cg18887096	2	219472386	T/C	T	-14.5116	Karolinska_Liver_Methylation_GPL13534;Dutch-Liver_Methylation_GPL13534	-11.044989314106147;-9.412654744782266	94;67	2.3149331151758585E-16;-1.3256394323882466E-17	2.6236528089803257;1.9798619671300606	RQCD1	-0.8583445299352931;-0.8641905605183163	0
1.03e-47	rs56077076	6	36364765	cg04289385	6	36355801	C/T	C	14.5113	Karolinska_Liver_Methylation_GPL13534;Dutch-Liver_Methylation_GPL13534	10.964697694424089;9.507285232795605	94;67	-2.7165031453594255E-17;-1.3256394323882466E-17	2.0674645600595887;1.875413505494023	ETV7;RP1-50J22.4	0.8550797205763742;0.8675280383830457	0
1.05e-47	rs9700179	1	153585584	cg08477332	1	153590219	G/A	A	14.5099	Karolinska_Liver_Methylation_GPL13534;Dutch-Liver_Methylation_GPL13534	12.058443456970567;8.209603403127051	94;67	7.558965274043619E-17;1.4913443614367774E-17	17.80288791988907;6.357418897982662	S100A14	0.8916821272453523;0.80546565377791	0
1.09e-47	rs11025524	11	20379276	cg24426391	11	20384910	A/G	G	14.5076	Karolinska_Liver_Methylation_GPL13534;Dutch-Liver_Methylation_GPL13534	12.474752567261921;7.712943471789977	94;67	-3.118073175542993E-16;-1.3256394323882466E-17	8.874499849057203;3.353023604515165	HTATIP2	0.9041609004958021;0.7762231398809197	0
1.11e-47	rs8131234	21	38487274	cg21832243	21	38444247	A/T	A	-14.5061	Karolinska_Liver_Methylation_GPL13534;Dutch-Liver_Methylation_GPL13534	-11.018086741655182;-9.436114948615346	94;67	9.153434511537195E-17;8.948066168620665E-17	4.058142693029697;3.3737306347391054	PIGP	-0.8568355896024945;-0.8647932898310887	0
1.11e-47	rs34252185	2	99737646	cg15544633	2	99771507	G/A	A	-14.5061	Karolinska_Liver_Methylation_GPL13534;Dutch-Liver_Methylation_GPL13534	-11.737883034980657;-8.583441484559803	94;67	-1.3346298061983265E-16;-1.7233312621047206E-16	11.459175558634556;6.3490625582540465	C2orf15;MRPL30;LIPT1	-0.8819736163884748;-0.824806334865172	0
1.11e-47	rs13023744	2	99738224	cg15544633	2	99771507	T/C	C	-14.5061	Karolinska_Liver_Methylation_GPL13534;Dutch-Liver_Methylation_GPL13534	-11.737883034980657;-8.583441484559803	94;67	-1.3346298061983265E-16;-1.7233312621047206E-16	11.459175558634556;6.3490625582540465	C2orf15;MRPL30;LIPT1	-0.8819736163884748;-0.824806334865172	0
1.15e-47	rs7605843	2	99811894	cg15544633	2	99771507	T/C	C	-14.5035	Karolinska_Liver_Methylation_GPL13534;Dutch-Liver_Methylation_GPL13534	-11.831799685705125;-8.468214572200496	94;67	-1.3346298061983265E-16;-1.7233312621047206E-16	11.459175558634556;6.3490625582540465	C2orf15;MRPL30;LIPT1	-0.8845845302672418;-0.8191652314917252	0
1.15e-47	rs13798	2	99813614	cg15544633	2	99771507	C/T	T	-14.5035	Karolinska_Liver_Methylation_GPL13534;Dutch-Liver_Methylation_GPL13534	-11.831799685705125;-8.468214572200496	94;67	-1.3346298061983265E-16;-1.7233312621047206E-16	11.459175558634556;6.3490625582540465	C2orf15;MRPL30;LIPT1	-0.8845102973408635;-0.8192029127266459	0
1.17e-47	rs1344645	2	219538019	cg18887096	2	219472386	T/G	T	-14.5022	Karolinska_Liver_Methylation_GPL13534;Dutch-Liver_Methylation_GPL13534	-11.072033034942665;-9.36611836036362	94;67	2.3149331151758585E-16;-1.3256394323882466E-17	2.6236528089803257;1.9798619671300606	RQCD1	-0.8585874444871655;-0.8621837831282353	0
1.18e-47	rs673764	2	219453097	cg18887096	2	219472386	T/C	C	-14.5019	Karolinska_Liver_Methylation_GPL13534;Dutch-Liver_Methylation_GPL13534	-10.911851558971886;-9.555408959793125	94;67	2.3149331151758585E-16;-1.3256394323882466E-17	2.6236528089803257;1.9798619671300606	RQCD1	-0.8529339191422898;-0.8696814882710371	0
1.27e-47	rs2190495	7	50699352	cg07235057	7	50700272	G/T	T	-14.4969	Karolinska_Liver_Methylation_GPL13534;Dutch-Liver_Methylation_GPL13534	-11.676276050885269;-8.64212494654017	94;67	5.669223955532714E-17;7.953836594329479E-17	3.73913166355519;1.4607412973273257	GRB10	-0.8802613023648108;-0.8279754593490605	0
1.3e-47	rs569502	17	37071995	cg16778811	17	37071357	C/T	T	-14.495	Karolinska_Liver_Methylation_GPL13534;Dutch-Liver_Methylation_GPL13534	-11.706981246807489;-8.60292138532777	94;67	-1.0393577251809976E-16;-1.3256394323882466E-17	4.354094679342903;2.0070955916752435	LASP1	-0.8806168000288459;-0.8263457828936958	0
1.31e-47	rs9699949	1	153583986	cg08477332	1	153590219	G/C	C	14.4945	Karolinska_Liver_Methylation_GPL13534;Dutch-Liver_Methylation_GPL13534	11.99256768829857;8.26387988393986	94;67	7.558965274043619E-17;1.4913443614367774E-17	17.80288791988907;6.357418897982662	S100A14	0.8904043128352545;0.8076677761369578	0
1.32e-47	rs4837796	9	123610288	cg09419670	9	123605690	A/G	G	-14.4941	Karolinska_Liver_Methylation_GPL13534;Dutch-Liver_Methylation_GPL13534	-11.379397636494636;-8.989504726719735	94;67	-1.5590365877714964E-16;9.94229574291185E-17	4.3850976674572255;3.87454951398205	RP11-27I1.2	-0.8696510027215022;-0.8452793596049165	0
1.33e-47	rs36071868	2	99737120	cg15544633	2	99771507	A/G	G	-14.4936	Karolinska_Liver_Methylation_GPL13534;Dutch-Liver_Methylation_GPL13534	-11.737883034980657;-8.56404167468799	94;67	-1.3346298061983265E-16;-1.7233312621047206E-16	11.459175558634556;6.3490625582540465	C2orf15;MRPL30;LIPT1	-0.8819736163884748;-0.8243840808531304	0
1.33e-47	rs6751927	2	99740175	cg15544633	2	99771507	C/T	T	-14.4936	Karolinska_Liver_Methylation_GPL13534;Dutch-Liver_Methylation_GPL13534	-11.737883034980657;-8.56404167468799	94;67	-1.3346298061983265E-16;-1.7233312621047206E-16	11.459175558634556;6.3490625582540465	C2orf15;MRPL30;LIPT1	-0.882063997643021;-0.824440144175097	0
1.37e-47	rs7086496	10	82220514	cg00277334	10	82204284	T/C	T	-14.4917	Karolinska_Liver_Methylation_GPL13534;Dutch-Liver_Methylation_GPL13534	-11.322102303306385;-9.053667492680633	94;67	7.086529944415893E-17;1.425062389817365E-16	0.8641232683911673;0.854441881349548	FAM213A	-0.8680500837194925;-0.8479728038717463	0
1.38e-47	rs6757661	2	99802820	cg15544633	2	99771507	G/A	A	-14.4913	Karolinska_Liver_Methylation_GPL13534;Dutch-Liver_Methylation_GPL13534	-11.831799685705125;-8.44927784401533	94;67	-1.3346298061983265E-16;-1.7233312621047206E-16	11.459175558634556;6.3490625582540465	C2orf15;MRPL30;LIPT1	-0.8851952010686511;-0.8176099855233916	0
1.4e-47	rs2412322	17	48578726	cg00901687	17	48585294	A/G	A	14.4903	Karolinska_Liver_Methylation_GPL13534;Dutch-Liver_Methylation_GPL13534	11.209436172230035;9.184847303182906	94;67	-5.669223955532714E-17;-1.4582033756270713E-16	2.835134736488465;2.2411647232613974	RP11-94C24.6	0.8639077080551981;0.8536997212264827	0
1.53e-47	rs3845836	2	219504955	cg02985541	2	219472194	T/C	C	-14.4839	Karolinska_Liver_Methylation_GPL13534;Dutch-Liver_Methylation_GPL13534	-12.159036155835334;-8.050235553014218	94;67	-1.3228189229576333E-16;-5.3025577295529864E-17	3.17482640138925;2.5483648492737636	RQCD1	-0.8954831241276002;-0.796405851430455	0
1.58e-47	rs673669	2	219453157	cg18887096	2	219472386	G/A	A	-14.4819	Karolinska_Liver_Methylation_GPL13534;Dutch-Liver_Methylation_GPL13534	-10.885627756515591;-9.555408959793125	94;67	2.3149331151758585E-16;-1.3256394323882466E-17	2.6236528089803257;1.9798619671300606	RQCD1	-0.8515873993168197;-0.8696925526178649	0
1.6e-47	rs2632277	2	99778985	cg15544633	2	99771507	G/A	A	-14.4811	Karolinska_Liver_Methylation_GPL13534;Dutch-Liver_Methylation_GPL13534	-11.737883034980657;-8.544721101644186	94;67	-1.3346298061983265E-16;-1.7233312621047206E-16	11.459175558634556;6.3490625582540465	C2orf15;MRPL30;LIPT1	-0.8823251528210233;-0.8230228244243492	0
1.64e-47	rs11123763	2	99750673	cg15544633	2	99771507	G/A	A	-14.4794	Karolinska_Liver_Methylation_GPL13534;Dutch-Liver_Methylation_GPL13534	-11.800289002869855;-8.468214572200496	94;67	-1.3346298061983265E-16;-1.7233312621047206E-16	11.459175558634556;6.3490625582540465	C2orf15;MRPL30;LIPT1	-0.8836599168304251;-0.8189406088365306	0
1.64e-47	rs12992218	2	99753834	cg15544633	2	99771507	A/G	G	-14.4794	Karolinska_Liver_Methylation_GPL13534;Dutch-Liver_Methylation_GPL13534	-11.800289002869855;-8.468214572200496	94;67	-1.3346298061983265E-16;-1.7233312621047206E-16	11.459175558634556;6.3490625582540465	C2orf15;MRPL30;LIPT1	-0.8836599168304251;-0.819348362252205	0
1.64e-47	rs13018891	2	99755099	cg15544633	2	99771507	G/C	C	-14.4794	Karolinska_Liver_Methylation_GPL13534;Dutch-Liver_Methylation_GPL13534	-11.800289002869855;-8.468214572200496	94;67	-1.3346298061983265E-16;-1.7233312621047206E-16	11.459175558634556;6.3490625582540465	C2orf15;MRPL30;LIPT1	-0.8837843828816692;-0.8192029127266459	0
1.64e-47	rs11677247	2	99756358	cg15544633	2	99771507	G/A	A	-14.4794	Karolinska_Liver_Methylation_GPL13534;Dutch-Liver_Methylation_GPL13534	-11.800289002869855;-8.468214572200496	94;67	-1.3346298061983265E-16;-1.7233312621047206E-16	11.459175558634556;6.3490625582540465	C2orf15;MRPL30;LIPT1	-0.8836599168304251;-0.8192029127266459	0
1.64e-47	rs6542865	2	99764521	cg15544633	2	99771507	T/C	C	-14.4794	Karolinska_Liver_Methylation_GPL13534;Dutch-Liver_Methylation_GPL13534	-11.800289002869855;-8.468214572200496	94;67	-1.3346298061983265E-16;-1.7233312621047206E-16	11.459175558634556;6.3490625582540465	C2orf15;MRPL30;LIPT1	-0.8838693838670203;-0.8192029127266459	0
1.64e-47	rs11890338	2	99767868	cg15544633	2	99771507	T/C	C	-14.4794	Karolinska_Liver_Methylation_GPL13534;Dutch-Liver_Methylation_GPL13534	-11.800289002869855;-8.468214572200496	94;67	-1.3346298061983265E-16;-1.7233312621047206E-16	11.459175558634556;6.3490625582540465	C2orf15;MRPL30;LIPT1	-0.884391818939308;-0.819459886970081	0
1.64e-47	rs2516832	2	99771268	cg15544633	2	99771507	C/G	G	-14.4794	Karolinska_Liver_Methylation_GPL13534;Dutch-Liver_Methylation_GPL13534	-11.800289002869855;-8.468214572200496	94;67	-1.3346298061983265E-16;-1.7233312621047206E-16	11.459175558634556;6.3490625582540465	C2orf15;MRPL30;LIPT1	-0.8837229839231333;-0.8192029127266459	0
1.64e-47	rs2516827	2	99772565	cg15544633	2	99771507	T/C	C	-14.4794	Karolinska_Liver_Methylation_GPL13534;Dutch-Liver_Methylation_GPL13534	-11.800289002869855;-8.468214572200496	94;67	-1.3346298061983265E-16;-1.7233312621047206E-16	11.459175558634556;6.3490625582540465	C2orf15;MRPL30;LIPT1	-0.8837229839231333;-0.8192029127266459	0
1.66e-47	rs12440815	15	76627328	cg03037974	15	76606508	C/A	C	-14.4785	Karolinska_Liver_Methylation_GPL13534;Dutch-Liver_Methylation_GPL13534	-12.296662191373906;-7.878846921772696	94;67	-2.0787154503619953E-16;-1.3256394323882466E-17	9.145703752032182;2.5097461679517767	ETFA	-0.8991775560830816;-0.7856028187066206	0
1.66e-47	rs67418609	15	76627089	cg03037974	15	76606508	C/A	C	-14.4785	Karolinska_Liver_Methylation_GPL13534;Dutch-Liver_Methylation_GPL13534	-12.296662191373906;-7.878846921772696	94;67	-2.0787154503619953E-16;-1.3256394323882466E-17	9.145703752032182;2.5097461679517767	ETFA	-0.8991775560830816;-0.7856028187066206	0
1.86e-47	rs13420684	2	55435565	cg19384241	2	55394001	A/C	C	-14.4706	Karolinska_Liver_Methylation_GPL13534;Dutch-Liver_Methylation_GPL13534	-10.991323471555189;-9.412654744782266	94;67	-1.7007671866598143E-16;-9.610885884814787E-17	27.739387938576307;12.367293836256332	RTN4	-0.8562314298094416;-0.8642590382627211	0
1.9e-47	rs9816164	3	73045651	cg03847932	3	73045580	T/C	C	-14.469	Karolinska_Liver_Methylation_GPL13534;Dutch-Liver_Methylation_GPL13534	-11.181657663302483;-9.184847303182906	94;67	-9.448706592554524E-17;-7.953836594329479E-17	5.437226252710536;4.005386571475696	GXYLT2	-0.8630937041789004;-0.8537830463864599	0
2.05e-47	rs6775000	3	73065927	cg03847932	3	73045580	A/G	G	-14.4641	Karolinska_Liver_Methylation_GPL13534;Dutch-Liver_Methylation_GPL13534	-11.322102303306385;-9.010790057077244	94;67	-9.448706592554524E-17;-7.953836594329479E-17	5.437226252710536;4.005386571475696	GXYLT2	-0.8682489300792633;-0.8459552791907536	0
2.14e-47	rs7028191	9	137117496	cg21243944	9	137118124	A/G	A	-14.461	Karolinska_Liver_Methylation_GPL13534;Dutch-Liver_Methylation_GPL13534	-11.018086741655182;-9.36611836036362	94;67	-6.614094614788166E-17;2.3198690066794315E-17	4.351375834038956;1.7236037589052706	RP11-145E17.2	-0.8571109706366331;-0.8617123051062519	0
2.14e-47	rs55977683	21	46977046	cg21139150	21	46976199	C/T	T	14.461	Karolinska_Liver_Methylation_GPL13534;Dutch-Liver_Methylation_GPL13534	11.018086741655182;9.36611836036362	94;67	-7.558965274043619E-17;-2.6512788647764932E-17	14.123415650178991;15.716580621301587	SLC19A1	0.8571015635006797;0.8618001121882369	0
2.2e-47	rs525989	17	37070658	cg16778811	17	37071357	G/A	A	-14.459	Karolinska_Liver_Methylation_GPL13534;Dutch-Liver_Methylation_GPL13534	-11.676276050885269;-8.583441484559803	94;67	-1.0393577251809976E-16;-1.3256394323882466E-17	4.354094679342903;2.0070955916752435	LASP1	-0.8796749139218634;-0.8246194310080636	0
2.24e-47	rs17032699	2	106886471	cg05468156	2	106885950	G/A	G	-14.4579	Karolinska_Liver_Methylation_GPL13534;Dutch-Liver_Methylation_GPL13534	-11.959973493716532;-8.245721335343086	94;67	-7.558965274043619E-17;1.1599345033397157E-16	5.525914145819768;3.2339895991583307	AC092106.1	-0.8893407761241734;-0.8073312643357538	0
2.24e-47	rs67196165	2	106886496	cg05468156	2	106885950	G/C	G	-14.4579	Karolinska_Liver_Methylation_GPL13534;Dutch-Liver_Methylation_GPL13534	-11.959973493716532;-8.245721335343086	94;67	-7.558965274043619E-17;1.1599345033397157E-16	5.525914145819768;3.2339895991583307	AC092106.1	-0.8890518616538712;-0.8074330329195994	0
2.3e-47	rs8138029	22	38220964	cg02917321	22	38215228	T/C	T	14.4562	Karolinska_Liver_Methylation_GPL13534;Dutch-Liver_Methylation_GPL13534	11.293698597770456;9.032177227952918	94;67	2.9527208101732886E-17;4.971147871455925E-17	1.502999208771646;0.8827824164645032	GCAT	0.8670386284608264;0.8468563878091986	0
2.31e-47	rs1885207	6	36374525	cg04289385	6	36355801	T/G	T	14.4557	Karolinska_Liver_Methylation_GPL13534;Dutch-Liver_Methylation_GPL13534	11.126551495275654;9.229459500987334	94;67	-2.7165031453594255E-17;-1.3256394323882466E-17	2.0674645600595887;1.875413505494023	ETV7;RP1-50J22.4	0.8611947954377346;0.856111743011849	0
2.32e-47	rs7349217	2	99815146	cg15544633	2	99771507	G/T	T	-14.4555	Karolinska_Liver_Methylation_GPL13534;Dutch-Liver_Methylation_GPL13534	-11.768984549789351;-8.468214572200496	94;67	-1.3346298061983265E-16;-1.7233312621047206E-16	11.459175558634556;6.3490625582540465	C2orf15;MRPL30;LIPT1	-0.8834491928322323;-0.8188148933501553	0
2.34e-47	rs6943153	7	50791579	cg25748357	7	50800002	G/A	A	-14.4547	Karolinska_Liver_Methylation_GPL13534;Dutch-Liver_Methylation_GPL13534	-11.181657663302483;-9.162710784387228	94;67	1.0157359586996113E-16;-7.953836594329479E-17	5.543871096450864;2.7608906404293276	GRB10	-0.8625667509316232;-0.8526476708499373	0
2.34e-47	rs6967612	7	50801117	cg25748357	7	50800002	C/T	T	-14.4547	Karolinska_Liver_Methylation_GPL13534;Dutch-Liver_Methylation_GPL13534	-11.181657663302483;-9.162710784387228	94;67	1.0157359586996113E-16;-7.953836594329479E-17	5.543871096450864;2.7608906404293276	GRB10	-0.8625126006775627;-0.8526148596877244	0
2.34e-47	rs2074777	7	50799889	cg25748357	7	50800002	T/C	C	-14.4547	Karolinska_Liver_Methylation_GPL13534;Dutch-Liver_Methylation_GPL13534	-11.181657663302483;-9.162710784387228	94;67	1.0157359586996113E-16;-7.953836594329479E-17	5.543871096450864;2.7608906404293276	GRB10	-0.8625667509316232;-0.8527914392338557	0
2.44e-47	rs545460	2	219392159	cg18887096	2	219472386	G/A	A	-14.4518	Karolinska_Liver_Methylation_GPL13534;Dutch-Liver_Methylation_GPL13534	-11.044989314106147;-9.320082488693588	94;67	2.3149331151758585E-16;-1.3256394323882466E-17	2.6236528089803257;1.9798619671300606	RQCD1	-0.8579815225151339;-0.8600693929080663	0
2.57e-47	rs9806745	15	102010311	cg19295451	15	102010137	A/C	C	14.4483	Karolinska_Liver_Methylation_GPL13534;Dutch-Liver_Methylation_GPL13534	11.645764387591376;8.60292138532777	94;67	1.4837422071120777E-16;-1.3256394323882466E-17	5.399004837453534;1.964314583972071	PCSK6	0.8790249670189474;0.8259507715126354	0
2.73e-47	rs2139538	3	45072535	cg02147617	3	45073439	G/A	A	-14.4441	Karolinska_Liver_Methylation_GPL13534;Dutch-Liver_Methylation_GPL13534	-11.43735928847787;-8.843258380534234	94;67	1.1102230246251565E-16;3.645508439067678E-17	2.3525737131396123;1.0754006563159835	CLEC3B;EXOSC7	-0.8716947811942862;-0.8377913326412807	0
2.73e-47	rs9872295	3	45073150	cg02147617	3	45073439	G/T	T	-14.4441	Karolinska_Liver_Methylation_GPL13534;Dutch-Liver_Methylation_GPL13534	-11.43735928847787;-8.843258380534234	94;67	1.1102230246251565E-16;3.645508439067678E-17	2.3525737131396123;1.0754006563159835	CLEC3B;EXOSC7	-0.8719444947251954;-0.837884587927679	0
2.73e-47	rs9877793	3	45074267	cg02147617	3	45073439	G/A	A	-14.4441	Karolinska_Liver_Methylation_GPL13534;Dutch-Liver_Methylation_GPL13534	-11.43735928847787;-8.843258380534234	94;67	1.1102230246251565E-16;3.645508439067678E-17	2.3525737131396123;1.0754006563159835	CLEC3B;EXOSC7	-0.871996056134914;-0.8380163638132272	0
2.73e-47	rs2372851	3	45076308	cg02147617	3	45073439	A/T	T	-14.4441	Karolinska_Liver_Methylation_GPL13534;Dutch-Liver_Methylation_GPL13534	-11.43735928847787;-8.843258380534234	94;67	1.1102230246251565E-16;3.645508439067678E-17	2.3525737131396123;1.0754006563159835	CLEC3B;EXOSC7	-0.871996056134914;-0.8380163638132272	0
2.73e-47	rs939311	3	45076221	cg02147617	3	45073439	T/G	G	-14.4441	Karolinska_Liver_Methylation_GPL13534;Dutch-Liver_Methylation_GPL13534	-11.43735928847787;-8.843258380534234	94;67	1.1102230246251565E-16;3.645508439067678E-17	2.3525737131396123;1.0754006563159835	CLEC3B;EXOSC7	-0.871996056134914;-0.8380163638132272	0
2.73e-47	rs6772941	3	45081677	cg02147617	3	45073439	A/G	G	-14.4441	Karolinska_Liver_Methylation_GPL13534;Dutch-Liver_Methylation_GPL13534	-11.43735928847787;-8.843258380534234	94;67	1.1102230246251565E-16;3.645508439067678E-17	2.3525737131396123;1.0754006563159835	CLEC3B;EXOSC7	-0.871996056134914;-0.8377913326412807	0
2.78e-47	rs45486999	11	45686555	cg24276105	11	45686079	T/C	T	14.4429	Karolinska_Liver_Methylation_GPL13534;Dutch-Liver_Methylation_GPL13534	10.73097127484021;9.678203879982846	94;67	-1.2755753899948608E-16;1.822754219533839E-17	2.826659462420938;1.1517327512830553	CHST1	0.8463644308043541;0.8754267776334962	0
2.85e-47	rs1230400	17	41845451	cg26893861	17	41843943	T/C	C	14.4413	Karolinska_Liver_Methylation_GPL13534;Dutch-Liver_Methylation_GPL13534	11.126551495275654;9.207096388324139	94;67	-2.6456378459152665E-16;2.6512788647764932E-17	6.353301956676608;5.837293055490612	DUSP3	0.8608923451680494;0.8551201608118982	0
2.86e-47	rs503188	2	219463804	cg18887096	2	219472386	A/G	A	14.4409	Karolinska_Liver_Methylation_GPL13534;Dutch-Liver_Methylation_GPL13534	11.237367734642623;9.07526212829238	94;67	2.3149331151758585E-16;-1.3256394323882466E-17	2.6236528089803257;1.9798619671300606	RQCD1	0.8646381745404277;0.8492423333091661	0
3.03e-47	rs598701	2	219387005	cg18887096	2	219472386	C/G	G	-14.4371	Karolinska_Liver_Methylation_GPL13534;Dutch-Liver_Methylation_GPL13534	-11.044989314106147;-9.297248058424186	94;67	2.3149331151758585E-16;-1.3256394323882466E-17	2.6236528089803257;1.9798619671300606	RQCD1	-0.8579815225151339;-0.8586469546285566	0
3.04e-47	rs832817	2	219358603	cg18887096	2	219472386	T/C	C	-14.4367	Karolinska_Liver_Methylation_GPL13534;Dutch-Liver_Methylation_GPL13534	-11.322102303306385;-8.968320006653608	94;67	2.3149331151758585E-16;-1.3256394323882466E-17	2.6236528089803257;1.9798619671300606	RQCD1	-0.8675335761409709;-0.8442269589683283	0
3.04e-47	rs678814	2	219359287	cg18887096	2	219472386	C/T	T	-14.4367	Karolinska_Liver_Methylation_GPL13534;Dutch-Liver_Methylation_GPL13534	-11.322102303306385;-8.968320006653608	94;67	2.3149331151758585E-16;-1.3256394323882466E-17	2.6236528089803257;1.9798619671300606	RQCD1	-0.8675335761409709;-0.8443728588194658	0
3.14e-47	rs728603	1	31246810	cg25303761	1	31256004	T/C	T	-14.4346	Karolinska_Liver_Methylation_GPL13534;Dutch-Liver_Methylation_GPL13534	-11.265454483546531;-9.032177227952918	94;67	2.929099043691902E-16;1.7233312621047206E-16	4.323086183397012;2.7524889365086405	LAPTM5	-0.865807885388958;-0.8469522757692083	0
3.16e-47	rs2969379	2	99776686	cg15544633	2	99771507	A/G	G	-14.434	Karolinska_Liver_Methylation_GPL13534;Dutch-Liver_Methylation_GPL13534	-11.676276050885269;-8.544721101644186	94;67	-1.3346298061983265E-16;-1.7233312621047206E-16	11.459175558634556;6.3490625582540465	C2orf15;MRPL30;LIPT1	-0.8796926699744408;-0.8233362120936515	0
3.19e-47	rs10887898	10	82210206	cg00277334	10	82204284	A/G	A	-14.4336	Karolinska_Liver_Methylation_GPL13534;Dutch-Liver_Methylation_GPL13534	-11.209436172230035;-9.096962436128432	94;67	7.086529944415893E-17;1.425062389817365E-16	0.8641232683911673;0.854441881349548	FAM213A	-0.8639329188130002;-0.8500369000144998	0
3.27e-47	rs11695379	2	99742161	cg15544633	2	99771507	G/A	A	-14.4317	Karolinska_Liver_Methylation_GPL13534;Dutch-Liver_Methylation_GPL13534	-11.737883034980657;-8.468214572200496	94;67	-1.3346298061983265E-16;-1.7233312621047206E-16	11.459175558634556;6.3490625582540465	C2orf15;MRPL30;LIPT1	-0.8823251528210233;-0.8192029127266459	0
3.27e-47	rs4588238	2	99749350	cg15544633	2	99771507	G/A	A	-14.4317	Karolinska_Liver_Methylation_GPL13534;Dutch-Liver_Methylation_GPL13534	-11.737883034980657;-8.468214572200496	94;67	-1.3346298061983265E-16;-1.7233312621047206E-16	11.459175558634556;6.3490625582540465	C2orf15;MRPL30;LIPT1	-0.8823251528210233;-0.8192029127266459	0
3.31e-47	rs61141394	11	77785536	cg09721595	11	77773900	G/A	A	-14.4309	Karolinska_Liver_Methylation_GPL13534;Dutch-Liver_Methylation_GPL13534	-11.800289002869855;-8.392910965377574	94;67	-2.834611977766357E-17;-1.1599345033397157E-16	2.7682403779341747;2.2880059516435045	NDUFC2-KCTD14	-0.884194937777549;-0.8149880369563534	0
3.31e-47	rs10899436	11	77795571	cg09721595	11	77773900	T/C	C	-14.4309	Karolinska_Liver_Methylation_GPL13534;Dutch-Liver_Methylation_GPL13534	-11.800289002869855;-8.392910965377574	94;67	-2.834611977766357E-17;-1.1599345033397157E-16	2.7682403779341747;2.2880059516435045	NDUFC2-KCTD14	-0.8839333115444152;-0.8149880369563534	0
3.35e-47	rs4757940	11	20382453	cg24426391	11	20384910	C/T	C	14.43	Karolinska_Liver_Methylation_GPL13534;Dutch-Liver_Methylation_GPL13534	12.331724997875934;7.76216677200604	94;67	-3.118073175542993E-16;-1.3256394323882466E-17	8.874499849057203;3.353023604515165	HTATIP2	0.8999989498576494;0.7792990671585811	0
3.53e-47	rs7809623	7	50805499	cg25748357	7	50800002	T/C	C	-14.4264	Karolinska_Liver_Methylation_GPL13534;Dutch-Liver_Methylation_GPL13534	-11.181657663302483;-9.118769742467453	94;67	1.0157359586996113E-16;-7.953836594329479E-17	5.543871096450864;2.7608906404293276	GRB10	-0.8625667509316232;-0.8506539520467858	0
3.59e-47	rs35760493	1	153596603	cg08477332	1	153590219	G/A	A	14.4253	Karolinska_Liver_Methylation_GPL13534;Dutch-Liver_Methylation_GPL13534	12.367060181384076;7.712943471789977	94;67	7.558965274043619E-17;1.4913443614367774E-17	17.80288791988907;6.357418897982662	S100A14	0.9013992054341246;0.7755224842939308	0
3.74e-47	rs585859	2	219383121	cg18887096	2	219472386	T/C	C	-14.4225	Karolinska_Liver_Methylation_GPL13534;Dutch-Liver_Methylation_GPL13534	-11.044989314106147;-9.274533800299421	94;67	2.3149331151758585E-16;-1.3256394323882466E-17	2.6236528089803257;1.9798619671300606	RQCD1	-0.8579815225151339;-0.8580914957596949	0
3.84e-47	rs3765	17	3926771	cg11204139	17	3907446	C/T	C	14.4208	Karolinska_Liver_Methylation_GPL13534;Dutch-Liver_Methylation_GPL13534	11.265454483546531;9.010790057077244	94;67	-1.1515611159675825E-16;-4.8054429424073937E-17	2.069730384402688;1.9821546553730633	RP11-459C13.1	0.8663310025513984;0.8464314673954184	0
3.87e-47	rs13043186	20	61992838	cg25773267	20	61992163	G/A	A	14.4201	Karolinska_Liver_Methylation_GPL13534;Dutch-Liver_Methylation_GPL13534	10.885627756515591;9.459705537432765	94;67	-4.4881356314633985E-17;7.622426736232418E-17	1.9538108465731392;1.4472699669974283	RP11-261N11.8;CHRNA4	0.8523005351574476;0.8662729969967493	0
3.98e-47	rs62191565	2	219482017	cg02985541	2	219472194	T/C	C	-14.4183	Karolinska_Liver_Methylation_GPL13534;Dutch-Liver_Methylation_GPL13534	-12.058443456970567;-8.067695492609316	94;67	-1.3228189229576333E-16;-5.3025577295529864E-17	3.17482640138925;2.5483648492737636	RQCD1	-0.8918950990944299;-0.7966612205349698	0
4e-47	rs139856	22	38291874	cg02917321	22	38215228	T/C	T	14.4179	Karolinska_Liver_Methylation_GPL13534;Dutch-Liver_Methylation_GPL13534	11.350667874700251;8.90535754064198	94;67	2.9527208101732886E-17;4.971147871455925E-17	1.502999208771646;0.8827824164645032	GCAT	0.86907394587236;0.8408299086478374	0
4.14e-47	rs755203	20	61994264	cg25773267	20	61992163	T/C	C	14.4155	Karolinska_Liver_Methylation_GPL13534;Dutch-Liver_Methylation_GPL13534	10.8595345569611;9.483428342020348	94;67	-4.4881356314633985E-17;7.622426736232418E-17	1.9538108465731392;1.4472699669974283	RP11-261N11.8;CHRNA4	0.851142994291187;0.8674170281777509	0
4.14e-47	rs11023199	11	14394258	cg19336497	11	14381023	A/G	G	-14.4155	Karolinska_Liver_Methylation_GPL13534;Dutch-Liver_Methylation_GPL13534	-10.8595345569611;-9.483428342020348	94;67	-5.846387204143111E-17;-5.3025577295529864E-17	1.6664543688884323;1.2938416447533052	RRAS2	-0.8509859713569984;-0.8670475047350729	0
4.26e-47	rs12693903	2	200807042	cg23649088	2	200775434	T/C	C	-14.4134	Karolinska_Liver_Methylation_GPL13534;Dutch-Liver_Methylation_GPL13534	-11.99256768829857;-8.13814643710707	94;67	2.1732025162875404E-16;-1.2593574607688342E-16	7.907408328235601;6.216787728764888	AC073043.1	-0.8895487107027644;-0.8012863530882121	0
4.34e-47	rs2125039	10	82206757	cg00277334	10	82204284	A/G	A	-14.4123	Karolinska_Liver_Methylation_GPL13534;Dutch-Liver_Methylation_GPL13534	-11.181657663302483;-9.096962436128432	94;67	7.086529944415893E-17;1.425062389817365E-16	0.8641232683911673;0.854441881349548	FAM213A	-0.8634147843089364;-0.8500893531691747	0
4.41e-47	rs3810471	20	61994665	cg25773267	20	61992163	T/C	C	14.4111	Karolinska_Liver_Methylation_GPL13534;Dutch-Liver_Methylation_GPL13534	10.833570320162785;9.507285232795605	94;67	-4.4881356314633985E-17;7.622426736232418E-17	1.9538108465731392;1.4472699669974283	RP11-261N11.8;CHRNA4	0.850108208904898;0.8678527743435659	0
4.43e-47	rs11239169	10	45105296	cg02113055	10	45072496	T/G	T	-14.4108	Karolinska_Liver_Methylation_GPL13534;Dutch-Liver_Methylation_GPL13534	-10.991323471555189;-9.320082488693588	94;67	-7.086529944415893E-17;1.1267935175300097E-16	22.6289805431312;16.976039643547825	RP11-733D4.1	-0.8555680132205009;-0.8603451709506289	0
4.53e-47	rs2632284	2	99775865	cg15544633	2	99771507	G/C	C	-14.4092	Karolinska_Liver_Methylation_GPL13534;Dutch-Liver_Methylation_GPL13534	-11.676276050885269;-8.506314318331377	94;67	-1.3346298061983265E-16;-1.7233312621047206E-16	11.459175558634556;6.3490625582540465	C2orf15;MRPL30;LIPT1	-0.8803589401335005;-0.8212269763768194	0
4.57e-47	rs2294123	8	23104195	cg14349055	8	23104169	A/C	A	-14.4087	Karolinska_Liver_Methylation_GPL13534;Dutch-Liver_Methylation_GPL13534	-13.269186394393154;-6.618667257592739	94;67	-1.2283318570320881E-16;3.5626559745434126E-17	1.6269038465247572;0.5712860913934107	CHMP7	-0.9235477793040356;-0.7023219745625471	0
4.57e-47	rs939310	3	45075932	cg02147617	3	45073439	A/G	G	-14.4086	Karolinska_Liver_Methylation_GPL13534;Dutch-Liver_Methylation_GPL13534	-11.40829396472584;-8.822745311253781	94;67	1.1102230246251565E-16;3.645508439067678E-17	2.3525737131396123;1.0754006563159835	CLEC3B;EXOSC7	-0.8705331619251204;-0.8366217803092802	0
4.86e-47	rs12984090	19	7918993	cg26014689	19	7917979	G/C	G	-14.4045	Karolinska_Liver_Methylation_GPL13534;Dutch-Liver_Methylation_GPL13534	-11.43735928847787;-8.781992732240125	94;67	3.7794826370218094E-17;0.0	4.677177004339525;2.2280455260077323	EVI5L	-0.8718032527949136;-0.8348343789928212	0
4.86e-47	rs12973105	19	7917005	cg26014689	19	7917979	G/C	G	-14.4045	Karolinska_Liver_Methylation_GPL13534;Dutch-Liver_Methylation_GPL13534	-11.43735928847787;-8.781992732240125	94;67	3.7794826370218094E-17;0.0	4.677177004339525;2.2280455260077323	EVI5L	-0.871602265439553;-0.8346845594522234	0
4.86e-47	rs12975442	19	7917919	cg26014689	19	7917979	T/C	T	-14.4045	Karolinska_Liver_Methylation_GPL13534;Dutch-Liver_Methylation_GPL13534	-11.43735928847787;-8.781992732240125	94;67	3.7794826370218094E-17;0.0	4.677177004339525;2.2280455260077323	EVI5L	-0.8718032527949136;-0.8348343789928212	0
4.9e-47	rs10437583	11	20386761	cg24426391	11	20384910	A/T	T	14.4039	Karolinska_Liver_Methylation_GPL13534;Dutch-Liver_Methylation_GPL13534	12.227333717092913;7.84524283920823	94;67	-3.118073175542993E-16;-1.3256394323882466E-17	8.874499849057203;3.353023604515165	HTATIP2	0.8965895722978604;0.784441176937436	0
5.11e-47	rs11666198	19	7906540	cg26014689	19	7917979	G/T	G	-14.4008	Karolinska_Liver_Methylation_GPL13534;Dutch-Liver_Methylation_GPL13534	-11.466596091495905;-8.741598015870512	94;67	3.7794826370218094E-17;0.0	4.677177004339525;2.2280455260077323	EVI5L	-0.8729688978541431;-0.8327062229311087	0
5.11e-47	rs10432320	19	7908712	cg26014689	19	7917979	A/G	A	-14.4008	Karolinska_Liver_Methylation_GPL13534;Dutch-Liver_Methylation_GPL13534	-11.466596091495905;-8.741598015870512	94;67	3.7794826370218094E-17;0.0	4.677177004339525;2.2280455260077323	EVI5L	-0.8728815833644646;-0.8327062229311087	0
5.11e-47	rs11666991	19	7924957	cg26014689	19	7917979	T/G	T	-14.4008	Karolinska_Liver_Methylation_GPL13534;Dutch-Liver_Methylation_GPL13534	-11.466596091495905;-8.741598015870512	94;67	3.7794826370218094E-17;0.0	4.677177004339525;2.2280455260077323	EVI5L	-0.8728613957935182;-0.8328527088871297	0
5.17e-47	rs138043385	2	99749154	cg15544633	2	99771507	T/C	C	-14.4	Karolinska_Liver_Methylation_GPL13534;Dutch-Liver_Methylation_GPL13534	-11.615443269675644;-8.56404167468799	94;67	-1.3346298061983265E-16;-1.7233312621047206E-16	11.459175558634556;6.3490625582540465	C2orf15;MRPL30;LIPT1	-0.8781556224019864;-0.8238894077217215	0
5.2e-47	rs12703055	7	149582906	cg05438183	7	149582596	T/C	C	14.3998	Karolinska_Liver_Methylation_GPL13534;Dutch-Liver_Methylation_GPL13534	11.379397636494636;8.843258380534234	94;67	4.429081215259933E-17;3.9769182971647396E-17	1.2231463842342563;1.4897270677738519	ATP6V0E2	0.8702913807187264;0.8382228638014223	0
5.2e-47	rs678218	2	219379709	cg18887096	2	219472386	A/C	C	-14.3996	Karolinska_Liver_Methylation_GPL13534;Dutch-Liver_Methylation_GPL13534	-11.072033034942665;-9.207096388324139	94;67	2.3149331151758585E-16;-1.3256394323882466E-17	2.6236528089803257;1.9798619671300606	RQCD1	-0.858739202532166;-0.8551004545708517	0
5.37e-47	rs13299616	9	123594803	cg21717724	9	123604538	C/T	T	-14.3975	Karolinska_Liver_Methylation_GPL13534;Dutch-Liver_Methylation_GPL13534	-11.496006913862072;-8.70155314854053	94;67	1.1338447911065428E-16;-3.811213368116209E-17	5.025617011501345;4.256235267542005	RP11-27I1.2;PSMD5	-0.873764683065129;-0.8310606581452372	0
5.42e-47	rs7209047	17	3416309	cg16885600	17	3416350	A/C	C	14.3969	Karolinska_Liver_Methylation_GPL13534;Dutch-Liver_Methylation_GPL13534	11.676276050885269;8.487226467600614	94;67	-1.5590365877714964E-16;-1.5907673188658958E-16	1.748028912179934;1.4542414981753684	TRPV3;SPATA22	0.8802777039068884;0.819567079820978	0
5.51e-47	rs11599242	10	45063456	cg02113055	10	45072496	G/T	G	-14.3957	Karolinska_Liver_Methylation_GPL13534;Dutch-Liver_Methylation_GPL13534	-10.605439748321093;-9.753671187427686	94;67	-7.086529944415893E-17;1.1267935175300097E-16	22.6289805431312;16.976039643547825	RP11-733D4.1	-0.8406649767098237;-0.8777190658028895	0
5.84e-47	rs11238297	7	50788945	cg25748357	7	50800002	A/C	C	-14.3918	Karolinska_Liver_Methylation_GPL13534;Dutch-Liver_Methylation_GPL13534	-11.099219787862994;-9.162710784387228	94;67	1.0157359586996113E-16;-7.953836594329479E-17	5.543871096450864;2.7608906404293276	GRB10	-0.860367222895169;-0.8530351997716521	0
5.88e-47	rs1294405	6	6737591	cg06612196	6	6737366	G/A	A	-14.3913	Karolinska_Liver_Methylation_GPL13534;Dutch-Liver_Methylation_GPL13534	-12.12526248202409;-7.946716616713244	94;67	-8.887689638621598E-17;1.789613233724133E-16	1.6614056460458761;1.6700041013235407	RP3-470L22.1	-0.8943882787559596;-0.7904652566128656	0
5.88e-47	rs1294412	6	6739854	cg06612196	6	6737366	G/A	A	-14.3913	Karolinska_Liver_Methylation_GPL13534;Dutch-Liver_Methylation_GPL13534	-12.12526248202409;-7.946716616713244	94;67	-8.887689638621598E-17;1.789613233724133E-16	1.6614056460458761;1.6700041013235407	RP3-470L22.1	-0.8939016841931728;-0.7898737050402302	0
5.89e-47	rs4683032	3	45093394	cg02147617	3	45073439	T/G	G	-14.3911	Karolinska_Liver_Methylation_GPL13534;Dutch-Liver_Methylation_GPL13534	-11.350667874700251;-8.863864049577824	94;67	1.1102230246251565E-16;3.645508439067678E-17	2.3525737131396123;1.0754006563159835	CLEC3B;EXOSC7	-0.8691474720659564;-0.8388855076810047	0
6.14e-47	rs7744583	6	157197515	cg23603995	6	157198624	A/G	A	-14.3883	Karolinska_Liver_Methylation_GPL13534;Dutch-Liver_Methylation_GPL13534	-10.680405108245699;-9.653352428281195	94;67	2.1732025162875404E-16;-1.010800067196038E-16	5.496291493735647;5.760367287629083	ARID1B	-0.8438485746005235;-0.8736072952961038	0
6.17e-47	rs11671002	19	7925136	cg26014689	19	7917979	G/C	G	-14.3879	Karolinska_Liver_Methylation_GPL13534;Dutch-Liver_Methylation_GPL13534	-11.466596091495905;-8.721532341226997	94;67	3.7794826370218094E-17;0.0	4.677177004339525;2.2280455260077323	EVI5L	-0.8728613957935182;-0.8321911294723893	0
6.21e-47	rs12621007	2	99791946	cg15544633	2	99771507	C/G	G	-14.3875	Karolinska_Liver_Methylation_GPL13534;Dutch-Liver_Methylation_GPL13534	-11.615443269675644;-8.544721101644186	94;67	-1.3346298061983265E-16;-1.7233312621047206E-16	11.459175558634556;6.3490625582540465	C2orf15;MRPL30;LIPT1	-0.8781907772750654;-0.823104663108825	0
6.21e-47	rs13030961	2	99799520	cg15544633	2	99771507	G/C	C	-14.3875	Karolinska_Liver_Methylation_GPL13534;Dutch-Liver_Methylation_GPL13534	-11.615443269675644;-8.544721101644186	94;67	-1.3346298061983265E-16;-1.7233312621047206E-16	11.459175558634556;6.3490625582540465	C2orf15;MRPL30;LIPT1	-0.878485407727341;-0.8229141440849509	0
6.21e-47	rs11689265	2	99799267	cg15544633	2	99771507	G/A	A	-14.3875	Karolinska_Liver_Methylation_GPL13534;Dutch-Liver_Methylation_GPL13534	-11.615443269675644;-8.544721101644186	94;67	-1.3346298061983265E-16;-1.7233312621047206E-16	11.459175558634556;6.3490625582540465	C2orf15;MRPL30;LIPT1	-0.8781907772750654;-0.8230649422169072	0
6.24e-47	rs10900072	10	45066922	cg02113055	10	45072496	C/A	C	-14.3871	Karolinska_Liver_Methylation_GPL13534;Dutch-Liver_Methylation_GPL13534	-10.782022329715648;-9.531278120976365	94;67	-7.086529944415893E-17;1.1267935175300097E-16	22.6289805431312;16.976039643547825	RP11-733D4.1	-0.8480527967382724;-0.869235281119131	0
6.35e-47	rs12622537	2	66653974	cg21992238	2	66659566	C/A	C	14.3859	Karolinska_Liver_Methylation_GPL13534;Dutch-Liver_Methylation_GPL13534	11.645764387591376;8.506314318331377	94;67	1.0866012581437702E-16;-2.386150978298844E-16	4.671900947495131;2.1765692857426098	MEIS1-AS3	0.8787651598523256;0.8207432288962926	0
6.45e-47	rs623174	2	219436972	cg18887096	2	219472386	T/A	A	-14.385	Karolinska_Liver_Methylation_GPL13534;Dutch-Liver_Methylation_GPL13534	-10.8595345569611;-9.436114948615346	94;67	2.3149331151758585E-16;-1.3256394323882466E-17	2.6236528089803257;1.9798619671300606	RQCD1	-0.8510540672261059;-0.864782836265942	0
6.5e-47	rs7809775	7	50802631	cg25748357	7	50800002	C/T	T	-14.3843	Karolinska_Liver_Methylation_GPL13534;Dutch-Liver_Methylation_GPL13534	-11.126551495275654;-9.118769742467453	94;67	1.0157359586996113E-16;-7.953836594329479E-17	5.543871096450864;2.7608906404293276	GRB10	-0.8606249186012285;-0.8514449308581645	0
6.58e-47	rs7558004	2	99808795	cg15544633	2	99771507	C/T	T	-14.3834	Karolinska_Liver_Methylation_GPL13534;Dutch-Liver_Methylation_GPL13534	-11.831799685705125;-8.282105691842581	94;67	-1.3346298061983265E-16;-1.7233312621047206E-16	11.459175558634556;6.3490625582540465	C2orf15;MRPL30;LIPT1	-0.8845482269062334;-0.8089978805418238	0
6.95e-47	rs2739343	22	24298180	cg16132339	22	24313661	C/T	C	-14.3797	Karolinska_Liver_Methylation_GPL13534;Dutch-Liver_Methylation_GPL13534	-12.974220226076262;-6.923071414437707	94;67	-1.4232114305035251E-16;2.6512788647764932E-17	6.13604900816139;2.2738802463920016	DDTL;DDT	-0.9165442942493516;-0.7240267023900734	0
6.95e-47	rs2858913	22	24298182	cg16132339	22	24313661	T/G	T	-14.3797	Karolinska_Liver_Methylation_GPL13534;Dutch-Liver_Methylation_GPL13534	-12.974220226076262;-6.923071414437707	94;67	-1.4232114305035251E-16;2.6512788647764932E-17	6.13604900816139;2.2738802463920016	DDTL;DDT	-0.9165442942493516;-0.7242851781362727	0
6.97e-47	rs2945505	18	47341544	cg03345145	18	47341276	G/A	A	14.3795	Karolinska_Liver_Methylation_GPL13534;Dutch-Liver_Methylation_GPL13534	12.402672922229614;7.5998288157702065	94;67	-6.200713701363906E-17;-1.2924984465785405E-16	3.613981323487266;1.8550768277737044	SCARNA17;RP11-886H22.1	0.901530218895345;0.7690908607697642	0
6.99e-47	rs10900066	10	45060550	cg02113055	10	45072496	A/G	A	-14.3794	Karolinska_Liver_Methylation_GPL13534;Dutch-Liver_Methylation_GPL13534	-10.73097127484021;-9.579679745747114	94;67	-7.086529944415893E-17;1.1267935175300097E-16	22.6289805431312;16.976039643547825	RP11-733D4.1	-0.8463043914162722;-0.8709894746140101	0
7.07e-47	rs11667611	19	7930445	cg26014689	19	7917979	A/G	A	-14.3785	Karolinska_Liver_Methylation_GPL13534;Dutch-Liver_Methylation_GPL13534	-11.43735928847787;-8.741598015870512	94;67	3.7794826370218094E-17;0.0	4.677177004339525;2.2280455260077323	EVI5L	-0.8724394991165212;-0.8329893654308552	0
7.13e-47	rs2372850	3	45074988	cg02147617	3	45073439	T/C	C	-14.3778	Karolinska_Liver_Methylation_GPL13534;Dutch-Liver_Methylation_GPL13534	-11.350667874700251;-8.843258380534234	94;67	1.1102230246251565E-16;3.645508439067678E-17	2.3525737131396123;1.0754006563159835	CLEC3B;EXOSC7	-0.8690200534512572;-0.8382384330702667	0
7.13e-47	rs4683029	3	45076823	cg02147617	3	45073439	A/G	G	-14.3778	Karolinska_Liver_Methylation_GPL13534;Dutch-Liver_Methylation_GPL13534	-11.350667874700251;-8.843258380534234	94;67	1.1102230246251565E-16;3.645508439067678E-17	2.3525737131396123;1.0754006563159835	CLEC3B;EXOSC7	-0.8690200534512572;-0.8382384330702667	0
7.13e-47	rs9880792	3	45078182	cg02147617	3	45073439	G/C	C	-14.3778	Karolinska_Liver_Methylation_GPL13534;Dutch-Liver_Methylation_GPL13534	-11.350667874700251;-8.843258380534234	94;67	1.1102230246251565E-16;3.645508439067678E-17	2.3525737131396123;1.0754006563159835	CLEC3B;EXOSC7	-0.8690200534512572;-0.8382384330702667	0
7.13e-47	rs6772855	3	45081629	cg02147617	3	45073439	A/G	G	-14.3778	Karolinska_Liver_Methylation_GPL13534;Dutch-Liver_Methylation_GPL13534	-11.350667874700251;-8.843258380534234	94;67	1.1102230246251565E-16;3.645508439067678E-17	2.3525737131396123;1.0754006563159835	CLEC3B;EXOSC7	-0.8690814620390808;-0.8381699504057011	0
7.13e-47	rs6790660	3	45087031	cg02147617	3	45073439	A/T	T	-14.3778	Karolinska_Liver_Methylation_GPL13534;Dutch-Liver_Methylation_GPL13534	-11.350667874700251;-8.843258380534234	94;67	1.1102230246251565E-16;3.645508439067678E-17	2.3525737131396123;1.0754006563159835	CLEC3B;EXOSC7	-0.8690458523059937;-0.8377913326412807	0
7.13e-47	rs883765	3	45089915	cg02147617	3	45073439	G/A	A	-14.3778	Karolinska_Liver_Methylation_GPL13534;Dutch-Liver_Methylation_GPL13534	-11.350667874700251;-8.843258380534234	94;67	1.1102230246251565E-16;3.645508439067678E-17	2.3525737131396123;1.0754006563159835	CLEC3B;EXOSC7	-0.8690458523059937;-0.8377913326412807	0
7.13e-47	rs4323037	3	45092806	cg02147617	3	45073439	C/T	T	-14.3778	Karolinska_Liver_Methylation_GPL13534;Dutch-Liver_Methylation_GPL13534	-11.350667874700251;-8.843258380534234	94;67	1.1102230246251565E-16;3.645508439067678E-17	2.3525737131396123;1.0754006563159835	CLEC3B;EXOSC7	-0.8690458523059937;-0.8377913326412807	0
7.19e-47	rs12668316	7	50806160	cg25748357	7	50800002	T/C	C	-14.3772	Karolinska_Liver_Methylation_GPL13534;Dutch-Liver_Methylation_GPL13534	-11.154030119382863;-9.07526212829238	94;67	1.0157359586996113E-16;-7.953836594329479E-17	5.543871096450864;2.7608906404293276	GRB10	-0.8622809462430525;-0.8494227222346354	0
7.26e-47	rs11239141	10	45063228	cg02113055	10	45072496	A/G	A	-14.3768	Karolinska_Liver_Methylation_GPL13534;Dutch-Liver_Methylation_GPL13534	-10.580681430048925;-9.753671187427686	94;67	-7.086529944415893E-17;1.1267935175300097E-16	22.6289805431312;16.976039643547825	RP11-733D4.1	-0.8402858623092988;-0.877678094374302	0
7.26e-47	rs17408014	10	45065405	cg02113055	10	45072496	A/G	A	-14.3768	Karolinska_Liver_Methylation_GPL13534;Dutch-Liver_Methylation_GPL13534	-10.580681430048925;-9.753671187427686	94;67	-7.086529944415893E-17;1.1267935175300097E-16	22.6289805431312;16.976039643547825	RP11-733D4.1	-0.8402858623092988;-0.8778803811914719	0
7.3e-47	rs2739335	22	24295805	cg16132339	22	24313661	A/T	A	-14.3763	Karolinska_Liver_Methylation_GPL13534;Dutch-Liver_Methylation_GPL13534	-12.933701749154068;-6.965793973838099	94;67	-1.4232114305035251E-16;2.6512788647764932E-17	6.13604900816139;2.2738802463920016	DDTL;DDT	-0.916016901110008;-0.7266239751668319	0
7.43e-47	rs11694824	2	106886684	cg05468156	2	106885950	G/A	G	-14.3751	Karolinska_Liver_Methylation_GPL13534;Dutch-Liver_Methylation_GPL13534	-11.615443269675644;-8.525478925132711	94;67	-7.558965274043619E-17;1.1599345033397157E-16	5.525914145819768;3.2339895991583307	AC092106.1	-0.8782738359517914;-0.821824627642898	0
7.45e-47	rs139852	22	38283605	cg02917321	22	38215228	G/A	G	14.375	Karolinska_Liver_Methylation_GPL13534;Dutch-Liver_Methylation_GPL13534	11.466596091495905;8.70155314854053	94;67	2.9527208101732886E-17;4.971147871455925E-17	1.502999208771646;0.8827824164645032	GCAT	0.8733966738584726;0.8307299745825626	0
7.47e-47	rs9983073	21	46976834	cg21139150	21	46976199	G/C	C	14.3747	Karolinska_Liver_Methylation_GPL13534;Dutch-Liver_Methylation_GPL13534	10.885627756515591;9.389323133652615	94;67	-7.558965274043619E-17;-2.6512788647764932E-17	14.123415650178991;15.716580621301587	SLC19A1	0.8524218756333607;0.8626505543825974	0
7.62e-47	rs579610	2	219327582	cg18887096	2	219472386	A/C	C	-14.3734	Karolinska_Liver_Methylation_GPL13534;Dutch-Liver_Methylation_GPL13534	-11.379397636494636;-8.802323777165647	94;67	2.3149331151758585E-16;-1.3256394323882466E-17	2.6236528089803257;1.9798619671300606	RQCD1	-0.8697391185080522;-0.8361408818975633	0
7.78e-47	rs6775000	3	73065927	cg20540428	3	73045710	A/G	G	-14.3719	Karolinska_Liver_Methylation_GPL13534;Dutch-Liver_Methylation_GPL13534	-11.237367734642623;-8.968320006653608	94;67	-5.669223955532714E-17;-3.9769182971647396E-17	4.404292335809841;3.6422269564513226	GXYLT2	-0.8647698042144546;-0.8436825956675897	0
7.8e-47	rs13009147	2	99803998	cg15544633	2	99771507	G/T	T	-14.3717	Karolinska_Liver_Methylation_GPL13534;Dutch-Liver_Methylation_GPL13534	-11.831799685705125;-8.26387988393986	94;67	-1.3346298061983265E-16;-1.7233312621047206E-16	11.459175558634556;6.3490625582540465	C2orf15;MRPL30;LIPT1	-0.88490624203017;-0.8084487254332599	0
7.8e-47	rs9806745	15	102010311	cg00659931	15	102010101	A/C	C	14.3716	Karolinska_Liver_Methylation_GPL13534;Dutch-Liver_Methylation_GPL13534	11.706981246807489;8.411626798347333	94;67	-1.6062801207342691E-16;5.3025577295529864E-17	4.899578378383707;1.6224750403761066	PCSK6	0.8810266916900622;0.8157013390950051	0
7.94e-47	rs726029	3	73110076	cg03847932	3	73045580	G/A	A	-14.3705	Karolinska_Liver_Methylation_GPL13534;Dutch-Liver_Methylation_GPL13534	-11.181657663302483;-9.032177227952918	94;67	-9.448706592554524E-17;-7.953836594329479E-17	5.437226252710536;4.005386571475696	GXYLT2	-0.8630171290503842;-0.8468575468890241	0
8.1e-47	rs9383814	6	157198241	cg23603995	6	157198624	A/T	A	-14.3691	Karolinska_Liver_Methylation_GPL13534;Dutch-Liver_Methylation_GPL13534	-10.655300214227644;-9.653352428281195	94;67	2.1732025162875404E-16;-1.010800067196038E-16	5.496291493735647;5.760367287629083	ARID1B	-0.8425983532187971;-0.8736072952961038	0
8.1e-47	rs871428	6	157199647	cg23603995	6	157198624	A/G	A	-14.3691	Karolinska_Liver_Methylation_GPL13534;Dutch-Liver_Methylation_GPL13534	-10.655300214227644;-9.653352428281195	94;67	2.1732025162875404E-16;-1.010800067196038E-16	5.496291493735647;5.760367287629083	ARID1B	-0.8431894701466102;-0.8736072952961038	0
8.1e-47	rs34264431	11	45686285	cg24276105	11	45686079	G/A	G	14.3691	Karolinska_Liver_Methylation_GPL13534;Dutch-Liver_Methylation_GPL13534	10.655300214227644;9.653352428281195	94;67	-1.2755753899948608E-16;1.822754219533839E-17	2.826659462420938;1.1517327512830553	CHST1	0.8429249463376717;0.8736733233781022	0
8.24e-47	rs12275399	11	77755559	cg09721595	11	77773900	A/G	G	-14.368	Karolinska_Liver_Methylation_GPL13534;Dutch-Liver_Methylation_GPL13534	-11.99256768829857;-8.067695492609316	94;67	-2.834611977766357E-17;-1.1599345033397157E-16	2.7682403779341747;2.2880059516435045	NDUFC2-KCTD14	-0.8904169507728695;-0.7968702456839518	0
8.46e-47	rs2456045	15	76489917	cg03037974	15	76606508	A/G	A	-14.366	Karolinska_Liver_Methylation_GPL13534;Dutch-Liver_Methylation_GPL13534	-12.261866728467016;-7.745708030740704	94;67	-2.0787154503619953E-16;-1.3256394323882466E-17	9.145703752032182;2.5097461679517767	ETFA	-0.8975610655925264;-0.7775589783634709	0
8.61e-47	rs7069381	10	45104415	cg02113055	10	45072496	T/G	T	-14.3649	Karolinska_Liver_Methylation_GPL13534;Dutch-Liver_Methylation_GPL13534	-10.911851558971886;-9.343038706422266	94;67	-7.086529944415893E-17;1.1267935175300097E-16	22.6289805431312;16.976039643547825	RP11-733D4.1	-0.8533744730858456;-0.8605872481932596	0
8.63e-47	rs535830	2	219372233	cg18887096	2	219472386	G/C	C	-14.3646	Karolinska_Liver_Methylation_GPL13534;Dutch-Liver_Methylation_GPL13534	-11.044989314106147;-9.184847303182906	94;67	2.3149331151758585E-16;-1.3256394323882466E-17	2.6236528089803257;1.9798619671300606	RQCD1	-0.8579815225151339;-0.8537089942755157	0
8.63e-47	rs563268	2	219372912	cg18887096	2	219472386	G/T	T	-14.3646	Karolinska_Liver_Methylation_GPL13534;Dutch-Liver_Methylation_GPL13534	-11.044989314106147;-9.184847303182906	94;67	2.3149331151758585E-16;-1.3256394323882466E-17	2.6236528089803257;1.9798619671300606	RQCD1	-0.8579815225151339;-0.8539038992817923	0
8.66e-47	rs13026928	2	99804278	cg15544633	2	99771507	A/G	G	-14.3645	Karolinska_Liver_Methylation_GPL13534;Dutch-Liver_Methylation_GPL13534	-11.585309779966186;-8.544721101644186	94;67	-1.3346298061983265E-16;-1.7233312621047206E-16	11.459175558634556;6.3490625582540465	C2orf15;MRPL30;LIPT1	-0.8772608004969543;-0.8232257769362117	0
9.06e-47	rs6546231	2	66655492	cg21992238	2	66659566	A/G	A	14.3614	Karolinska_Liver_Methylation_GPL13534;Dutch-Liver_Methylation_GPL13534	11.645764387591376;8.468214572200496	94;67	1.0866012581437702E-16;-2.386150978298844E-16	4.671900947495131;2.1765692857426098	MEIS1-AS3	0.8794498113328287;0.8187479320766213	0
9.12e-47	rs28518786	1	153608116	cg08477332	1	153590219	G/C	C	14.3609	Karolinska_Liver_Methylation_GPL13534;Dutch-Liver_Methylation_GPL13534	11.863519972330517;8.209603403127051	94;67	7.558965274043619E-17;1.4913443614367774E-17	17.80288791988907;6.357418897982662	S100A14	0.8864893606907503;0.8049139901416497	0
9.17e-47	rs11239139	10	45062495	cg02113055	10	45072496	T/C	T	-14.3604	Karolinska_Liver_Methylation_GPL13534;Dutch-Liver_Methylation_GPL13534	-10.580681430048925;-9.72836094739868	94;67	-7.086529944415893E-17;1.1267935175300097E-16	22.6289805431312;16.976039643547825	RP11-733D4.1	-0.8402858623092988;-0.8773101138772957	0
9.25e-47	rs7572660	2	99788582	cg15544633	2	99771507	G/A	A	-14.36	Karolinska_Liver_Methylation_GPL13534;Dutch-Liver_Methylation_GPL13534	-11.831799685705125;-8.245721335343086	94;67	-1.3346298061983265E-16;-1.7233312621047206E-16	11.459175558634556;6.3490625582540465	C2orf15;MRPL30;LIPT1	-0.884892807015498;-0.8074063079629098	0
9.3e-47	rs2154963	11	77796139	cg09721595	11	77773900	C/A	A	-14.3596	Karolinska_Liver_Methylation_GPL13534;Dutch-Liver_Methylation_GPL13534	-11.706981246807489;-8.392910965377574	94;67	-2.834611977766357E-17;-1.1599345033397157E-16	2.7682403779341747;2.2880059516435045	NDUFC2-KCTD14	-0.8808556220240247;-0.8149880369563534	0
9.3e-47	rs11237379	11	77785957	cg09721595	11	77773900	T/C	C	-14.3596	Karolinska_Liver_Methylation_GPL13534;Dutch-Liver_Methylation_GPL13534	-11.706981246807489;-8.392910965377574	94;67	-2.834611977766357E-17;-1.1599345033397157E-16	2.7682403779341747;2.2880059516435045	NDUFC2-KCTD14	-0.8808287575472759;-0.8149880369563534	0
9.69e-47	rs4677220	3	73048345	cg03847932	3	73045580	G/C	C	-14.3567	Karolinska_Liver_Methylation_GPL13534;Dutch-Liver_Methylation_GPL13534	-11.181657663302483;-9.010790057077244	94;67	-9.448706592554524E-17;-7.953836594329479E-17	5.437226252710536;4.005386571475696	GXYLT2	-0.8628389169847335;-0.8457239641392182	0
9.69e-47	rs4677221	3	73048361	cg03847932	3	73045580	G/C	C	-14.3567	Karolinska_Liver_Methylation_GPL13534;Dutch-Liver_Methylation_GPL13534	-11.181657663302483;-9.010790057077244	94;67	-9.448706592554524E-17;-7.953836594329479E-17	5.437226252710536;4.005386571475696	GXYLT2	-0.8629103263836888;-0.8456363427183212	0
9.69e-47	rs9830783	3	73083255	cg03847932	3	73045580	C/T	T	-14.3567	Karolinska_Liver_Methylation_GPL13534;Dutch-Liver_Methylation_GPL13534	-11.181657663302483;-9.010790057077244	94;67	-9.448706592554524E-17;-7.953836594329479E-17	5.437226252710536;4.005386571475696	GXYLT2	-0.8628173119634646;-0.8461809767887698	0
9.74e-47	rs2004965	19	7930980	cg26014689	19	7917979	A/G	A	-14.3563	Karolinska_Liver_Methylation_GPL13534;Dutch-Liver_Methylation_GPL13534	-11.40829396472584;-8.741598015870512	94;67	3.7794826370218094E-17;0.0	4.677177004339525;2.2280455260077323	EVI5L	-0.8708903530678397;-0.8327107844277997	0
1.01e-46	rs55681357	11	45687366	cg24276105	11	45686079	T/C	T	14.3535	Karolinska_Liver_Methylation_GPL13534;Dutch-Liver_Methylation_GPL13534	10.507078165990116;9.804767052852675	94;67	-1.2755753899948608E-16;1.822754219533839E-17	2.826659462420938;1.1517327512830553	CHST1	0.836991995337915;0.8804477345556136	0
1.03e-46	rs10798806	1	31248562	cg25303761	1	31256004	T/C	T	-14.3528	Karolinska_Liver_Methylation_GPL13534;Dutch-Liver_Methylation_GPL13534	-11.265454483546531;-8.90535754064198	94;67	2.929099043691902E-16;1.7233312621047206E-16	4.323086183397012;2.7524889365086405	LAPTM5	-0.8660458274926803;-0.8405198429756531	0
1.03e-46	rs599444	6	25883714	cg12310025	6	25882505	G/A	A	14.3524	Karolinska_Liver_Methylation_GPL13534;Dutch-Liver_Methylation_GPL13534	10.991323471555189;9.229459500987334	94;67	-7.558965274043619E-17;-2.651278864776493E-16	16.457528955866717;10.779183199765985	SLC17A3;HIST1H2APS2	0.8556086154316523;0.8556083614552675	0
1.03e-46	rs9812514	3	73045871	cg03847932	3	73045580	A/G	G	-14.3524	Karolinska_Liver_Methylation_GPL13534;Dutch-Liver_Methylation_GPL13534	-10.991323471555189;-9.229459500987334	94;67	-9.448706592554524E-17;-7.953836594329479E-17	5.437226252710536;4.005386571475696	GXYLT2	-0.855965773417258;-0.8562701042036808	0
1.06e-46	rs670695	2	219368258	cg18887096	2	219472386	C/G	G	-14.3503	Karolinska_Liver_Methylation_GPL13534;Dutch-Liver_Methylation_GPL13534	-11.044989314106147;-9.162710784387228	94;67	2.3149331151758585E-16;-1.3256394323882466E-17	2.6236528089803257;1.9798619671300606	RQCD1	-0.8579815225151339;-0.8527599274146241	0
1.07e-46	rs9462182	6	36385935	cg04289385	6	36355801	T/C	T	14.3501	Karolinska_Liver_Methylation_GPL13534;Dutch-Liver_Methylation_GPL13534	10.911851558971886;9.320082488693588	94;67	-2.7165031453594255E-17;-1.3256394323882466E-17	2.0674645600595887;1.875413505494023	ETV7;RP1-50J22.4	0.8525948921558223;0.8601765374349527	0
1.07e-46	rs483906	6	25888094	cg03264133	6	25882487	G/C	C	14.35	Karolinska_Liver_Methylation_GPL13534;Dutch-Liver_Methylation_GPL13534	10.833570320162785;9.412654744782266	94;67	2.1259589833247678E-17;7.953836594329479E-17	7.8742543980184445;5.67970882219418	SLC17A3;HIST1H2APS2	0.8501600490923371;0.8638664432331875	0
1.07e-46	rs517842	6	25889484	cg03517284	6	25882566	G/A	A	14.35	Karolinska_Liver_Methylation_GPL13534;Dutch-Liver_Methylation_GPL13534	10.833570320162785;9.412654744782266	94;67	-1.464549521845951E-16;-1.5244853472464836E-16	6.047292448498949;4.198813397628612	HIST1H2APS2	0.8500164512557861;0.8635843921240077	0
1.07e-46	rs518700	6	25889553	cg03517284	6	25882566	A/T	T	14.35	Karolinska_Liver_Methylation_GPL13534;Dutch-Liver_Methylation_GPL13534	10.833570320162785;9.412654744782266	94;67	-1.464549521845951E-16;-1.5244853472464836E-16	6.047292448498949;4.198813397628612	HIST1H2APS2	0.8499614961357663;0.8635843921240077	0
1.09e-46	rs6756650	2	99801800	cg15544633	2	99771507	C/T	T	-14.3483	Karolinska_Liver_Methylation_GPL13534;Dutch-Liver_Methylation_GPL13534	-11.831799685705125;-8.227629390408053	94;67	-1.3346298061983265E-16;-1.7233312621047206E-16	11.459175558634556;6.3490625582540465	C2orf15;MRPL30;LIPT1	-0.8848578056836611;-0.80571041335537	0
1.1e-46	rs10793543	10	45060288	cg02113055	10	45072496	A/C	A	-14.3481	Karolinska_Liver_Methylation_GPL13534;Dutch-Liver_Methylation_GPL13534	-10.73097127484021;-9.531278120976365	94;67	-7.086529944415893E-17;1.1267935175300097E-16	22.6289805431312;16.976039643547825	RP11-733D4.1	-0.8463043914162722;-0.8685823277286605	0
1.1e-46	rs10900065	10	45060530	cg02113055	10	45072496	G/C	G	-14.3481	Karolinska_Liver_Methylation_GPL13534;Dutch-Liver_Methylation_GPL13534	-10.73097127484021;-9.531278120976365	94;67	-7.086529944415893E-17;1.1267935175300097E-16	22.6289805431312;16.976039643547825	RP11-733D4.1	-0.8463043914162722;-0.8685823277286605	0
1.1e-46	rs10793544	10	45060304	cg02113055	10	45072496	A/G	A	-14.3481	Karolinska_Liver_Methylation_GPL13534;Dutch-Liver_Methylation_GPL13534	-10.73097127484021;-9.531278120976365	94;67	-7.086529944415893E-17;1.1267935175300097E-16	22.6289805431312;16.976039643547825	RP11-733D4.1	-0.8463099647957505;-0.8685823277286605	0
1.11e-46	rs3932856	2	219320207	cg18887096	2	219472386	A/C	C	-14.3472	Karolinska_Liver_Methylation_GPL13534;Dutch-Liver_Methylation_GPL13534	-11.379397636494636;-8.761751148554309	94;67	2.3149331151758585E-16;-1.3256394323882466E-17	2.6236528089803257;1.9798619671300606	RQCD1	-0.8697391185080522;-0.8341345155549882	0
1.12e-46	rs1165172	6	25881568	cg12310025	6	25882505	T/A	A	14.3465	Karolinska_Liver_Methylation_GPL13534;Dutch-Liver_Methylation_GPL13534	10.964697694424089;9.251938131532969	94;67	-7.558965274043619E-17;-2.651278864776493E-16	16.457528955866717;10.779183199765985	SLC17A3;HIST1H2APS2	0.855393219691917;0.8569904771157839	0
1.12e-46	rs531750	6	25882642	cg12310025	6	25882505	G/C	C	14.3465	Karolinska_Liver_Methylation_GPL13534;Dutch-Liver_Methylation_GPL13534	10.964697694424089;9.251938131532969	94;67	-7.558965274043619E-17;-2.651278864776493E-16	16.457528955866717;10.779183199765985	SLC17A3;HIST1H2APS2	0.855393219691917;0.8569904771157839	0
1.12e-46	rs645279	6	25880494	cg12310025	6	25882505	G/A	A	14.3465	Karolinska_Liver_Methylation_GPL13534;Dutch-Liver_Methylation_GPL13534	10.964697694424089;9.251938131532969	94;67	-7.558965274043619E-17;-2.651278864776493E-16	16.457528955866717;10.779183199765985	SLC17A3;HIST1H2APS2	0.855393219691917;0.8569904771157839	0
1.12e-46	rs1165170	6	25884664	cg12310025	6	25882505	C/A	A	14.3465	Karolinska_Liver_Methylation_GPL13534;Dutch-Liver_Methylation_GPL13534	10.964697694424089;9.251938131532969	94;67	-7.558965274043619E-17;-2.651278864776493E-16	16.457528955866717;10.779183199765985	SLC17A3;HIST1H2APS2	0.855393219691917;0.8571726781155791	0
1.12e-46	rs10760117	9	123586737	cg21717724	9	123604538	C/A	A	-14.3464	Karolinska_Liver_Methylation_GPL13534;Dutch-Liver_Methylation_GPL13534	-11.496006913862072;-8.622482245139903	94;67	1.1338447911065428E-16;-3.811213368116209E-17	5.025617011501345;4.256235267542005	RP11-27I1.2;PSMD5	-0.8735451275242323;-0.8272850473821844	0
1.12e-46	rs1060817	9	123583192	cg21717724	9	123604538	C/T	T	-14.3464	Karolinska_Liver_Methylation_GPL13534;Dutch-Liver_Methylation_GPL13534	-11.496006913862072;-8.622482245139903	94;67	1.1338447911065428E-16;-3.811213368116209E-17	5.025617011501345;4.256235267542005	RP11-27I1.2;PSMD5	-0.8735451275242323;-0.8274033610634227	0
1.12e-46	rs12684934	9	123593159	cg21717724	9	123604538	T/C	C	-14.3464	Karolinska_Liver_Methylation_GPL13534;Dutch-Liver_Methylation_GPL13534	-11.496006913862072;-8.622482245139903	94;67	1.1338447911065428E-16;-3.811213368116209E-17	5.025617011501345;4.256235267542005	RP11-27I1.2;PSMD5	-0.8735451275242323;-0.8270768383599767	0
1.12e-46	rs4837796	9	123610288	cg21717724	9	123604538	A/G	G	-14.3464	Karolinska_Liver_Methylation_GPL13534;Dutch-Liver_Methylation_GPL13534	-11.496006913862072;-8.622482245139903	94;67	1.1338447911065428E-16;-3.811213368116209E-17	5.025617011501345;4.256235267542005	RP11-27I1.2;PSMD5	-0.8744823971810662;-0.8274033610634227	0
1.12e-46	rs736321	14	75918989	cg19543317	14	75918179	A/G	A	14.3464	Karolinska_Liver_Methylation_GPL13534;Dutch-Liver_Methylation_GPL13534	11.496006913862072;8.622482245139903	94;67	6.614094614788166E-17;3.9769182971647396E-17	2.9648179611921295;1.2298979825348761	JDP2	0.8735611057123495;0.8269674046874101	0
1.12e-46	rs741846	14	75918215	cg19543317	14	75918179	T/C	T	14.3464	Karolinska_Liver_Methylation_GPL13534;Dutch-Liver_Methylation_GPL13534	11.496006913862072;8.622482245139903	94;67	6.614094614788166E-17;3.9769182971647396E-17	2.9648179611921295;1.2298979825348761	JDP2	0.8735611057123495;0.8274310794283901	0
1.18e-46	rs6716580	2	33944315	cg04131969	2	33951623	A/G	G	-14.3433	Karolinska_Liver_Methylation_GPL13534;Dutch-Liver_Methylation_GPL13534	-10.315508268896632;-10.015868861411871	94;67	7.9369135377458E-16;3.9769182971647396E-17	38.14244387628227;24.522840379652603	MYADML;AC009499.1	-0.8289432291494944;-0.8883014724646129	0
1.18e-46	rs11657374	17	81025461	cg19190016	17	81025708	T/C	T	14.3431	Karolinska_Liver_Methylation_GPL13534;Dutch-Liver_Methylation_GPL13534	11.959973493716532;8.067695492609316	94;67	-6.259768117567372E-17;-6.959607020038295E-17	1.7367845582947228;0.9125715808142291	B3GNTL1	0.8885696113140595;0.7965679001008729	0
1.18e-46	rs9856066	3	73050755	cg03847932	3	73045580	G/A	A	-14.343	Karolinska_Liver_Methylation_GPL13534;Dutch-Liver_Methylation_GPL13534	-11.181657663302483;-8.989504726719735	94;67	-9.448706592554524E-17;-7.953836594329479E-17	5.437226252710536;4.005386571475696	GXYLT2	-0.8629103263836888;-0.8454675912294729	0
1.18e-46	rs4677222	3	73051674	cg03847932	3	73045580	A/G	G	-14.343	Karolinska_Liver_Methylation_GPL13534;Dutch-Liver_Methylation_GPL13534	-11.181657663302483;-8.989504726719735	94;67	-9.448706592554524E-17;-7.953836594329479E-17	5.437226252710536;4.005386571475696	GXYLT2	-0.8629103263836888;-0.8454675912294729	0
1.18e-46	rs9854376	3	73053276	cg03847932	3	73045580	T/C	C	-14.343	Karolinska_Liver_Methylation_GPL13534;Dutch-Liver_Methylation_GPL13534	-11.181657663302483;-8.989504726719735	94;67	-9.448706592554524E-17;-7.953836594329479E-17	5.437226252710536;4.005386571475696	GXYLT2	-0.8627187585790133;-0.845244045401752	0
1.18e-46	rs62251770	3	73053944	cg03847932	3	73045580	A/C	C	-14.343	Karolinska_Liver_Methylation_GPL13534;Dutch-Liver_Methylation_GPL13534	-11.181657663302483;-8.989504726719735	94;67	-9.448706592554524E-17;-7.953836594329479E-17	5.437226252710536;4.005386571475696	GXYLT2	-0.8629103263836888;-0.8450371177429115	0
1.18e-46	rs749182	3	73056223	cg03847932	3	73045580	T/C	C	-14.343	Karolinska_Liver_Methylation_GPL13534;Dutch-Liver_Methylation_GPL13534	-11.181657663302483;-8.989504726719735	94;67	-9.448706592554524E-17;-7.953836594329479E-17	5.437226252710536;4.005386571475696	GXYLT2	-0.8629103263836888;-0.8449182010779127	0
1.18e-46	rs9310255	3	73056498	cg03847932	3	73045580	G/T	T	-14.343	Karolinska_Liver_Methylation_GPL13534;Dutch-Liver_Methylation_GPL13534	-11.181657663302483;-8.989504726719735	94;67	-9.448706592554524E-17;-7.953836594329479E-17	5.437226252710536;4.005386571475696	GXYLT2	-0.8629103263836888;-0.8454292705695832	0
1.18e-46	rs9857344	3	73058719	cg03847932	3	73045580	T/C	C	-14.343	Karolinska_Liver_Methylation_GPL13534;Dutch-Liver_Methylation_GPL13534	-11.181657663302483;-8.989504726719735	94;67	-9.448706592554524E-17;-7.953836594329479E-17	5.437226252710536;4.005386571475696	GXYLT2	-0.8628738420183116;-0.8448666386279168	0
1.18e-46	rs6801717	3	73057694	cg03847932	3	73045580	C/T	T	-14.343	Karolinska_Liver_Methylation_GPL13534;Dutch-Liver_Methylation_GPL13534	-11.181657663302483;-8.989504726719735	94;67	-9.448706592554524E-17;-7.953836594329479E-17	5.437226252710536;4.005386571475696	GXYLT2	-0.8629103263836888;-0.8450371177429115	0
1.18e-46	rs10470589	3	73057898	cg03847932	3	73045580	A/C	C	-14.343	Karolinska_Liver_Methylation_GPL13534;Dutch-Liver_Methylation_GPL13534	-11.181657663302483;-8.989504726719735	94;67	-9.448706592554524E-17;-7.953836594329479E-17	5.437226252710536;4.005386571475696	GXYLT2	-0.8628928977703647;-0.8450371177429115	0
1.18e-46	rs4280576	3	73059971	cg03847932	3	73045580	A/G	G	-14.343	Karolinska_Liver_Methylation_GPL13534;Dutch-Liver_Methylation_GPL13534	-11.181657663302483;-8.989504726719735	94;67	-9.448706592554524E-17;-7.953836594329479E-17	5.437226252710536;4.005386571475696	GXYLT2	-0.8628738420183116;-0.8449229630012985	0
1.18e-46	rs6549495	3	73060337	cg03847932	3	73045580	G/T	T	-14.343	Karolinska_Liver_Methylation_GPL13534;Dutch-Liver_Methylation_GPL13534	-11.181657663302483;-8.989504726719735	94;67	-9.448706592554524E-17;-7.953836594329479E-17	5.437226252710536;4.005386571475696	GXYLT2	-0.8628738420183116;-0.8450686303427991	0
1.18e-46	rs9850568	3	73062178	cg03847932	3	73045580	C/A	A	-14.343	Karolinska_Liver_Methylation_GPL13534;Dutch-Liver_Methylation_GPL13534	-11.181657663302483;-8.989504726719735	94;67	-9.448706592554524E-17;-7.953836594329479E-17	5.437226252710536;4.005386571475696	GXYLT2	-0.8628738420183116;-0.8450686303427991	0
1.18e-46	rs11715308	3	73062880	cg03847932	3	73045580	C/T	T	-14.343	Karolinska_Liver_Methylation_GPL13534;Dutch-Liver_Methylation_GPL13534	-11.181657663302483;-8.989504726719735	94;67	-9.448706592554524E-17;-7.953836594329479E-17	5.437226252710536;4.005386571475696	GXYLT2	-0.8628738420183116;-0.8449570823219126	0
1.18e-46	rs11715338	3	73062930	cg03847932	3	73045580	C/T	T	-14.343	Karolinska_Liver_Methylation_GPL13534;Dutch-Liver_Methylation_GPL13534	-11.181657663302483;-8.989504726719735	94;67	-9.448706592554524E-17;-7.953836594329479E-17	5.437226252710536;4.005386571475696	GXYLT2	-0.8628738420183116;-0.8449570823219126	0
1.18e-46	rs7653764	3	73065232	cg03847932	3	73045580	C/A	A	-14.343	Karolinska_Liver_Methylation_GPL13534;Dutch-Liver_Methylation_GPL13534	-11.181657663302483;-8.989504726719735	94;67	-9.448706592554524E-17;-7.953836594329479E-17	5.437226252710536;4.005386571475696	GXYLT2	-0.8628531591243833;-0.8450686303427991	0
1.18e-46	rs7620924	3	73065377	cg03847932	3	73045580	A/G	G	-14.343	Karolinska_Liver_Methylation_GPL13534;Dutch-Liver_Methylation_GPL13534	-11.181657663302483;-8.989504726719735	94;67	-9.448706592554524E-17;-7.953836594329479E-17	5.437226252710536;4.005386571475696	GXYLT2	-0.8628531591243833;-0.8450686303427991	0
1.18e-46	rs6777301	3	73065569	cg03847932	3	73045580	T/C	C	-14.343	Karolinska_Liver_Methylation_GPL13534;Dutch-Liver_Methylation_GPL13534	-11.181657663302483;-8.989504726719735	94;67	-9.448706592554524E-17;-7.953836594329479E-17	5.437226252710536;4.005386571475696	GXYLT2	-0.8628531591243833;-0.8450686303427991	0
1.18e-46	rs2322809	3	73066497	cg03847932	3	73045580	T/C	C	-14.343	Karolinska_Liver_Methylation_GPL13534;Dutch-Liver_Methylation_GPL13534	-11.181657663302483;-8.989504726719735	94;67	-9.448706592554524E-17;-7.953836594329479E-17	5.437226252710536;4.005386571475696	GXYLT2	-0.8627867125192856;-0.8447693644425424	0
1.18e-46	rs2130900	3	73068811	cg03847932	3	73045580	A/C	C	-14.343	Karolinska_Liver_Methylation_GPL13534;Dutch-Liver_Methylation_GPL13534	-11.181657663302483;-8.989504726719735	94;67	-9.448706592554524E-17;-7.953836594329479E-17	5.437226252710536;4.005386571475696	GXYLT2	-0.8627867125192856;-0.8447693644425424	0
1.18e-46	rs6784759	3	73070497	cg03847932	3	73045580	G/A	A	-14.343	Karolinska_Liver_Methylation_GPL13534;Dutch-Liver_Methylation_GPL13534	-11.181657663302483;-8.989504726719735	94;67	-9.448706592554524E-17;-7.953836594329479E-17	5.437226252710536;4.005386571475696	GXYLT2	-0.8627867125192856;-0.8446217653748488	0
1.18e-46	rs4677226	3	73071614	cg03847932	3	73045580	A/T	T	-14.343	Karolinska_Liver_Methylation_GPL13534;Dutch-Liver_Methylation_GPL13534	-11.181657663302483;-8.989504726719735	94;67	-9.448706592554524E-17;-7.953836594329479E-17	5.437226252710536;4.005386571475696	GXYLT2	-0.8629103263836888;-0.8449253867269364	0
1.18e-46	rs2172137	3	73071878	cg03847932	3	73045580	G/A	A	-14.343	Karolinska_Liver_Methylation_GPL13534;Dutch-Liver_Methylation_GPL13534	-11.181657663302483;-8.989504726719735	94;67	-9.448706592554524E-17;-7.953836594329479E-17	5.437226252710536;4.005386571475696	GXYLT2	-0.8629103263836888;-0.8449253867269364	0
1.18e-46	rs6780186	3	73072242	cg03847932	3	73045580	A/G	G	-14.343	Karolinska_Liver_Methylation_GPL13534;Dutch-Liver_Methylation_GPL13534	-11.181657663302483;-8.989504726719735	94;67	-9.448706592554524E-17;-7.953836594329479E-17	5.437226252710536;4.005386571475696	GXYLT2	-0.8629103263836888;-0.8449253867269364	0
1.18e-46	rs4677228	3	73072702	cg03847932	3	73045580	A/G	G	-14.343	Karolinska_Liver_Methylation_GPL13534;Dutch-Liver_Methylation_GPL13534	-11.181657663302483;-8.989504726719735	94;67	-9.448706592554524E-17;-7.953836594329479E-17	5.437226252710536;4.005386571475696	GXYLT2	-0.8629103263836888;-0.8448939550404232	0
1.18e-46	rs4677233	3	73082329	cg03847932	3	73045580	T/C	C	-14.343	Karolinska_Liver_Methylation_GPL13534;Dutch-Liver_Methylation_GPL13534	-11.181657663302483;-8.989504726719735	94;67	-9.448706592554524E-17;-7.953836594329479E-17	5.437226252710536;4.005386571475696	GXYLT2	-0.8629103263836888;-0.8448798233557842	0
1.18e-46	rs4676897	3	73086123	cg03847932	3	73045580	T/C	C	-14.343	Karolinska_Liver_Methylation_GPL13534;Dutch-Liver_Methylation_GPL13534	-11.181657663302483;-8.989504726719735	94;67	-9.448706592554524E-17;-7.953836594329479E-17	5.437226252710536;4.005386571475696	GXYLT2	-0.8629103263836888;-0.8448798233557842	0
1.18e-46	rs9870408	3	73088864	cg03847932	3	73045580	C/T	T	-14.343	Karolinska_Liver_Methylation_GPL13534;Dutch-Liver_Methylation_GPL13534	-11.181657663302483;-8.989504726719735	94;67	-9.448706592554524E-17;-7.953836594329479E-17	5.437226252710536;4.005386571475696	GXYLT2	-0.8629103263836888;-0.8448798233557842	0
1.18e-46	rs9859305	3	73090224	cg03847932	3	73045580	A/G	G	-14.343	Karolinska_Liver_Methylation_GPL13534;Dutch-Liver_Methylation_GPL13534	-11.181657663302483;-8.989504726719735	94;67	-9.448706592554524E-17;-7.953836594329479E-17	5.437226252710536;4.005386571475696	GXYLT2	-0.8629103263836888;-0.8448798233557842	0
1.18e-46	rs4677234	3	73090462	cg03847932	3	73045580	C/A	A	-14.343	Karolinska_Liver_Methylation_GPL13534;Dutch-Liver_Methylation_GPL13534	-11.181657663302483;-8.989504726719735	94;67	-9.448706592554524E-17;-7.953836594329479E-17	5.437226252710536;4.005386571475696	GXYLT2	-0.8629103263836888;-0.8448798233557842	0
1.18e-46	rs2035810	3	73095044	cg03847932	3	73045580	G/A	A	-14.343	Karolinska_Liver_Methylation_GPL13534;Dutch-Liver_Methylation_GPL13534	-11.181657663302483;-8.989504726719735	94;67	-9.448706592554524E-17;-7.953836594329479E-17	5.437226252710536;4.005386571475696	GXYLT2	-0.8629103263836888;-0.8448798233557842	0
1.18e-46	rs2035811	3	73095078	cg03847932	3	73045580	T/C	C	-14.343	Karolinska_Liver_Methylation_GPL13534;Dutch-Liver_Methylation_GPL13534	-11.181657663302483;-8.989504726719735	94;67	-9.448706592554524E-17;-7.953836594329479E-17	5.437226252710536;4.005386571475696	GXYLT2	-0.8629103263836888;-0.8448798233557842	0
1.18e-46	rs11707894	3	73098326	cg03847932	3	73045580	G/A	A	-14.343	Karolinska_Liver_Methylation_GPL13534;Dutch-Liver_Methylation_GPL13534	-11.181657663302483;-8.989504726719735	94;67	-9.448706592554524E-17;-7.953836594329479E-17	5.437226252710536;4.005386571475696	GXYLT2	-0.8629103263836888;-0.8448798233557842	0
1.18e-46	rs3732440	3	73098052	cg03847932	3	73045580	G/T	T	-14.343	Karolinska_Liver_Methylation_GPL13534;Dutch-Liver_Methylation_GPL13534	-11.181657663302483;-8.989504726719735	94;67	-9.448706592554524E-17;-7.953836594329479E-17	5.437226252710536;4.005386571475696	GXYLT2	-0.8629103263836888;-0.8448798233557842	0
1.18e-46	rs13072206	3	73098573	cg03847932	3	73045580	C/T	T	-14.343	Karolinska_Liver_Methylation_GPL13534;Dutch-Liver_Methylation_GPL13534	-11.181657663302483;-8.989504726719735	94;67	-9.448706592554524E-17;-7.953836594329479E-17	5.437226252710536;4.005386571475696	GXYLT2	-0.8629103263836888;-0.8448798233557842	0
1.18e-46	rs13071246	3	73098723	cg03847932	3	73045580	G/C	C	-14.343	Karolinska_Liver_Methylation_GPL13534;Dutch-Liver_Methylation_GPL13534	-11.181657663302483;-8.989504726719735	94;67	-9.448706592554524E-17;-7.953836594329479E-17	5.437226252710536;4.005386571475696	GXYLT2	-0.8629103263836888;-0.8451425934964009	0
1.18e-46	rs6549502	3	73098931	cg03847932	3	73045580	T/C	C	-14.343	Karolinska_Liver_Methylation_GPL13534;Dutch-Liver_Methylation_GPL13534	-11.181657663302483;-8.989504726719735	94;67	-9.448706592554524E-17;-7.953836594329479E-17	5.437226252710536;4.005386571475696	GXYLT2	-0.8629103263836888;-0.8454911795987359	0
1.18e-46	rs2130902	3	73102242	cg03847932	3	73045580	T/C	C	-14.343	Karolinska_Liver_Methylation_GPL13534;Dutch-Liver_Methylation_GPL13534	-11.181657663302483;-8.989504726719735	94;67	-9.448706592554524E-17;-7.953836594329479E-17	5.437226252710536;4.005386571475696	GXYLT2	-0.8629103263836888;-0.8448798233557842	0
1.18e-46	rs9310260	3	73102475	cg03847932	3	73045580	C/T	T	-14.343	Karolinska_Liver_Methylation_GPL13534;Dutch-Liver_Methylation_GPL13534	-11.181657663302483;-8.989504726719735	94;67	-9.448706592554524E-17;-7.953836594329479E-17	5.437226252710536;4.005386571475696	GXYLT2	-0.8629103263836888;-0.8449999712677493	0
1.18e-46	rs7629074	3	73103169	cg03847932	3	73045580	A/G	G	-14.343	Karolinska_Liver_Methylation_GPL13534;Dutch-Liver_Methylation_GPL13534	-11.181657663302483;-8.989504726719735	94;67	-9.448706592554524E-17;-7.953836594329479E-17	5.437226252710536;4.005386571475696	GXYLT2	-0.8629103263836888;-0.8451177101156172	0
1.18e-46	rs7629084	3	73103189	cg03847932	3	73045580	A/G	G	-14.343	Karolinska_Liver_Methylation_GPL13534;Dutch-Liver_Methylation_GPL13534	-11.181657663302483;-8.989504726719735	94;67	-9.448706592554524E-17;-7.953836594329479E-17	5.437226252710536;4.005386571475696	GXYLT2	-0.8629103263836888;-0.8452330392676062	0
1.18e-46	rs6549503	3	73104286	cg03847932	3	73045580	C/G	G	-14.343	Karolinska_Liver_Methylation_GPL13534;Dutch-Liver_Methylation_GPL13534	-11.181657663302483;-8.989504726719735	94;67	-9.448706592554524E-17;-7.953836594329479E-17	5.437226252710536;4.005386571475696	GXYLT2	-0.8634286746549507;-0.8454012465263725	0
1.22e-46	rs3866543	15	76629609	cg03037974	15	76606508	A/C	A	-14.3409	Karolinska_Liver_Methylation_GPL13534;Dutch-Liver_Methylation_GPL13534	-12.159036155835334;-7.8285217985328455	94;67	-2.0787154503619953E-16;-1.3256394323882466E-17	9.145703752032182;2.5097461679517767	ETFA	-0.8945234684836946;-0.7832782063168939	0
1.23e-46	rs579610	2	219327582	cg02985541	2	219472194	A/C	C	-14.3398	Karolinska_Liver_Methylation_GPL13534;Dutch-Liver_Methylation_GPL13534	-11.43735928847787;-8.681659478220414	94;67	-1.3228189229576333E-16;-5.3025577295529864E-17	3.17482640138925;2.5483648492737636	RQCD1	-0.8715029256659562;-0.8296389729303746	0
1.26e-46	rs10751704	12	132335963	cg22244940	12	132335918	G/T	T	-14.3383	Karolinska_Liver_Methylation_GPL13534;Dutch-Liver_Methylation_GPL13534	-11.350667874700251;-8.781992732240125	94;67	1.4173059888831786E-16;-2.783842808015318E-16	12.377699688365146;11.536494023221694	MMP17	-0.8692263938812318;-0.8353813641668801	0
1.29e-46	rs11125559	2	55456896	cg19384241	2	55394001	G/C	C	-14.337	Karolinska_Liver_Methylation_GPL13534;Dutch-Liver_Methylation_GPL13534	-10.507078165990116;-9.77913907217043	94;67	-1.7007671866598143E-16;-9.610885884814787E-17	27.739387938576307;12.367293836256332	RTN4	-0.8372589673354484;-0.8787730955589113	0
1.29e-46	rs11123766	2	99780915	cg15544633	2	99771507	T/C	C	-14.3367	Karolinska_Liver_Methylation_GPL13534;Dutch-Liver_Methylation_GPL13534	-11.831799685705125;-8.209603403127051	94;67	-1.3346298061983265E-16;-1.7233312621047206E-16	11.459175558634556;6.3490625582540465	C2orf15;MRPL30;LIPT1	-0.8853881063082218;-0.8054954266859793	0
1.29e-46	rs2309581	2	99784292	cg15544633	2	99771507	A/G	G	-14.3367	Karolinska_Liver_Methylation_GPL13534;Dutch-Liver_Methylation_GPL13534	-11.831799685705125;-8.209603403127051	94;67	-1.3346298061983265E-16;-1.7233312621047206E-16	11.459175558634556;6.3490625582540465	C2orf15;MRPL30;LIPT1	-0.8849078427954136;-0.8052160874422867	0
1.29e-46	rs12992930	2	99791397	cg15544633	2	99771507	C/T	T	-14.3367	Karolinska_Liver_Methylation_GPL13534;Dutch-Liver_Methylation_GPL13534	-11.831799685705125;-8.209603403127051	94;67	-1.3346298061983265E-16;-1.7233312621047206E-16	11.459175558634556;6.3490625582540465	C2orf15;MRPL30;LIPT1	-0.8848455023304879;-0.8054282630936399	0
1.29e-46	rs8179690	2	99795300	cg15544633	2	99771507	A/T	T	-14.3367	Karolinska_Liver_Methylation_GPL13534;Dutch-Liver_Methylation_GPL13534	-11.831799685705125;-8.209603403127051	94;67	-1.3346298061983265E-16;-1.7233312621047206E-16	11.459175558634556;6.3490625582540465	C2orf15;MRPL30;LIPT1	-0.884892807015498;-0.8051065332441016	0
1.29e-46	rs6542870	2	99796638	cg15544633	2	99771507	T/C	C	-14.3367	Karolinska_Liver_Methylation_GPL13534;Dutch-Liver_Methylation_GPL13534	-11.831799685705125;-8.209603403127051	94;67	-1.3346298061983265E-16;-1.7233312621047206E-16	11.459175558634556;6.3490625582540465	C2orf15;MRPL30;LIPT1	-0.8848761275837929;-0.8052160874422867	0
1.29e-46	rs11883676	2	99800814	cg15544633	2	99771507	T/G	G	-14.3367	Karolinska_Liver_Methylation_GPL13534;Dutch-Liver_Methylation_GPL13534	-11.831799685705125;-8.209603403127051	94;67	-1.3346298061983265E-16;-1.7233312621047206E-16	11.459175558634556;6.3490625582540465	C2orf15;MRPL30;LIPT1	-0.884892807015498;-0.8052160874422867	0
1.29e-46	rs6753063	2	99801469	cg15544633	2	99771507	G/A	A	-14.3367	Karolinska_Liver_Methylation_GPL13534;Dutch-Liver_Methylation_GPL13534	-11.831799685705125;-8.209603403127051	94;67	-1.3346298061983265E-16;-1.7233312621047206E-16	11.459175558634556;6.3490625582540465	C2orf15;MRPL30;LIPT1	-0.884892807015498;-0.8054664866301138	0
1.32e-46	rs6800631	3	73083900	cg03847932	3	73045580	A/T	T	-14.3353	Karolinska_Liver_Methylation_GPL13534;Dutch-Liver_Methylation_GPL13534	-11.099219787862994;-9.07526212829238	94;67	-9.448706592554524E-17;-7.953836594329479E-17	5.437226252710536;4.005386571475696	GXYLT2	-0.8597530027590771;-0.8486718236544952	0
1.32e-46	rs9636914	21	38589732	cg21832243	21	38444247	C/T	T	14.3353	Karolinska_Liver_Methylation_GPL13534;Dutch-Liver_Methylation_GPL13534	11.099219787862994;9.07526212829238	94;67	9.153434511537195E-17;8.948066168620665E-17	4.058142693029697;3.3737306347391054	PIGP	0.8596997579434703;0.8487890068275273	0
1.34e-46	rs489321	2	219486627	cg02985541	2	219472194	A/C	C	-14.3343	Karolinska_Liver_Methylation_GPL13534;Dutch-Liver_Methylation_GPL13534	-11.99256768829857;-8.015495085659019	94;67	-1.3228189229576333E-16;-5.3025577295529864E-17	3.17482640138925;2.5483648492737636	RQCD1	-0.8895700518094485;-0.7939635939402151	0
1.37e-46	rs10159976	10	45059905	cg02113055	10	45072496	G/A	G	-14.3327	Karolinska_Liver_Methylation_GPL13534;Dutch-Liver_Methylation_GPL13534	-10.73097127484021;-9.507285232795605	94;67	-7.086529944415893E-17;1.1267935175300097E-16	22.6289805431312;16.976039643547825	RP11-733D4.1	-0.8463043914162722;-0.8682922530107745	0
1.37e-46	rs10160128	10	45059857	cg02113055	10	45072496	C/G	C	-14.3327	Karolinska_Liver_Methylation_GPL13534;Dutch-Liver_Methylation_GPL13534	-10.73097127484021;-9.507285232795605	94;67	-7.086529944415893E-17;1.1267935175300097E-16	22.6289805431312;16.976039643547825	RP11-733D4.1	-0.8463043914162722;-0.8680690455673836	0
1.38e-46	rs2278529	2	219502132	cg02985541	2	219472194	A/G	G	-14.3318	Karolinska_Liver_Methylation_GPL13534;Dutch-Liver_Methylation_GPL13534	-11.959973493716532;-8.050235553014218	94;67	-1.3228189229576333E-16;-5.3025577295529864E-17	3.17482640138925;2.5483648492737636	RQCD1	-0.8886654117501008;-0.7964261264342584	0
1.42e-46	rs483906	6	25888094	cg03517284	6	25882566	G/C	C	14.3303	Karolinska_Liver_Methylation_GPL13534;Dutch-Liver_Methylation_GPL13534	10.807733437227734;9.412654744782266	94;67	-1.464549521845951E-16;-1.5244853472464836E-16	6.047292448498949;4.198813397628612	HIST1H2APS2	0.8488307058763707;0.8635482701470698	0
1.42e-46	rs517842	6	25889484	cg03264133	6	25882487	G/A	A	14.3303	Karolinska_Liver_Methylation_GPL13534;Dutch-Liver_Methylation_GPL13534	10.807733437227734;9.412654744782266	94;67	2.1259589833247678E-17;7.953836594329479E-17	7.8742543980184445;5.67970882219418	SLC17A3;HIST1H2APS2	0.8492787498444127;0.8637434096431578	0
1.42e-46	rs518700	6	25889553	cg03264133	6	25882487	A/T	T	14.3303	Karolinska_Liver_Methylation_GPL13534;Dutch-Liver_Methylation_GPL13534	10.807733437227734;9.412654744782266	94;67	2.1259589833247678E-17;7.953836594329479E-17	7.8742543980184445;5.67970882219418	SLC17A3;HIST1H2APS2	0.8490902476945417;0.8637434096431578	0
1.43e-46	rs12273220	11	77753705	cg09721595	11	77773900	T/C	C	-14.3296	Karolinska_Liver_Methylation_GPL13534;Dutch-Liver_Methylation_GPL13534	-11.927603282910566;-8.085215979431563	94;67	-2.834611977766357E-17;-1.1599345033397157E-16	2.7682403779341747;2.2880059516435045	NDUFC2-KCTD14	-0.8883986883607665;-0.7977857344638841	0
1.48e-46	rs3932856	2	219320207	cg02985541	2	219472194	A/C	C	-14.327	Karolinska_Liver_Methylation_GPL13534;Dutch-Liver_Methylation_GPL13534	-11.43735928847787;-8.661850386793548	94;67	-1.3228189229576333E-16;-5.3025577295529864E-17	3.17482640138925;2.5483648492737636	RQCD1	-0.8715029256659562;-0.8292769913835457	0
1.48e-46	rs2280334	2	66665146	cg07849384	2	66659560	A/G	A	14.327	Karolinska_Liver_Methylation_GPL13534;Dutch-Liver_Methylation_GPL13534	11.43735928847787;8.661850386793548	94;67	-6.141659285160441E-17;2.3198690066794315E-17	3.188769954564428;1.7526489030175196	MEIS1-AS3	0.8717505653405057;0.8287115749853428	0
1.48e-46	rs12461374	19	7932832	cg26014689	19	7917979	A/G	A	-14.327	Karolinska_Liver_Methylation_GPL13534;Dutch-Liver_Methylation_GPL13534	-11.43735928847787;-8.661850386793548	94;67	3.7794826370218094E-17;0.0	4.677177004339525;2.2280455260077323	EVI5L	-0.8723900326150955;-0.8294109134099641	0
1.5e-46	rs1234612	17	41840802	cg26893861	17	41843943	A/G	G	14.3266	Karolinska_Liver_Methylation_GPL13534;Dutch-Liver_Methylation_GPL13534	10.33909412491314;9.962041890022894	94;67	-2.6456378459152665E-16;2.6512788647764932E-17	6.353301956676608;5.837293055490612	DUSP3	0.8302532557939598;0.8862692796621647	0
1.51e-46	rs483906	6	25888094	cg12310025	6	25882505	G/C	C	14.3258	Karolinska_Liver_Methylation_GPL13534;Dutch-Liver_Methylation_GPL13534	10.782022329715648;9.436114948615346	94;67	-7.558965274043619E-17;-2.651278864776493E-16	16.457528955866717;10.779183199765985	SLC17A3;HIST1H2APS2	0.8480421124431703;0.8653247365445601	0
1.51e-46	rs517842	6	25889484	cg12310025	6	25882505	G/A	A	14.3258	Karolinska_Liver_Methylation_GPL13534;Dutch-Liver_Methylation_GPL13534	10.782022329715648;9.436114948615346	94;67	-7.558965274043619E-17;-2.651278864776493E-16	16.457528955866717;10.779183199765985	SLC17A3;HIST1H2APS2	0.8479486518451167;0.8651348129357201	0
1.51e-46	rs518700	6	25889553	cg12310025	6	25882505	A/T	T	14.3258	Karolinska_Liver_Methylation_GPL13534;Dutch-Liver_Methylation_GPL13534	10.782022329715648;9.436114948615346	94;67	-7.558965274043619E-17;-2.651278864776493E-16	16.457528955866717;10.779183199765985	SLC17A3;HIST1H2APS2	0.8478112996622326;0.8651348129357201	0
1.56e-46	rs9856784	3	73088482	cg03847932	3	73045580	T/C	C	-14.3234	Karolinska_Liver_Methylation_GPL13534;Dutch-Liver_Methylation_GPL13534	-11.209436172230035;-8.926247588606259	94;67	-9.448706592554524E-17;-7.953836594329479E-17	5.437226252710536;4.005386571475696	GXYLT2	-0.8642988412775126;-0.8421067076330147	0
1.6e-46	rs11128307	3	73100200	cg03847932	3	73045580	C/G	G	-14.3219	Karolinska_Liver_Methylation_GPL13534;Dutch-Liver_Methylation_GPL13534	-11.154030119382863;-8.989504726719735	94;67	-9.448706592554524E-17;-7.953836594329479E-17	5.437226252710536;4.005386571475696	GXYLT2	-0.8624221607611835;-0.8449079003256323	0
1.66e-46	rs695015	18	47345641	cg03345145	18	47341276	C/G	G	14.3192	Karolinska_Liver_Methylation_GPL13534;Dutch-Liver_Methylation_GPL13534	12.296662191373906;7.6319042731355555	94;67	-6.200713701363906E-17;-1.2924984465785405E-16	3.613981323487266;1.8550768277737044	SCARNA17;RP11-886H22.1	0.8987248273887141;0.770617490396765	0
1.68e-46	rs11652770	17	81025393	cg19190016	17	81025708	G/T	G	14.3183	Karolinska_Liver_Methylation_GPL13534;Dutch-Liver_Methylation_GPL13534	11.927603282910566;8.067695492609316	94;67	-6.259768117567372E-17;-6.959607020038295E-17	1.7367845582947228;0.9125715808142291	B3GNTL1	0.8878306315477305;0.7973570581950412	0
1.69e-46	rs34893715	15	76560265	cg03037974	15	76606508	G/A	G	-14.3182	Karolinska_Liver_Methylation_GPL13534;Dutch-Liver_Methylation_GPL13534	-12.402672922229614;-7.504727998013071	94;67	-2.0787154503619953E-16;-1.3256394323882466E-17	9.145703752032182;2.5097461679517767	ETFA	-0.9019860628763565;-0.7625802145649381	0
1.7e-46	rs1055343	21	46976236	cg21139150	21	46976199	C/T	C	14.3176	Karolinska_Liver_Methylation_GPL13534;Dutch-Liver_Methylation_GPL13534	10.964697694424089;9.207096388324139	94;67	-7.558965274043619E-17;-2.6512788647764932E-17	14.123415650178991;15.716580621301587	SLC19A1	0.8554522148170876;0.8554709110432832	0
1.73e-46	rs7487262	12	132336900	cg22244940	12	132335918	T/C	C	-14.3165	Karolinska_Liver_Methylation_GPL13534;Dutch-Liver_Methylation_GPL13534	-11.322102303306385;-8.781992732240125	94;67	1.4173059888831786E-16;-2.783842808015318E-16	12.377699688365146;11.536494023221694	MMP17	-0.8678660298709304;-0.8353813641668801	0
1.83e-46	rs2964969	2	99782811	cg15544633	2	99771507	A/G	G	-14.3126	Karolinska_Liver_Methylation_GPL13534;Dutch-Liver_Methylation_GPL13534	-11.800289002869855;-8.209603403127051	94;67	-1.3346298061983265E-16;-1.7233312621047206E-16	11.459175558634556;6.3490625582540465	C2orf15;MRPL30;LIPT1	-0.8836385930684273;-0.8048015343790512	0
1.84e-46	rs11156121	6	157199004	cg23603995	6	157198624	C/T	C	-14.3121	Karolinska_Liver_Methylation_GPL13534;Dutch-Liver_Methylation_GPL13534	-10.580681430048925;-9.653352428281195	94;67	2.1732025162875404E-16;-1.010800067196038E-16	5.496291493735647;5.760367287629083	ARID1B	-0.8401155393511144;-0.8736072952961038	0
1.86e-46	rs12544554	8	23105268	cg14349055	8	23104169	C/T	C	-14.3115	Karolinska_Liver_Methylation_GPL13534;Dutch-Liver_Methylation_GPL13534	-13.015124993536853;-6.768974072745189	94;67	-1.2283318570320881E-16;3.5626559745434126E-17	1.6269038465247572;0.5712860913934107	CHMP7	-0.9181403315445202;-0.7129188800789882	0
1.86e-46	rs10818476	9	123572038	cg21717724	9	123604538	G/A	A	-14.3114	Karolinska_Liver_Methylation_GPL13534;Dutch-Liver_Methylation_GPL13534	-11.466596091495905;-8.60292138532777	94;67	1.1338447911065428E-16;-3.811213368116209E-17	5.025617011501345;4.256235267542005	RP11-27I1.2;PSMD5	-0.8732545036978904;-0.8261040660592889	0
1.87e-46	rs7535826	1	227213968	cg10327440	1	227177861	T/G	T	-14.311	Karolinska_Liver_Methylation_GPL13534;Dutch-Liver_Methylation_GPL13534	-12.511230620871787;-7.3651016188785245	94;67	3.129884058783686E-16;1.6570492904853084E-16	15.335467237822934;5.921021462566583	CDC42BPA	-0.9047512876270863;-0.7541108338296151	0
1.93e-46	rs2956987	18	47341474	cg03345145	18	47341276	C/G	G	14.3088	Karolinska_Liver_Methylation_GPL13534;Dutch-Liver_Methylation_GPL13534	12.296662191373906;7.615842644878313	94;67	-6.200713701363906E-17;-1.2924984465785405E-16	3.613981323487266;1.8550768277737044	SCARNA17;RP11-886H22.1	0.8987248273887141;0.7698430249461345	0
1.97e-46	rs4653702	1	226182800	cg04117530	1	226187828	G/A	G	-14.3074	Karolinska_Liver_Methylation_GPL13534;Dutch-Liver_Methylation_GPL13534	-12.058443456970567;-7.895730920037867	94;67	-8.503835933299071E-17;0.0	2.780119504503021;3.8926548036771913	SDE2	-0.8919455897878908;-0.7869114500712053	0
2.05e-46	rs4458211	2	88459592	cg04511125	2	88470290	G/A	A	14.3045	Karolinska_Liver_Methylation_GPL13534;Dutch-Liver_Methylation_GPL13534	11.237367734642623;8.863864049577824	94;67	-5.669223955532714E-17;-6.628197161941232E-17	4.962329586953403;2.554577066880895	THNSL2	0.8647917646746222;0.8391025476287947	0
2.05e-46	rs7582011	2	88452740	cg04511125	2	88470290	T/A	A	14.3045	Karolinska_Liver_Methylation_GPL13534;Dutch-Liver_Methylation_GPL13534	11.237367734642623;8.863864049577824	94;67	-5.669223955532714E-17;-6.628197161941232E-17	4.962329586953403;2.554577066880895	THNSL2	0.8647917646746222;0.8390689576130342	0
2.05e-46	rs10173112	2	88463155	cg04511125	2	88470290	G/C	C	14.3045	Karolinska_Liver_Methylation_GPL13534;Dutch-Liver_Methylation_GPL13534	11.237367734642623;8.863864049577824	94;67	-5.669223955532714E-17;-6.628197161941232E-17	4.962329586953403;2.554577066880895	THNSL2	0.8647917646746222;0.8391025476287947	0
2.05e-46	rs6727043	2	88461512	cg04511125	2	88470290	T/A	A	14.3045	Karolinska_Liver_Methylation_GPL13534;Dutch-Liver_Methylation_GPL13534	11.237367734642623;8.863864049577824	94;67	-5.669223955532714E-17;-6.628197161941232E-17	4.962329586953403;2.554577066880895	THNSL2	0.8647917646746222;0.8391025476287947	0
2.05e-46	rs4359651	2	88464840	cg04511125	2	88470290	A/C	C	14.3045	Karolinska_Liver_Methylation_GPL13534;Dutch-Liver_Methylation_GPL13534	11.237367734642623;8.863864049577824	94;67	-5.669223955532714E-17;-6.628197161941232E-17	4.962329586953403;2.554577066880895	THNSL2	0.8647917646746222;0.8391025476287947	0
2.06e-46	rs755203	20	61994264	cg00248713	20	61980307	T/C	C	14.3042	Karolinska_Liver_Methylation_GPL13534;Dutch-Liver_Methylation_GPL13534	10.507078165990116;9.72836094739868	94;67	5.31489745831192E-17;-1.9884591485823698E-17	1.323255190007276;0.5451508519916655	CHRNA4	0.8365677673443643;0.8768114364251629	0
2.09e-46	rs2739344	22	24298293	cg16132339	22	24313661	A/C	A	-14.3032	Karolinska_Liver_Methylation_GPL13534;Dutch-Liver_Methylation_GPL13534	-12.933701749154068;-6.852539110547604	94;67	-1.4232114305035251E-16;2.6512788647764932E-17	6.13604900816139;2.2738802463920016	DDTL;DDT	-0.9158177837444005;-0.719136596567771	0
2.12e-46	rs9870081	3	73088690	cg03847932	3	73045580	G/A	A	-14.3022	Karolinska_Liver_Methylation_GPL13534;Dutch-Liver_Methylation_GPL13534	-11.181657663302483;-8.926247588606259	94;67	-9.448706592554524E-17;-7.953836594329479E-17	5.437226252710536;4.005386571475696	GXYLT2	-0.8629103263836888;-0.8420402533341682	0
2.16e-46	rs4677224	3	73052439	cg03847932	3	73045580	C/T	T	-14.3009	Karolinska_Liver_Methylation_GPL13534;Dutch-Liver_Methylation_GPL13534	-11.126551495275654;-8.989504726719735	94;67	-9.448706592554524E-17;-7.953836594329479E-17	5.437226252710536;4.005386571475696	GXYLT2	-0.8611957233049647;-0.8454239010066389	0
2.16e-46	rs9821511	3	73093719	cg03847932	3	73045580	G/A	A	-14.3009	Karolinska_Liver_Methylation_GPL13534;Dutch-Liver_Methylation_GPL13534	-11.126551495275654;-8.989504726719735	94;67	-9.448706592554524E-17;-7.953836594329479E-17	5.437226252710536;4.005386571475696	GXYLT2	-0.8606658010366331;-0.8448798233557842	0
2.17e-46	rs9467249	6	24649161	cg16906346	6	24646758	C/T	T	14.3007	Karolinska_Liver_Methylation_GPL13534;Dutch-Liver_Methylation_GPL13534	10.885627756515591;9.274533800299421	94;67	-4.2519179666495357E-17;-1.0605115459105973E-16	6.271109208846131;4.8109070414584	KIAA0319	0.8522173378682902;0.8575748012880854	0
2.17e-46	rs7653383	3	73092109	cg03847932	3	73045580	A/G	G	-14.3006	Karolinska_Liver_Methylation_GPL13534;Dutch-Liver_Methylation_GPL13534	-11.072033034942665;-9.053667492680633	94;67	-9.448706592554524E-17;-7.953836594329479E-17	5.437226252710536;4.005386571475696	GXYLT2	-0.8588861381606352;-0.8476952431423851	0
2.19e-46	rs12716574	8	144628514	cg20458811	8	144631834	G/A	G	-14.2999	Karolinska_Liver_Methylation_GPL13534;Dutch-Liver_Methylation_GPL13534	-11.737883034980657;-8.26387988393986	94;67	-7.086529944415893E-17;1.9884591485823698E-17	1.9930164454950086;1.259606205522438	RP11-661A12.5	-0.8815221823254614;-0.807792296424056	0
2.24e-46	rs28754733	1	153598094	cg08477332	1	153590219	T/C	C	14.2985	Karolinska_Liver_Methylation_GPL13534;Dutch-Liver_Methylation_GPL13534	12.296662191373906;7.5998288157702065	94;67	7.558965274043619E-17;1.4913443614367774E-17	17.80288791988907;6.357418897982662	S100A14	0.8991560790251587;0.768702717142609	0
2.29e-46	rs11135712	8	23110503	cg14349055	8	23104169	T/C	T	-14.2968	Karolinska_Liver_Methylation_GPL13534;Dutch-Liver_Methylation_GPL13534	-12.853789629465025;-6.937278200789231	94;67	-1.2283318570320881E-16;3.5626559745434126E-17	1.6269038465247572;0.5712860913934107	CHMP7	-0.9139660664511494;-0.7248340894311504	0
2.3e-46	rs13321407	3	45065199	cg02147617	3	45073439	T/C	C	-14.2965	Karolinska_Liver_Methylation_GPL13534;Dutch-Liver_Methylation_GPL13534	-11.209436172230035;-8.88456340194399	94;67	1.1102230246251565E-16;3.645508439067678E-17	2.3525737131396123;1.0754006563159835	CLEC3B;EXOSC7	-0.8641988806571905;-0.8403898277820749	0
2.31e-46	rs564509	2	219333013	cg02985541	2	219472194	T/C	C	-14.2963	Karolinska_Liver_Methylation_GPL13534;Dutch-Liver_Methylation_GPL13534	-11.496006913862072;-8.544721101644186	94;67	-1.3228189229576333E-16;-5.3025577295529864E-17	3.17482640138925;2.5483648492737636	RQCD1	-0.874074309944835;-0.8226796688752149	0
2.32e-46	rs60162494	17	37023896	cg20826740	17	37024018	A/G	A	14.2958	Karolinska_Liver_Methylation_GPL13534;Dutch-Liver_Methylation_GPL13534	11.927603282910566;8.032835601240818	94;67	-3.188938474987152E-16;2.6512788647764932E-17	4.911993569624981;3.078696089186889	RPS20P35	0.8880684420287804;0.7945782131680111	0
2.45e-46	rs12621789	2	66654097	cg21992238	2	66659566	T/A	T	14.2923	Karolinska_Liver_Methylation_GPL13534;Dutch-Liver_Methylation_GPL13534	11.555361069166052;8.468214572200496	94;67	1.0866012581437702E-16;-2.386150978298844E-16	4.671900947495131;2.1765692857426098	MEIS1-AS3	0.8763311853791546;0.8189405487225856	0
2.48e-46	rs66625825	3	45070553	cg02147617	3	45073439	A/G	G	-14.2912	Karolinska_Liver_Methylation_GPL13534;Dutch-Liver_Methylation_GPL13534	-11.237367734642623;-8.843258380534234	94;67	1.1102230246251565E-16;3.645508439067678E-17	2.3525737131396123;1.0754006563159835	CLEC3B;EXOSC7	-0.8646101746693561;-0.8377913326412807	0
2.48e-46	rs9880877	3	45070854	cg02147617	3	45073439	T/G	G	-14.2912	Karolinska_Liver_Methylation_GPL13534;Dutch-Liver_Methylation_GPL13534	-11.237367734642623;-8.843258380534234	94;67	1.1102230246251565E-16;3.645508439067678E-17	2.3525737131396123;1.0754006563159835	CLEC3B;EXOSC7	-0.8646122257564792;-0.8377913326412807	0
2.48e-46	rs6792742	3	45071406	cg02147617	3	45073439	C/T	T	-14.2912	Karolinska_Liver_Methylation_GPL13534;Dutch-Liver_Methylation_GPL13534	-11.237367734642623;-8.843258380534234	94;67	1.1102230246251565E-16;3.645508439067678E-17	2.3525737131396123;1.0754006563159835	CLEC3B;EXOSC7	-0.8646066109136313;-0.8377913326412807	0
2.48e-46	rs9824101	3	45086484	cg02147617	3	45073439	G/T	T	-14.2912	Karolinska_Liver_Methylation_GPL13534;Dutch-Liver_Methylation_GPL13534	-11.237367734642623;-8.843258380534234	94;67	1.1102230246251565E-16;3.645508439067678E-17	2.3525737131396123;1.0754006563159835	CLEC3B;EXOSC7	-0.8654327718528977;-0.8380522179366101	0
2.48e-46	rs642950	2	219334636	cg18887096	2	219472386	T/C	C	-14.2912	Karolinska_Liver_Methylation_GPL13534;Dutch-Liver_Methylation_GPL13534	-11.237367734642623;-8.843258380534234	94;67	2.3149331151758585E-16;-1.3256394323882466E-17	2.6236528089803257;1.9798619671300606	RQCD1	-0.8649347464782636;-0.8378172955631391	0
2.49e-46	rs7502627	17	6557625	cg21358336	17	6558464	A/G	A	14.2911	Karolinska_Liver_Methylation_GPL13534;Dutch-Liver_Methylation_GPL13534	10.756435448864401;9.412654744782266	94;67	-1.5354148212901102E-17;-6.793902090989764E-17	2.158158234267408;2.264325910046602	CTC-281F24.1	0.8472720795029924;0.8636168920915871	0
2.5e-46	rs2858914	22	24298325	cg16132339	22	24313661	G/A	G	-14.2907	Karolinska_Liver_Methylation_GPL13534;Dutch-Liver_Methylation_GPL13534	-12.893560981066246;-6.880652629588434	94;67	-1.4232114305035251E-16;2.6512788647764932E-17	6.13604900816139;2.2738802463920016	DDTL;DDT	-0.9146222419599351;-0.7208168528336714	0
2.51e-46	rs545779	2	219336108	cg18887096	2	219472386	G/A	A	-14.2904	Karolinska_Liver_Methylation_GPL13534;Dutch-Liver_Methylation_GPL13534	-11.322102303306385;-8.741598015870512	94;67	2.3149331151758585E-16;-1.3256394323882466E-17	2.6236528089803257;1.9798619671300606	RQCD1	-0.8675335761409709;-0.8330094571538355	0
2.51e-46	rs711186	2	219346102	cg18887096	2	219472386	A/G	G	-14.2904	Karolinska_Liver_Methylation_GPL13534;Dutch-Liver_Methylation_GPL13534	-11.322102303306385;-8.741598015870512	94;67	2.3149331151758585E-16;-1.3256394323882466E-17	2.6236528089803257;1.9798619671300606	RQCD1	-0.8675335761409709;-0.8331044324661407	0
2.51e-46	rs7598056	2	219352511	cg18887096	2	219472386	C/A	A	-14.2904	Karolinska_Liver_Methylation_GPL13534;Dutch-Liver_Methylation_GPL13534	-11.322102303306385;-8.741598015870512	94;67	2.3149331151758585E-16;-1.3256394323882466E-17	2.6236528089803257;1.9798619671300606	RQCD1	-0.8675335761409709;-0.8332371860126703	0
2.52e-46	rs11239151	10	45067297	cg02113055	10	45072496	C/T	C	-14.2903	Karolinska_Liver_Methylation_GPL13534;Dutch-Liver_Methylation_GPL13534	-10.833570320162785;-9.320082488693588	94;67	-7.086529944415893E-17;1.1267935175300097E-16	22.6289805431312;16.976039643547825	RP11-733D4.1	-0.8500729087042984;-0.8596576456489712	0
2.53e-46	rs45604433	11	45686533	cg24276105	11	45686079	G/C	G	14.2901	Karolinska_Liver_Methylation_GPL13534;Dutch-Liver_Methylation_GPL13534	10.268634172955787;9.98886437657129	94;67	-1.2755753899948608E-16;1.822754219533839E-17	2.826659462420938;1.1517327512830553	CHST1	0.8266534187921739;0.8867894130283961	0
2.65e-46	rs1388273	3	73074742	cg03847932	3	73045580	A/G	G	-14.2868	Karolinska_Liver_Methylation_GPL13534;Dutch-Liver_Methylation_GPL13534	-11.072033034942665;-9.032177227952918	94;67	-9.448706592554524E-17;-7.953836594329479E-17	5.437226252710536;4.005386571475696	GXYLT2	-0.8588861381606352;-0.847320120907368	0
2.65e-46	rs6778819	3	73076054	cg03847932	3	73045580	C/T	T	-14.2868	Karolinska_Liver_Methylation_GPL13534;Dutch-Liver_Methylation_GPL13534	-11.072033034942665;-9.032177227952918	94;67	-9.448706592554524E-17;-7.953836594329479E-17	5.437226252710536;4.005386571475696	GXYLT2	-0.8588861381606352;-0.847320120907368	0
2.65e-46	rs9830079	3	73076284	cg03847932	3	73045580	G/A	A	-14.2868	Karolinska_Liver_Methylation_GPL13534;Dutch-Liver_Methylation_GPL13534	-11.072033034942665;-9.032177227952918	94;67	-9.448706592554524E-17;-7.953836594329479E-17	5.437226252710536;4.005386571475696	GXYLT2	-0.8588861381606352;-0.847320120907368	0
2.65e-46	rs9842310	3	73080448	cg03847932	3	73045580	T/C	C	-14.2868	Karolinska_Liver_Methylation_GPL13534;Dutch-Liver_Methylation_GPL13534	-11.072033034942665;-9.032177227952918	94;67	-9.448706592554524E-17;-7.953836594329479E-17	5.437226252710536;4.005386571475696	GXYLT2	-0.8588861381606352;-0.847302257990187	0
2.69e-46	rs3810471	20	61994665	cg00248713	20	61980307	T/C	C	14.2856	Karolinska_Liver_Methylation_GPL13534;Dutch-Liver_Methylation_GPL13534	10.482763342378972;9.72836094739868	94;67	5.31489745831192E-17;-1.9884591485823698E-17	1.323255190007276;0.5451508519916655	CHRNA4	0.8364462492724992;0.8774221779669994	0
2.79e-46	rs10460516	2	88465998	cg04511125	2	88470290	G/C	C	14.2832	Karolinska_Liver_Methylation_GPL13534;Dutch-Liver_Methylation_GPL13534	11.209436172230035;8.863864049577824	94;67	-5.669223955532714E-17;-6.628197161941232E-17	4.962329586953403;2.554577066880895	THNSL2	0.864386981289613;0.8391025476287947	0
2.82e-46	rs832801	2	219488698	cg02985541	2	219472194	A/G	G	-14.2825	Karolinska_Liver_Methylation_GPL13534;Dutch-Liver_Methylation_GPL13534	-11.895453322155943;-8.050235553014218	94;67	-1.3228189229576333E-16;-5.3025577295529864E-17	3.17482640138925;2.5483648492737636	RQCD1	-0.8872205435207158;-0.7962288775900213	0
2.83e-46	rs6664468	1	226171475	cg04117530	1	226187828	C/G	C	-14.2821	Karolinska_Liver_Methylation_GPL13534;Dutch-Liver_Methylation_GPL13534	-12.025389698336808;-7.895730920037867	94;67	-8.503835933299071E-17;0.0	2.780119504503021;3.8926548036771913	SDE2	-0.8907822274916735;-0.7867774989344667	0
2.83e-46	rs4653701	1	226182455	cg04117530	1	226187828	C/T	C	-14.2821	Karolinska_Liver_Methylation_GPL13534;Dutch-Liver_Methylation_GPL13534	-12.025389698336808;-7.895730920037867	94;67	-8.503835933299071E-17;0.0	2.780119504503021;3.8926548036771913	SDE2	-0.8907822274916735;-0.7867774989344667	0
2.87e-46	rs749295	3	73064377	cg03847932	3	73045580	G/C	C	-14.2811	Karolinska_Liver_Methylation_GPL13534;Dutch-Liver_Methylation_GPL13534	-11.154030119382863;-8.926247588606259	94;67	-9.448706592554524E-17;-7.953836594329479E-17	5.437226252710536;4.005386571475696	GXYLT2	-0.8619939193506027;-0.8421524540717961	0
2.87e-46	rs7613258	3	73097016	cg03847932	3	73045580	C/T	T	-14.2811	Karolinska_Liver_Methylation_GPL13534;Dutch-Liver_Methylation_GPL13534	-11.154030119382863;-8.926247588606259	94;67	-9.448706592554524E-17;-7.953836594329479E-17	5.437226252710536;4.005386571475696	GXYLT2	-0.8616330747372896;-0.841656419229906	0
2.92e-46	rs495855	2	219357858	cg18887096	2	219472386	G/A	A	-14.28	Karolinska_Liver_Methylation_GPL13534;Dutch-Liver_Methylation_GPL13534	-11.044989314106147;-9.053667492680633	94;67	2.3149331151758585E-16;-1.3256394323882466E-17	2.6236528089803257;1.9798619671300606	RQCD1	-0.8579815225151339;-0.8475235286878215	0
2.96e-46	rs2516836	2	99779972	cg15544633	2	99771507	G/A	A	-14.2792	Karolinska_Liver_Methylation_GPL13534;Dutch-Liver_Methylation_GPL13534	-11.831799685705125;-8.120440872155555	94;67	-1.3346298061983265E-16;-1.7233312621047206E-16	11.459175558634556;6.3490625582540465	C2orf15;MRPL30;LIPT1	-0.8849828501619124;-0.8002420152649308	0
3e-46	rs511080	2	219334613	cg18887096	2	219472386	A/G	G	-14.278	Karolinska_Liver_Methylation_GPL13534;Dutch-Liver_Methylation_GPL13534	-11.237367734642623;-8.822745311253781	94;67	2.3149331151758585E-16;-1.3256394323882466E-17	2.6236528089803257;1.9798619671300606	RQCD1	-0.8650665205032366;-0.8371616024545528	0
3.03e-46	rs4243488	6	149491914	cg18316256	6	149491357	C/T	T	-14.2775	Karolinska_Liver_Methylation_GPL13534;Dutch-Liver_Methylation_GPL13534	-11.322102303306385;-8.721532341226997	94;67	9.92114192218225E-17;3.9769182971647396E-17	3.3353222774001936;1.8049925464522072	AL603766.1	-0.8677237356169218;-0.8320260535480893	0
3.19e-46	rs545779	2	219336108	cg02985541	2	219472194	G/A	A	-14.2738	Karolinska_Liver_Methylation_GPL13534;Dutch-Liver_Methylation_GPL13534	-11.466596091495905;-8.544721101644186	94;67	-1.3228189229576333E-16;-5.3025577295529864E-17	3.17482640138925;2.5483648492737636	RQCD1	-0.8725870627974781;-0.8232991813637812	0
3.19e-46	rs523396	2	219338789	cg02985541	2	219472194	C/A	A	-14.2738	Karolinska_Liver_Methylation_GPL13534;Dutch-Liver_Methylation_GPL13534	-11.466596091495905;-8.544721101644186	94;67	-1.3228189229576333E-16;-5.3025577295529864E-17	3.17482640138925;2.5483648492737636	RQCD1	-0.8727062000151335;-0.8227359168527114	0
3.19e-46	rs711186	2	219346102	cg02985541	2	219472194	A/G	G	-14.2738	Karolinska_Liver_Methylation_GPL13534;Dutch-Liver_Methylation_GPL13534	-11.466596091495905;-8.544721101644186	94;67	-1.3228189229576333E-16;-5.3025577295529864E-17	3.17482640138925;2.5483648492737636	RQCD1	-0.8725870627974781;-0.8229399238164924	0
3.19e-46	rs7598056	2	219352511	cg02985541	2	219472194	C/A	A	-14.2738	Karolinska_Liver_Methylation_GPL13534;Dutch-Liver_Methylation_GPL13534	-11.466596091495905;-8.544721101644186	94;67	-1.3228189229576333E-16;-5.3025577295529864E-17	3.17482640138925;2.5483648492737636	RQCD1	-0.8725870627974781;-0.8231452533373942	0
3.19e-46	rs57122454	19	7927465	cg26014689	19	7917979	C/G	C	-14.2738	Karolinska_Liver_Methylation_GPL13534;Dutch-Liver_Methylation_GPL13534	-11.466596091495905;-8.544721101644186	94;67	3.7794826370218094E-17;0.0	4.677177004339525;2.2280455260077323	EVI5L	-0.8732982881542327;-0.8225180884740683	0
3.29e-46	rs9913016	17	6557495	cg21358336	17	6558464	C/T	C	14.2716	Karolinska_Liver_Methylation_GPL13534;Dutch-Liver_Methylation_GPL13534	10.73097127484021;9.412654744782266	94;67	-1.5354148212901102E-17;-6.793902090989764E-17	2.158158234267408;2.264325910046602	CTC-281F24.1	0.845500781950814;0.8638144790502271	0
3.29e-46	rs9906256	17	6557497	cg21358336	17	6558464	T/C	T	14.2716	Karolinska_Liver_Methylation_GPL13534;Dutch-Liver_Methylation_GPL13534	10.73097127484021;9.412654744782266	94;67	-1.5354148212901102E-17;-6.793902090989764E-17	2.158158234267408;2.264325910046602	CTC-281F24.1	0.8455072278333772;0.8637539433987709	0
3.29e-46	rs10491082	17	6557587	cg21358336	17	6558464	G/A	G	14.2716	Karolinska_Liver_Methylation_GPL13534;Dutch-Liver_Methylation_GPL13534	10.73097127484021;9.412654744782266	94;67	-1.5354148212901102E-17;-6.793902090989764E-17	2.158158234267408;2.264325910046602	CTC-281F24.1	0.8455070117506661;0.8636168920915871	0
3.38e-46	rs1004877	3	45067417	cg02147617	3	45073439	G/A	A	-14.2699	Karolinska_Liver_Methylation_GPL13534;Dutch-Liver_Methylation_GPL13534	-11.209436172230035;-8.843258380534234	94;67	1.1102230246251565E-16;3.645508439067678E-17	2.3525737131396123;1.0754006563159835	CLEC3B;EXOSC7	-0.8644256589393281;-0.8377913326412807	0
3.38e-46	rs2301282	3	45068074	cg02147617	3	45073439	A/G	G	-14.2699	Karolinska_Liver_Methylation_GPL13534;Dutch-Liver_Methylation_GPL13534	-11.209436172230035;-8.843258380534234	94;67	1.1102230246251565E-16;3.645508439067678E-17	2.3525737131396123;1.0754006563159835	CLEC3B;EXOSC7	-0.8644256589393281;-0.8377913326412807	0
3.43e-46	rs523396	2	219338789	cg18887096	2	219472386	C/A	A	-14.2687	Karolinska_Liver_Methylation_GPL13534;Dutch-Liver_Methylation_GPL13534	-11.293698597770456;-8.741598015870512	94;67	2.3149331151758585E-16;-1.3256394323882466E-17	2.6236528089803257;1.9798619671300606	RQCD1	-0.8674584176939361;-0.8329351224335299	0
3.48e-46	rs749295	3	73064377	cg20540428	3	73045710	G/C	C	-14.2676	Karolinska_Liver_Methylation_GPL13534;Dutch-Liver_Methylation_GPL13534	-11.154030119382863;-8.90535754064198	94;67	-5.669223955532714E-17;-3.9769182971647396E-17	4.404292335809841;3.6422269564513226	GXYLT2	-0.8621533382478577;-0.8406165739995688	0
3.52e-46	rs4851187	2	99745860	cg15544633	2	99771507	C/A	A	-14.2668	Karolinska_Liver_Methylation_GPL13534;Dutch-Liver_Methylation_GPL13534	-11.40829396472584;-8.60292138532777	94;67	-1.3346298061983265E-16;-1.7233312621047206E-16	11.459175558634556;6.3490625582540465	C2orf15;MRPL30;LIPT1	-0.8708690721030934;-0.8260244871420814	0
3.52e-46	rs6717723	2	99756930	cg15544633	2	99771507	C/T	T	-14.2668	Karolinska_Liver_Methylation_GPL13534;Dutch-Liver_Methylation_GPL13534	-11.40829396472584;-8.60292138532777	94;67	-1.3346298061983265E-16;-1.7233312621047206E-16	11.459175558634556;6.3490625582540465	C2orf15;MRPL30;LIPT1	-0.8709145815463323;-0.825900759869468	0
3.55e-46	rs4677220	3	73048345	cg20540428	3	73045710	G/C	C	-14.2664	Karolinska_Liver_Methylation_GPL13534;Dutch-Liver_Methylation_GPL13534	-11.099219787862994;-8.968320006653608	94;67	-5.669223955532714E-17;-3.9769182971647396E-17	4.404292335809841;3.6422269564513226	GXYLT2	-0.859689467540517;-0.8439800036220336	0
3.55e-46	rs4677221	3	73048361	cg20540428	3	73045710	G/C	C	-14.2664	Karolinska_Liver_Methylation_GPL13534;Dutch-Liver_Methylation_GPL13534	-11.099219787862994;-8.968320006653608	94;67	-5.669223955532714E-17;-3.9769182971647396E-17	4.404292335809841;3.6422269564513226	GXYLT2	-0.8597619761506073;-0.8437759105025109	0
3.55e-46	rs9856066	3	73050755	cg20540428	3	73045710	G/A	A	-14.2664	Karolinska_Liver_Methylation_GPL13534;Dutch-Liver_Methylation_GPL13534	-11.099219787862994;-8.968320006653608	94;67	-5.669223955532714E-17;-3.9769182971647396E-17	4.404292335809841;3.6422269564513226	GXYLT2	-0.8597619761506073;-0.8435006626473935	0
3.55e-46	rs4677222	3	73051674	cg20540428	3	73045710	A/G	G	-14.2664	Karolinska_Liver_Methylation_GPL13534;Dutch-Liver_Methylation_GPL13534	-11.099219787862994;-8.968320006653608	94;67	-5.669223955532714E-17;-3.9769182971647396E-17	4.404292335809841;3.6422269564513226	GXYLT2	-0.8597619761506073;-0.8435006626473935	0
3.55e-46	rs6549502	3	73098931	cg20540428	3	73045710	T/C	C	-14.2664	Karolinska_Liver_Methylation_GPL13534;Dutch-Liver_Methylation_GPL13534	-11.099219787862994;-8.968320006653608	94;67	-5.669223955532714E-17;-3.9769182971647396E-17	4.404292335809841;3.6422269564513226	GXYLT2	-0.8597619761506073;-0.8438148756446749	0
3.58e-46	rs8071523	17	37013613	cg20826740	17	37024018	G/A	G	14.2656	Karolinska_Liver_Methylation_GPL13534;Dutch-Liver_Methylation_GPL13534	11.615443269675644;8.355694977781832	94;67	-3.188938474987152E-16;2.6512788647764932E-17	4.911993569624981;3.078696089186889	RPS20P35	0.8777634422873728;0.8126113155213049	0
3.63e-46	rs6546231	2	66655492	cg07849384	2	66659560	A/G	A	14.2649	Karolinska_Liver_Methylation_GPL13534;Dutch-Liver_Methylation_GPL13534	11.645764387591376;8.318761757505047	94;67	-6.141659285160441E-17;2.3198690066794315E-17	3.188769954564428;1.7526489030175196	MEIS1-AS3	0.8786506256805219;0.8109317491612938	0
3.63e-46	rs2171359	2	99795360	cg15544633	2	99771507	G/A	A	-14.2649	Karolinska_Liver_Methylation_GPL13534;Dutch-Liver_Methylation_GPL13534	-11.737883034980657;-8.209603403127051	94;67	-1.3346298061983265E-16;-1.7233312621047206E-16	11.459175558634556;6.3490625582540465	C2orf15;MRPL30;LIPT1	-0.8823251528210233;-0.8052160874422867	0
3.63e-46	rs4337471	2	88448348	cg04511125	2	88470290	G/A	A	14.2648	Karolinska_Liver_Methylation_GPL13534;Dutch-Liver_Methylation_GPL13534	11.237367734642623;8.802323777165647	94;67	-5.669223955532714E-17;-6.628197161941232E-17	4.962329586953403;2.554577066880895	THNSL2	0.8647917646746222;0.8364254500949575	0
3.63e-46	rs10865489	2	88446892	cg04511125	2	88470290	A/C	C	14.2648	Karolinska_Liver_Methylation_GPL13534;Dutch-Liver_Methylation_GPL13534	11.237367734642623;8.802323777165647	94;67	-5.669223955532714E-17;-6.628197161941232E-17	4.962329586953403;2.554577066880895	THNSL2	0.8647917646746222;0.8360123838273597	0
3.63e-46	rs6547752	2	88447437	cg04511125	2	88470290	A/G	G	14.2648	Karolinska_Liver_Methylation_GPL13534;Dutch-Liver_Methylation_GPL13534	11.237367734642623;8.802323777165647	94;67	-5.669223955532714E-17;-6.628197161941232E-17	4.962329586953403;2.554577066880895	THNSL2	0.8647917646746222;0.836149909302548	0
3.64e-46	rs35799865	17	37020932	cg20826740	17	37024018	A/G	A	14.2646	Karolinska_Liver_Methylation_GPL13534;Dutch-Liver_Methylation_GPL13534	11.676276050885269;8.282105691842581	94;67	-3.188938474987152E-16;2.6512788647764932E-17	4.911993569624981;3.078696089186889	RPS20P35	0.8796570725271066;0.8088984667301244	0
3.79e-46	rs10469888	2	88467576	cg04511125	2	88470290	G/T	T	14.262	Karolinska_Liver_Methylation_GPL13534;Dutch-Liver_Methylation_GPL13534	11.181657663302483;8.863864049577824	94;67	-5.669223955532714E-17;-6.628197161941232E-17	4.962329586953403;2.554577066880895	THNSL2	0.8629918809166852;0.8391025476287947	0
3.92e-46	rs6998917	8	144624128	cg16976870	8	144631500	G/A	G	-14.2594	Karolinska_Liver_Methylation_GPL13534;Dutch-Liver_Methylation_GPL13534	-11.018086741655182;-9.053667492680633	94;67	1.7007671866598143E-16;-4.3911806197860666E-17	2.6525097569269045;2.1466024739172807	RP11-661A12.5	-0.8571209684558317;-0.8478219145497016	0
4e-46	rs832799	2	219490111	cg02985541	2	219472194	A/C	C	-14.2581	Karolinska_Liver_Methylation_GPL13534;Dutch-Liver_Methylation_GPL13534	-11.863519972330517;-8.050235553014218	94;67	-1.3228189229576333E-16;-5.3025577295529864E-17	3.17482640138925;2.5483648492737636	RQCD1	-0.8855440570589443;-0.7964262569897823	0
4.06e-46	rs832804	2	219392809	cg18887096	2	219472386	T/C	C	-14.2572	Karolinska_Liver_Methylation_GPL13534;Dutch-Liver_Methylation_GPL13534	-10.885627756515591;-9.207096388324139	94;67	2.3149331151758585E-16;-1.3256394323882466E-17	2.6236528089803257;1.9798619671300606	RQCD1	-0.8523082347728532;-0.8548901854690208	0
4.08e-46	rs4683025	3	45065961	cg02147617	3	45073439	G/C	C	-14.2567	Karolinska_Liver_Methylation_GPL13534;Dutch-Liver_Methylation_GPL13534	-11.209436172230035;-8.822745311253781	94;67	1.1102230246251565E-16;3.645508439067678E-17	2.3525737131396123;1.0754006563159835	CLEC3B;EXOSC7	-0.8644256589393281;-0.8368616067665382	0
4.09e-46	rs11657032	17	81025354	cg19190016	17	81025708	T/G	T	14.2564	Karolinska_Liver_Methylation_GPL13534;Dutch-Liver_Methylation_GPL13534	11.831799685705125;8.085215979431563	94;67	-6.259768117567372E-17;-6.959607020038295E-17	1.7367845582947228;0.9125715808142291	B3GNTL1	0.8854986861423129;0.7976289529775351	0
4.13e-46	rs11589344	1	227189408	cg10327440	1	227177861	C/G	C	-14.2559	Karolinska_Liver_Methylation_GPL13534;Dutch-Liver_Methylation_GPL13534	-12.227333717092913;-7.615842644878313	94;67	3.129884058783686E-16;1.6570492904853084E-16	15.335467237822934;5.921021462566583	CDC42BPA	-0.897121476741973;-0.7696171521921513	0
4.21e-46	rs4670914	2	33955369	cg04131969	2	33951623	T/C	C	-14.2544	Karolinska_Liver_Methylation_GPL13534;Dutch-Liver_Methylation_GPL13534	-10.153135588489041;-10.070436137057753	94;67	7.9369135377458E-16;3.9769182971647396E-17	38.14244387628227;24.522840379652603	MYADML;AC009499.1	-0.8218944038350544;-0.8900436443280452	0
4.26e-46	rs34044612	17	37012332	cg20826740	17	37024018	A/C	A	14.2537	Karolinska_Liver_Methylation_GPL13534;Dutch-Liver_Methylation_GPL13534	11.615443269675644;8.337193376523274	94;67	-3.188938474987152E-16;2.6512788647764932E-17	4.911993569624981;3.078696089186889	RPS20P35	0.8777100571469613;0.8123987550594645	0
4.31e-46	rs1566661	1	244894273	cg20597013	1	244894298	G/T	T	-14.2529	Karolinska_Liver_Methylation_GPL13534;Dutch-Liver_Methylation_GPL13534	-11.676276050885269;-8.26387988393986	94;67	2.834611977766357E-17;2.6512788647764932E-17	3.4795146808027324;1.164892219345411	DESI2	-0.8800788095209519;-0.8084930069749324	0
4.32e-46	rs62251770	3	73053944	cg20540428	3	73045710	A/C	C	-14.2528	Karolinska_Liver_Methylation_GPL13534;Dutch-Liver_Methylation_GPL13534	-11.099219787862994;-8.947234689186626	94;67	-5.669223955532714E-17;-3.9769182971647396E-17	4.404292335809841;3.6422269564513226	GXYLT2	-0.8597619761506073;-0.8429961209670349	0
4.32e-46	rs749182	3	73056223	cg20540428	3	73045710	T/C	C	-14.2528	Karolinska_Liver_Methylation_GPL13534;Dutch-Liver_Methylation_GPL13534	-11.099219787862994;-8.947234689186626	94;67	-5.669223955532714E-17;-3.9769182971647396E-17	4.404292335809841;3.6422269564513226	GXYLT2	-0.8597619761506073;-0.8429948554768628	0
4.32e-46	rs9310255	3	73056498	cg20540428	3	73045710	G/T	T	-14.2528	Karolinska_Liver_Methylation_GPL13534;Dutch-Liver_Methylation_GPL13534	-11.099219787862994;-8.947234689186626	94;67	-5.669223955532714E-17;-3.9769182971647396E-17	4.404292335809841;3.6422269564513226	GXYLT2	-0.8597619761506073;-0.8426002369394564	0
4.32e-46	rs9857344	3	73058719	cg20540428	3	73045710	T/C	C	-14.2528	Karolinska_Liver_Methylation_GPL13534;Dutch-Liver_Methylation_GPL13534	-11.099219787862994;-8.947234689186626	94;67	-5.669223955532714E-17;-3.9769182971647396E-17	4.404292335809841;3.6422269564513226	GXYLT2	-0.859882835687998;-0.8428240282886881	0
4.32e-46	rs6801717	3	73057694	cg20540428	3	73045710	C/T	T	-14.2528	Karolinska_Liver_Methylation_GPL13534;Dutch-Liver_Methylation_GPL13534	-11.099219787862994;-8.947234689186626	94;67	-5.669223955532714E-17;-3.9769182971647396E-17	4.404292335809841;3.6422269564513226	GXYLT2	-0.8597619761506073;-0.8429961209670349	0
4.32e-46	rs10470589	3	73057898	cg20540428	3	73045710	A/C	C	-14.2528	Karolinska_Liver_Methylation_GPL13534;Dutch-Liver_Methylation_GPL13534	-11.099219787862994;-8.947234689186626	94;67	-5.669223955532714E-17;-3.9769182971647396E-17	4.404292335809841;3.6422269564513226	GXYLT2	-0.8598232156271761;-0.8429961209670349	0
4.32e-46	rs4280576	3	73059971	cg20540428	3	73045710	A/G	G	-14.2528	Karolinska_Liver_Methylation_GPL13534;Dutch-Liver_Methylation_GPL13534	-11.099219787862994;-8.947234689186626	94;67	-5.669223955532714E-17;-3.9769182971647396E-17	4.404292335809841;3.6422269564513226	GXYLT2	-0.859882835687998;-0.842653399588613	0
4.32e-46	rs6549495	3	73060337	cg20540428	3	73045710	G/T	T	-14.2528	Karolinska_Liver_Methylation_GPL13534;Dutch-Liver_Methylation_GPL13534	-11.099219787862994;-8.947234689186626	94;67	-5.669223955532714E-17;-3.9769182971647396E-17	4.404292335809841;3.6422269564513226	GXYLT2	-0.859882835687998;-0.8430163453718466	0
4.32e-46	rs9850568	3	73062178	cg20540428	3	73045710	C/A	A	-14.2528	Karolinska_Liver_Methylation_GPL13534;Dutch-Liver_Methylation_GPL13534	-11.099219787862994;-8.947234689186626	94;67	-5.669223955532714E-17;-3.9769182971647396E-17	4.404292335809841;3.6422269564513226	GXYLT2	-0.859882835687998;-0.8430163453718466	0
4.32e-46	rs11715308	3	73062880	cg20540428	3	73045710	C/T	T	-14.2528	Karolinska_Liver_Methylation_GPL13534;Dutch-Liver_Methylation_GPL13534	-11.099219787862994;-8.947234689186626	94;67	-5.669223955532714E-17;-3.9769182971647396E-17	4.404292335809841;3.6422269564513226	GXYLT2	-0.859882835687998;-0.8429139153395243	0
4.32e-46	rs11715338	3	73062930	cg20540428	3	73045710	C/T	T	-14.2528	Karolinska_Liver_Methylation_GPL13534;Dutch-Liver_Methylation_GPL13534	-11.099219787862994;-8.947234689186626	94;67	-5.669223955532714E-17;-3.9769182971647396E-17	4.404292335809841;3.6422269564513226	GXYLT2	-0.859882835687998;-0.8429139153395243	0
4.32e-46	rs7653764	3	73065232	cg20540428	3	73045710	C/A	A	-14.2528	Karolinska_Liver_Methylation_GPL13534;Dutch-Liver_Methylation_GPL13534	-11.099219787862994;-8.947234689186626	94;67	-5.669223955532714E-17;-3.9769182971647396E-17	4.404292335809841;3.6422269564513226	GXYLT2	-0.8599408358854207;-0.8430163453718466	0
4.32e-46	rs7620924	3	73065377	cg20540428	3	73045710	A/G	G	-14.2528	Karolinska_Liver_Methylation_GPL13534;Dutch-Liver_Methylation_GPL13534	-11.099219787862994;-8.947234689186626	94;67	-5.669223955532714E-17;-3.9769182971647396E-17	4.404292335809841;3.6422269564513226	GXYLT2	-0.8599408358854207;-0.8430163453718466	0
4.32e-46	rs6777301	3	73065569	cg20540428	3	73045710	T/C	C	-14.2528	Karolinska_Liver_Methylation_GPL13534;Dutch-Liver_Methylation_GPL13534	-11.099219787862994;-8.947234689186626	94;67	-5.669223955532714E-17;-3.9769182971647396E-17	4.404292335809841;3.6422269564513226	GXYLT2	-0.8599408358854207;-0.8430163453718466	0
4.32e-46	rs2322809	3	73066497	cg20540428	3	73045710	T/C	C	-14.2528	Karolinska_Liver_Methylation_GPL13534;Dutch-Liver_Methylation_GPL13534	-11.099219787862994;-8.947234689186626	94;67	-5.669223955532714E-17;-3.9769182971647396E-17	4.404292335809841;3.6422269564513226	GXYLT2	-0.8598948718056368;-0.8429963094506447	0
4.32e-46	rs2130900	3	73068811	cg20540428	3	73045710	A/C	C	-14.2528	Karolinska_Liver_Methylation_GPL13534;Dutch-Liver_Methylation_GPL13534	-11.099219787862994;-8.947234689186626	94;67	-5.669223955532714E-17;-3.9769182971647396E-17	4.404292335809841;3.6422269564513226	GXYLT2	-0.8598948718056368;-0.8429963094506447	0
4.32e-46	rs6784759	3	73070497	cg20540428	3	73045710	G/A	A	-14.2528	Karolinska_Liver_Methylation_GPL13534;Dutch-Liver_Methylation_GPL13534	-11.099219787862994;-8.947234689186626	94;67	-5.669223955532714E-17;-3.9769182971647396E-17	4.404292335809841;3.6422269564513226	GXYLT2	-0.8598948718056368;-0.8427081809460021	0
4.32e-46	rs4677226	3	73071614	cg20540428	3	73045710	A/T	T	-14.2528	Karolinska_Liver_Methylation_GPL13534;Dutch-Liver_Methylation_GPL13534	-11.099219787862994;-8.947234689186626	94;67	-5.669223955532714E-17;-3.9769182971647396E-17	4.404292335809841;3.6422269564513226	GXYLT2	-0.8597619761506073;-0.8427878035901224	0
4.32e-46	rs2172137	3	73071878	cg20540428	3	73045710	G/A	A	-14.2528	Karolinska_Liver_Methylation_GPL13534;Dutch-Liver_Methylation_GPL13534	-11.099219787862994;-8.947234689186626	94;67	-5.669223955532714E-17;-3.9769182971647396E-17	4.404292335809841;3.6422269564513226	GXYLT2	-0.8597619761506073;-0.8427878035901224	0
4.32e-46	rs6780186	3	73072242	cg20540428	3	73045710	A/G	G	-14.2528	Karolinska_Liver_Methylation_GPL13534;Dutch-Liver_Methylation_GPL13534	-11.099219787862994;-8.947234689186626	94;67	-5.669223955532714E-17;-3.9769182971647396E-17	4.404292335809841;3.6422269564513226	GXYLT2	-0.8597619761506073;-0.8427878035901224	0
4.32e-46	rs4677228	3	73072702	cg20540428	3	73045710	A/G	G	-14.2528	Karolinska_Liver_Methylation_GPL13534;Dutch-Liver_Methylation_GPL13534	-11.099219787862994;-8.947234689186626	94;67	-5.669223955532714E-17;-3.9769182971647396E-17	4.404292335809841;3.6422269564513226	GXYLT2	-0.8597619761506073;-0.8427676792152392	0
4.32e-46	rs4677233	3	73082329	cg20540428	3	73045710	T/C	C	-14.2528	Karolinska_Liver_Methylation_GPL13534;Dutch-Liver_Methylation_GPL13534	-11.099219787862994;-8.947234689186626	94;67	-5.669223955532714E-17;-3.9769182971647396E-17	4.404292335809841;3.6422269564513226	GXYLT2	-0.8597619761506073;-0.8427327335886795	0
4.32e-46	rs4676897	3	73086123	cg20540428	3	73045710	T/C	C	-14.2528	Karolinska_Liver_Methylation_GPL13534;Dutch-Liver_Methylation_GPL13534	-11.099219787862994;-8.947234689186626	94;67	-5.669223955532714E-17;-3.9769182971647396E-17	4.404292335809841;3.6422269564513226	GXYLT2	-0.8597619761506073;-0.8427327335886795	0
4.32e-46	rs9870408	3	73088864	cg20540428	3	73045710	C/T	T	-14.2528	Karolinska_Liver_Methylation_GPL13534;Dutch-Liver_Methylation_GPL13534	-11.099219787862994;-8.947234689186626	94;67	-5.669223955532714E-17;-3.9769182971647396E-17	4.404292335809841;3.6422269564513226	GXYLT2	-0.8597619761506073;-0.8427327335886795	0
4.32e-46	rs9859305	3	73090224	cg20540428	3	73045710	A/G	G	-14.2528	Karolinska_Liver_Methylation_GPL13534;Dutch-Liver_Methylation_GPL13534	-11.099219787862994;-8.947234689186626	94;67	-5.669223955532714E-17;-3.9769182971647396E-17	4.404292335809841;3.6422269564513226	GXYLT2	-0.8597619761506073;-0.8427327335886795	0
4.32e-46	rs4677234	3	73090462	cg20540428	3	73045710	C/A	A	-14.2528	Karolinska_Liver_Methylation_GPL13534;Dutch-Liver_Methylation_GPL13534	-11.099219787862994;-8.947234689186626	94;67	-5.669223955532714E-17;-3.9769182971647396E-17	4.404292335809841;3.6422269564513226	GXYLT2	-0.8597619761506073;-0.8427327335886795	0
4.32e-46	rs2035810	3	73095044	cg20540428	3	73045710	G/A	A	-14.2528	Karolinska_Liver_Methylation_GPL13534;Dutch-Liver_Methylation_GPL13534	-11.099219787862994;-8.947234689186626	94;67	-5.669223955532714E-17;-3.9769182971647396E-17	4.404292335809841;3.6422269564513226	GXYLT2	-0.8597619761506073;-0.8427327335886795	0
4.32e-46	rs2035811	3	73095078	cg20540428	3	73045710	T/C	C	-14.2528	Karolinska_Liver_Methylation_GPL13534;Dutch-Liver_Methylation_GPL13534	-11.099219787862994;-8.947234689186626	94;67	-5.669223955532714E-17;-3.9769182971647396E-17	4.404292335809841;3.6422269564513226	GXYLT2	-0.8597619761506073;-0.8427327335886795	0
4.32e-46	rs11707894	3	73098326	cg20540428	3	73045710	G/A	A	-14.2528	Karolinska_Liver_Methylation_GPL13534;Dutch-Liver_Methylation_GPL13534	-11.099219787862994;-8.947234689186626	94;67	-5.669223955532714E-17;-3.9769182971647396E-17	4.404292335809841;3.6422269564513226	GXYLT2	-0.8597619761506073;-0.8427327335886795	0
4.32e-46	rs3732440	3	73098052	cg20540428	3	73045710	G/T	T	-14.2528	Karolinska_Liver_Methylation_GPL13534;Dutch-Liver_Methylation_GPL13534	-11.099219787862994;-8.947234689186626	94;67	-5.669223955532714E-17;-3.9769182971647396E-17	4.404292335809841;3.6422269564513226	GXYLT2	-0.8597619761506073;-0.8427327335886795	0
4.32e-46	rs13072206	3	73098573	cg20540428	3	73045710	C/T	T	-14.2528	Karolinska_Liver_Methylation_GPL13534;Dutch-Liver_Methylation_GPL13534	-11.099219787862994;-8.947234689186626	94;67	-5.669223955532714E-17;-3.9769182971647396E-17	4.404292335809841;3.6422269564513226	GXYLT2	-0.8597619761506073;-0.8427327335886795	0
4.32e-46	rs13071246	3	73098723	cg20540428	3	73045710	G/C	C	-14.2528	Karolinska_Liver_Methylation_GPL13534;Dutch-Liver_Methylation_GPL13534	-11.099219787862994;-8.947234689186626	94;67	-5.669223955532714E-17;-3.9769182971647396E-17	4.404292335809841;3.6422269564513226	GXYLT2	-0.8597619761506073;-0.8434035507021775	0
4.32e-46	rs2130902	3	73102242	cg20540428	3	73045710	T/C	C	-14.2528	Karolinska_Liver_Methylation_GPL13534;Dutch-Liver_Methylation_GPL13534	-11.099219787862994;-8.947234689186626	94;67	-5.669223955532714E-17;-3.9769182971647396E-17	4.404292335809841;3.6422269564513226	GXYLT2	-0.8597619761506073;-0.8427327335886795	0
4.32e-46	rs9310260	3	73102475	cg20540428	3	73045710	C/T	T	-14.2528	Karolinska_Liver_Methylation_GPL13534;Dutch-Liver_Methylation_GPL13534	-11.099219787862994;-8.947234689186626	94;67	-5.669223955532714E-17;-3.9769182971647396E-17	4.404292335809841;3.6422269564513226	GXYLT2	-0.8597619761506073;-0.842702637995592	0
4.32e-46	rs7629074	3	73103169	cg20540428	3	73045710	A/G	G	-14.2528	Karolinska_Liver_Methylation_GPL13534;Dutch-Liver_Methylation_GPL13534	-11.099219787862994;-8.947234689186626	94;67	-5.669223955532714E-17;-3.9769182971647396E-17	4.404292335809841;3.6422269564513226	GXYLT2	-0.8597619761506073;-0.8426701472023949	0
4.32e-46	rs7629084	3	73103189	cg20540428	3	73045710	A/G	G	-14.2528	Karolinska_Liver_Methylation_GPL13534;Dutch-Liver_Methylation_GPL13534	-11.099219787862994;-8.947234689186626	94;67	-5.669223955532714E-17;-3.9769182971647396E-17	4.404292335809841;3.6422269564513226	GXYLT2	-0.8597619761506073;-0.8426352618573932	0
4.34e-46	rs872980	17	4488414	cg13375589	17	4487101	G/C	G	14.2523	Karolinska_Liver_Methylation_GPL13534;Dutch-Liver_Methylation_GPL13534	10.705628316011524;9.412654744782266	94;67	8.031400603671346E-17;2.1272370266605146E-16	3.344734022479655;4.133424079921725	RP11-141J13.4	0.8445694340558622;0.8641583286724271	0
4.38e-46	rs564509	2	219333013	cg18887096	2	219472386	T/C	C	-14.2517	Karolinska_Liver_Methylation_GPL13534;Dutch-Liver_Methylation_GPL13534	-11.322102303306385;-8.681659478220414	94;67	2.3149331151758585E-16;-1.3256394323882466E-17	2.6236528089803257;1.9798619671300606	RQCD1	-0.8681668918602119;-0.8299241101560999	0
4.42e-46	rs1294411	6	6739034	cg06612196	6	6737366	C/T	T	-14.2511	Karolinska_Liver_Methylation_GPL13534;Dutch-Liver_Methylation_GPL13534	-12.12526248202409;-7.729300408543835	94;67	-8.887689638621598E-17;1.789613233724133E-16	1.6614056460458761;1.6700041013235407	RP3-470L22.1	-0.8942515489241796;-0.777484300974142	0
4.56e-46	rs11653726	17	81025298	cg19190016	17	81025708	C/T	C	14.2489	Karolinska_Liver_Methylation_GPL13534;Dutch-Liver_Methylation_GPL13534	11.895453322155943;7.998213462268257	94;67	-6.259768117567372E-17;-6.959607020038295E-17	1.7367845582947228;0.9125715808142291	B3GNTL1	0.8867501571425833;0.7929705432689815	0
4.88e-46	rs12804655	11	45686694	cg24276105	11	45686079	A/G	A	14.2441	Karolinska_Liver_Methylation_GPL13534;Dutch-Liver_Methylation_GPL13534	10.655300214227644;9.459705537432765	94;67	-1.2755753899948608E-16;1.822754219533839E-17	2.826659462420938;1.1517327512830553	CHST1	0.8434466578095509;0.8662951856772693	0
5e-46	rs10218592	1	246668005	cg04798314	1	246668625	G/A	A	-14.2426	Karolinska_Liver_Methylation_GPL13534;Dutch-Liver_Methylation_GPL13534	-11.768984549789351;-8.13814643710707	94;67	3.873969702947355E-16;1.300783693030967E-16	13.334174021564241;4.107402896728351	SMYD3	-0.883274733502584;-0.8013905491006766	0
5e-46	rs4654117	1	246668230	cg04798314	1	246668625	C/T	T	-14.2426	Karolinska_Liver_Methylation_GPL13534;Dutch-Liver_Methylation_GPL13534	-11.768984549789351;-8.13814643710707	94;67	3.873969702947355E-16;1.300783693030967E-16	13.334174021564241;4.107402896728351	SMYD3	-0.883274733502584;-0.8013905491006766	0
5e-46	rs10218589	1	246667843	cg04798314	1	246668625	G/A	A	-14.2426	Karolinska_Liver_Methylation_GPL13534;Dutch-Liver_Methylation_GPL13534	-11.768984549789351;-8.13814643710707	94;67	3.873969702947355E-16;1.300783693030967E-16	13.334174021564241;4.107402896728351	SMYD3	-0.883274733502584;-0.80146938093655	0
5.06e-46	rs11061164	12	131324269	cg04789663	12	131324343	G/A	A	-14.2416	Karolinska_Liver_Methylation_GPL13534;Dutch-Liver_Methylation_GPL13534	-12.548008543923432;-7.213949312107121	94;67	-1.4173059888831786E-16;1.3287463998079065E-16	1.1663838653891725;0.9779739249695584	STX2	-0.9061686186071002;-0.7440640353256152	0
5.11e-46	rs4490185	2	88467934	cg04511125	2	88470290	T/G	G	14.2409	Karolinska_Liver_Methylation_GPL13534;Dutch-Liver_Methylation_GPL13534	11.154030119382863;8.863864049577824	94;67	-5.669223955532714E-17;-6.628197161941232E-17	4.962329586953403;2.554577066880895	THNSL2	0.8617677500076664;0.8391025476287947	0
5.23e-46	rs9870081	3	73088690	cg20540428	3	73045710	G/A	A	-14.2392	Karolinska_Liver_Methylation_GPL13534;Dutch-Liver_Methylation_GPL13534	-11.099219787862994;-8.926247588606259	94;67	-5.669223955532714E-17;-3.9769182971647396E-17	4.404292335809841;3.6422269564513226	GXYLT2	-0.8597619761506073;-0.8422559951362008	0
5.23e-46	rs6799757	3	73088979	cg03847932	3	73045580	A/G	G	-14.2392	Karolinska_Liver_Methylation_GPL13534;Dutch-Liver_Methylation_GPL13534	-11.099219787862994;-8.926247588606259	94;67	-9.448706592554524E-17;-7.953836594329479E-17	5.437226252710536;4.005386571475696	GXYLT2	-0.8601803827216854;-0.8423820494801328	0
5.23e-46	rs6549503	3	73104286	cg20540428	3	73045710	C/G	G	-14.2392	Karolinska_Liver_Methylation_GPL13534;Dutch-Liver_Methylation_GPL13534	-11.099219787862994;-8.926247588606259	94;67	-5.669223955532714E-17;-3.9769182971647396E-17	4.404292335809841;3.6422269564513226	GXYLT2	-0.8602776188649597;-0.8422767321652267	0
5.23e-46	rs726029	3	73110076	cg20540428	3	73045710	G/A	A	-14.2392	Karolinska_Liver_Methylation_GPL13534;Dutch-Liver_Methylation_GPL13534	-11.099219787862994;-8.926247588606259	94;67	-5.669223955532714E-17;-3.9769182971647396E-17	4.404292335809841;3.6422269564513226	GXYLT2	-0.8598682263863355;-0.8419766163074156	0
5.23e-46	rs4683024	3	45064443	cg02147617	3	45073439	T/A	A	-14.2392	Karolinska_Liver_Methylation_GPL13534;Dutch-Liver_Methylation_GPL13534	-11.099219787862994;-8.926247588606259	94;67	1.1102230246251565E-16;3.645508439067678E-17	2.3525737131396123;1.0754006563159835	CLEC3B;EXOSC7	-0.8604024594208944;-0.8415764078792436	0
5.28e-46	rs4653702	1	226182800	cg13556548	1	226187852	G/A	G	-14.2388	Karolinska_Liver_Methylation_GPL13534;Dutch-Liver_Methylation_GPL13534	-12.025389698336808;-7.8285217985328455	94;67	6.614094614788166E-17;1.5907673188658958E-16	4.449834941179881;5.762149477370451	SDE2	-0.8912978480550916;-0.783061876646935	0
5.37e-46	rs13263075	8	23099475	cg14349055	8	23104169	T/G	T	-14.2374	Karolinska_Liver_Methylation_GPL13534;Dutch-Liver_Methylation_GPL13534	-13.056424936392771;-6.605181558631014	94;67	-1.2283318570320881E-16;3.5626559745434126E-17	1.6269038465247572;0.5712860913934107	CHMP7	-0.9186668819548173;-0.700911319066469	0
5.43e-46	rs10900073	10	45066992	cg02113055	10	45072496	C/T	C	-14.2367	Karolinska_Liver_Methylation_GPL13534;Dutch-Liver_Methylation_GPL13534	-10.605439748321093;-9.507285232795605	94;67	-7.086529944415893E-17;1.1267935175300097E-16	22.6289805431312;16.976039643547825	RP11-733D4.1	-0.8414945402048839;-0.8681735880799614	0
5.43e-46	rs6738144	2	66652955	cg21992238	2	66659566	C/A	C	14.2367	Karolinska_Liver_Methylation_GPL13534;Dutch-Liver_Methylation_GPL13534	11.466596091495905;8.487226467600614	94;67	1.0866012581437702E-16;-2.386150978298844E-16	4.671900947495131;2.1765692857426098	MEIS1-AS3	0.8733138430391207;0.8197246451989384	0
5.48e-46	rs473913	6	25884148	cg12310025	6	25882505	T/C	C	14.2362	Karolinska_Liver_Methylation_GPL13534;Dutch-Liver_Methylation_GPL13534	10.782022329715648;9.297248058424186	94;67	-7.558965274043619E-17;-2.651278864776493E-16	16.457528955866717;10.779183199765985	SLC17A3;HIST1H2APS2	0.8476651572718858;0.8588481341283205	0
5.8e-46	rs7604557	2	99747829	cg15544633	2	99771507	G/A	A	-14.2322	Karolinska_Liver_Methylation_GPL13534;Dutch-Liver_Methylation_GPL13534	-11.379397636494636;-8.583441484559803	94;67	-1.3346298061983265E-16;-1.7233312621047206E-16	11.459175558634556;6.3490625582540465	C2orf15;MRPL30;LIPT1	-0.8699739258087895;-0.8249320681912838	0
5.8e-46	rs11123765	2	99768064	cg15544633	2	99771507	C/T	T	-14.2322	Karolinska_Liver_Methylation_GPL13534;Dutch-Liver_Methylation_GPL13534	-11.379397636494636;-8.583441484559803	94;67	-1.3346298061983265E-16;-1.7233312621047206E-16	11.459175558634556;6.3490625582540465	C2orf15;MRPL30;LIPT1	-0.8701933971451934;-0.8246179157841844	0
5.82e-46	rs9854376	3	73053276	cg20540428	3	73045710	T/C	C	-14.232	Karolinska_Liver_Methylation_GPL13534;Dutch-Liver_Methylation_GPL13534	-11.072033034942665;-8.947234689186626	94;67	-5.669223955532714E-17;-3.9769182971647396E-17	4.404292335809841;3.6422269564513226	GXYLT2	-0.8594970210835658;-0.8428899045928729	0
5.82e-46	rs749294	3	73064410	cg03847932	3	73045580	C/A	A	-14.232	Karolinska_Liver_Methylation_GPL13534;Dutch-Liver_Methylation_GPL13534	-11.072033034942665;-8.947234689186626	94;67	-9.448706592554524E-17;-7.953836594329479E-17	5.437226252710536;4.005386571475696	GXYLT2	-0.8585213860232118;-0.8433328182126066	0
5.82e-46	rs7613258	3	73097016	cg20540428	3	73045710	C/T	T	-14.232	Karolinska_Liver_Methylation_GPL13534;Dutch-Liver_Methylation_GPL13534	-11.072033034942665;-8.947234689186626	94;67	-5.669223955532714E-17;-3.9769182971647396E-17	4.404292335809841;3.6422269564513226	GXYLT2	-0.858788669731726;-0.8426515047078248	0
5.82e-46	rs11128307	3	73100200	cg20540428	3	73045710	C/G	G	-14.232	Karolinska_Liver_Methylation_GPL13534;Dutch-Liver_Methylation_GPL13534	-11.072033034942665;-8.947234689186626	94;67	-5.669223955532714E-17;-3.9769182971647396E-17	4.404292335809841;3.6422269564513226	GXYLT2	-0.8592302503804946;-0.8425836503705845	0
5.99e-46	rs6738144	2	66652955	cg07849384	2	66659560	C/A	C	14.2299	Karolinska_Liver_Methylation_GPL13534;Dutch-Liver_Methylation_GPL13534	11.615443269675644;8.300399424527757	94;67	-6.141659285160441E-17;2.3198690066794315E-17	3.188769954564428;1.7526489030175196	MEIS1-AS3	0.8781539365286645;0.8098116337644734	0
5.99e-46	rs11113431	12	108064952	cg08611549	12	108064370	A/G	A	-14.2299	Karolinska_Liver_Methylation_GPL13534;Dutch-Liver_Methylation_GPL13534	-11.615443269675644;-8.300399424527757	94;67	2.834611977766357E-17;-1.1599345033397157E-16	4.782868469348944;1.5622794498026722	BTBD11	-0.8783452382063139;-0.8097369718180784	0
6e-46	rs1343744	1	227183022	cg10327440	1	227177861	T/C	T	-14.2297	Karolinska_Liver_Methylation_GPL13534;Dutch-Liver_Methylation_GPL13534	-12.193058401229539;-7.615842644878313	94;67	3.129884058783686E-16;1.6570492904853084E-16	15.335467237822934;5.921021462566583	CDC42BPA	-0.8961402381629068;-0.7695247931207316	0
6e-46	rs11588904	1	227196211	cg10327440	1	227177861	C/T	C	-14.2297	Karolinska_Liver_Methylation_GPL13534;Dutch-Liver_Methylation_GPL13534	-12.193058401229539;-7.615842644878313	94;67	3.129884058783686E-16;1.6570492904853084E-16	15.335467237822934;5.921021462566583	CDC42BPA	-0.8956790024173891;-0.7695247931207316	0
6e-46	rs6659424	1	227197875	cg10327440	1	227177861	G/A	G	-14.2297	Karolinska_Liver_Methylation_GPL13534;Dutch-Liver_Methylation_GPL13534	-12.193058401229539;-7.615842644878313	94;67	3.129884058783686E-16;1.6570492904853084E-16	15.335467237822934;5.921021462566583	CDC42BPA	-0.8957509119566313;-0.7699170974305879	0
6.04e-46	rs10751704	12	132335963	cg10890403	12	132336383	G/T	T	-14.2293	Karolinska_Liver_Methylation_GPL13534;Dutch-Liver_Methylation_GPL13534	-11.40829396472584;-8.544721101644186	94;67	-5.669223955532714E-17;-7.953836594329479E-17	2.1374915275879225;1.5514472232052865	MMP17	-0.8713489649373967;-0.8230206041545467	0
6.04e-46	rs7487262	12	132336900	cg10890403	12	132336383	T/C	C	-14.2293	Karolinska_Liver_Methylation_GPL13534;Dutch-Liver_Methylation_GPL13534	-11.40829396472584;-8.544721101644186	94;67	-5.669223955532714E-17;-7.953836594329479E-17	2.1374915275879225;1.5514472232052865	MMP17	-0.8709165255822516;-0.8230206041545467	0
6.04e-46	rs11060115	12	129554644	cg01290755	12	129554611	C/T	T	14.2293	Karolinska_Liver_Methylation_GPL13534;Dutch-Liver_Methylation_GPL13534	11.40829396472584;8.544721101644186	94;67	1.3228189229576333E-16;-1.7233312621047206E-16	3.4978980027553557;2.611633607651858	RP11-669N7.2	0.8711058096352153;0.8234748110949252	0
6.09e-46	rs13265408	8	23099511	cg14349055	8	23104169	T/C	T	-14.2287	Karolinska_Liver_Methylation_GPL13534;Dutch-Liver_Methylation_GPL13534	-13.056424936392771;-6.591724783935156	94;67	-1.2283318570320881E-16;3.5626559745434126E-17	1.6269038465247572;0.5712860913934107	CHMP7	-0.918657160706223;-0.7004383905768868	0
6.14e-46	rs10915916	1	226166555	cg04117530	1	226187828	C/A	C	-14.228	Karolinska_Liver_Methylation_GPL13534;Dutch-Liver_Methylation_GPL13534	-12.025389698336808;-7.811854131140191	94;67	-8.503835933299071E-17;0.0	2.780119504503021;3.8926548036771913	SDE2	-0.8907822274916735;-0.7816342507124622	0
6.58e-46	rs12542630	8	23103658	cg14349055	8	23104169	T/A	T	-14.2233	Karolinska_Liver_Methylation_GPL13534;Dutch-Liver_Methylation_GPL13534	-13.015124993536853;-6.632182068969893	94;67	-1.2283318570320881E-16;3.5626559745434126E-17	1.6269038465247572;0.5712860913934107	CHMP7	-0.9179083556226129;-0.7026017624081532	0
6.58e-46	rs7459962	8	23101743	cg14349055	8	23104169	G/C	G	-14.2233	Karolinska_Liver_Methylation_GPL13534;Dutch-Liver_Methylation_GPL13534	-13.015124993536853;-6.632182068969893	94;67	-1.2283318570320881E-16;3.5626559745434126E-17	1.6269038465247572;0.5712860913934107	CHMP7	-0.9179083556226129;-0.7026017624081532	0
6.63e-46	rs78142075	2	99747410	cg15544633	2	99771507	A/G	G	-14.2228	Karolinska_Liver_Methylation_GPL13534;Dutch-Liver_Methylation_GPL13534	-11.350667874700251;-8.60292138532777	94;67	-1.3346298061983265E-16;-1.7233312621047206E-16	11.459175558634556;6.3490625582540465	C2orf15;MRPL30;LIPT1	-0.8686217711951905;-0.8256530384201152	0
6.77e-46	rs12974297	19	7892931	cg26014689	19	7917979	C/T	C	-14.2213	Karolinska_Liver_Methylation_GPL13534;Dutch-Liver_Methylation_GPL13534	-11.265454483546531;-8.70155314854053	94;67	3.7794826370218094E-17;0.0	4.677177004339525;2.2280455260077323	EVI5L	-0.865805677144351;-0.8309536178451558	0
6.87e-46	rs9834246	3	73046508	cg03847932	3	73045580	G/C	C	-14.2202	Karolinska_Liver_Methylation_GPL13534;Dutch-Liver_Methylation_GPL13534	-10.911851558971886;-9.118769742467453	94;67	-9.448706592554524E-17;-7.953836594329479E-17	5.437226252710536;4.005386571475696	GXYLT2	-0.8527151966607113;-0.8514848329535349	0
6.9e-46	CR094128	17	41845403	cg26893861	17	41843943	T/C	C	14.2199	Karolinska_Liver_Methylation_GPL13534;Dutch-Liver_Methylation_GPL13534	11.126551495275654;8.863864049577824	94;67	-2.6456378459152665E-16;2.6512788647764932E-17	6.353301956676608;5.837293055490612	DUSP3	0.8608923451680494;0.8393818396786671	0
6.92e-46	rs2632260	2	99771590	cg15544633	2	99771507	T/G	G	-14.2196	Karolinska_Liver_Methylation_GPL13534;Dutch-Liver_Methylation_GPL13534	-11.379397636494636;-8.56404167468799	94;67	-1.3346298061983265E-16;-1.7233312621047206E-16	11.459175558634556;6.3490625582540465	C2orf15;MRPL30;LIPT1	-0.8701933971451934;-0.8244354555838085	0
6.96e-46	rs10495273	1	227183359	cg10327440	1	227177861	G/T	G	-14.2194	Karolinska_Liver_Methylation_GPL13534;Dutch-Liver_Methylation_GPL13534	-12.193058401229539;-7.5998288157702065	94;67	3.129884058783686E-16;1.6570492904853084E-16	15.335467237822934;5.921021462566583	CDC42BPA	-0.8959687499434942;-0.7693702999818269	0
6.96e-46	rs7520272	1	227184388	cg10327440	1	227177861	G/A	G	-14.2194	Karolinska_Liver_Methylation_GPL13534;Dutch-Liver_Methylation_GPL13534	-12.193058401229539;-7.5998288157702065	94;67	3.129884058783686E-16;1.6570492904853084E-16	15.335467237822934;5.921021462566583	CDC42BPA	-0.8959687499434942;-0.7693702999818269	0
6.96e-46	rs10916075	1	227184074	cg10327440	1	227177861	A/G	A	-14.2194	Karolinska_Liver_Methylation_GPL13534;Dutch-Liver_Methylation_GPL13534	-12.193058401229539;-7.5998288157702065	94;67	3.129884058783686E-16;1.6570492904853084E-16	15.335467237822934;5.921021462566583	CDC42BPA	-0.8959687499434942;-0.7693702999818269	0
6.96e-46	rs6664955	1	227183434	cg10327440	1	227177861	C/T	C	-14.2194	Karolinska_Liver_Methylation_GPL13534;Dutch-Liver_Methylation_GPL13534	-12.193058401229539;-7.5998288157702065	94;67	3.129884058783686E-16;1.6570492904853084E-16	15.335467237822934;5.921021462566583	CDC42BPA	-0.8959687499434942;-0.7693702999818269	0
6.96e-46	rs11586604	1	227183865	cg10327440	1	227177861	T/G	T	-14.2194	Karolinska_Liver_Methylation_GPL13534;Dutch-Liver_Methylation_GPL13534	-12.193058401229539;-7.5998288157702065	94;67	3.129884058783686E-16;1.6570492904853084E-16	15.335467237822934;5.921021462566583	CDC42BPA	-0.8959687499434942;-0.7693702999818269	0
6.96e-46	rs143239691	1	227185047	cg10327440	1	227177861	T/C	T	-14.2194	Karolinska_Liver_Methylation_GPL13534;Dutch-Liver_Methylation_GPL13534	-12.193058401229539;-7.5998288157702065	94;67	3.129884058783686E-16;1.6570492904853084E-16	15.335467237822934;5.921021462566583	CDC42BPA	-0.8959687499434942;-0.7693702999818269	0
6.96e-46	rs9727512	1	227185375	cg10327440	1	227177861	T/G	T	-14.2194	Karolinska_Liver_Methylation_GPL13534;Dutch-Liver_Methylation_GPL13534	-12.193058401229539;-7.5998288157702065	94;67	3.129884058783686E-16;1.6570492904853084E-16	15.335467237822934;5.921021462566583	CDC42BPA	-0.8959687499434942;-0.7693702999818269	0
6.96e-46	rs9726097	1	227185385	cg10327440	1	227177861	G/A	G	-14.2194	Karolinska_Liver_Methylation_GPL13534;Dutch-Liver_Methylation_GPL13534	-12.193058401229539;-7.5998288157702065	94;67	3.129884058783686E-16;1.6570492904853084E-16	15.335467237822934;5.921021462566583	CDC42BPA	-0.8959687499434942;-0.7693702999818269	0
6.96e-46	rs11587443	1	227187896	cg10327440	1	227177861	C/T	C	-14.2194	Karolinska_Liver_Methylation_GPL13534;Dutch-Liver_Methylation_GPL13534	-12.193058401229539;-7.5998288157702065	94;67	3.129884058783686E-16;1.6570492904853084E-16	15.335467237822934;5.921021462566583	CDC42BPA	-0.8959687499434942;-0.7693702999818269	0
6.96e-46	rs139286568	1	227185288	cg10327440	1	227177861	T/A	T	-14.2194	Karolinska_Liver_Methylation_GPL13534;Dutch-Liver_Methylation_GPL13534	-12.193058401229539;-7.5998288157702065	94;67	3.129884058783686E-16;1.6570492904853084E-16	15.335467237822934;5.921021462566583	CDC42BPA	-0.8959687499434942;-0.7693702999818269	0
6.96e-46	rs144035016	1	227186192	cg10327440	1	227177861	T/C	T	-14.2194	Karolinska_Liver_Methylation_GPL13534;Dutch-Liver_Methylation_GPL13534	-12.193058401229539;-7.5998288157702065	94;67	3.129884058783686E-16;1.6570492904853084E-16	15.335467237822934;5.921021462566583	CDC42BPA	-0.8959687499434942;-0.7693702999818269	0
6.96e-46	rs6690803	1	227189106	cg10327440	1	227177861	T/C	T	-14.2194	Karolinska_Liver_Methylation_GPL13534;Dutch-Liver_Methylation_GPL13534	-12.193058401229539;-7.5998288157702065	94;67	3.129884058783686E-16;1.6570492904853084E-16	15.335467237822934;5.921021462566583	CDC42BPA	-0.8959687499434942;-0.7693702999818269	0
6.96e-46	rs7541033	1	227188371	cg10327440	1	227177861	A/C	A	-14.2194	Karolinska_Liver_Methylation_GPL13534;Dutch-Liver_Methylation_GPL13534	-12.193058401229539;-7.5998288157702065	94;67	3.129884058783686E-16;1.6570492904853084E-16	15.335467237822934;5.921021462566583	CDC42BPA	-0.8959687499434942;-0.7693702999818269	0
6.96e-46	rs6699400	1	227190497	cg10327440	1	227177861	G/A	G	-14.2194	Karolinska_Liver_Methylation_GPL13534;Dutch-Liver_Methylation_GPL13534	-12.193058401229539;-7.5998288157702065	94;67	3.129884058783686E-16;1.6570492904853084E-16	15.335467237822934;5.921021462566583	CDC42BPA	-0.8959755300561214;-0.7688375036245375	0
6.96e-46	rs3738729	1	227191227	cg10327440	1	227177861	T/C	T	-14.2194	Karolinska_Liver_Methylation_GPL13534;Dutch-Liver_Methylation_GPL13534	-12.193058401229539;-7.5998288157702065	94;67	3.129884058783686E-16;1.6570492904853084E-16	15.335467237822934;5.921021462566583	CDC42BPA	-0.8959687499434942;-0.7693702999818269	0
6.96e-46	rs6684821	1	227190233	cg10327440	1	227177861	A/G	A	-14.2194	Karolinska_Liver_Methylation_GPL13534;Dutch-Liver_Methylation_GPL13534	-12.193058401229539;-7.5998288157702065	94;67	3.129884058783686E-16;1.6570492904853084E-16	15.335467237822934;5.921021462566583	CDC42BPA	-0.8959687499434942;-0.7693702999818269	0
6.96e-46	rs1929864	1	227195500	cg10327440	1	227177861	G/T	G	-14.2194	Karolinska_Liver_Methylation_GPL13534;Dutch-Liver_Methylation_GPL13534	-12.193058401229539;-7.5998288157702065	94;67	3.129884058783686E-16;1.6570492904853084E-16	15.335467237822934;5.921021462566583	CDC42BPA	-0.8956790024173891;-0.7693702999818269	0
6.96e-46	rs12409428	1	227189969	cg10327440	1	227177861	C/T	C	-14.2194	Karolinska_Liver_Methylation_GPL13534;Dutch-Liver_Methylation_GPL13534	-12.193058401229539;-7.5998288157702065	94;67	3.129884058783686E-16;1.6570492904853084E-16	15.335467237822934;5.921021462566583	CDC42BPA	-0.8959687499434942;-0.7693702999818269	0
6.96e-46	rs6426559	1	227195876	cg10327440	1	227177861	C/T	C	-14.2194	Karolinska_Liver_Methylation_GPL13534;Dutch-Liver_Methylation_GPL13534	-12.193058401229539;-7.5998288157702065	94;67	3.129884058783686E-16;1.6570492904853084E-16	15.335467237822934;5.921021462566583	CDC42BPA	-0.8956790024173891;-0.7692933304030549	0
6.96e-46	rs1929863	1	227195728	cg10327440	1	227177861	T/C	T	-14.2194	Karolinska_Liver_Methylation_GPL13534;Dutch-Liver_Methylation_GPL13534	-12.193058401229539;-7.5998288157702065	94;67	3.129884058783686E-16;1.6570492904853084E-16	15.335467237822934;5.921021462566583	CDC42BPA	-0.8956790024173891;-0.7693702999818269	0
6.96e-46	rs6670924	1	227196048	cg10327440	1	227177861	C/A	C	-14.2194	Karolinska_Liver_Methylation_GPL13534;Dutch-Liver_Methylation_GPL13534	-12.193058401229539;-7.5998288157702065	94;67	3.129884058783686E-16;1.6570492904853084E-16	15.335467237822934;5.921021462566583	CDC42BPA	-0.8956790024173891;-0.7693702999818269	0
6.96e-46	rs2297418	1	227192579	cg10327440	1	227177861	C/A	C	-14.2194	Karolinska_Liver_Methylation_GPL13534;Dutch-Liver_Methylation_GPL13534	-12.193058401229539;-7.5998288157702065	94;67	3.129884058783686E-16;1.6570492904853084E-16	15.335467237822934;5.921021462566583	CDC42BPA	-0.8959687499434942;-0.7693702999818269	0
6.96e-46	rs12410103	1	227197408	cg10327440	1	227177861	C/T	C	-14.2194	Karolinska_Liver_Methylation_GPL13534;Dutch-Liver_Methylation_GPL13534	-12.193058401229539;-7.5998288157702065	94;67	3.129884058783686E-16;1.6570492904853084E-16	15.335467237822934;5.921021462566583	CDC42BPA	-0.8957423894602498;-0.7693702999818269	0
6.96e-46	rs6693535	1	227197685	cg10327440	1	227177861	A/G	A	-14.2194	Karolinska_Liver_Methylation_GPL13534;Dutch-Liver_Methylation_GPL13534	-12.193058401229539;-7.5998288157702065	94;67	3.129884058783686E-16;1.6570492904853084E-16	15.335467237822934;5.921021462566583	CDC42BPA	-0.8957423894602498;-0.7693702999818269	0
6.96e-46	rs61834001	1	227197411	cg10327440	1	227177861	T/C	T	-14.2194	Karolinska_Liver_Methylation_GPL13534;Dutch-Liver_Methylation_GPL13534	-12.193058401229539;-7.5998288157702065	94;67	3.129884058783686E-16;1.6570492904853084E-16	15.335467237822934;5.921021462566583	CDC42BPA	-0.8957723597388331;-0.7693702999818269	0
6.96e-46	rs12409755	1	227196949	cg10327440	1	227177861	T/A	T	-14.2194	Karolinska_Liver_Methylation_GPL13534;Dutch-Liver_Methylation_GPL13534	-12.193058401229539;-7.5998288157702065	94;67	3.129884058783686E-16;1.6570492904853084E-16	15.335467237822934;5.921021462566583	CDC42BPA	-0.8956790024173891;-0.7693702999818269	0
6.96e-46	rs1929862	1	227199718	cg10327440	1	227177861	A/G	A	-14.2194	Karolinska_Liver_Methylation_GPL13534;Dutch-Liver_Methylation_GPL13534	-12.193058401229539;-7.5998288157702065	94;67	3.129884058783686E-16;1.6570492904853084E-16	15.335467237822934;5.921021462566583	CDC42BPA	-0.8956943697444264;-0.7693702999818269	0
7.02e-46	rs6903671	6	157215741	cg23603995	6	157198624	T/C	T	-14.2187	Karolinska_Liver_Methylation_GPL13534;Dutch-Liver_Methylation_GPL13534	-10.45855622428645;-9.653352428281195	94;67	2.1732025162875404E-16;-1.010800067196038E-16	5.496291493735647;5.760367287629083	ARID1B	-0.8354415400881103;-0.8735770471759428	0
7.02e-46	rs1165172	6	25881568	cg03264133	6	25882487	T/A	A	14.2186	Karolinska_Liver_Methylation_GPL13534;Dutch-Liver_Methylation_GPL13534	10.964697694424089;9.053667492680633	94;67	2.1259589833247678E-17;7.953836594329479E-17	7.8742543980184445;5.67970882219418	SLC17A3;HIST1H2APS2	0.8553932196919173;0.8477185554159226	0
7.02e-46	rs531750	6	25882642	cg03264133	6	25882487	G/C	C	14.2186	Karolinska_Liver_Methylation_GPL13534;Dutch-Liver_Methylation_GPL13534	10.964697694424089;9.053667492680633	94;67	2.1259589833247678E-17;7.953836594329479E-17	7.8742543980184445;5.67970882219418	SLC17A3;HIST1H2APS2	0.8553932196919173;0.8477185554159226	0
7.02e-46	rs645279	6	25880494	cg03264133	6	25882487	G/A	A	14.2186	Karolinska_Liver_Methylation_GPL13534;Dutch-Liver_Methylation_GPL13534	10.964697694424089;9.053667492680633	94;67	2.1259589833247678E-17;7.953836594329479E-17	7.8742543980184445;5.67970882219418	SLC17A3;HIST1H2APS2	0.8553932196919173;0.8477185554159226	0
7.02e-46	rs1165170	6	25884664	cg03264133	6	25882487	C/A	A	14.2186	Karolinska_Liver_Methylation_GPL13534;Dutch-Liver_Methylation_GPL13534	10.964697694424089;9.053667492680633	94;67	2.1259589833247678E-17;7.953836594329479E-17	7.8742543980184445;5.67970882219418	SLC17A3;HIST1H2APS2	0.8553932196919173;0.8478305215736451	0
7.04e-46	rs749294	3	73064410	cg20540428	3	73045710	C/A	A	-14.2184	Karolinska_Liver_Methylation_GPL13534;Dutch-Liver_Methylation_GPL13534	-11.072033034942665;-8.926247588606259	94;67	-5.669223955532714E-17;-3.9769182971647396E-17	4.404292335809841;3.6422269564513226	GXYLT2	-0.8591007533488917;-0.8418044522661275	0
7.11e-46	rs34301003	17	37023741	cg20826740	17	37024018	T/C	T	14.2178	Karolinska_Liver_Methylation_GPL13534;Dutch-Liver_Methylation_GPL13534	11.645764387591376;8.245721335343086	94;67	-3.188938474987152E-16;2.6512788647764932E-17	4.911993569624981;3.078696089186889	RPS20P35	0.8794538616777243;0.8070645906182522	0
7.15e-46	rs3785810	17	41850689	cg26893861	17	41843943	G/C	G	14.2174	Karolinska_Liver_Methylation_GPL13534;Dutch-Liver_Methylation_GPL13534	10.833570320162785;9.207096388324139	94;67	-2.6456378459152665E-16;2.6512788647764932E-17	6.353301956676608;5.837293055490612	DUSP3	0.8498281592698466;0.8551310578609749	0
7.46e-46	rs7463256	8	23101620	cg14349055	8	23104169	G/A	G	-14.2146	Karolinska_Liver_Methylation_GPL13534;Dutch-Liver_Methylation_GPL13534	-13.015124993536853;-6.618667257592739	94;67	-1.2283318570320881E-16;3.5626559745434126E-17	1.6269038465247572;0.5712860913934107	CHMP7	-0.9179083556226129;-0.702321823127676	0
7.5e-46	rs13043186	20	61992838	cg00248713	20	61980307	G/A	A	14.2141	Karolinska_Liver_Methylation_GPL13534;Dutch-Liver_Methylation_GPL13534	10.41046023219586;9.703205957894225	94;67	5.31489745831192E-17;-1.9884591485823698E-17	1.323255190007276;0.5451508519916655	CHRNA4	0.832949205263552;0.8763852553450732	0
7.54e-46	rs6664468	1	226171475	cg13556548	1	226187852	C/G	C	-14.2137	Karolinska_Liver_Methylation_GPL13534;Dutch-Liver_Methylation_GPL13534	-11.99256768829857;-7.8285217985328455	94;67	6.614094614788166E-17;1.5907673188658958E-16	4.449834941179881;5.762149477370451	SDE2	-0.8902597745723239;-0.7829949148049741	0
7.54e-46	rs4653701	1	226182455	cg13556548	1	226187852	C/T	C	-14.2137	Karolinska_Liver_Methylation_GPL13534;Dutch-Liver_Methylation_GPL13534	-11.99256768829857;-7.8285217985328455	94;67	6.614094614788166E-17;1.5907673188658958E-16	4.449834941179881;5.762149477370451	SDE2	-0.8902597745723239;-0.7829949148049741	0
7.72e-46	rs2145749	6	36380961	cg04289385	6	36355801	C/T	C	14.2121	Karolinska_Liver_Methylation_GPL13534;Dutch-Liver_Methylation_GPL13534	10.807733437227734;9.229459500987334	94;67	-2.7165031453594255E-17;-1.3256394323882466E-17	2.0674645600595887;1.875413505494023	ETV7;RP1-50J22.4	0.8486368136213939;0.8563033751331153	0
7.81e-46	rs599444	6	25883714	cg03264133	6	25882487	G/A	A	14.2113	Karolinska_Liver_Methylation_GPL13534;Dutch-Liver_Methylation_GPL13534	10.991323471555189;9.010790057077244	94;67	2.1259589833247678E-17;7.953836594329479E-17	7.8742543980184445;5.67970882219418	SLC17A3;HIST1H2APS2	0.8557184151614389;0.8464601719098144	0
7.87e-46	rs11061172	12	131329404	cg04789663	12	131324343	G/C	C	-14.2108	Karolinska_Liver_Methylation_GPL13534;Dutch-Liver_Methylation_GPL13534	-12.367060181384076;-7.3804429585705895	94;67	-1.4173059888831786E-16;1.3287463998079065E-16	1.1663838653891725;0.9779739249695584	STX2	-0.9011822509737251;-0.7545847208903125	0
8.06e-46	rs7569510	2	200853730	cg23649088	2	200775434	G/T	T	-14.2091	Karolinska_Liver_Methylation_GPL13534;Dutch-Liver_Methylation_GPL13534	-12.12526248202409;-7.664172519994974	94;67	2.1732025162875404E-16;-1.2593574607688342E-16	7.907408328235601;6.216787728764888	AC073043.1	-0.8938699398697884;-0.7726287362928759	0
8.06e-46	rs12613291	2	200858121	cg23649088	2	200775434	A/C	C	-14.2091	Karolinska_Liver_Methylation_GPL13534;Dutch-Liver_Methylation_GPL13534	-12.12526248202409;-7.664172519994974	94;67	2.1732025162875404E-16;-1.2593574607688342E-16	7.907408328235601;6.216787728764888	AC073043.1	-0.8938699398697884;-0.7731851751780144	0
8.06e-46	rs17629311	2	200858004	cg23649088	2	200775434	T/G	G	-14.2091	Karolinska_Liver_Methylation_GPL13534;Dutch-Liver_Methylation_GPL13534	-12.12526248202409;-7.664172519994974	94;67	2.1732025162875404E-16;-1.2593574607688342E-16	7.907408328235601;6.216787728764888	AC073043.1	-0.8938699398697884;-0.7731851751780144	0
8.15e-46	rs76407698	1	227214398	cg10327440	1	227177861	G/A	G	-14.2084	Karolinska_Liver_Methylation_GPL13534;Dutch-Liver_Methylation_GPL13534	-12.402672922229614;-7.334544797500643	94;67	3.129884058783686E-16;1.6570492904853084E-16	15.335467237822934;5.921021462566583	CDC42BPA	-0.902271206172255;-0.7518491496306453	0
8.27e-46	rs4442633	12	25459591	cg25134647	12	25454966	T/C	C	14.2073	Karolinska_Liver_Methylation_GPL13534;Dutch-Liver_Methylation_GPL13534	12.736613222168808;6.937278200789231	94;67	2.0787154503619953E-16;5.799672516698578E-17	25.350453260454223;7.513229456174706	KRAS	0.9109860463633668;0.7254173029344522	0
8.36e-46	rs9861505	3	45071028	cg02147617	3	45073439	G/C	C	-14.2066	Karolinska_Liver_Methylation_GPL13534;Dutch-Liver_Methylation_GPL13534	-11.126551495275654;-8.843258380534234	94;67	1.1102230246251565E-16;3.645508439067678E-17	2.3525737131396123;1.0754006563159835	CLEC3B;EXOSC7	-0.861215723663325;-0.8382384330702667	0
8.63e-46	rs11128306	3	73100154	cg03847932	3	73045580	C/T	T	-14.2044	Karolinska_Liver_Methylation_GPL13534;Dutch-Liver_Methylation_GPL13534	-11.018086741655182;-8.968320006653608	94;67	-9.448706592554524E-17;-7.953836594329479E-17	5.437226252710536;4.005386571475696	GXYLT2	-0.8570445203619416;-0.8436780409775133	0
8.63e-46	rs7628909	3	73102842	cg03847932	3	73045580	T/C	C	-14.2044	Karolinska_Liver_Methylation_GPL13534;Dutch-Liver_Methylation_GPL13534	-11.018086741655182;-8.968320006653608	94;67	-9.448706592554524E-17;-7.953836594329479E-17	5.437226252710536;4.005386571475696	GXYLT2	-0.8573950474893101;-0.8444120338957637	0
8.8e-46	rs2107568	17	6557172	cg21358336	17	6558464	T/A	T	14.203	Karolinska_Liver_Methylation_GPL13534;Dutch-Liver_Methylation_GPL13534	10.680405108245699;9.36611836036362	94;67	-1.5354148212901102E-17;-6.793902090989764E-17	2.158158234267408;2.264325910046602	CTC-281F24.1	0.8442005282700746;0.8619773442250757	0
9.14e-46	rs9310254	3	73046544	cg03847932	3	73045580	T/C	C	-14.2002	Karolinska_Liver_Methylation_GPL13534;Dutch-Liver_Methylation_GPL13534	-10.885627756515591;-9.118769742467453	94;67	-9.448706592554524E-17;-7.953836594329479E-17	5.437226252710536;4.005386571475696	GXYLT2	-0.8520892026154767;-0.8511103663904719	0
9.16e-46	rs832817	2	219358603	cg02985541	2	219472194	T/C	C	-14.2001	Karolinska_Liver_Methylation_GPL13534;Dutch-Liver_Methylation_GPL13534	-11.466596091495905;-8.430415507285652	94;67	-1.3228189229576333E-16;-5.3025577295529864E-17	3.17482640138925;2.5483648492737636	RQCD1	-0.8725870627974781;-0.8169100324367018	0
9.16e-46	rs678814	2	219359287	cg02985541	2	219472194	C/T	T	-14.2001	Karolinska_Liver_Methylation_GPL13534;Dutch-Liver_Methylation_GPL13534	-11.466596091495905;-8.430415507285652	94;67	-1.3228189229576333E-16;-5.3025577295529864E-17	3.17482640138925;2.5483648492737636	RQCD1	-0.8725870627974781;-0.8171764456360406	0
9.32e-46	rs4683019	3	45040682	cg02147617	3	45073439	T/C	C	-14.199	Karolinska_Liver_Methylation_GPL13534;Dutch-Liver_Methylation_GPL13534	-11.099219787862994;-8.863864049577824	94;67	1.1102230246251565E-16;3.645508439067678E-17	2.3525737131396123;1.0754006563159835	CLEC3B;EXOSC7	-0.8596072920192682;-0.8387912966054306	0
9.32e-46	rs4683023	3	45062254	cg02147617	3	45073439	C/A	A	-14.199	Karolinska_Liver_Methylation_GPL13534;Dutch-Liver_Methylation_GPL13534	-11.099219787862994;-8.863864049577824	94;67	1.1102230246251565E-16;3.645508439067678E-17	2.3525737131396123;1.0754006563159835	CLEC3B;EXOSC7	-0.8600404586137294;-0.8390900864886233	0
9.35e-46	rs6435042	2	200867197	cg23649088	2	200775434	T/C	C	-14.1986	Karolinska_Liver_Methylation_GPL13534;Dutch-Liver_Methylation_GPL13534	-12.12526248202409;-7.648014097523625	94;67	2.1732025162875404E-16;-1.2593574607688342E-16	7.907408328235601;6.216787728764888	AC073043.1	-0.8938910808252643;-0.772095919917711	0
9.37e-46	rs7549465	1	227214399	cg10327440	1	227177861	C/A	C	-14.1986	Karolinska_Liver_Methylation_GPL13534;Dutch-Liver_Methylation_GPL13534	-12.402672922229614;-7.319328671733536	94;67	3.129884058783686E-16;1.6570492904853084E-16	15.335467237822934;5.921021462566583	CDC42BPA	-0.902271206172255;-0.7513841890668387	0
9.48e-46	rs11685759	2	99766217	cg15544633	2	99771507	C/T	T	-14.1977	Karolinska_Liver_Methylation_GPL13534;Dutch-Liver_Methylation_GPL13534	-11.350667874700251;-8.56404167468799	94;67	-1.3346298061983265E-16;-1.7233312621047206E-16	11.459175558634556;6.3490625582540465	C2orf15;MRPL30;LIPT1	-0.8691035557215606;-0.8243550537834272	0
9.7e-46	rs10932781	2	219297918	cg18887096	2	219472386	T/G	G	-14.1961	Karolinska_Liver_Methylation_GPL13534;Dutch-Liver_Methylation_GPL13534	-11.181657663302483;-8.761751148554309	94;67	2.3149331151758585E-16;-1.3256394323882466E-17	2.6236528089803257;1.9798619671300606	RQCD1	-0.8632200295520801;-0.8337359572085249	0
9.73e-46	rs12621789	2	66654097	cg07849384	2	66659560	T/A	T	14.1959	Karolinska_Liver_Methylation_GPL13534;Dutch-Liver_Methylation_GPL13534	11.555361069166052;8.318761757505047	94;67	-6.141659285160441E-17;2.3198690066794315E-17	3.188769954564428;1.7526489030175196	MEIS1-AS3	0.8763689871384883;0.8109808439090864	0
9.75e-46	rs11023198	11	14390463	cg19336497	11	14381023	G/T	T	-14.1957	Karolinska_Liver_Methylation_GPL13534;Dutch-Liver_Methylation_GPL13534	-10.531501940045347;-9.531278120976365	94;67	-5.846387204143111E-17;-5.3025577295529864E-17	1.6664543688884323;1.2938416447533052	RRAS2	-0.8384241664228759;-0.8688308266860475	0
9.89e-46	rs2516834	2	99771533	cg15544633	2	99771507	T/C	C	-14.1948	Karolinska_Liver_Methylation_GPL13534;Dutch-Liver_Methylation_GPL13534	-11.379397636494636;-8.525478925132711	94;67	-1.3346298061983265E-16;-1.7233312621047206E-16	11.459175558634556;6.3490625582540465	C2orf15;MRPL30;LIPT1	-0.8703964522213237;-0.8224935180820909	0
1.01e-45	rs3795451	1	227181923	cg10327440	1	227177861	A/G	A	-14.1934	Karolinska_Liver_Methylation_GPL13534;Dutch-Liver_Methylation_GPL13534	-12.159036155835334;-7.5998288157702065	94;67	3.129884058783686E-16;1.6570492904853084E-16	15.335467237822934;5.921021462566583	CDC42BPA	-0.8945022748947823;-0.7693702999818269	0
1.01e-45	rs66964756	3	45065483	cg02147617	3	45073439	T/G	G	-14.1933	Karolinska_Liver_Methylation_GPL13534;Dutch-Liver_Methylation_GPL13534	-11.126551495275654;-8.822745311253781	94;67	1.1102230246251565E-16;3.645508439067678E-17	2.3525737131396123;1.0754006563159835	CLEC3B;EXOSC7	-0.8612062943552633;-0.8370984763834667	0
1.01e-45	rs520095	2	219329485	cg18887096	2	219472386	T/C	C	-14.1933	Karolinska_Liver_Methylation_GPL13534;Dutch-Liver_Methylation_GPL13534	-11.126551495275654;-8.822745311253781	94;67	2.3149331151758585E-16;-1.3256394323882466E-17	2.6236528089803257;1.9798619671300606	RQCD1	-0.860543759911324;-0.8372632012291382	0
1.04e-45	rs9856784	3	73088482	cg20540428	3	73045710	T/C	C	-14.1916	Karolinska_Liver_Methylation_GPL13534;Dutch-Liver_Methylation_GPL13534	-11.072033034942665;-8.88456340194399	94;67	-5.669223955532714E-17;-3.9769182971647396E-17	4.404292335809841;3.6422269564513226	GXYLT2	-0.8585591873988344;-0.8396367436746681	0
1.05e-45	rs4677224	3	73052439	cg20540428	3	73045710	C/T	T	-14.1908	Karolinska_Liver_Methylation_GPL13534;Dutch-Liver_Methylation_GPL13534	-11.018086741655182;-8.947234689186626	94;67	-5.669223955532714E-17;-3.9769182971647396E-17	4.404292335809841;3.6422269564513226	GXYLT2	-0.8568329815674046;-0.8430981131084088	0
1.08e-45	rs7606317	2	200869096	cg23649088	2	200775434	C/T	T	-14.1882	Karolinska_Liver_Methylation_GPL13534;Dutch-Liver_Methylation_GPL13534	-12.12526248202409;-7.6319042731355555	94;67	2.1732025162875404E-16;-1.2593574607688342E-16	7.907408328235601;6.216787728764888	AC073043.1	-0.8938699398697884;-0.7708100167782824	0
1.12e-45	rs6807133	3	45063765	cg02147617	3	45073439	G/C	C	-14.1857	Karolinska_Liver_Methylation_GPL13534;Dutch-Liver_Methylation_GPL13534	-11.099219787862994;-8.843258380534234	94;67	1.1102230246251565E-16;3.645508439067678E-17	2.3525737131396123;1.0754006563159835	CLEC3B;EXOSC7	-0.8599589362408049;-0.8375633403824648	0
1.19e-45	rs2297412	1	227170298	cg10327440	1	227177861	G/A	G	-14.1815	Karolinska_Liver_Methylation_GPL13534;Dutch-Liver_Methylation_GPL13534	-11.99256768829857;-7.7786770715704865	94;67	3.129884058783686E-16;1.6570492904853084E-16	15.335467237822934;5.921021462566583	CDC42BPA	-0.8900183684302801;-0.7796542933249649	0
1.22e-45	rs832810	2	219322430	cg18887096	2	219472386	C/T	T	-14.1802	Karolinska_Liver_Methylation_GPL13534;Dutch-Liver_Methylation_GPL13534	-11.126551495275654;-8.802323777165647	94;67	2.3149331151758585E-16;-1.3256394323882466E-17	2.6236528089803257;1.9798619671300606	RQCD1	-0.860543759911324;-0.8363706345212938	0
1.27e-45	rs7653383	3	73092109	cg20540428	3	73045710	A/G	G	-14.1772	Karolinska_Liver_Methylation_GPL13534;Dutch-Liver_Methylation_GPL13534	-11.018086741655182;-8.926247588606259	94;67	-5.669223955532714E-17;-3.9769182971647396E-17	4.404292335809841;3.6422269564513226	GXYLT2	-0.8566062527470858;-0.8416733819943626	0
1.29e-45	rs10751279	11	77747833	cg09721595	11	77773900	C/T	T	-14.1762	Karolinska_Liver_Methylation_GPL13534;Dutch-Liver_Methylation_GPL13534	-11.800289002869855;-7.998213462268257	94;67	-2.834611977766357E-17;-1.1599345033397157E-16	2.7682403779341747;2.2880059516435045	NDUFC2-KCTD14	-0.8841320482880564;-0.7928527582119702	0
1.32e-45	rs473913	6	25884148	cg03264133	6	25882487	T/C	C	14.1746	Karolinska_Liver_Methylation_GPL13534;Dutch-Liver_Methylation_GPL13534	10.833570320162785;9.14068539917727	94;67	2.1259589833247678E-17;7.953836594329479E-17	7.8742543980184445;5.67970882219418	SLC17A3;HIST1H2APS2	0.8499203356084922;0.8524304383754472	0
1.32e-45	rs2307003	19	7912816	cg26014689	19	7917979	T/C	T	-14.1742	Karolinska_Liver_Methylation_GPL13534;Dutch-Liver_Methylation_GPL13534	-11.237367734642623;-8.661850386793548	94;67	3.7794826370218094E-17;0.0	4.677177004339525;2.2280455260077323	EVI5L	-0.8653155552899187;-0.8286819403868042	0
1.33e-45	rs11239137	10	45062330	cg02113055	10	45072496	C/T	C	-14.1742	Karolinska_Liver_Methylation_GPL13534;Dutch-Liver_Methylation_GPL13534	-10.315508268896632;-9.753671187427686	94;67	-7.086529944415893E-17;1.1267935175300097E-16	22.6289805431312;16.976039643547825	RP11-733D4.1	-0.8290977037074472;-0.878259715352786	0
1.36e-45	rs2372862	3	45059611	cg02147617	3	45073439	A/G	G	-14.1724	Karolinska_Liver_Methylation_GPL13534;Dutch-Liver_Methylation_GPL13534	-11.099219787862994;-8.822745311253781	94;67	1.1102230246251565E-16;3.645508439067678E-17	2.3525737131396123;1.0754006563159835	CLEC3B;EXOSC7	-0.8598889080921933;-0.8368581882882327	0
1.36e-45	rs9852384	3	45057050	cg02147617	3	45073439	A/G	G	-14.1724	Karolinska_Liver_Methylation_GPL13534;Dutch-Liver_Methylation_GPL13534	-11.099219787862994;-8.822745311253781	94;67	1.1102230246251565E-16;3.645508439067678E-17	2.3525737131396123;1.0754006563159835	CLEC3B;EXOSC7	-0.8598889080921933;-0.8372737963376701	0
1.38e-45	rs9981706	21	38451970	cg21832243	21	38444247	C/T	T	14.1713	Karolinska_Liver_Methylation_GPL13534;Dutch-Liver_Methylation_GPL13534	10.268634172955787;9.804767052852675	94;67	9.153434511537195E-17;8.948066168620665E-17	4.058142693029697;3.3737306347391054	PIGP	0.8267719966291711;0.8799184064332392	0
1.38e-45	rs9981207	21	38451977	cg21832243	21	38444247	A/G	G	14.1713	Karolinska_Liver_Methylation_GPL13534;Dutch-Liver_Methylation_GPL13534	10.268634172955787;9.804767052852675	94;67	9.153434511537195E-17;8.948066168620665E-17	4.058142693029697;3.3737306347391054	PIGP	0.8267719966291711;0.880162008875334	0
1.41e-45	rs9843247	3	73050914	cg03847932	3	73045580	T/C	C	-14.1701	Karolinska_Liver_Methylation_GPL13534;Dutch-Liver_Methylation_GPL13534	-11.181657663302483;-8.721532341226997	94;67	-9.448706592554524E-17;-7.953836594329479E-17	5.437226252710536;4.005386571475696	GXYLT2	-0.8628294811321146;-0.8323594387277137	0
1.44e-45	rs7277657	21	38469523	cg21832243	21	38444247	G/A	A	14.1684	Karolinska_Liver_Methylation_GPL13534;Dutch-Liver_Methylation_GPL13534	10.199051048641799;9.882636977764166	94;67	9.153434511537195E-17;8.948066168620665E-17	4.058142693029697;3.3737306347391054	PIGP	0.824074056341975;0.8834182512427914	0
1.45e-45	rs10899438	11	77803997	cg09721595	11	77773900	C/T	T	-14.1677	Karolinska_Liver_Methylation_GPL13534;Dutch-Liver_Methylation_GPL13534	-11.40829396472584;-8.44927784401533	94;67	-2.834611977766357E-17;-1.1599345033397157E-16	2.7682403779341747;2.2880059516435045	NDUFC2-KCTD14	-0.870568515700799;-0.8180902134404057	0
1.46e-45	rs12403236	1	227196502	cg10327440	1	227177861	G/C	G	-14.1676	Karolinska_Liver_Methylation_GPL13534;Dutch-Liver_Methylation_GPL13534	-12.12526248202409;-7.5998288157702065	94;67	3.129884058783686E-16;1.6570492904853084E-16	15.335467237822934;5.921021462566583	CDC42BPA	-0.8935190903199514;-0.7689017041950954	0
1.49e-45	rs2187101	21	38452379	cg21832243	21	38444247	C/T	T	14.1661	Karolinska_Liver_Methylation_GPL13534;Dutch-Liver_Methylation_GPL13534	10.41046023219586;9.628649369310516	94;67	9.153434511537195E-17;8.948066168620665E-17	4.058142693029697;3.3737306347391054	PIGP	0.8334314480799159;0.8732877263746955	0
1.5e-45	rs35005074	2	99754289	cg15544633	2	99771507	A/G	G	-14.1657	Karolinska_Liver_Methylation_GPL13534;Dutch-Liver_Methylation_GPL13534	-11.209436172230035;-8.681659478220414	94;67	-1.3346298061983265E-16;-1.7233312621047206E-16	11.459175558634556;6.3490625582540465	C2orf15;MRPL30;LIPT1	-0.8644407160246741;-0.8301729903048158	0
1.5e-45	rs13012481	2	99754290	cg15544633	2	99771507	A/C	C	-14.1657	Karolinska_Liver_Methylation_GPL13534;Dutch-Liver_Methylation_GPL13534	-11.209436172230035;-8.681659478220414	94;67	-1.3346298061983265E-16;-1.7233312621047206E-16	11.459175558634556;6.3490625582540465	C2orf15;MRPL30;LIPT1	-0.8644407160246741;-0.8301729903048158	0
1.53e-45	rs590771	2	219369851	cg02985541	2	219472194	T/C	C	-14.1638	Karolinska_Liver_Methylation_GPL13534;Dutch-Liver_Methylation_GPL13534	-11.466596091495905;-8.374267268147603	94;67	-1.3228189229576333E-16;-5.3025577295529864E-17	3.17482640138925;2.5483648492737636	RQCD1	-0.8725870627974781;-0.8143486867308146	0
1.54e-45	rs1388273	3	73074742	cg20540428	3	73045710	A/G	G	-14.1637	Karolinska_Liver_Methylation_GPL13534;Dutch-Liver_Methylation_GPL13534	-11.018086741655182;-8.90535754064198	94;67	-5.669223955532714E-17;-3.9769182971647396E-17	4.404292335809841;3.6422269564513226	GXYLT2	-0.8566062527470858;-0.8409738788562431	0
1.54e-45	rs6778819	3	73076054	cg20540428	3	73045710	C/T	T	-14.1637	Karolinska_Liver_Methylation_GPL13534;Dutch-Liver_Methylation_GPL13534	-11.018086741655182;-8.90535754064198	94;67	-5.669223955532714E-17;-3.9769182971647396E-17	4.404292335809841;3.6422269564513226	GXYLT2	-0.8566062527470858;-0.8409738788562431	0
1.54e-45	rs9830079	3	73076284	cg20540428	3	73045710	G/A	A	-14.1637	Karolinska_Liver_Methylation_GPL13534;Dutch-Liver_Methylation_GPL13534	-11.018086741655182;-8.90535754064198	94;67	-5.669223955532714E-17;-3.9769182971647396E-17	4.404292335809841;3.6422269564513226	GXYLT2	-0.8566062527470858;-0.8409738788562431	0
1.54e-45	rs9842310	3	73080448	cg20540428	3	73045710	T/C	C	-14.1637	Karolinska_Liver_Methylation_GPL13534;Dutch-Liver_Methylation_GPL13534	-11.018086741655182;-8.90535754064198	94;67	-5.669223955532714E-17;-3.9769182971647396E-17	4.404292335809841;3.6422269564513226	GXYLT2	-0.8566062527470858;-0.840936496137195	0
1.54e-45	rs10793281	11	77777821	cg09721595	11	77773900	C/G	G	-14.1637	Karolinska_Liver_Methylation_GPL13534;Dutch-Liver_Methylation_GPL13534	-11.018086741655182;-8.90535754064198	94;67	-2.834611977766357E-17;-1.1599345033397157E-16	2.7682403779341747;2.2880059516435045	NDUFC2-KCTD14	-0.8567162879865747;-0.840772204504898	0
1.54e-45	rs11128306	3	73100154	cg20540428	3	73045710	C/T	T	-14.1636	Karolinska_Liver_Methylation_GPL13534;Dutch-Liver_Methylation_GPL13534	-10.964697694424089;-8.968320006653608	94;67	-5.669223955532714E-17;-3.9769182971647396E-17	4.404292335809841;3.6422269564513226	GXYLT2	-0.8549729265536715;-0.8443650130546689	0
1.58e-45	rs9393569	6	24629642	cg16906346	6	24646758	A/C	C	14.162	Karolinska_Liver_Methylation_GPL13534;Dutch-Liver_Methylation_GPL13534	11.154030119382863;8.741598015870512	94;67	-4.2519179666495357E-17;-1.0605115459105973E-16	6.271109208846131;4.8109070414584	KIAA0319	0.8618643475680934;0.8327121287498874	0
1.62e-45	rs10915916	1	226166555	cg13556548	1	226187852	C/A	C	-14.1603	Karolinska_Liver_Methylation_GPL13534;Dutch-Liver_Methylation_GPL13534	-11.99256768829857;-7.745708030740704	94;67	6.614094614788166E-17;1.5907673188658958E-16	4.449834941179881;5.762149477370451	SDE2	-0.8902597745723239;-0.7778988421069066	0
1.64e-45	rs9983073	21	46976834	cg22240348	21	46975781	G/C	C	14.1593	Karolinska_Liver_Methylation_GPL13534;Dutch-Liver_Methylation_GPL13534	11.099219787862994;8.802323777165647	94;67	-1.5117930548087238E-16;4.639738013358863E-17	16.26291143947328;13.460286785533151	SLC19A1	0.8596269119303979;0.8364500901609631	0
1.68e-45	rs570790	2	219336565	cg18887096	2	219472386	G/A	A	-14.1575	Karolinska_Liver_Methylation_GPL13534;Dutch-Liver_Methylation_GPL13534	-11.044989314106147;-8.863864049577824	94;67	2.3149331151758585E-16;-1.3256394323882466E-17	2.6236528089803257;1.9798619671300606	RQCD1	-0.8580596123158531;-0.8386699493862605	0
1.68e-45	rs573555	2	219348888	cg18887096	2	219472386	C/A	A	-14.1575	Karolinska_Liver_Methylation_GPL13534;Dutch-Liver_Methylation_GPL13534	-11.044989314106147;-8.863864049577824	94;67	2.3149331151758585E-16;-1.3256394323882466E-17	2.6236528089803257;1.9798619671300606	RQCD1	-0.8580596123158531;-0.8391944855991031	0
1.68e-45	rs11678428	2	219352598	cg18887096	2	219472386	T/C	C	-14.1575	Karolinska_Liver_Methylation_GPL13534;Dutch-Liver_Methylation_GPL13534	-11.044989314106147;-8.863864049577824	94;67	2.3149331151758585E-16;-1.3256394323882466E-17	2.6236528089803257;1.9798619671300606	RQCD1	-0.8579815225151339;-0.839085866304171	0
1.7e-45	rs10760117	9	123586737	cg09419670	9	123605690	C/A	A	-14.157	Karolinska_Liver_Methylation_GPL13534;Dutch-Liver_Methylation_GPL13534	-10.93820763655506;-8.989504726719735	94;67	-1.5590365877714964E-16;9.94229574291185E-17	4.3850976674572255;3.87454951398205	RP11-27I1.2	-0.854146484858878;-0.8453128035230519	0
1.7e-45	rs1060817	9	123583192	cg09419670	9	123605690	C/T	T	-14.157	Karolinska_Liver_Methylation_GPL13534;Dutch-Liver_Methylation_GPL13534	-10.93820763655506;-8.989504726719735	94;67	-1.5590365877714964E-16;9.94229574291185E-17	4.3850976674572255;3.87454951398205	RP11-27I1.2	-0.854146484858878;-0.8452793596049165	0
1.7e-45	rs12684934	9	123593159	cg09419670	9	123605690	T/C	C	-14.157	Karolinska_Liver_Methylation_GPL13534;Dutch-Liver_Methylation_GPL13534	-10.93820763655506;-8.989504726719735	94;67	-1.5590365877714964E-16;9.94229574291185E-17	4.3850976674572255;3.87454951398205	RP11-27I1.2	-0.854146484858878;-0.8447967218460253	0
1.7e-45	rs5995502	22	38217935	cg02917321	22	38215228	C/T	C	14.157	Karolinska_Liver_Methylation_GPL13534;Dutch-Liver_Methylation_GPL13534	10.93820763655506;8.989504726719735	94;67	2.9527208101732886E-17;4.971147871455925E-17	1.502999208771646;0.8827824164645032	GCAT	0.8544520632508317;0.8450633363989575	0
1.76e-45	rs3733134	3	49939503	cg21467203	3	49911318	T/C	T	-14.1541	Karolinska_Liver_Methylation_GPL13534;Dutch-Liver_Methylation_GPL13534	-10.655300214227644;-9.320082488693588	94;67	-6.141659285160441E-17;8.285246452426542E-17	2.5360892582701986;1.7784502123609591	AC105935.1	-0.8429065231249178;-0.8597328684031951	0
1.78e-45	rs12798172	11	77800090	cg09721595	11	77773900	C/T	T	-14.1535	Karolinska_Liver_Methylation_GPL13534;Dutch-Liver_Methylation_GPL13534	-11.43735928847787;-8.392910965377574	94;67	-2.834611977766357E-17;-1.1599345033397157E-16	2.7682403779341747;2.2880059516435045	NDUFC2-KCTD14	-0.871636646355836;-0.8149689331319165	0
1.78e-45	rs1543748	21	38446581	cg21832243	21	38444247	C/T	T	14.1535	Karolinska_Liver_Methylation_GPL13534;Dutch-Liver_Methylation_GPL13534	10.245343779346724;9.804767052852675	94;67	9.153434511537195E-17;8.948066168620665E-17	4.058142693029697;3.3737306347391054	PIGP	0.8258384118794194;0.879672687467835	0
1.78e-45	rs1543750	21	38446918	cg21832243	21	38444247	G/A	A	14.1535	Karolinska_Liver_Methylation_GPL13534;Dutch-Liver_Methylation_GPL13534	10.245343779346724;9.804767052852675	94;67	9.153434511537195E-17;8.948066168620665E-17	4.058142693029697;3.3737306347391054	PIGP	0.8258384118794194;0.879672687467835	0
1.78e-45	rs6517402	21	38447423	cg21832243	21	38444247	C/A	A	14.1535	Karolinska_Liver_Methylation_GPL13534;Dutch-Liver_Methylation_GPL13534	10.245343779346724;9.804767052852675	94;67	9.153434511537195E-17;8.948066168620665E-17	4.058142693029697;3.3737306347391054	PIGP	0.8258384118794194;0.879672687467835	0
1.78e-45	rs4817844	21	38447064	cg21832243	21	38444247	T/A	A	14.1535	Karolinska_Liver_Methylation_GPL13534;Dutch-Liver_Methylation_GPL13534	10.245343779346724;9.804767052852675	94;67	9.153434511537195E-17;8.948066168620665E-17	4.058142693029697;3.3737306347391054	PIGP	0.8258384118794194;0.879672687467835	0
1.78e-45	rs4817845	21	38447132	cg21832243	21	38444247	C/T	T	14.1535	Karolinska_Liver_Methylation_GPL13534;Dutch-Liver_Methylation_GPL13534	10.245343779346724;9.804767052852675	94;67	9.153434511537195E-17;8.948066168620665E-17	4.058142693029697;3.3737306347391054	PIGP	0.8258384118794194;0.879672687467835	0
1.78e-45	rs4817843	21	38447040	cg21832243	21	38444247	A/C	C	14.1535	Karolinska_Liver_Methylation_GPL13534;Dutch-Liver_Methylation_GPL13534	10.245343779346724;9.804767052852675	94;67	9.153434511537195E-17;8.948066168620665E-17	4.058142693029697;3.3737306347391054	PIGP	0.8258384118794194;0.879672687467835	0
1.78e-45	rs8133549	21	38447489	cg21832243	21	38444247	T/C	C	14.1535	Karolinska_Liver_Methylation_GPL13534;Dutch-Liver_Methylation_GPL13534	10.245343779346724;9.804767052852675	94;67	9.153434511537195E-17;8.948066168620665E-17	4.058142693029697;3.3737306347391054	PIGP	0.8258575744619642;0.8799165728772976	0
1.78e-45	rs1155785	21	38447939	cg21832243	21	38444247	G/A	A	14.1535	Karolinska_Liver_Methylation_GPL13534;Dutch-Liver_Methylation_GPL13534	10.245343779346724;9.804767052852675	94;67	9.153434511537195E-17;8.948066168620665E-17	4.058142693029697;3.3737306347391054	PIGP	0.8258384118794194;0.879672687467835	0
1.78e-45	rs1155787	21	38448069	cg21832243	21	38444247	A/G	G	14.1535	Karolinska_Liver_Methylation_GPL13534;Dutch-Liver_Methylation_GPL13534	10.245343779346724;9.804767052852675	94;67	9.153434511537195E-17;8.948066168620665E-17	4.058142693029697;3.3737306347391054	PIGP	0.8258384118794194;0.879672687467835	0
1.78e-45	rs1155786	21	38448025	cg21832243	21	38444247	G/A	A	14.1535	Karolinska_Liver_Methylation_GPL13534;Dutch-Liver_Methylation_GPL13534	10.245343779346724;9.804767052852675	94;67	9.153434511537195E-17;8.948066168620665E-17	4.058142693029697;3.3737306347391054	PIGP	0.8258384118794194;0.879672687467835	0
1.78e-45	rs60447195	21	38448600	cg21832243	21	38444247	T/A	A	14.1535	Karolinska_Liver_Methylation_GPL13534;Dutch-Liver_Methylation_GPL13534	10.245343779346724;9.804767052852675	94;67	9.153434511537195E-17;8.948066168620665E-17	4.058142693029697;3.3737306347391054	PIGP	0.8258384118794194;0.8799339340253953	0
1.78e-45	rs1015549	21	38448880	cg21832243	21	38444247	C/T	T	14.1535	Karolinska_Liver_Methylation_GPL13534;Dutch-Liver_Methylation_GPL13534	10.245343779346724;9.804767052852675	94;67	9.153434511537195E-17;8.948066168620665E-17	4.058142693029697;3.3737306347391054	PIGP	0.8258384118794194;0.879672687467835	0
1.78e-45	rs1015551	21	38449510	cg21832243	21	38444247	A/G	G	14.1535	Karolinska_Liver_Methylation_GPL13534;Dutch-Liver_Methylation_GPL13534	10.245343779346724;9.804767052852675	94;67	9.153434511537195E-17;8.948066168620665E-17	4.058142693029697;3.3737306347391054	PIGP	0.8258384118794194;0.879672687467835	0
1.78e-45	rs61701101	21	38450317	cg21832243	21	38444247	A/G	G	14.1535	Karolinska_Liver_Methylation_GPL13534;Dutch-Liver_Methylation_GPL13534	10.245343779346724;9.804767052852675	94;67	9.153434511537195E-17;8.948066168620665E-17	4.058142693029697;3.3737306347391054	PIGP	0.8258384118794194;0.879672687467835	0
1.78e-45	rs9975361	21	38450025	cg21832243	21	38444247	C/T	T	14.1535	Karolinska_Liver_Methylation_GPL13534;Dutch-Liver_Methylation_GPL13534	10.245343779346724;9.804767052852675	94;67	9.153434511537195E-17;8.948066168620665E-17	4.058142693029697;3.3737306347391054	PIGP	0.8258384118794194;0.879672687467835	0
1.78e-45	rs9975168	21	38450557	cg21832243	21	38444247	T/C	C	14.1535	Karolinska_Liver_Methylation_GPL13534;Dutch-Liver_Methylation_GPL13534	10.245343779346724;9.804767052852675	94;67	9.153434511537195E-17;8.948066168620665E-17	4.058142693029697;3.3737306347391054	PIGP	0.8264533025326719;0.879672687467835	0
1.78e-45	rs9977602	21	38450650	cg21832243	21	38444247	T/G	G	14.1535	Karolinska_Liver_Methylation_GPL13534;Dutch-Liver_Methylation_GPL13534	10.245343779346724;9.804767052852675	94;67	9.153434511537195E-17;8.948066168620665E-17	4.058142693029697;3.3737306347391054	PIGP	0.8264533025326719;0.879672687467835	0
1.78e-45	rs7275582	21	38451130	cg21832243	21	38444247	T/C	C	14.1535	Karolinska_Liver_Methylation_GPL13534;Dutch-Liver_Methylation_GPL13534	10.245343779346724;9.804767052852675	94;67	9.153434511537195E-17;8.948066168620665E-17	4.058142693029697;3.3737306347391054	PIGP	0.8264533025326719;0.8795658319886737	0
1.78e-45	rs7276917	21	38451334	cg21832243	21	38444247	C/T	T	14.1535	Karolinska_Liver_Methylation_GPL13534;Dutch-Liver_Methylation_GPL13534	10.245343779346724;9.804767052852675	94;67	9.153434511537195E-17;8.948066168620665E-17	4.058142693029697;3.3737306347391054	PIGP	0.8264823082783155;0.879672687467835	0
1.78e-45	rs9981226	21	38452127	cg21832243	21	38444247	T/C	C	14.1535	Karolinska_Liver_Methylation_GPL13534;Dutch-Liver_Methylation_GPL13534	10.245343779346724;9.804767052852675	94;67	9.153434511537195E-17;8.948066168620665E-17	4.058142693029697;3.3737306347391054	PIGP	0.8264441126146275;0.8799118314034218	0
1.78e-45	rs9981136	21	38452022	cg21832243	21	38444247	T/C	C	14.1535	Karolinska_Liver_Methylation_GPL13534;Dutch-Liver_Methylation_GPL13534	10.245343779346724;9.804767052852675	94;67	9.153434511537195E-17;8.948066168620665E-17	4.058142693029697;3.3737306347391054	PIGP	0.8264533025326719;0.8798721687741062	0
1.78e-45	rs2156076	21	38452634	cg21832243	21	38444247	A/C	C	14.1535	Karolinska_Liver_Methylation_GPL13534;Dutch-Liver_Methylation_GPL13534	10.245343779346724;9.804767052852675	94;67	9.153434511537195E-17;8.948066168620665E-17	4.058142693029697;3.3737306347391054	PIGP	0.8264409324008806;0.879672687467835	0
1.78e-45	rs4411798	21	38453183	cg21832243	21	38444247	G/A	A	14.1535	Karolinska_Liver_Methylation_GPL13534;Dutch-Liver_Methylation_GPL13534	10.245343779346724;9.804767052852675	94;67	9.153434511537195E-17;8.948066168620665E-17	4.058142693029697;3.3737306347391054	PIGP	0.8264533025326719;0.879672687467835	0
1.78e-45	rs4572679	21	38453227	cg21832243	21	38444247	C/T	T	14.1535	Karolinska_Liver_Methylation_GPL13534;Dutch-Liver_Methylation_GPL13534	10.245343779346724;9.804767052852675	94;67	9.153434511537195E-17;8.948066168620665E-17	4.058142693029697;3.3737306347391054	PIGP	0.8264533025326719;0.879672687467835	0
1.78e-45	rs9976621	21	38454339	cg21832243	21	38444247	A/G	G	14.1535	Karolinska_Liver_Methylation_GPL13534;Dutch-Liver_Methylation_GPL13534	10.245343779346724;9.804767052852675	94;67	9.153434511537195E-17;8.948066168620665E-17	4.058142693029697;3.3737306347391054	PIGP	0.8259508293776816;0.8797826300470216	0
1.78e-45	rs11701556	21	38455153	cg21832243	21	38444247	G/A	A	14.1535	Karolinska_Liver_Methylation_GPL13534;Dutch-Liver_Methylation_GPL13534	10.245343779346724;9.804767052852675	94;67	9.153434511537195E-17;8.948066168620665E-17	4.058142693029697;3.3737306347391054	PIGP	0.8264533025326719;0.8799429058409673	0
1.78e-45	rs62223589	21	38453695	cg21832243	21	38444247	T/C	C	14.1535	Karolinska_Liver_Methylation_GPL13534;Dutch-Liver_Methylation_GPL13534	10.245343779346724;9.804767052852675	94;67	9.153434511537195E-17;8.948066168620665E-17	4.058142693029697;3.3737306347391054	PIGP	0.8264533025326719;0.879672687467835	0
1.78e-45	rs2835574	21	38455324	cg21832243	21	38444247	T/G	G	14.1535	Karolinska_Liver_Methylation_GPL13534;Dutch-Liver_Methylation_GPL13534	10.245343779346724;9.804767052852675	94;67	9.153434511537195E-17;8.948066168620665E-17	4.058142693029697;3.3737306347391054	PIGP	0.8264533025326719;0.8799429058409673	0
1.78e-45	rs2835577	21	38457457	cg21832243	21	38444247	C/T	T	14.1535	Karolinska_Liver_Methylation_GPL13534;Dutch-Liver_Methylation_GPL13534	10.245343779346724;9.804767052852675	94;67	9.153434511537195E-17;8.948066168620665E-17	4.058142693029697;3.3737306347391054	PIGP	0.8264533025326719;0.8798089763677697	0
1.78e-45	rs9974286	21	38456832	cg21832243	21	38444247	T/C	C	14.1535	Karolinska_Liver_Methylation_GPL13534;Dutch-Liver_Methylation_GPL13534	10.245343779346724;9.804767052852675	94;67	9.153434511537195E-17;8.948066168620665E-17	4.058142693029697;3.3737306347391054	PIGP	0.8264533025326719;0.8799429058409673	0
1.78e-45	rs2835578	21	38457671	cg21832243	21	38444247	C/T	T	14.1535	Karolinska_Liver_Methylation_GPL13534;Dutch-Liver_Methylation_GPL13534	10.245343779346724;9.804767052852675	94;67	9.153434511537195E-17;8.948066168620665E-17	4.058142693029697;3.3737306347391054	PIGP	0.8264533025326719;0.8798089763677697	0
1.78e-45	rs2835576	21	38457393	cg21832243	21	38444247	T/C	C	14.1535	Karolinska_Liver_Methylation_GPL13534;Dutch-Liver_Methylation_GPL13534	10.245343779346724;9.804767052852675	94;67	9.153434511537195E-17;8.948066168620665E-17	4.058142693029697;3.3737306347391054	PIGP	0.8264533025326719;0.8798089763677697	0
1.78e-45	rs2835582	21	38458773	cg21832243	21	38444247	G/C	C	14.1535	Karolinska_Liver_Methylation_GPL13534;Dutch-Liver_Methylation_GPL13534	10.245343779346724;9.804767052852675	94;67	9.153434511537195E-17;8.948066168620665E-17	4.058142693029697;3.3737306347391054	PIGP	0.8264533025326719;0.8795493550653579	0
1.78e-45	rs2835579	21	38457965	cg21832243	21	38444247	C/T	T	14.1535	Karolinska_Liver_Methylation_GPL13534;Dutch-Liver_Methylation_GPL13534	10.245343779346724;9.804767052852675	94;67	9.153434511537195E-17;8.948066168620665E-17	4.058142693029697;3.3737306347391054	PIGP	0.8264533025326719;0.8798089763677697	0
1.78e-45	rs2835585	21	38460488	cg21832243	21	38444247	A/T	T	14.1535	Karolinska_Liver_Methylation_GPL13534;Dutch-Liver_Methylation_GPL13534	10.245343779346724;9.804767052852675	94;67	9.153434511537195E-17;8.948066168620665E-17	4.058142693029697;3.3737306347391054	PIGP	0.8264533025326719;0.879672687467835	0
1.78e-45	rs2835584	21	38460338	cg21832243	21	38444247	A/T	T	14.1535	Karolinska_Liver_Methylation_GPL13534;Dutch-Liver_Methylation_GPL13534	10.245343779346724;9.804767052852675	94;67	9.153434511537195E-17;8.948066168620665E-17	4.058142693029697;3.3737306347391054	PIGP	0.8264533025326719;0.879672687467835	0
1.83e-45	rs13320864	3	45062969	cg02147617	3	45073439	C/T	T	-14.1517	Karolinska_Liver_Methylation_GPL13534;Dutch-Liver_Methylation_GPL13534	-11.072033034942665;-8.822745311253781	94;67	1.1102230246251565E-16;3.645508439067678E-17	2.3525737131396123;1.0754006563159835	CLEC3B;EXOSC7	-0.8593914998136576;-0.8368616067665382	0
1.85e-45	rs11677321	2	99810482	cg15544633	2	99771507	C/T	T	-14.1509	Karolinska_Liver_Methylation_GPL13534;Dutch-Liver_Methylation_GPL13534	-11.737883034980657;-8.032835601240818	94;67	-1.3346298061983265E-16;-1.7233312621047206E-16	11.459175558634556;6.3490625582540465	C2orf15;MRPL30;LIPT1	-0.881543852955684;-0.795420636421033	0
1.86e-45	rs6799757	3	73088979	cg20540428	3	73045710	A/G	G	-14.1503	Karolinska_Liver_Methylation_GPL13534;Dutch-Liver_Methylation_GPL13534	-11.018086741655182;-8.88456340194399	94;67	-5.669223955532714E-17;-3.9769182971647396E-17	4.404292335809841;3.6422269564513226	GXYLT2	-0.8569690187993779;-0.8402507513828646	0
1.92e-45	rs6717729	2	99756941	cg15544633	2	99771507	C/T	T	-14.1481	Karolinska_Liver_Methylation_GPL13534;Dutch-Liver_Methylation_GPL13534	-11.350667874700251;-8.487226467600614	94;67	-1.3346298061983265E-16;-1.7233312621047206E-16	11.459175558634556;6.3490625582540465	C2orf15;MRPL30;LIPT1	-0.8692060147759448;-0.8204385885233813	0
1.95e-45	rs2136585	2	200872831	cg23649088	2	200775434	G/A	A	-14.147	Karolinska_Liver_Methylation_GPL13534;Dutch-Liver_Methylation_GPL13534	-12.12526248202409;-7.567942991431521	94;67	2.1732025162875404E-16;-1.2593574607688342E-16	7.907408328235601;6.216787728764888	AC073043.1	-0.8938699398697884;-0.7666030260925026	0
1.98e-45	rs11682844	2	219300723	cg18887096	2	219472386	A/G	G	-14.1462	Karolinska_Liver_Methylation_GPL13534;Dutch-Liver_Methylation_GPL13534	-11.099219787862994;-8.781992732240125	94;67	2.3149331151758585E-16;-1.3256394323882466E-17	2.6236528089803257;1.9798619671300606	RQCD1	-0.8599452311830428;-0.8347407528794047	0
1.98e-45	rs2305833	2	219305404	cg18887096	2	219472386	C/G	G	-14.1462	Karolinska_Liver_Methylation_GPL13534;Dutch-Liver_Methylation_GPL13534	-11.099219787862994;-8.781992732240125	94;67	2.3149331151758585E-16;-1.3256394323882466E-17	2.6236528089803257;1.9798619671300606	RQCD1	-0.859706041435214;-0.8346548368654124	0
2.03e-45	rs1554623	2	219606177	cg18887096	2	219472386	T/C	T	-14.1443	Karolinska_Liver_Methylation_GPL13534;Dutch-Liver_Methylation_GPL13534	-10.885627756515591;-9.032177227952918	94;67	2.3149331151758585E-16;-1.3256394323882466E-17	2.6236528089803257;1.9798619671300606	RQCD1	-0.8518424852255156;-0.8470673616104303	0
2.03e-45	rs659185	2	219335935	cg18887096	2	219472386	T/C	C	-14.1442	Karolinska_Liver_Methylation_GPL13534;Dutch-Liver_Methylation_GPL13534	-11.044989314106147;-8.843258380534234	94;67	2.3149331151758585E-16;-1.3256394323882466E-17	2.6236528089803257;1.9798619671300606	RQCD1	-0.8580596123158531;-0.838199568736007	0
2.06e-45	rs10818476	9	123572038	cg09419670	9	123605690	G/A	A	-14.1433	Karolinska_Liver_Methylation_GPL13534;Dutch-Liver_Methylation_GPL13534	-10.93820763655506;-8.968320006653608	94;67	-1.5590365877714964E-16;9.94229574291185E-17	4.3850976674572255;3.87454951398205	RP11-27I1.2	-0.854038693932446;-0.8444915065098269	0
2.15e-45	rs12343516	9	123603469	cg21717724	9	123604538	C/A	A	-14.1401	Karolinska_Liver_Methylation_GPL13534;Dutch-Liver_Methylation_GPL13534	-11.209436172230035;-8.64212494654017	94;67	1.1338447911065428E-16;-3.811213368116209E-17	5.025617011501345;4.256235267542005	RP11-27I1.2;PSMD5	-0.8638070905993019;-0.8278291155575984	0
2.18e-45	rs2352984	3	49948728	cg21467203	3	49911318	C/T	C	-14.1393	Karolinska_Liver_Methylation_GPL13534;Dutch-Liver_Methylation_GPL13534	-10.655300214227644;-9.297248058424186	94;67	-6.141659285160441E-17;8.285246452426542E-17	2.5360892582701986;1.7784502123609591	AC105935.1	-0.8429065231249178;-0.8592543097278107	0
2.18e-45	rs35275715	3	49959148	cg21467203	3	49911318	G/A	G	-14.1393	Karolinska_Liver_Methylation_GPL13534;Dutch-Liver_Methylation_GPL13534	-10.655300214227644;-9.297248058424186	94;67	-6.141659285160441E-17;8.285246452426542E-17	2.5360892582701986;1.7784502123609591	AC105935.1	-0.8429065231249178;-0.8593290313258718	0
2.18e-45	rs6774354	3	49961780	cg21467203	3	49911318	T/C	T	-14.1393	Karolinska_Liver_Methylation_GPL13534;Dutch-Liver_Methylation_GPL13534	-10.655300214227644;-9.297248058424186	94;67	-6.141659285160441E-17;8.285246452426542E-17	2.5360892582701986;1.7784502123609591	AC105935.1	-0.8429065231249178;-0.8593622399415607	0
2.2e-45	rs7123322	11	77754304	cg09721595	11	77773900	A/G	G	-14.1385	Karolinska_Liver_Methylation_GPL13534;Dutch-Liver_Methylation_GPL13534	-11.706981246807489;-8.050235553014218	94;67	-2.834611977766357E-17;-1.1599345033397157E-16	2.7682403779341747;2.2880059516435045	NDUFC2-KCTD14	-0.8808897792049583;-0.796374453998162	0
2.24e-45	rs2104860	1	227208637	cg10327440	1	227177861	C/G	C	-14.1374	Karolinska_Liver_Methylation_GPL13534;Dutch-Liver_Methylation_GPL13534	-12.511230620871787;-7.095849755868984	94;67	3.129884058783686E-16;1.6570492904853084E-16	15.335467237822934;5.921021462566583	CDC42BPA	-0.9048174155921357;-0.7361975088266416	0
2.24e-45	rs11580229	1	227210820	cg10327440	1	227177861	T/C	T	-14.1374	Karolinska_Liver_Methylation_GPL13534;Dutch-Liver_Methylation_GPL13534	-12.511230620871787;-7.095849755868984	94;67	3.129884058783686E-16;1.6570492904853084E-16	15.335467237822934;5.921021462566583	CDC42BPA	-0.9046601228183875;-0.7361975088266416	0
2.24e-45	rs11578479	1	227210888	cg10327440	1	227177861	T/A	T	-14.1374	Karolinska_Liver_Methylation_GPL13534;Dutch-Liver_Methylation_GPL13534	-12.511230620871787;-7.095849755868984	94;67	3.129884058783686E-16;1.6570492904853084E-16	15.335467237822934;5.921021462566583	CDC42BPA	-0.9046601228183875;-0.7358186036221515	0
2.25e-45	rs9873373	3	45060893	cg02147617	3	45073439	T/A	A	-14.137	Karolinska_Liver_Methylation_GPL13534;Dutch-Liver_Methylation_GPL13534	-11.018086741655182;-8.863864049577824	94;67	1.1102230246251565E-16;3.645508439067678E-17	2.3525737131396123;1.0754006563159835	CLEC3B;EXOSC7	-0.8571662653192147;-0.8391687733706646	0
2.25e-45	rs9651744	11	77777402	cg09721595	11	77773900	C/T	T	-14.137	Karolinska_Liver_Methylation_GPL13534;Dutch-Liver_Methylation_GPL13534	-11.018086741655182;-8.863864049577824	94;67	-2.834611977766357E-17;-1.1599345033397157E-16	2.7682403779341747;2.2880059516435045	NDUFC2-KCTD14	-0.8572346936705739;-0.8389248267110136	0
2.27e-45	rs9830783	3	73083255	cg20540428	3	73045710	C/T	T	-14.1364	Karolinska_Liver_Methylation_GPL13534;Dutch-Liver_Methylation_GPL13534	-10.964697694424089;-8.926247588606259	94;67	-5.669223955532714E-17;-3.9769182971647396E-17	4.404292335809841;3.6422269564513226	GXYLT2	-0.855256471384176;-0.841758371889547	0
2.27e-45	rs7628909	3	73102842	cg20540428	3	73045710	T/C	C	-14.1364	Karolinska_Liver_Methylation_GPL13534;Dutch-Liver_Methylation_GPL13534	-10.964697694424089;-8.926247588606259	94;67	-5.669223955532714E-17;-3.9769182971647396E-17	4.404292335809841;3.6422269564513226	GXYLT2	-0.8548065495270307;-0.8418143092805024	0
2.29e-45	rs12995473	2	99764884	cg15544633	2	99771507	T/G	G	-14.1359	Karolinska_Liver_Methylation_GPL13534;Dutch-Liver_Methylation_GPL13534	-11.350667874700251;-8.468214572200496	94;67	-1.3346298061983265E-16;-1.7233312621047206E-16	11.459175558634556;6.3490625582540465	C2orf15;MRPL30;LIPT1	-0.8689122251767797;-0.8192029127266459	0
2.29e-45	rs11685756	2	99766215	cg15544633	2	99771507	C/T	T	-14.1359	Karolinska_Liver_Methylation_GPL13534;Dutch-Liver_Methylation_GPL13534	-11.350667874700251;-8.468214572200496	94;67	-1.3346298061983265E-16;-1.7233312621047206E-16	11.459175558634556;6.3490625582540465	C2orf15;MRPL30;LIPT1	-0.8689122251767797;-0.8192029127266459	0
2.29e-45	rs2632261	2	99771272	cg15544633	2	99771507	T/C	C	-14.1359	Karolinska_Liver_Methylation_GPL13534;Dutch-Liver_Methylation_GPL13534	-11.350667874700251;-8.468214572200496	94;67	-1.3346298061983265E-16;-1.7233312621047206E-16	11.459175558634556;6.3490625582540465	C2orf15;MRPL30;LIPT1	-0.8689122251767797;-0.8192029127266459	0
2.29e-45	rs2516828	2	99772875	cg15544633	2	99771507	C/T	T	-14.1359	Karolinska_Liver_Methylation_GPL13534;Dutch-Liver_Methylation_GPL13534	-11.350667874700251;-8.468214572200496	94;67	-1.3346298061983265E-16;-1.7233312621047206E-16	11.459175558634556;6.3490625582540465	C2orf15;MRPL30;LIPT1	-0.8686310647154125;-0.8192029127266459	0
2.29e-45	rs1044575	2	99812070	cg15544633	2	99771507	A/G	G	-14.1359	Karolinska_Liver_Methylation_GPL13534;Dutch-Liver_Methylation_GPL13534	-11.350667874700251;-8.468214572200496	94;67	-1.3346298061983265E-16;-1.7233312621047206E-16	11.459175558634556;6.3490625582540465	C2orf15;MRPL30;LIPT1	-0.8685755648722717;-0.8192029127266459	0
2.29e-45	rs2835586	21	38461326	cg21832243	21	38444247	A/G	G	14.1358	Karolinska_Liver_Methylation_GPL13534;Dutch-Liver_Methylation_GPL13534	10.222149748986107;9.804767052852675	94;67	9.153434511537195E-17;8.948066168620665E-17	4.058142693029697;3.3737306347391054	PIGP	0.8249481589681229;0.8795340405863866	0
2.29e-45	rs3787780	21	38462614	cg21832243	21	38444247	G/A	A	14.1358	Karolinska_Liver_Methylation_GPL13534;Dutch-Liver_Methylation_GPL13534	10.222149748986107;9.804767052852675	94;67	9.153434511537195E-17;8.948066168620665E-17	4.058142693029697;3.3737306347391054	PIGP	0.825323359907266;0.8795340405863866	0
2.29e-45	rs3827191	21	38463109	cg21832243	21	38444247	C/A	A	14.1358	Karolinska_Liver_Methylation_GPL13534;Dutch-Liver_Methylation_GPL13534	10.222149748986107;9.804767052852675	94;67	9.153434511537195E-17;8.948066168620665E-17	4.058142693029697;3.3737306347391054	PIGP	0.8252516073686691;0.8795340405863866	0
2.29e-45	rs9984911	21	38462241	cg21832243	21	38444247	T/C	C	14.1358	Karolinska_Liver_Methylation_GPL13534;Dutch-Liver_Methylation_GPL13534	10.222149748986107;9.804767052852675	94;67	9.153434511537195E-17;8.948066168620665E-17	4.058142693029697;3.3737306347391054	PIGP	0.8245317710929104;0.8795340405863866	0
2.38e-45	rs28729183	2	219309233	cg18887096	2	219472386	T/C	C	-14.1331	Karolinska_Liver_Methylation_GPL13534;Dutch-Liver_Methylation_GPL13534	-11.099219787862994;-8.761751148554309	94;67	2.3149331151758585E-16;-1.3256394323882466E-17	2.6236528089803257;1.9798619671300606	RQCD1	-0.859808736393652;-0.8339007458031731	0
2.4e-45	rs11849103	14	34970374	cg12126038	14	34966289	G/C	C	-14.1326	Karolinska_Liver_Methylation_GPL13534;Dutch-Liver_Methylation_GPL13534	-11.265454483546531;-8.56404167468799	94;67	7.795182938857482E-17;1.1267935175300097E-16	2.3438726792203313;1.7002359199337282	RP11-671J11.1	-0.865714145952579;-0.8241696784265494	0
2.4e-45	rs7150623	14	34969936	cg12126038	14	34966289	G/A	A	-14.1326	Karolinska_Liver_Methylation_GPL13534;Dutch-Liver_Methylation_GPL13534	-11.265454483546531;-8.56404167468799	94;67	7.795182938857482E-17;1.1267935175300097E-16	2.3438726792203313;1.7002359199337282	RP11-671J11.1	-0.8658323060544222;-0.8241696784265494	0
2.44e-45	rs11237380	11	77802257	cg09721595	11	77773900	A/C	C	-14.1313	Karolinska_Liver_Methylation_GPL13534;Dutch-Liver_Methylation_GPL13534	-11.40829396472584;-8.392910965377574	94;67	-2.834611977766357E-17;-1.1599345033397157E-16	2.7682403779341747;2.2880059516435045	NDUFC2-KCTD14	-0.8710002239734543;-0.8149880369563534	0
2.44e-45	rs10899437	11	77802453	cg09721595	11	77773900	C/A	A	-14.1313	Karolinska_Liver_Methylation_GPL13534;Dutch-Liver_Methylation_GPL13534	-11.40829396472584;-8.392910965377574	94;67	-2.834611977766357E-17;-1.1599345033397157E-16	2.7682403779341747;2.2880059516435045	NDUFC2-KCTD14	-0.8710002239734543;-0.8149880369563534	0
2.45e-45	rs833083	2	219336959	cg18887096	2	219472386	A/T	T	-14.131	Karolinska_Liver_Methylation_GPL13534;Dutch-Liver_Methylation_GPL13534	-11.044989314106147;-8.822745311253781	94;67	2.3149331151758585E-16;-1.3256394323882466E-17	2.6236528089803257;1.9798619671300606	RQCD1	-0.8580596123158531;-0.8369566823976264	0
2.57e-45	rs3793638	9	123582697	cg21717724	9	123604538	T/G	G	-14.1275	Karolinska_Liver_Methylation_GPL13534;Dutch-Liver_Methylation_GPL13534	-11.209436172230035;-8.622482245139903	94;67	1.1338447911065428E-16;-3.811213368116209E-17	5.025617011501345;4.256235267542005	RP11-27I1.2;PSMD5	-0.8644427797059879;-0.8273384740364174	0
2.57e-45	rs4234167	3	73055528	cg03847932	3	73045580	T/G	G	-14.1275	Karolinska_Liver_Methylation_GPL13534;Dutch-Liver_Methylation_GPL13534	-11.209436172230035;-8.622482245139903	94;67	-9.448706592554524E-17;-7.953836594329479E-17	5.437226252710536;4.005386571475696	GXYLT2	-0.8635985258585093;-0.8268525826942591	0
2.65e-45	rs75348188	1	153628645	cg08477332	1	153590219	C/T	T	14.1255	Karolinska_Liver_Methylation_GPL13534;Dutch-Liver_Methylation_GPL13534	11.555361069166052;8.209603403127051	94;67	7.558965274043619E-17;1.4913443614367774E-17	17.80288791988907;6.357418897982662	S100A14	0.8757141409505543;0.8047828007662979	0
2.66e-45	rs34000567	3	73045223	cg03847932	3	73045580	C/T	T	-14.1254	Karolinska_Liver_Methylation_GPL13534;Dutch-Liver_Methylation_GPL13534	-11.072033034942665;-8.781992732240125	94;67	-9.448706592554524E-17;-7.953836594329479E-17	5.437226252710536;4.005386571475696	GXYLT2	-0.8591647801001306;-0.8350810699116468	0
2.66e-45	rs2384807	2	219308144	cg18887096	2	219472386	T/C	C	-14.1254	Karolinska_Liver_Methylation_GPL13534;Dutch-Liver_Methylation_GPL13534	-11.072033034942665;-8.781992732240125	94;67	2.3149331151758585E-16;-1.3256394323882466E-17	2.6236528089803257;1.9798619671300606	RQCD1	-0.8594247040772482;-0.8349895683931577	0
2.66e-45	rs7568926	2	219311515	cg18887096	2	219472386	T/C	C	-14.1254	Karolinska_Liver_Methylation_GPL13534;Dutch-Liver_Methylation_GPL13534	-11.072033034942665;-8.781992732240125	94;67	2.3149331151758585E-16;-1.3256394323882466E-17	2.6236528089803257;1.9798619671300606	RQCD1	-0.8589879089566795;-0.8350446895190483	0
2.81e-45	rs6716026	2	200877884	cg23649088	2	200775434	C/T	T	-14.1214	Karolinska_Liver_Methylation_GPL13534;Dutch-Liver_Methylation_GPL13534	-12.091733002461384;-7.567942991431521	94;67	2.1732025162875404E-16;-1.2593574607688342E-16	7.907408328235601;6.216787728764888	AC073043.1	-0.8929230319930961;-0.7666030260925026	0
2.88e-45	rs6547757	2	88469770	cg04511125	2	88470290	C/G	G	14.1196	Karolinska_Liver_Methylation_GPL13534;Dutch-Liver_Methylation_GPL13534	10.705628316011524;9.207096388324139	94;67	-5.669223955532714E-17;-6.628197161941232E-17	4.962329586953403;2.554577066880895	THNSL2	0.8454726654501928;0.8552681845623341	0
2.88e-45	rs2106764	17	41852717	cg26893861	17	41843943	A/T	A	14.1196	Karolinska_Liver_Methylation_GPL13534;Dutch-Liver_Methylation_GPL13534	10.705628316011524;9.207096388324139	94;67	-2.6456378459152665E-16;2.6512788647764932E-17	6.353301956676608;5.837293055490612	DUSP3	0.8451232793427735;0.8551310578609749	0
2.89e-45	rs7280371	21	38450008	cg21832243	21	38444247	C/T	T	14.1192	Karolinska_Liver_Methylation_GPL13534;Dutch-Liver_Methylation_GPL13534	10.222149748986107;9.77913907217043	94;67	9.153434511537195E-17;8.948066168620665E-17	4.058142693029697;3.3737306347391054	PIGP	0.8246831369659241;0.8789989123273142	0
2.89e-45	rs2835587	21	38461795	cg21832243	21	38444247	T/A	A	14.1192	Karolinska_Liver_Methylation_GPL13534;Dutch-Liver_Methylation_GPL13534	10.222149748986107;9.77913907217043	94;67	9.153434511537195E-17;8.948066168620665E-17	4.058142693029697;3.3737306347391054	PIGP	0.8247032780254152;0.8794947029417675	0
2.89e-45	rs2835599	21	38466937	cg21832243	21	38444247	T/G	G	14.1192	Karolinska_Liver_Methylation_GPL13534;Dutch-Liver_Methylation_GPL13534	10.222149748986107;9.77913907217043	94;67	9.153434511537195E-17;8.948066168620665E-17	4.058142693029697;3.3737306347391054	PIGP	0.82517821227869;0.8788740997437039	0
2.94e-45	rs3787782	21	38462909	cg21832243	21	38444247	C/T	T	14.1181	Karolinska_Liver_Methylation_GPL13534;Dutch-Liver_Methylation_GPL13534	10.199051048641799;9.804767052852675	94;67	9.153434511537195E-17;8.948066168620665E-17	4.058142693029697;3.3737306347391054	PIGP	0.8242621096899077;0.8795340405863866	0
2.94e-45	rs2835588	21	38462716	cg21832243	21	38444247	G/A	A	14.1181	Karolinska_Liver_Methylation_GPL13534;Dutch-Liver_Methylation_GPL13534	10.199051048641799;9.804767052852675	94;67	9.153434511537195E-17;8.948066168620665E-17	4.058142693029697;3.3737306347391054	PIGP	0.8243536516619927;0.8795340405863866	0
2.94e-45	rs2835589	21	38463342	cg21832243	21	38444247	G/A	A	14.1181	Karolinska_Liver_Methylation_GPL13534;Dutch-Liver_Methylation_GPL13534	10.199051048641799;9.804767052852675	94;67	9.153434511537195E-17;8.948066168620665E-17	4.058142693029697;3.3737306347391054	PIGP	0.8241689115664225;0.8795340405863866	0
2.94e-45	rs3787783	21	38462959	cg21832243	21	38444247	A/T	T	14.1181	Karolinska_Liver_Methylation_GPL13534;Dutch-Liver_Methylation_GPL13534	10.199051048641799;9.804767052852675	94;67	9.153434511537195E-17;8.948066168620665E-17	4.058142693029697;3.3737306347391054	PIGP	0.8242621096899077;0.8795340405863866	0
2.94e-45	rs2835590	21	38463406	cg21832243	21	38444247	G/A	A	14.1181	Karolinska_Liver_Methylation_GPL13534;Dutch-Liver_Methylation_GPL13534	10.199051048641799;9.804767052852675	94;67	9.153434511537195E-17;8.948066168620665E-17	4.058142693029697;3.3737306347391054	PIGP	0.8241689115664225;0.8795340405863866	0
2.94e-45	rs3787786	21	38463436	cg21832243	21	38444247	C/T	T	14.1181	Karolinska_Liver_Methylation_GPL13534;Dutch-Liver_Methylation_GPL13534	10.199051048641799;9.804767052852675	94;67	9.153434511537195E-17;8.948066168620665E-17	4.058142693029697;3.3737306347391054	PIGP	0.8241689115664225;0.879602857091371	0
2.94e-45	rs3787787	21	38463452	cg21832243	21	38444247	C/T	T	14.1181	Karolinska_Liver_Methylation_GPL13534;Dutch-Liver_Methylation_GPL13534	10.199051048641799;9.804767052852675	94;67	9.153434511537195E-17;8.948066168620665E-17	4.058142693029697;3.3737306347391054	PIGP	0.8241689115664225;0.8795340405863866	0
2.94e-45	rs203761	2	200907383	cg23649088	2	200775434	C/T	C	-14.118	Karolinska_Liver_Methylation_GPL13534;Dutch-Liver_Methylation_GPL13534	-11.895453322155943;-7.795239374368674	94;67	2.1732025162875404E-16;-1.2593574607688342E-16	7.907408328235601;6.216787728764888	AC073043.1	-0.8867286855748128;-0.7813057482938757	0
3.01e-45	rs6704144	1	227201030	cg10327440	1	227177861	C/G	C	-14.1165	Karolinska_Liver_Methylation_GPL13534;Dutch-Liver_Methylation_GPL13534	-12.058443456970567;-7.5998288157702065	94;67	3.129884058783686E-16;1.6570492904853084E-16	15.335467237822934;5.921021462566583	CDC42BPA	-0.8922495255905224;-0.7693702999818269	0
3.01e-45	rs6665290	1	227201106	cg10327440	1	227177861	T/C	T	-14.1165	Karolinska_Liver_Methylation_GPL13534;Dutch-Liver_Methylation_GPL13534	-12.058443456970567;-7.5998288157702065	94;67	3.129884058783686E-16;1.6570492904853084E-16	15.335467237822934;5.921021462566583	CDC42BPA	-0.89207901077692;-0.7693733769286547	0
3.01e-45	rs68087483	1	227202668	cg10327440	1	227177861	C/T	C	-14.1165	Karolinska_Liver_Methylation_GPL13534;Dutch-Liver_Methylation_GPL13534	-12.058443456970567;-7.5998288157702065	94;67	3.129884058783686E-16;1.6570492904853084E-16	15.335467237822934;5.921021462566583	CDC42BPA	-0.8916140156823789;-0.7693702999818269	0
3.01e-45	rs17600627	1	227201449	cg10327440	1	227177861	G/A	G	-14.1165	Karolinska_Liver_Methylation_GPL13534;Dutch-Liver_Methylation_GPL13534	-12.058443456970567;-7.5998288157702065	94;67	3.129884058783686E-16;1.6570492904853084E-16	15.335467237822934;5.921021462566583	CDC42BPA	-0.8920917163860628;-0.7694530488674538	0
3.01e-45	rs61834004	1	227202782	cg10327440	1	227177861	A/G	A	-14.1165	Karolinska_Liver_Methylation_GPL13534;Dutch-Liver_Methylation_GPL13534	-12.058443456970567;-7.5998288157702065	94;67	3.129884058783686E-16;1.6570492904853084E-16	15.335467237822934;5.921021462566583	CDC42BPA	-0.8916140156823789;-0.7693702999818269	0
3.01e-45	rs17528667	1	227201770	cg10327440	1	227177861	T/C	T	-14.1165	Karolinska_Liver_Methylation_GPL13534;Dutch-Liver_Methylation_GPL13534	-12.058443456970567;-7.5998288157702065	94;67	3.129884058783686E-16;1.6570492904853084E-16	15.335467237822934;5.921021462566583	CDC42BPA	-0.891938577610865;-0.7693702999818269	0
3.07e-45	rs485765	2	219480804	cg02985541	2	219472194	C/G	G	-14.115	Karolinska_Liver_Methylation_GPL13534;Dutch-Liver_Methylation_GPL13534	-11.676276050885269;-8.050235553014218	94;67	-1.3228189229576333E-16;-5.3025577295529864E-17	3.17482640138925;2.5483648492737636	RQCD1	-0.879852025532354;-0.7961449801505622	0
3.11e-45	rs11678456	2	99708237	cg15544633	2	99771507	A/G	G	-14.114	Karolinska_Liver_Methylation_GPL13534;Dutch-Liver_Methylation_GPL13534	-11.322102303306385;-8.468214572200496	94;67	-1.3346298061983265E-16;-1.7233312621047206E-16	11.459175558634556;6.3490625582540465	C2orf15;MRPL30;LIPT1	-0.8676736012637879;-0.8187632900607293	0
3.19e-45	rs4674307	2	219295835	cg18887096	2	219472386	A/G	G	-14.1123	Karolinska_Liver_Methylation_GPL13534;Dutch-Liver_Methylation_GPL13534	-11.072033034942665;-8.761751148554309	94;67	2.3149331151758585E-16;-1.3256394323882466E-17	2.6236528089803257;1.9798619671300606	RQCD1	-0.8589696228029594;-0.8341998835080132	0
3.19e-45	rs170147	17	6567936	cg21358336	17	6558464	A/C	A	14.1123	Karolinska_Liver_Methylation_GPL13534;Dutch-Liver_Methylation_GPL13534	10.482763342378972;9.459705537432765	94;67	-1.5354148212901102E-17;-6.793902090989764E-17	2.158158234267408;2.264325910046602	CTC-281F24.1	0.83625848019913;0.866332416094816	0
3.23e-45	rs9941561	2	99753829	cg15544633	2	99771507	C/A	A	-14.1115	Karolinska_Liver_Methylation_GPL13534;Dutch-Liver_Methylation_GPL13534	-11.350667874700251;-8.430415507285652	94;67	-1.3346298061983265E-16;-1.7233312621047206E-16	11.459175558634556;6.3490625582540465	C2orf15;MRPL30;LIPT1	-0.8688974517872743;-0.8170463437521075	0
3.31e-45	rs2858907	22	24295217	cg16132339	22	24313661	A/G	A	-14.1099	Karolinska_Liver_Methylation_GPL13534;Dutch-Liver_Methylation_GPL13534	-12.585092345323865;-6.965793973838099	94;67	-1.4232114305035251E-16;2.6512788647764932E-17	6.13604900816139;2.2738802463920016	DDTL;DDT	-0.9074309593169264;-0.7266347495983255	0
3.31e-45	rs2739330	22	24295286	cg16132339	22	24313661	T/C	T	-14.1099	Karolinska_Liver_Methylation_GPL13534;Dutch-Liver_Methylation_GPL13534	-12.585092345323865;-6.965793973838099	94;67	-1.4232114305035251E-16;2.6512788647764932E-17	6.13604900816139;2.2738802463920016	DDTL;DDT	-0.9070095274542809;-0.7267930452795901	0
3.33e-45	rs10793282	11	77805236	cg09721595	11	77773900	G/A	A	-14.1092	Karolinska_Liver_Methylation_GPL13534;Dutch-Liver_Methylation_GPL13534	-11.379397636494636;-8.392910965377574	94;67	-2.834611977766357E-17;-1.1599345033397157E-16	2.7682403779341747;2.2880059516435045	NDUFC2-KCTD14	-0.8701308921575952;-0.8149880369563534	0
3.33e-45	rs10793283	11	77806466	cg09721595	11	77773900	C/T	T	-14.1092	Karolinska_Liver_Methylation_GPL13534;Dutch-Liver_Methylation_GPL13534	-11.379397636494636;-8.392910965377574	94;67	-2.834611977766357E-17;-1.1599345033397157E-16	2.7682403779341747;2.2880059516435045	NDUFC2-KCTD14	-0.8699098692483082;-0.8150093364804403	0
3.56e-45	rs4674305	2	219293326	cg18887096	2	219472386	A/G	G	-14.1047	Karolinska_Liver_Methylation_GPL13534;Dutch-Liver_Methylation_GPL13534	-11.044989314106147;-8.781992732240125	94;67	2.3149331151758585E-16;-1.3256394323882466E-17	2.6236528089803257;1.9798619671300606	RQCD1	-0.8583445299352931;-0.8353953445705364	0
3.56e-45	rs10198979	2	88469104	cg04511125	2	88470290	T/A	A	14.1047	Karolinska_Liver_Methylation_GPL13534;Dutch-Liver_Methylation_GPL13534	11.044989314106147;8.781992732240125	94;67	-5.669223955532714E-17;-6.628197161941232E-17	4.962329586953403;2.554577066880895	THNSL2	0.8581616250273251;0.8346904469667554	0
3.58e-45	rs833086	2	219375948	cg02985541	2	219472194	T/C	C	-14.1044	Karolinska_Liver_Methylation_GPL13534;Dutch-Liver_Methylation_GPL13534	-11.466596091495905;-8.282105691842581	94;67	-1.3228189229576333E-16;-5.3025577295529864E-17	3.17482640138925;2.5483648492737636	RQCD1	-0.8727471083705628;-0.8092336149488751	0
3.58e-45	rs537520	2	219381852	cg02985541	2	219472194	C/T	T	-14.1044	Karolinska_Liver_Methylation_GPL13534;Dutch-Liver_Methylation_GPL13534	-11.466596091495905;-8.282105691842581	94;67	-1.3228189229576333E-16;-5.3025577295529864E-17	3.17482640138925;2.5483648492737636	RQCD1	-0.8725870627974781;-0.8085193188080648	0
3.64e-45	rs690882	2	219640620	cg18887096	2	219472386	C/T	C	-14.1032	Karolinska_Liver_Methylation_GPL13534;Dutch-Liver_Methylation_GPL13534	-10.885627756515591;-8.968320006653608	94;67	2.3149331151758585E-16;-1.3256394323882466E-17	2.6236528089803257;1.9798619671300606	RQCD1	-0.8517982911581041;-0.8438703698999431	0
3.65e-45	rs1543749	21	38446621	cg21832243	21	38444247	G/A	A	14.1028	Karolinska_Liver_Methylation_GPL13534;Dutch-Liver_Methylation_GPL13534	10.222149748986107;9.753671187427686	94;67	9.153434511537195E-17;8.948066168620665E-17	4.058142693029697;3.3737306347391054	PIGP	0.8245631734222273;0.8777796665102471	0
3.65e-45	rs9977314	21	38471963	cg21832243	21	38444247	T/G	G	14.1028	Karolinska_Liver_Methylation_GPL13534;Dutch-Liver_Methylation_GPL13534	10.222149748986107;9.753671187427686	94;67	9.153434511537195E-17;8.948066168620665E-17	4.058142693029697;3.3737306347391054	PIGP	0.82517821227869;0.8783401703437616	0
3.66e-45	rs9358779	6	24630137	cg16906346	6	24646758	A/G	G	14.1027	Karolinska_Liver_Methylation_GPL13534;Dutch-Liver_Methylation_GPL13534	10.93820763655506;8.90535754064198	94;67	-4.2519179666495357E-17;-1.0605115459105973E-16	6.271109208846131;4.8109070414584	KIAA0319	0.8542576401173599;0.841259366663438	0
3.68e-45	rs2280334	2	66665146	cg21992238	2	66659566	A/G	A	14.1022	Karolinska_Liver_Methylation_GPL13534;Dutch-Liver_Methylation_GPL13534	11.585309779966186;8.13814643710707	94;67	1.0866012581437702E-16;-2.386150978298844E-16	4.671900947495131;2.1765692857426098	MEIS1-AS3	0.8765861616967852;0.8010878558191645	0
3.72e-45	rs13050757	21	38465345	cg21832243	21	38444247	T/C	C	14.1016	Karolinska_Liver_Methylation_GPL13534;Dutch-Liver_Methylation_GPL13534	10.199051048641799;9.77913907217043	94;67	9.153434511537195E-17;8.948066168620665E-17	4.058142693029697;3.3737306347391054	PIGP	0.8241689115664225;0.8793930372254778	0
3.72e-45	rs2835592	21	38464387	cg21832243	21	38444247	A/G	G	14.1016	Karolinska_Liver_Methylation_GPL13534;Dutch-Liver_Methylation_GPL13534	10.199051048641799;9.77913907217043	94;67	9.153434511537195E-17;8.948066168620665E-17	4.058142693029697;3.3737306347391054	PIGP	0.8241689115664225;0.8793930372254778	0
3.72e-45	rs2835595	21	38466203	cg21832243	21	38444247	T/G	G	14.1016	Karolinska_Liver_Methylation_GPL13534;Dutch-Liver_Methylation_GPL13534	10.199051048641799;9.77913907217043	94;67	9.153434511537195E-17;8.948066168620665E-17	4.058142693029697;3.3737306347391054	PIGP	0.8241689115664225;0.8792496789439148	0
3.72e-45	rs2835593	21	38465873	cg21832243	21	38444247	C/G	G	14.1016	Karolinska_Liver_Methylation_GPL13534;Dutch-Liver_Methylation_GPL13534	10.199051048641799;9.77913907217043	94;67	9.153434511537195E-17;8.948066168620665E-17	4.058142693029697;3.3737306347391054	PIGP	0.8241689115664225;0.8793930372254778	0
[truncated: 148,749 more rows]
