# Supplementary material for: Genetic and epigenetic regulation of gene expression in fetal and adult human livers
Source: BMC Genomics. 2014 Oct 4;15(1):860. doi: 10.1186/1471-2164-15-860 (PMC4287518; doi:10.1186/1471-2164-15-860)
Supplement: Supplementary file 11 — Additional file 11: The contributions of SNPs and DNA methylation levels to the proportion of variation explained in gene expression levels. A table listing the genes by the proportion of the explained variation in gene expression by either a SNP (eQTL), a CpG site (eQTM), both a SNP and a CpG site (eQTL+eQTM) or a SNP and CpG sites (eQTL+eQTMs). (XLSX 64 KB) [file 12864_2014_6781_MOESM11_ESM.xlsx]

## Sheet: Supplementary_Table8
Gene/Locus	Chr	Probe (HT12v3 ArrayAdressID)	SNP	CpG site	Percent of explained variation by							F-test PValue	Nr of eQTM effects per probe	CpG has meQTL effect
					SNP only	CpG only	SNP and CpG site				SNP and all CpG sites*
							SNP and CpG	SNP uniquely	CpG uniquely	Common variance
GSTT1	22	7400537	rs9612520	cg05380919	0.500089	0.747221	0.778739	0.0315181	0.27865	0.46857	0.838603	0.00456967	24	Yes
ERAP2	5	2260731	rs1423357	cg01142811	0.772807	0.119222	0.772836	0.653614	2.85078e-05	0.119194	0.772836	NA	1	Yes
CHURC1	14	6370612	rs4902345	cg16583315	0.766961	0.080095	0.772009	0.691914	0.00504812	0.0750469	0.776869	0.516268	5	No
PRMT6	1	7200707	rs1730864	cg14671364	0.745666	0.0949407	0.755025	0.660085	0.00935904	0.0855816	0.775613	0.161186	10	Yes
C17orf97	17	4640161	rs11150882	cg04861974	0.74123	0.222991	0.742364	0.519373	0.00113455	0.221857	0.742417	0.859719	2	Yes
DDTL;DDT	22	2360593	rs2739338	cg20064778	0.697929	0.112142	0.730631	0.618489	0.0327021	0.0794399	0.779995	0.462019	29	No
THNSL2	2	3180719	rs10865489	cg04051697	0.706318	0.585452	0.727038	0.141586	0.0207199	0.564732	0.770408	0.002302	10	Yes
SORT1	1	160019	rs629301	cg20930320	0.655646	0.488361	0.682266	0.193905	0.02662	0.461741	0.712493	0.407111	15	Yes
C17orf97	17	2640142	rs11150882	cg04861974	0.67246	0.235695	0.672599	0.436904	0.000138294	0.235557	0.672599	NA	1	Yes
DOPEY2	21	5080328	rs7282770	cg26205217	0.604979	0.137053	0.624374	0.487322	0.0193956	0.117657	0.628417	0.650537	4	Yes
TIMM10	11	3310376	rs2848626	cg27640302	0.601625	0.221005	0.608583	0.387578	0.006958	0.214047	0.608672	0.85211	2	Yes
RP11-861E21.2;SPIRE1	18	5690246	rs9950365	cg15920762	0.445431	0.476691	0.595632	0.118941	0.150201	0.32649	0.655652	0.00454704	10	Yes
PRMT6	1	3890187	rs2232015	cg24693881	0.550817	0.397774	0.575218	0.177444	0.0244015	0.373373	0.596019	0.589964	10	No
CYP3A5	7	6250059	CS015290	cg03133378	0.546316	0.0670729	0.573854	0.506781	0.0275382	0.0395348	0.573854	NA	1	No
CBS	21	1230047	rs35990176	cg07211972	0.553546	0.395774	0.564672	0.168898	0.0111253	0.384649	0.572771	0.23996	3	No
PYROXD2	10	1030278	rs4474372	cg08397758	0.458496	0.272887	0.56442	0.291533	0.105925	0.166962	0.604421	0.0250244	7	No
DBH	9	6270523	rs2519143	cg14301000	0.487861	0.430938	0.563033	0.132094	0.0751711	0.355767	0.596297	0.00739999	4	No
GSTM1	1	50672	rs75953876	cg18938907	0.105545	0.545205	0.555078	0.00987301	0.449532	0.0956724	0.608858	0.127519	14	No
AMFR	16	1400672	rs140076311	cg16623098	0.534535	0.0641408	0.542192	0.478051	0.00765657	0.0564843	0.542192	NA	1	No
USMG5;MIR1307	10	2320253	rs2271751	cg02689785	0.520012	0.0839056	0.529685	0.44578	0.00967315	0.0742325	0.545259	0.164505	4	No
ICA1	7	4050121	rs3779357	cg16379704	0.494466	0.375773	0.521286	0.145513	0.0268204	0.348953	0.548298	0.472802	10	No
SPATA20	17	5050520	rs111418828	cg24438145	0.48084	0.122115	0.520792	0.398677	0.0399518	0.0821635	0.555298	0.00341515	3	No
KCTD10	12	5390754	rs6663	cg05360138	0.514828	0.126471	0.515297	0.388826	0.000469291	0.126002	0.515297	NA	1	No
	13	2190707	rs17553284	cg00338116	0.49739	0.0737884	0.515219	0.441431	0.017829	0.0559594	0.547153	0.0683365	6	No
TMEM147	19	2600324	rs2251250	cg15357518	0.474478	0.0721093	0.506266	0.434157	0.0317884	0.0403209	0.506266	NA	1	No
TIMM22	17	3390373	rs3863496	cg05707655	0.502636	0.0907534	0.504516	0.413762	0.00187992	0.0888735	0.504751	0.787768	2	Yes
ARHGAP10	4	2000669	rs2884401	cg07760722	0.485857	0.0820172	0.500723	0.418706	0.0148666	0.0671506	0.513708	0.134983	3	No
N4BP2L2	13	990020	rs2239748	cg09774198	0.492645	0.0794763	0.494473	0.414996	0.00182813	0.0776482	0.494473	NA	1	Yes
GPX7	1	4200543	rs11810754	cg11953272	0.478008	0.157797	0.490113	0.332316	0.0121047	0.145692	0.521057	0.093385	6	Yes
EFHD1	2	1980484	rs11683367	cg27508753	0.424008	0.289788	0.473547	0.183759	0.0495394	0.240249	0.478909	0.818531	5	Yes
GALC	14	3440491	rs77242536	cg04052570	0.437891	0.171121	0.459452	0.288331	0.0215608	0.14956	0.469509	0.239931	3	Yes
RRP7A	22	3130598	rs5751287	cg06575723	0.419713	0.127382	0.456868	0.329487	0.037155	0.0902267	0.458998	0.438956	2	No
TMEM220	17	60598	rs408300	cg26202898	0.432404	0.0833503	0.451337	0.367987	0.0189335	0.0644168	0.451669	0.992813	4	No
UGT1A1	2	2630332	rs7592624	cg11811840	0.215482	0.411032	0.449547	0.0385152	0.234065	0.176967	0.47247	0.0919009	4	Yes
SLC22A18	11	2340441	rs413781	cg24724917	0.296078	0.152239	0.443025	0.290786	0.146946	0.00529235	0.486366	0.0157093	5	No
PLA2G2A	1	4860152	rs1796924	cg08235413	0.209622	0.365159	0.440054	0.0748953	0.230432	0.134727	0.474608	0.144781	7	No
PROZ	13	6480746	rs559054	cg02898500	0.379689	0.159944	0.43773	0.277785	0.0580407	0.101904	0.447102	0.109364	2	No
SETD9	5	6100239	rs702686	cg17801930	0.404382	0.088595	0.433352	0.344757	0.0289698	0.0596252	0.447665	0.275161	4	No
WDR41	5	2650148	rs335632	cg18410494	0.418732	0.12538	0.428833	0.303453	0.010101	0.115279	0.428833	NA	1	Yes
LAPTM4B	8	6650348	rs7844650	cg19726712	0.362254	0.218183	0.419691	0.201509	0.057437	0.160746	0.434543	0.139401	3	Yes
PEX6	6	3440086	rs9471975	cg23170186	0.372466	0.129257	0.418606	0.289349	0.0461404	0.0831168	0.482167	0.0715958	11	No
ZC3H3	8	4760538	rs11548253	cg16976870	0.136739	0.172864	0.417023				0.417993	0.881213	3	No
SPTSSA	14	1410050	rs8003128	cg18410685	0.298495	0.21711	0.415191	0.198081	0.116696	0.100414	0.445172	0.00461131	2	No
AD000671.6;IGFLR1	19	5670139	rs2293686	cg16569309	0.408776	0.217609	0.408902	0.191293	0.000126511	0.217483	0.408902	NA	1	No
DDAH1	1	3170292	rs233074	cg17737388	0.399982	0.0870635	0.408554	0.321491	0.0085721	0.0784914	0.408554	NA	1	Yes
WDR18	19	7400554	rs3815158	cg26547384	0.3752	0.145861	0.406879	0.261018	0.031679	0.114182	0.432929	0.147891	5	No
DOPEY2	21	1450451	rs2835317	cg12502297	0.401766	0.171769	0.402592	0.230823	0.000825743	0.170943	0.402592	NA	1	Yes
OAS1	12	3450180	CS051261	cg17415650	0.37763	0.137509	0.402046	0.264537	0.0244165	0.113093	0.402046	NA	1	Yes
CYP4V2	4	2650598	rs7687961	cg23442198	0.392242	0.216951	0.398626	0.181676	0.00638488	0.210566	0.400522	0.923616	4	Yes
PARVB	22	1820386	rs5764472	cg11706366	0.3227	0.287286	0.398094	0.110808	0.0753938	0.211892	0.44823	0.551129	15	Yes
PTTG1IP	21	4880168	rs235314	cg13242092	0.394343	0.0957926	0.394343	0.29855	2.37526e-07	0.0957924	0.394343	NA	1	Yes
MBL2	10	4480538	rs3925313	cg08780887	0.33243	0.3429	0.391635	0.0487351	0.0592057	0.283694	0.391635	NA	1	Yes
FMO4	1	540544	rs2223477	cg14981176	0.386993	0.162373	0.389362	0.22699	0.0023695	0.160003	0.389362	NA	1	Yes
INPP5E	9	3370255	rs68002978	cg21243064	0.377574	0.109432	0.378977	0.269545	0.00140229	0.10803	0.378977	NA	1	No
TSPAN8	12	4560543	rs59339184	cg04830629	0.249434	0.133057	0.374998	0.241941	0.125564	0.0074923	0.457307	0.000726822	6	No
CYFIP2	5	6100768	rs62390103	cg20541456	0.281707	0.148946	0.37223	0.223284	0.0905228	0.0584236	0.387654	0.287563	4	No
C19orf77	19	7320377	rs1860193	cg14896559	0.342687	0.300348	0.368491	0.0681431	0.0258036	0.274544	0.385179	0.255346	4	Yes
GSTM3	1	7150598	rs115636764	cg23645476	0.211394	0.200069	0.353999	0.15393	0.142605	0.0574639	0.458444	0.00191195	10	No
NME4	16	2320079	rs448063	cg00676925	0.300365	0.117626	0.353796	0.23617	0.0534312	0.0641952	0.390831	0.0112721	3	No
NXN	17	2140431	rs9915645	cg05258102	0.261089	0.202387	0.351125	0.148737	0.0900357	0.112352	0.570222	0.585388	55	Yes
GALK1	17	3520278	rs4485425	cg14715778	0.285704	0.0852995	0.347028	0.261729	0.0613238	0.0239757	0.364716	0.124041	3	No
CWF19L1	10	240097	rs12784396	cg11675881	0.331585	0.0845381	0.345202	0.260664	0.0136171	0.070921	0.360229	0.171289	3	Yes
SLC2A9	4	3930546	rs3775945	cg16785938	0.259213	0.218493	0.343138	0.124645	0.0839246	0.134569	0.406718	0.0878875	10	Yes
MGMT	10	6480494	rs12241533	cg26102564	0.315617	0.106267	0.341398	0.235131	0.0257812	0.0804863	0.341398	NA	1	No
FN3KRP	17	4010021	rs2246577	cg16842291	0.325902	0.0808591	0.340083	0.259224	0.014181	0.0666781	0.351592	0.262572	3	No
NQO2	6	4570451	rs1040861	cg13065507	0.311517	0.239343	0.339084	0.0997414	0.027567	0.211776	0.348313	0.832844	6	No
HEPACAM;HEPN1	11	7050333	rs7941040	cg09763790	0.155996	0.315421	0.338636	0.0232145	0.18264	0.132782	0.441829	0.00517287	11	Yes
ENOSF1	18	2710358	rs12956456	cg05915892	0.30995	0.164975	0.335696	0.17072	0.0257454	0.13923	0.351361	0.306122	4	Yes
ITIH4	3	3710343	rs9968117	cg04865290	0.312023	0.156275	0.335108	0.178833	0.023085	0.13319	0.339431	0.609113	3	Yes
VKORC1	16	6450546	rs34649473	cg03581660	0.311565	0.167066	0.335015	0.16795	0.0234508	0.143615	0.335034	0.947716	2	Yes
G3BP2	4	7100156	rs34835494	cg02466113	0.325312	0.0665788	0.331791	0.265212	0.00647947	0.0600994	0.331791	NA	1	No
NRXN2	11	3360678	rs11231841	cg12129012	0.217911	0.210913	0.330268	0.119355	0.112358	0.0985554	0.335927	0.25529	2	No
POLR2L	11	6200017	rs6597975	cg24869272	0.292819	0.201357	0.329549	0.128192	0.0367296	0.164627	0.342966	0.382096	4	Yes
PSMD5	9	3060750	rs34025993	cg09419670	0.300585	0.307738	0.328752	0.0210138	0.0281673	0.279571	0.34445	0.614141	6	Yes
TOMM5;RP11-613M10.8	9	5310241	rs13299594	cg26233529	0.311669	0.0332432	0.326931	0.293688	0.0152626	0.0179807	0.326931	NA	1	No
KDELR2	7	1500102	rs2347784	cg13200354	0.284142	0.0766781	0.326716	0.250038	0.0425733	0.0341047	0.326716	NA	1	No
CRYAA	21	6510068	rs13049222	cg04765904	0.185023	0.288737	0.325608	0.0368713	0.140585	0.148152	0.409976	0.146835	15	Yes
PPIC	5	2970735	rs454617	cg18514164	0.295358	0.0874174	0.313389	0.225972	0.0180312	0.0693862	0.313389	NA	1	No
TMEM176A	7	5720682	rs741068	cg06221570	0.284275	0.0642393	0.312156	0.247916	0.0278808	0.0363585	0.312156	NA	1	No
CHST15	10	7320041	rs4396226	cg00955186	0.147431	0.243089	0.308875	0.0657866	0.161445	0.0816439	0.39448	0.529584	21	No
LCLAT1	2	7040546	rs72853154	cg17749961	0.28606	0.162044	0.308274	0.14623	0.0222138	0.13983	0.310526	0.920185	4	No
ANAPC13	3	6250382	rs7372770	cg15484384	0.294655	0.144279	0.307714	0.163435	0.0130591	0.13122	0.30913	0.576268	2	Yes
PMPCA	9	1090026	rs3087886	cg07056794	0.302044	0.116462	0.307602	0.191141	0.00555814	0.110903	0.307602	NA	1	No
MRI1;C19orf53	19	5560370	rs371671	cg16474696	0.294962	0.261054	0.305368	0.044314	0.0104064	0.250648	0.30593	0.725356	2	Yes
ACTN4;CAPN12	19	3710253	rs10416718	cg03181524	0.223705	0.113599	0.303775	0.190176	0.0800701	0.0335284	0.310364	0.228499	2	No
ECHDC3	10	5220612	rs2031384	cg23960723	0.157783	0.186544	0.301678	0.115134	0.143895	0.0426483	0.319238	0.875218	9	No
PRSS53;ZNF646	16	870711	rs749671	cg07124995	0.298915	0.0812935	0.300886	0.219592	0.00197076	0.0793228	0.30089	0.976418	2	Yes
UGDH	4	4780050	rs13135475	cg11956442	0.246178	0.158214	0.300874	0.14266	0.0546966	0.103518	0.300874	NA	1	No
RNF167	17	1580521	rs35414445	cg25349574	0.24852	0.091696	0.298284	0.206588	0.0497637	0.0419323	0.298284	NA	1	No
ACTN4;CAPN12	19	6400022	rs7254100	cg26623753	0.256448	0.14155	0.29773	0.156181	0.0412821	0.100267	0.29773	NA	1	No
EPB49	8	4610670	rs113973451	cg16678564	0.251859	0.262764	0.297501	0.0347368	0.0456412	0.217123	0.377208	0.0366244	10	Yes
LINC00467	1	6510360	rs12124008	cg10512769	0.232498	0.0954671	0.296829	0.201362	0.0643307	0.0311364	0.296829	NA	1	No
FAHD1	16	650563	rs8062718	cg26617929	0.292726	0.108659	0.296563	0.187904	0.00383662	0.104822	0.299487	0.728659	3	No
SLC19A1	21	5290132	rs7867	cg27210852	0.216885	0.0991899	0.295944	0.196754	0.0790594	0.0201305	0.299188	0.401345	2	No
OCEL1	19	3460253	rs2288544	cg24720006	0.248486	0.0939991	0.292545	0.198546	0.0440597	0.0499394	0.292545	NA	1	No
ACTG1	17	3310424	rs8077518	cg09601800	0.187355	0.242918	0.290095	0.0471772	0.10274	0.140178	0.350965	0.356751	13	No
PSRC1	1	1070762	rs4970836	cg24406116	0.230913	0.255354	0.287166	0.0318126	0.0562535	0.1991	0.329759	0.521192	11	Yes
GSTO2	10	2260730	rs11595547	cg23659134	0.2041	0.23848	0.280926	0.0424457	0.076826	0.161654	0.281314	0.774252	2	No
TMEM8A	16	270129	rs2003830	cg10349874	0.275859	0.179907	0.280737	0.10083	0.00487804	0.175029	0.280737	NA	1	Yes
F12	5	3610735	CR982412	cg14126493	0.262896	0.182555	0.28011	0.0975544	0.0172134	0.165342	0.293881	0.403125	4	Yes
TGDS	13	1430762	rs8001569	cg24680357	0.262073	0.0935304	0.279506	0.185976	0.0174329	0.0760974	0.289032	0.154254	2	Yes
YBEY	21	1110349	rs13049164	cg00612595	0.231649	0.17374	0.277478	0.103738	0.0458284	0.127911	0.284873	0.668831	4	Yes
ZFAND2A	7	870379	rs2949196	cg17372657	0.225453	0.169029	0.276533	0.107504	0.0510795	0.117949	0.348707	0.0475954	9	Yes
DCTD	4	4670519	rs6835318	cg21889519	0.159651	0.0948092	0.2758				0.2758	NA	1	No
HNRNPH1	5	540725	rs4563584	cg19626725	0.253221	0.0785244	0.272813	0.194288	0.0195913	0.0589331	0.288375	0.514277	5	No
PTER	10	6130382	rs7909832	cg01866359	0.271059	0.0464689	0.272539	0.22607	0.00147979	0.0449891	0.272915	0.778795	2	No
PON1	7	3710180	rs854533	cg07404485	0.132625	0.226554	0.271992	0.0454386	0.139368	0.0871863	0.303236	0.587578	9	Yes
OXT	20	1850372	rs6139000	cg19592472	0.0974633	0.254407	0.271237	0.0168299	0.173774	0.0806334	0.313973	0.630184	12	Yes
AKAP13	15	2060341	rs369567	cg21072934	0.146906	0.127709	0.267175	0.139466	0.120269	0.00744034	0.267175	NA	1	No
ANXA5	4	1070451	rs12511956	cg20173065	0.188216	0.18292	0.264683	0.081763	0.0764669	0.106453	0.294633	0.0117931	2	Yes
SLC25A16	10	4260689	rs7906130	cg06032048	0.253734	0.0560116	0.263728	0.207716	0.00999423	0.0460174	0.263728	NA	1	No
ERICH1	8	4280600	rs62486207	cg00450029	0.220445	0.164459	0.26311	0.0986512	0.0426647	0.121794	0.281188	0.812169	8	No
CARD8	19	6180377	rs11669584	cg25267930	0.249909	0.131971	0.262847	0.130875	0.0129371	0.119034	0.262847	NA	1	No
MAU2	19	7400243	rs12981974	cg26732615	0.241688	0.104411	0.261518	0.157107	0.0198295	0.0845811	0.261518	NA	1	No
SLC17A3	6	10066	rs1165201	cg11876177	0.110866	0.192982	0.258724	0.0657416	0.147857	0.0451249	0.296682	0.0939197	5	No
NPRL3	16	4150563	rs2858050	cg01839639	0.207352	0.126746	0.25828	0.131534	0.0509287	0.0758176	0.25828	NA	1	No
WDR60	7	2600470	rs842706	cg13308350	0.200019	0.112399	0.257855	0.145456	0.0578363	0.0545626	0.257855	NA	1	No
SLC35F5	2	3290682	rs62170103	cg14998457	0.169753	0.10236	0.25759	0.15523	0.0878367	0.014523	0.260034	0.478209	2	No
AKR1C2	10	5340129	rs4644565	cg19648686	0.148201	0.096145	0.257238				0.257238	NA	1	No
MYOM2	8	4050717	rs10091512	cg14696926	0.198755	0.149453	0.256408	0.106955	0.0576536	0.0917998	0.256841	0.765666	2	No
RP11-923I11.6	12	4760097	rs641421	cg02420617	0.140058	0.218606	0.255751	0.0371458	0.115693	0.102912	0.29008	0.313281	7	Yes
DHRS2	14	2850020	rs57350570	cg07125017	0.232452	0.0418482	0.255458	0.21361	0.0230058	0.0188424	0.257815	0.486829	2	No
UROS	10	1470632	rs10901455	cg08696303	0.252112	0.0601665	0.254605	0.194439	0.00249366	0.0576728	0.254605	NA	1	No
MXRA7	17	3990403	rs10473	cg15052447	0.1582	0.182313	0.25418	0.0718669	0.0959797	0.0863334	0.263062	0.176475	2	No
CAMK2B	7	5130593	rs11976245	cg08694295	0.164036	0.107402	0.253771	0.146369	0.0897353	0.0176669	0.253771	NA	1	No
MTO1	6	5130605	rs569652	cg16498533	0.220495	0.109308	0.253565	0.144256	0.0330692	0.0762392	0.253565	NA	1	Yes
EZR	6	2640369	rs9457480	cg13026729	0.228224	0.0903092	0.251956	0.161647	0.0237317	0.0665776	0.260355	0.42395	3	No
PLA2G4C	19	1990672	rs8101311	cg14780446	0.116207	0.184381	0.250221	0.0658407	0.134014	0.0503665	0.250221	NA	1	No
NT5C3L	17	3400408	rs8075291	cg26455724	0.243603	0.0477067	0.250152	0.202445	0.00654894	0.0411577	0.250487	0.794054	2	No
ICAM3	19	5550278	rs10403396	cg13981319	0.248677	0.170955	0.249033	0.0780773	0.000355924	0.170599	0.249033	NA	1	No
USP36	17	7160612	rs3826552	cg23834688	0.238707	0.0628077	0.246969	0.184162	0.00826204	0.0545456	0.246969	NA	1	Yes
GAB2	11	540368	rs2450129	cg24769381	0.24286	0.184777	0.246367	0.0615906	0.00350754	0.181269	0.246998	0.720937	2	No
ERVK3-1	19	6220600	rs3206946	cg08337420	0.192758	0.0691431	0.245623	0.17648	0.0528644	0.0162787	0.245623	NA	1	No
CES1P1	16	6900348	rs8192935	cg07273222	0.0802902	0.100831	0.245199				0.245199	NA	1	No
SYPL2	1	7550138	rs527277	cg08911820	0.228716	0.183431	0.24486	0.0614296	0.016144	0.167287	0.258441	0.431905	4	Yes
DENND2D	1	6020327	rs630505	cg24641737	0.159957	0.154375	0.243767	0.0893925	0.08381	0.070565	0.259573	0.787487	7	Yes
AGAP11;C10orf116	10	6290168	rs12783321	cg12261786	0.123037	0.209451	0.243234	0.0337825	0.120197	0.0892541	0.280329	0.0219335	3	Yes
NUP43	6	6580612	rs958953	cg12070911	0.208431	0.131322	0.242633	0.111311	0.0342022	0.0971201	0.249979	0.83166	5	Yes
RP11-231E4.4	18	2120280	rs7506051	cg20276402	0.223749	0.136429	0.240996	0.104567	0.0172465	0.119182	0.240996	NA	1	No
YBEY	21	6380187	rs66928986	cg09417038	0.166305	0.181755	0.239696	0.0579418	0.0733909	0.108364	0.290919	0.032368	5	Yes
FADS1	11	2360020	rs174621	cg27386326	0.126169	0.22446	0.238473	0.0140133	0.112305	0.112155	0.254861	0.657841	6	Yes
KCTD15	19	3130196	rs184576069	cg13613853	0.147776	0.13156	0.235953	0.104394	0.0881775	0.0433821	0.317036	0.0099487	7	No
PILRB	7	3290195	rs3873746	cg18515655	0.227634	0.0651938	0.235	0.169807	0.00736606	0.0578277	0.237218	0.505802	2	No
ZNF266	19	2810605	rs2277931	cg11270815	0.225592	0.0894567	0.234487	0.14503	0.00889519	0.0805616	0.234487	NA	1	No
SLC44A3	1	4230500	rs10782994	cg14981637	0.196773	0.155307	0.231695	0.0763875	0.0349216	0.120386	0.231939	0.825641	2	Yes
HMGN1	21	6220300	rs2989329	cg11644478	0.198564	0.1145	0.231581	0.117081	0.0330172	0.081483	0.231738	0.860013	2	No
SMG5	1	5090020	rs1804999	cg18973101	0.218915	0.174786	0.229846	0.0550601	0.0109313	0.163855	0.229897	0.995007	3	Yes
LSM14A	19	2340328	rs244772	cg24931092	0.15741	0.0667911	0.22862				0.22862	NA	1	No
RP3-324N14.2	6	6280039	rs6975	cg04132418	0.221544	0.0824752	0.228516	0.146041	0.00697249	0.0755027	0.228516	NA	1	No
SMG7	1	10458	rs6424897	cg10202457	0.218581	0.0192405	0.228015	0.208775	0.00943486	0.00980568	0.228015	NA	1	No
PILRB	7	1570039	rs11766202	cg24531009	0.181608	0.0864246	0.227403	0.140979	0.0457951	0.0406296	0.227403	NA	1	No
CYB561D2	3	4830328	rs4141060	cg08207895	0.225566	0.170984	0.226828	0.0558433	0.0012619	0.169722	0.229566	0.461998	2	Yes
CYFIP2	5	3520020	rs1979006	cg23378365	0.154973	0.177312	0.226498	0.0491864	0.0715256	0.105786	0.277817	0.0347022	5	No
NPR2	9	2810372	rs1078081	cg07054895	0.195415	0.199558	0.223445	0.0238873	0.0280302	0.171528	0.245416	0.03643	2	Yes
ANXA13	8	6450725	rs7000947	cg00283535	0.196	0.163155	0.22213	0.058975	0.0261298	0.137025	0.22213	NA	1	Yes
DHRS2	14	4890671	rs57350570	cg05744229	0.193089	0.0594407	0.221011	0.16157	0.0279215	0.0315191	0.221011	NA	1	No
	7	4490458	rs201045865	cg01667837	0.131915	0.188344	0.220068	0.031724	0.0881538	0.100191	0.278587	0.402433	12	No
RP11-467L20.9;C11orf9	11	3290088	rs198426	cg00595472	0.104639	0.198679	0.214215	0.0155368	0.109576	0.0891026	0.231524	0.065323	2	Yes
ZFYVE19	15	1820035	rs62018584	cg25498107	0.202483	0.178375	0.212932	0.0345577	0.0104493	0.167925	0.228143	0.226926	3	Yes
NTAN1	16	6510075	rs4985147	cg26989053	0.148403	0.130503	0.212876	0.0823723	0.0644725	0.066031	0.212876	NA	1	No
NPHP4	1	6280019	rs1295101	cg12438598	0.165317	0.121351	0.211135	0.0897837	0.0458173	0.0755334	0.274998	0.331013	12	Yes
PSMG1	21	1010168	rs73221174	cg01103827	0.209582	0.139575	0.210141	0.0705663	0.000559272	0.139015	0.21067	0.749197	2	Yes
LIPA	10	5360148	rs2246949	cg20483560	0.203916	0.0782425	0.210086	0.131844	0.00617002	0.0720725	0.210086	NA	1	No
ADAMTS20	12	2650592	rs7960542	cg21540406	0.168602	0.0423322	0.208621	0.166289	0.040019	0.00231314	0.208621	NA	1	No
ARHGAP33	19	60167	rs231222	cg03226245	0.123523	0.100126	0.204068	0.103942	0.0805453	0.0195803	0.207874	0.392583	2	No
MUC20	3	3400097	rs56134127	cg10542362	0.110603	0.10384	0.203147	0.0993065	0.0925435	0.0112966	0.203147	NA	1	No
TMEM177	2	3930278	rs734680	cg23456409	0.20088	0.0495714	0.203111	0.15354	0.00223115	0.0473402	0.203111	NA	1	Yes
SLC3A1	2	4480300	rs3754643	cg02192965	0.142678	0.165836	0.203102	0.0372652	0.0604239	0.105413	0.203102	NA	1	No
GSTA4	6	130561	rs538920	cg22486834	0.139587	0.139269	0.20249	0.0632217	0.0629036	0.0763651	0.211633	0.41631	3	Yes
FAM213A	10	5960168	rs10749604	cg12091732	0.149441	0.10121	0.201763	0.100553	0.0523223	0.0488874	0.22708	0.30126	5	No
COBRA1	9	6940408	rs11497276	cg21174903	0.155489	0.108612	0.199547	0.0909355	0.0440582	0.0645537	0.199547	NA	1	Yes
SLC9A3R2	16	2970411	rs12447809	cg27297033	0.142371	0.0751914	0.198753	0.123562	0.0563822	0.0188093	0.216133	0.067442	2	No
CASP7	10	5290465	rs7918733	cg16132139	0.183837	0.0734907	0.198405	0.124914	0.0145679	0.0589228	0.198405	NA	1	Yes
SLC17A4	6	3310474	rs12194699	cg15916061	0.177031	0.086966	0.198301	0.111335	0.0212703	0.0656958	0.198719	0.777912	2	Yes
NMNAT3	3	6200382	rs7636269	cg03891318	0.148218	0.0983481	0.198251	0.099903	0.0500331	0.0483149	0.198251	NA	1	No
SUMF1	3	5490626	rs2633856	cg24840601	0.123613	0.0793152	0.197872	0.118557	0.0742589	0.00505625	0.197872	NA	1	No
MUC20;AC069513.3	3	3060341	rs2291652	cg02975922	0.131076	0.0792154	0.196604	0.117389	0.0655281	0.0136872	0.196604	NA	1	No
FDX1	11	7100180	rs11213415	cg02535507	0.179366	0.0419928	0.196167	0.154174	0.016801	0.0251918	0.196167	NA	1	No
CEBPA	19	1430280	rs80241821	cg19035908	0.165079	0.0567188	0.195781	0.139062	0.0307013	0.0260175	0.195781	NA	1	No
LIAS	4	5910397	rs11940979	cg15128470	0.135347	0.074767	0.1948	0.120033	0.059453	0.015314	0.1948	NA	1	No
TFB2M	1	5270296	rs6686177	cg09413723	0.12667	0.0748287	0.194301	0.119472	0.0676316	0.00719711	0.233304	0.0571186	4	No
NRDE2	14	2680164	rs2094653	cg26262840	0.1331	0.102217	0.194044	0.0918265	0.060944	0.0412733	0.258981	0.00168794	3	No
	16	2760537	rs4784706	cg09044708	0.0996719	0.0861978	0.190909				0.192055	0.642016	2	No
NOSIP	19	6180408	rs881785	cg24838305	0.136636	0.0759418	0.190402	0.11446	0.053766	0.0221759	0.190402	NA	1	No
MATN2	8	5810746	rs11781043	cg18331249	0.146921	0.149324	0.190326	0.0410022	0.0434051	0.105919	0.203423	0.114792	2	Yes
FES	15	4120689	rs7177338	cg06330618	0.122439	0.148848	0.18996	0.0411119	0.0675207	0.081327	0.190341	0.788578	2	Yes
LYRM4	6	1240487	rs434352	cg00563771	0.169719	0.0920417	0.189536	0.0974944	0.0198172	0.0722245	0.189536	NA	1	No
DACT2	6	5420687	rs148662257	cg10656687	0.125969	0.119721	0.188993	0.0692717	0.0630245	0.0566969	0.239596	0.21052	8	No
GPR88	1	1660184	rs1335757	cg13876809	0.164152	0.140478	0.188871	0.0483931	0.0247186	0.115759	0.196766	0.221946	2	Yes
EIF2B2	14	3130079	rs175450	cg16124934	0.187384	0.0632563	0.188753	0.125497	0.00136853	0.0618878	0.188753	NA	1	Yes
CELSR2	1	3710240	rs12740374	cg22076757	0.173988	0.13445	0.187922	0.0534717	0.0139339	0.120516	0.203212	0.97093	10	Yes
KANSL2	12	6660753	rs11168677	cg21352943	0.157832	0.0855566	0.187628	0.102071	0.0297959	0.0557607	0.207334	0.154684	3	No
PARP9	3	5700735	rs4677968	cg08122652	0.10774	0.148969	0.183985	0.0350154	0.076245	0.0727242	0.256138	0.000879757	3	Yes
LRRC61	7	3830047	rs143409818	cg01601712	0.141211	0.158595	0.183403	0.0248082	0.0421913	0.116403	0.187277	0.696646	3	No
TMEM80	11	380068	rs28816759	cg16486109	0.133445	0.0765134	0.182053	0.10554	0.0486086	0.0279048	0.182053	NA	1	No
IRF5	7	2230431	rs73240324	cg25907594	0.163807	0.0533197	0.182021	0.128701	0.0182136	0.0351061	0.182021	NA	1	No
EML3	11	3400397	rs1801144	cg11742103	0.156388	0.163328	0.181823	0.0184949	0.025435	0.137893	0.182647	0.926318	3	Yes
TSHZ2	20	4890292	rs6013694	cg20128380	0.15896	0.0318445	0.181643	0.149799	0.0226832	0.00916132	0.181643	NA	1	No
ERICH1	8	650692	rs11785056	cg01911386	0.138052	0.090571	0.181305	0.0907339	0.0432525	0.0473185	0.181305	NA	1	No
C8G	9	2000072	rs2271872	cg14410072	0.128322	0.072741	0.181134	0.108393	0.0528123	0.0199288	0.213816	0.0126935	2	No
RGS7	1	6370386	rs7523976	cg12461487	0.134424	0.110632	0.18066	0.0700282	0.0462358	0.0643961	0.18066	NA	1	No
UBA52	19	6550358	rs62137090	cg25979108	0.160294	0.0665424	0.180489	0.113947	0.0201951	0.0463474	0.180489	NA	1	No
RAB26	16	2600240	rs154653	cg08921185	0.100859	0.0732616	0.179997				0.179997	NA	1	No
KCNB1	20	6900196	rs650381	cg04836214	0.0730131	0.106833	0.179023	0.0721903	0.10601	0.000822829	0.194102	0.244412	3	No
SCAMP5	15	7510164	rs7168638	cg16226627	0.148522	0.102341	0.177419	0.0750777	0.0288974	0.0734441	0.177419	NA	1	Yes
MBOAT1	6	5490414	rs10447378	cg20268628	0.128986	0.110284	0.175693	0.0654084	0.0467067	0.0635777	0.207732	0.0491496	3	No
SIPA1L2	1	3460053	rs9424571	cg07386008	0.123452	0.101884	0.174908	0.0730233	0.0514555	0.0504289	0.174908	NA	1	No
ZNF586	19	1400279	rs58538801	cg27046034	0.153972	0.0669926	0.174881	0.107888	0.0209086	0.046084	0.174881	NA	1	No
SPATA5L1	15	7400619	rs1145078	cg26924012	0.160234	0.145494	0.174561	0.0290671	0.0143268	0.131167	0.17666	0.533166	2	No
LRP5L	22	540403	rs6004619	cg15556781	0.142035	0.0641755	0.174145	0.109969	0.0321095	0.032066	0.183259	0.430256	3	No
TRABD	22	270736	rs73187272	cg16294310	0.13641	0.115065	0.173293	0.058228	0.0368832	0.0781815	0.173752	0.771068	2	Yes
LDHC	11	110291	rs4757659	cg05740244	0.131287	0.125836	0.172802	0.0469657	0.0415153	0.0843208	0.231505	0.203677	9	Yes
ADAR	1	5490433	rs884618	cg03920003	0.171505	0.0893122	0.172425	0.0831131	0.000920801	0.0883914	0.17298	0.749259	2	Yes
POLDIP2	17	7200356	rs8081705	cg02466246	0.16379	0.109835	0.171541	0.0617058	0.00775149	0.102084	0.171541	NA	1	Yes
PANX2	22	4070300	rs9617059	cg01641620	0.10881	0.155986	0.169339	0.0133526	0.0605294	0.095457	0.174937	0.598155	3	Yes
S100A13	1	5130497	rs913859	cg08477332	0.112479	0.127247	0.168405	0.0411578	0.0559253	0.0713215	0.17072	0.514336	2	Yes
ATPIF1	1	3780068	rs489589	cg00956142	0.140078	0.0601048	0.167506	0.107402	0.0274281	0.0326767	0.185035	0.522812	5	No
TAF1C	16	2320554	rs3815814	cg26466773	0.137084	0.127036	0.166894	0.0398582	0.0298094	0.0972262	0.166894	NA	1	Yes
PIGP	21	1820703	rs738863	cg10648535	0.129718	0.101638	0.166831	0.0651927	0.0371124	0.0645255	0.179632	0.308265	3	No
TMTC1	12	5310280	rs6487841	cg13929106	0.117605	0.081228	0.165608	0.0843798	0.0480025	0.0332255	0.165608	NA	1	No
MRPL41	9	4780040	rs1776756	cg13741304	0.102704	0.131852	0.165117	0.0332649	0.062413	0.0694393	0.165117	NA	1	Yes
PKN3	9	4730170	rs13289095	cg07950002	0.16181	0.102979	0.164921	0.0619424	0.00311131	0.0998674	0.166567	0.583293	2	Yes
ABCB9	12	6900241	rs1790122	cg13010344	0.146799	0.0160519	0.163993				0.182182	0.857133	8	Yes
DAB1;OMA1	1	4860435	rs232834	cg13443627	0.125599	0.0870105	0.163688	0.0766774	0.0380892	0.0489213	0.170257	0.272815	2	No
TRMT61A	14	4150484	rs8014069	cg24130564	0.12134	0.0906965	0.163603	0.0729064	0.0422624	0.0484341	0.163603	NA	1	No
ENDOG;C9orf114	9	2900543	rs2977993	cg13708974	0.147614	0.0654624	0.162816	0.0973535	0.0152024	0.0502601	0.162816	NA	1	No
ATP6V0E2	7	6180088	rs12703054	cg05438183	0.071223	0.153447	0.162533	0.00908686	0.0913104	0.0621361	0.177563	0.252495	3	No
HSD3B7	16	1500608	rs34873012	cg16712664	0.113883	0.0432968	0.159987				0.159987	NA	1	No
PAQR9	3	6590541	rs12638256	cg02862761	0.133235	0.0676396	0.159482	0.0918425	0.0262467	0.0413929	0.160206	0.716977	2	No
WDR6	3	70707	rs36133651	cg08455380	0.146034	0.0972739	0.1571	0.0598259	0.0110654	0.0862085	0.1571	NA	1	Yes
ZNF329	19	7160148	rs12983728	cg08687515	0.148913	0.0649194	0.156949	0.0920299	0.00803601	0.0568834	0.182897	0.452988	6	Yes
SPG7	16	4810274	rs11640186	cg02244288	0.151653	0.0889839	0.156431	0.0674472	0.00477775	0.0842062	0.156431	NA	1	No
SHD	19	730093	rs11085063	cg05891007	0.113844	0.0813051	0.156228	0.0749234	0.042384	0.0389211	0.156228	NA	1	No
RNF10	12	6760291	rs7956286	cg27279351	0.104389	0.10239	0.155255	0.0528651	0.0508655	0.0515243	0.155255	NA	1	No
LIPT1	2	2970088	rs58640590	cg15544633	0.153153	0.0874227	0.154657	0.0672346	0.00150467	0.085918	0.154657	NA	1	Yes
HKDC1	10	870301	rs35199395	cg06214126	0.129216	0.07782	0.15159	0.0737699	0.0223737	0.0554464	0.166852	0.251673	3	Yes
LDOC1L	22	2760441	rs131172	cg26276947	0.10847	0.0787722	0.147507	0.0687347	0.0390369	0.0397353	0.147507	NA	1	No
UBE2Z	17	4860458	rs72835405	cg07854959	0.118023	0.0923264	0.147161	0.0548349	0.029138	0.0631884	0.147161	NA	1	Yes
ZNF586	19	1050626	rs3761058	cg22053300	0.0728114	0.0902888	0.146321	0.0560322	0.0735096	0.0167792	0.146321	NA	1	No
LITAF	16	3180672	rs35003240	cg07994696	0.113603	0.0890089	0.1447	0.055691	0.031097	0.0579119	0.1447	NA	1	Yes
OLFM2	19	580475	rs11669788	cg25820479	0.113256	0.0772863	0.143928	0.0666416	0.030672	0.0466143	0.162018	0.3567	4	Yes
OTUD1	10	7200561	rs112947726	cg20095628	0.118159	0.0438781	0.143603	0.0997244	0.0254435	0.0184347	0.143603	NA	1	No
DHFRL1	3	2480768	rs8178649	cg26301639	0.102036	0.0503647	0.139971	0.0896065	0.0379354	0.0124293	0.139971	NA	1	No
	13	5390386	rs9548446	cg19582128	0.108845	0.0633312	0.139143	0.0758118	0.0302983	0.0330329	0.149737	0.169379	2	No
KCNS3	2	540204	rs4637119	cg19024632	0.0565605	0.116531	0.1389	0.0223692	0.0823394	0.0341913	0.15528	0.405782	4	No
RNASE4;ANG;AL163636.6;RP11-903H12.3	14	20324	rs4982312	cg18924965	0.0964778	0.084015	0.138793	0.0547785	0.0423156	0.0416993	0.138793	NA	1	No
RNASE4;ANG;AL163636.6;RP11-903H12.3	14	3890484	rs56371027	cg18924965	0.124542	0.0808354	0.138213	0.0573776	0.0136715	0.0671639	0.138213	NA	1	No
CERS5	12	6330356	rs11169300	cg09918394	0.136394	0.0853786	0.137064	0.051685	0.000669256	0.0847093	0.137064	NA	1	Yes
C17orf75	17	5900360	rs11651922	cg25809561	0.123732	0.0289622	0.136898	0.107936	0.0131663	0.0157959	0.136898	NA	1	Yes
NPHP4	1	4070048	rs7524865	cg13355874	0.062202	0.0988618	0.136821	0.037959	0.0746187	0.024243	0.16224	0.724564	8	No
PLLP	16	5670687	rs7187999	cg06706876	0.103974	0.0959123	0.136058	0.0401459	0.0320843	0.0638281	0.136058	NA	1	Yes
TPGS2	18	3140110	rs62083201	cg21367586	0.124487	0.0579265	0.133883	0.0759565	0.00939633	0.0485302	0.133883	NA	1	No
RAB7L1	1	4540370	rs1775148	cg17178900	0.106325	0.0955465	0.133532	0.0379858	0.0272068	0.0683396	0.142774	0.899571	6	Yes
MGST3	1	7160400	rs10737515	cg16553119	0.12002	0.116536	0.13229	0.0157541	0.0122694	0.104266	0.13229	NA	1	Yes
CD276	15	5900575	rs8032727	cg10586317	0.121314	0.109205	0.131891	0.0226852	0.010577	0.0986285	0.131891	NA	1	Yes
MAG	19	1440196	rs10411704	cg15761414	0.130214	0.0608183	0.131693	0.0708748	0.00147905	0.0593392	0.132745	0.911987	3	Yes
TRIM9	14	2120112	rs4609754	cg20033652	0.0928983	0.0364319	0.131666				0.131666	NA	1	No
DHRS7	14	3930731	rs376391	cg18906360	0.11648	0.0903629	0.130158	0.0397952	0.0136783	0.0766846	0.130158	NA	1	Yes
DRAM2	1	1440142	rs2209457	cg14519917	0.113433	0.0677832	0.129356	0.0615731	0.0159236	0.0518596	0.1548	0.484795	6	No
BBS2	16	870671	rs13331718	cg26651122	0.0780351	0.0498824	0.125827	0.0759441	0.0477914	0.00209104	0.125827	NA	1	No
CHRNA4	20	3120678	rs11698563	cg01743841	0.109878	0.0740279	0.125786	0.0517581	0.0159083	0.0581196	0.133218	0.863196	5	Yes
ANXA13	8	1030184	rs7817296	cg00283535	0.0520514	0.11259	0.125541	0.0129517	0.0734899	0.0390997	0.125541	NA	1	Yes
FTSJD1	16	5570615	rs108832	cg06389098	0.0876093	0.0607783	0.125054	0.064276	0.0374449	0.0233333	0.176667	0.625146	12	No
S100A10	1	540681	rs2932580	cg13445177	0.107993	0.0451039	0.124525	0.0794214	0.0165326	0.0285713	0.124525	0.996426	2	No
SDCBP2	20	1430673	rs8123274	cg04428163	0.0918687	0.0931133	0.123637	0.0305235	0.031768	0.0613452	0.123637	NA	1	Yes
FAM200B	4	730608	rs6815254	cg15175162	0.111465	0.0357005	0.122161	0.0864609	0.0106966	0.0250039	0.122161	NA	1	No
DTNA	18	6350164	rs1941753	cg05629781	0.0830778	0.0693379	0.121239	0.0519008	0.0381609	0.0311769	0.142295	0.0544582	2	No
WWP2	16	3800603	rs904809	cg26661922	0.10804	0.10502	0.11905	0.0140302	0.0110101	0.0940094	0.120108	0.668512	2	Yes
TRIM37	17	6280059	rs7225788	cg04662983	0.105049	0.0887904	0.116772	0.0279814	0.0117233	0.0770671	0.116772	NA	1	Yes
IL17RB	3	1070152	rs6801605	cg05331498	0.106031	0.0759361	0.115035	0.0390991	0.00900406	0.0669321	0.115035	NA	1	Yes
CLDN15	7	3780291	rs3757459	cg02512860	0.0875188	0.0761966	0.112716	0.0365197	0.0251975	0.0509991	0.112716	NA	1	Yes
SLC5A9	1	4670056	rs138805380	cg23071997	0.105731	0.0850921	0.111315	0.0262232	0.00558387	0.0795083	0.111315	NA	1	Yes
CHRM3	1	6860315	rs4445447	cg08454015	0.109352	0.0438117	0.111078	0.0672659	0.00172551	0.0420862	0.111078	NA	1	Yes
NTN1	17	150494	rs9914641	cg19711783	0.0760796	0.0703041	0.109389	0.0390853	0.0333099	0.0369943	0.109389	NA	1	No
FKBP1A	20	270292	rs8392	cg03932398	0.0953274	0.027914	0.106885	0.0789714	0.0115579	0.0163561	0.106885	NA	1	No
POC1B-GALNT4;GALNT4	12	7320717	rs3920010	cg07204479	0.10432	0.0237381	0.105756	0.0820175	0.00143509	0.022303	0.105756	NA	1	No
SLC12A8	3	3710075	rs11718838	cg19768599	0.0832695	0.049234	0.105302	0.0560685	0.022033	0.027201	0.13651	0.502863	7	No
LTN1	21	20398	rs2065266	cg01112801	0.0526257	0.0738007	0.102522	0.0287211	0.0498961	0.0239046	0.102522	NA	1	No
HRASLS2	11	4250059	rs72930190	cg03510310	0.0428469	0.0925338	0.102403	0.00986894	0.0595558	0.032978	0.102403	NA	1	Yes
TMEM105	17	3360601	rs4969421	cg11758345	0.068273	0.0787914	0.101707	0.0229159	0.0334344	0.0453571	0.121837	0.948055	10	Yes
PTS	11	6280341	rs10891337	cg09777883	0.0873139	0.0710563	0.100083	0.0290266	0.0127691	0.0582873	0.100083	NA	1	Yes
LDHC	11	6060470	rs1406580	cg08418111	0.0914683	0.0493754	0.0956766	0.0463012	0.00420828	0.0451671	0.0980314	0.982989	5	No
ORMDL1	2	7650341	rs1233258	cg12255818	0.0570232	0.0444867	0.0852432	0.0407565	0.0282199	0.0162667	0.0852432	NA	1	No
GREM1	15	2650379	rs4779585	cg03884132	0.0649672	0.0619058	0.0764779	0.014572	0.0115107	0.0503952	0.0779848	0.617744	2	Yes
PLD1	3	1570307	rs73176183	cg04431508	0.0386933	0.0457111	0.0757359	0.0300248	0.0370426	0.00866847	0.0757359	NA	1	No
ABCB9	12	5290598	rs28755851	cg13010344	0.0727225	0.0174042	0.0739759	0.0565716	0.00125335	0.0161509	0.0760736	0.951636	4	Yes
PHOSPHO2	2	5810086	rs59486440	cg20787648	0.0614424	0.0193929	0.0716017	0.0522088	0.0101593	0.00923354	0.0716017	NA	1	No
ABCA5	17	3780445	rs11649744	cg14019757	0.0598645	0.0393328	0.0643857	0.0250529	0.00452122	0.0348116	0.0643857	NA	1	Yes
C9orf66	9	3130139	rs581731	cg08909157	0.0536244	0.014154	0.0606688	0.0465148	0.00704445	0.00710957	0.0612439	0.759909	2	No
	1	4670468	rs12096839	cg17859187	0.0570714	0.0219891	0.0582153	0.0362262	0.00114395	0.0208452	0.0582153	NA	1	No
GNLY	2	5360064	rs4832181	cg24620635	0.0383875	0.0296409	0.0558603	0.0262195	0.0174728	0.0121681	0.0558603	NA	1	No
PROL1	4	5360441	rs77108213	cg06792975	0.0346253	0.0292685	0.0553193	0.0260508	0.0206941	0.00857444	0.0553193	NA	1	No
FCRLB	1	4730204	rs11576107	cg00714874	0.0392016	0.0244368	0.0486614	0.0242246	0.00945979	0.014977	0.0569233	0.971199	7	Yes
*SNP and all CpG sites - all CpG sites that have eQTM effect with probe
ADME genes are highlighted in bold
Note: in some particular cases depending on the correlation values between expression levels and SNP dosages, expression levels and methylation levels, genotype dosages and methylation levels it is not possible to deconstruct the explained variance components. In such cases the corresponding cells in columns I, J and K are left blank.
