# Supplementary material for: Genetic and epigenetic regulation of gene expression in fetal and adult human livers
Source: BMC Genomics. 2014 Oct 4;15(1):860. doi: 10.1186/1471-2164-15-860 (PMC4287518; doi:10.1186/1471-2164-15-860)
Supplement: Supplementary file 15 — Additional file 15: The contributions of SNPs and DNA methylation levels to the proportion of variation explained in gene expression levels of genes previously identified in GWA studies. A table listing the genes by the amount of the explained variation in expression of genes identified in GWA studies by either a SNP (eQTL), a CpG (eQTM), both a SNP and a CpG site (eQTL+eQTM) or a SNP and CpG sites (eQTL+eQTMs). (XLSX 25 KB) [file 12864_2014_6781_MOESM15_ESM.xlsx]

## Sheet: Supplementary_Table9
ProbeName	ProbeChr	ProbeCenterChrPos	NumberOfGWASAssociationsFoundByMJ	ProbeGene	Chr	SNPName	SNPChrPos	SNPType	AlleleAssessed	CpGName	CpGChr	CpGChrStart	CpGChrEnd	CpGGene	SNP.R2	SNP.AIC	CpG.R2	CpG.AIC	Both.R2	Both.AIC	SpearmanCorr.ProbeSNP	SpearmanCorr.ProbeCpG	SpearmanCorr.SNPCpG	eQTL	eQTM	mQTL	Relation	GWAS-disease	GWAS-link	GWAS-link2	GWAS-link3
7400537	22	24376401	1	GSTT1	22	rs2739330	24295286	T/C	T	cg05380919	22	24376204	24376253	GSTT1	0.49424	528.975	0.747221	420.088	0.770614	406.841	-0.665877	0.57906	-0.587689	Yes	Yes	Yes	S_Shelf	Liver enzyme levels (gamma-glutamyl transferase)	http://www.ncbi.nlm.nih.gov/pubmed/22001757
2260731	5	96249088	1	ERAP2	5	rs2549794	96244549	T/C	C	cg01142811	5	96144316	96144365	ERAP1	0.736531	96.5742	0.119222	286.052	0.736706	98.4694	0.856441	0.338991	0.409344	Yes	Yes	Yes	S_Shore	Crohn's disease	http://www.ncbi.nlm.nih.gov/pubmed/21102463
2260731	5	96249088	1	ERAP2	5	rs1363907	96252803	A/G	A	cg01142811	5	96144316	96144365	ERAP1	0.726335	102.535	0.119222	286.052	0.726342	104.531	0.839595	0.338991	0.395019	Yes	Yes	Yes	S_Shore	Inflammatory bowel disease	http://www.ncbi.nlm.nih.gov/pubmed/23128233
2360593	22	24313779	1	DDT	22	rs2739330	24295286	T/C	T	cg20064778	22	24384267	24384316	GSTT1	0.68937	41.1279	0.112142	206.011	0.720396	26.6071	0.805315	0.308204	0.460726	Yes	Yes	No	Island	Liver enzyme levels (gamma-glutamyl transferase)	http://www.ncbi.nlm.nih.gov/pubmed/22001757
160019	1	109852555	2	SORT1	1	rs629301	109818306	T/G	G	cg20930320	1	109852550	109852599	SORT1	0.655646	73.3087	0.488361	135.473	0.682266	62.6772	0.772195	-0.660954	-0.710451	Yes	Yes	Yes		Total cholesterol	http://www.ncbi.nlm.nih.gov/pubmed/20686565
160019	1	109852555	3	SORT1	1	rs12740374	109817590	G/T	T	cg20930320	1	109852550	109852599	SORT1	0.655761	73.2562	0.488361	135.473	0.682071	62.7735	0.780811	-0.660954	-0.716288	Yes	Yes	Yes		Lipoprotein-associated phospholipase A2 activity and mass	http://www.ncbi.nlm.nih.gov/pubmed/23118302	http://www.ncbi.nlm.nih.gov/pubmed/22003152
160019	1	109852555	2	SORT1	1	rs660240	109817838	G/A	A	cg20930320	1	109852550	109852599	SORT1	0.649724	75.9858	0.488361	135.473	0.681701	62.9561	0.772195	-0.660954	-0.710451	Yes	Yes	Yes		Cardiovascular disease risk factors	http://www.ncbi.nlm.nih.gov/pubmed/21943158	http://www.ncbi.nlm.nih.gov/pubmed/21378988
160019	1	109852555	6	SORT1	1	rs599839	109822166	A/G	G	cg13912858	1	109939792	109939841	SORT1	0.558224	112.422	0.568505	108.726	0.638801	82.8067	0.677024	-0.779235	-0.673905	Yes	Yes	Yes	N_Shore	Metabolite levels	http://www.ncbi.nlm.nih.gov/pubmed/21909109
7200707	1	107601457	1	PRMT6	1	rs17496332	107546375	G/A	G	cg02990361	1	107599529	107599578	PRMT6	0.506086	86.1209	0.437762	106.462	0.603664	53.5654	-0.730378	-0.655201	0.616108	Yes	Yes	Yes	Island	Sex hormone-binding globulin levels	http://www.ncbi.nlm.nih.gov/pubmed/22829776
1030278	10	100143540	1	PYROXD2	10	rs7072216	100156853	C/T	C	cg22752023	10	100174887	100174936	PYROXD2	0.311961	209.342	0.264321	219.852	0.471557	169.908	0.528515	-0.475009	-0.166836	Yes	Yes	No		Metabolite levels	http://www.ncbi.nlm.nih.gov/pubmed/21931564	http://www.ncbi.nlm.nih.gov/pubmed/23281178
1980484	2	233547238	1	EFHD1	2	rs2140773	233513175	A/C	C	cg27508753	2	233495231	233495280	EFHD1	0.420066	338.326	0.289788	370.142	0.471004	325.892	-0.581605	-0.470336	0.490265	Yes	Yes	Yes	N_Shelf	Liver enzyme levels (gamma-glutamyl transferase)	http://www.ncbi.nlm.nih.gov/pubmed/22001757
2630332	2	234669640	6	UGT1A1	2	rs887829	234668570	A/G	A	cg11811840	2	234669166	234669215	UGT1A7;UGT1A6;UGT1A10;UGT1A9;UGT1A8;UGT1A3;UGT1A5;UGT1A4;UGT1A1	0.328559	263.405	0.411032	242.83	0.441216	236.57	-0.544982	-0.581544	0.685082	Yes	Yes	Yes		Bilirubin levels	http://www.ncbi.nlm.nih.gov/pubmed/23642732	http://www.ncbi.nlm.nih.gov/pubmed/23371916	http://www.ncbi.nlm.nih.gov/pubmed/21646302
990020	13	33091277	1	N4BP2L2	13	rs718444	33147052	T/C	T	cg09774198	13	33160713	33160762	PDS5B	0.419632	-59.301	0.0794763	13.1199	0.426346	-59.1279	0.650044	-0.349425	-0.424391	Yes	Yes	Yes	N_Shore	Height	http://www.ncbi.nlm.nih.gov/pubmed/23563607	http://www.ncbi.nlm.nih.gov/pubmed/20881960
3310376	11	57296041	1	TIMM10	11	rs11229030	57203009	G/A	G	cg27640302	11	57296085	57296134	TIMM10	0.184845	152.248	0.221005	145.124	0.332815	122.799	-0.428685	-0.39328	0.221663	Yes	Yes	No		Crohn's disease	http://www.ncbi.nlm.nih.gov/pubmed/22412388
6450546	16	31104659	2	VKORC1	16	rs9923231	31107689	T/C	T	cg03581660	16	31100273	31100322	PRSS53;VKORC1	0.302864	170.375	0.167066	198.317	0.327368	166.757	-0.571235	-0.364375	0.475128	Yes	Yes	Yes		Warfarin maintenance dose	http://www.ncbi.nlm.nih.gov/pubmed/20833655
3710343	3	52847252	1	ITIH4	3	rs17331151	52844534	G/A	A	cg04865290	3	52927548	52927597	TMEM110-MUSTN1;TMEM110	0.304129	144.288	0.156275	174.536	0.327334	140.964	-0.528945	0.360248	-0.434292	Yes	Yes	Yes	N_Shelf	Immune reponse to smallpox (secreted IL-2)	http://www.ncbi.nlm.nih.gov/pubmed/22610502
6450546	16	31104659	1	VKORC1	16	rs10871454	31048079	A/G	A	cg03581660	16	31100273	31100322	PRSS53;VKORC1	0.297705	171.533	0.167066	198.317	0.322599	167.867	-0.565439	-0.364375	0.472224	Yes	Yes	Yes		Warfarin maintenance dose	http://www.ncbi.nlm.nih.gov/pubmed/18535201
2650598	4	187134442	1	CYP4V2	4	rs1593	187195551	A/T	T	cg23442198	4	187126114	187126163	CYP4V2	0.231435	163.103	0.216951	166.034	0.309605	148.262	-0.321524	0.443053	-0.410537	Yes	Yes	Yes		Activated partial thromboplastin time	http://www.ncbi.nlm.nih.gov/pubmed/22703881
870711	16	31094904	2	VKORC1	16	rs9923231	31107689	T/C	T	cg07124995	16	31100428	31100477	PRSS53;VKORC1	0.298915	34.3965	0.0812935	76.8395	0.300886	35.9546	-0.559798	-0.329657	0.598498	Yes	Yes	Yes		Warfarin maintenance dose	http://www.ncbi.nlm.nih.gov/pubmed/20833655
3370255	9	139323337	2	INPP5E	9	rs4077515	139266496	A/G	A	cg21243064	9	139371185	139371234	SEC16A	0.245465	-69.5745	0.109432	-43.5505	0.294299	-78.0794	-0.501604	0.328819	-0.204521	Yes	Yes	No	S_Shelf	Crohn's disease	http://www.ncbi.nlm.nih.gov/pubmed/22936669
3370255	9	139323337	2	INPP5E	9	rs10781499	139266405	T/C	T	cg21243064	9	139371185	139371234	SEC16A	0.245465	-69.5745	0.109432	-43.5505	0.294299	-78.0794	-0.501604	0.328819	-0.204521	Yes	Yes	No	S_Shelf	Inflammatory bowel disease	http://www.ncbi.nlm.nih.gov/pubmed/23128233
1090026	9	139318122	2	PMPCA	9	rs10781499	139266405	T/C	T	cg07056794	9	139318261	139318310	PMPCA	0.290658	21.1352	0.116462	55.612	0.291016	23.0559	0.524353	-0.302101	-0.560936	Yes	Yes	No	Island	Inflammatory bowel disease	http://www.ncbi.nlm.nih.gov/pubmed/23128233
1090026	9	139318122	2	PMPCA	9	rs4077515	139266496	A/G	A	cg07056794	9	139318261	139318310	PMPCA	0.290658	21.1352	0.116462	55.612	0.291016	23.0559	0.524353	-0.302101	-0.560936	Yes	Yes	No	Island	Crohn's disease	http://www.ncbi.nlm.nih.gov/pubmed/22936669
1070762	1	109822330	6	PSRC1	1	rs599839	109822166	A/G	G	cg24406116	1	109939988	109940037	SORT1	0.231048	421.789	0.255354	416.746	0.284773	412.418	0.563154	-0.57568	-0.637139	Yes	Yes	Yes	N_Shore	Metabolite levels	http://www.ncbi.nlm.nih.gov/pubmed/21909109
1070762	1	109822330	11	PSRC1	1	rs646776	109818530	A/G	G	cg24406116	1	109939988	109940037	SORT1	0.232726	421.446	0.255354	416.746	0.274976	414.554	0.594072	-0.57568	-0.741136	Yes	Yes	Yes	N_Shore	Coronary heart disease	http://www.ncbi.nlm.nih.gov/pubmed/21378988
1070762	1	109822330	2	PSRC1	1	rs660240	109817838	G/A	A	cg24406116	1	109939988	109940037	SORT1	0.231871	421.621	0.255354	416.746	0.274545	414.647	0.594072	-0.57568	-0.741136	Yes	Yes	Yes	N_Shore	Cardiovascular disease risk factors	http://www.ncbi.nlm.nih.gov/pubmed/21943158
870711	16	31094904	1	VKORC1	16	rs10871454	31048079	A/G	A	cg07124995	16	31100428	31100477	PRSS53;VKORC1	0.270284	40.6807	0.0812935	76.8395	0.270438	42.6474	-0.553196	-0.329657	0.575501	Yes	Yes	Yes		Warfarin maintenance dose	http://www.ncbi.nlm.nih.gov/pubmed/18535201
1070762	1	109822330	2	PSRC1	1	rs629301	109818306	T/G	G	cg24406116	1	109939988	109940037	SORT1	0.215786	424.875	0.255354	416.746	0.267795	416.101	0.594072	-0.57568	-0.741136	Yes	Yes	Yes	N_Shore	Cholesterol, total	http://www.ncbi.nlm.nih.gov/pubmed/20686565
1070762	1	109822330	3	PSRC1	1	rs12740374	109817590	G/T	T	cg24406116	1	109939988	109940037	SORT1	0.214184	425.195	0.255354	416.746	0.267231	416.222	0.593238	-0.57568	-0.744286	Yes	Yes	Yes	N_Shore	Lipoprotein-associated phospholipase A2 activity and mass	http://www.ncbi.nlm.nih.gov/pubmed/23118302
1070762	1	109822330	1	PSRC1	1	rs7528419	109817192	T/C	C	cg24406116	1	109939988	109940037	SORT1	0.213989	425.234	0.255354	416.746	0.267174	416.234	0.586054	-0.57568	-0.739306	Yes	Yes	Yes	N_Shore	Lipoprotein-associated phospholipase A2 activity and mass	http://www.ncbi.nlm.nih.gov/pubmed/22003152
6450546	16	31104659	1	VKORC1	16	rs11649653	30918487	G/C	G	cg03581660	16	31100273	31100322	PRSS53;VKORC1	0.202513	191.489	0.167066	198.317	0.263702	180.956	-0.4674	-0.364375	0.393642	Yes	Yes	Yes		Triglycerides	http://www.ncbi.nlm.nih.gov/pubmed/20686565
3610735	5	176829245	4	F12	5	rs2731672	176842474	G/A	A	cg14126493	5	176831249	176831298	F12;GRK6	0.236635	153.799	0.182555	164.546	0.261572	150.585	-0.473661	0.368137	-0.623549	Yes	Yes	Yes	Island	Circulating vasoactive peptide levels	http://www.ncbi.nlm.nih.gov/pubmed/23381795
3610735	5	176829245	2	F12	5	rs2545801	176841339	C/T	T	cg14126493	5	176831249	176831298	F12;GRK6	0.21308	158.571	0.182555	164.546	0.244972	154.075	-0.453757	0.368137	-0.601614	Yes	Yes	Yes	Island	Activated partial thromboplastin time	http://www.ncbi.nlm.nih.gov/pubmed/22703881
3710343	3	52847252	1	ITIH4	3	rs9847710	53062661	A/G	G	cg04865290	3	52927548	52927597	TMEM110-MUSTN1;TMEM110	0.146858	176.279	0.156275	174.536	0.244401	159.217	-0.368082	0.360248	-0.226177	Yes	Yes	No	N_Shelf	Ulcerative colitis	http://www.ncbi.nlm.nih.gov/pubmed/23128233
10066	6	25849649	1	SLC17A3	6	rs1165205	25870542	A/T	T	cg11876177	6	25874073	25874122	SLC17A3	0.106223	200.223	0.192982	184.192	0.243106	176.125	-0.30866	-0.401023	0.225602	Yes	Yes	No		Urate levels	http://www.ncbi.nlm.nih.gov/pubmed/18834626
2360020	11	61567436	2	FADS1;FADS2	11	rs174535	61551356	A/G	G	cg27386326	11	61587980	61588029	FADS1;FADS2	0.214184	371.16	0.22446	369.093	0.236595	368.617	-0.44995	-0.487348	0.858513	Yes	Yes	Yes	S_Shelf	Phospholipid levels (plasma)	http://www.ncbi.nlm.nih.gov/pubmed/21829377
2360020	11	61567436	2	FADS1;FADS2	11	rs174549	61571382	G/A	A	cg27386326	11	61587980	61588029	FADS1;FADS2	0.195035	374.94	0.22446	369.093	0.234542	369.039	-0.451197	-0.487348	0.800766	Yes	Yes	Yes	S_Shelf	Heart rate	http://www.ncbi.nlm.nih.gov/pubmed/23583979
2360020	11	61567436	1	FADS1;FADS2	11	rs174541	61565908	T/C	C	cg27386326	11	61587980	61588029	FADS1;FADS2	0.204963	372.991	0.22446	369.093	0.234198	369.109	-0.436258	-0.487348	0.836625	Yes	Yes	Yes	S_Shelf	Metabolite levels	http://www.ncbi.nlm.nih.gov/pubmed/23378610
2360020	11	61567436	5	FADS1;FADS2	11	rs4246215	61564299	G/T	T	cg27386326	11	61587980	61588029	FADS1;FADS2	0.204963	372.991	0.22446	369.093	0.234198	369.109	-0.436258	-0.487348	0.836625	Yes	Yes	Yes	S_Shelf	Inflammatory bowel disease	http://www.ncbi.nlm.nih.gov/pubmed/23128233
3520278	17	73754051	1	GALK1	17	rs1055129	73872948	G/A	G	cg07436562	17	73750299	73750348	GALK1;ITGB4	0.133771	128.074	0.203955	114.809	0.231362	111.308	0.373252	-0.464134	-0.491317	Yes	Yes	Yes	S_Shore	White matter hyperintensity burden	http://www.ncbi.nlm.nih.gov/pubmed/21681796
2360020	11	61567436	4	FADS1;FADS2	11	rs174548	61571348	C/G	G	cg27386326	11	61587980	61588029	FADS1;FADS2	0.180293	377.789	0.22446	369.093	0.229565	370.056	-0.434967	-0.487348	0.800573	Yes	Yes	Yes	S_Shelf	Hematology traits	http://www.ncbi.nlm.nih.gov/pubmed/23303382
2360020	11	61567436	4	FADS1;FADS2	11	rs174550	61571478	A/G	G	cg27386326	11	61587980	61588029	FADS1;FADS2	0.196042	374.743	0.22446	369.093	0.228883	370.195	-0.427401	-0.487348	0.861914	Yes	Yes	Yes	S_Shelf	Fasting glucose-related traits (interaction with BMI)	http://www.ncbi.nlm.nih.gov/pubmed/22581228
2360020	11	61567436	8	FADS1;FADS2	11	rs174547	61570783	A/G	G	cg27386326	11	61587980	61588029	FADS1;FADS2	0.196042	374.743	0.22446	369.093	0.228883	370.195	-0.427401	-0.487348	0.861914	Yes	Yes	Yes	S_Shelf	Comprehensive strength and appendicular lean mass	http://www.ncbi.nlm.nih.gov/pubmed/22960237
2360020	11	61567436	4	FADS1;FADS2	11	rs174546	61569830	G/A	A	cg27386326	11	61587980	61588029	FADS1;FADS2	0.196042	374.743	0.22446	369.093	0.228883	370.195	-0.427401	-0.487348	0.861914	Yes	Yes	Yes	S_Shelf	Cholesterol, total	http://www.ncbi.nlm.nih.gov/pubmed/20686565
6480494	10	131565271	1	MGMT	10	rs477692	131426022	A/G	G	cg26102564	10	131424579	131424628	MGMT	0.200455	125.209	0.106267	142.693	0.22834	121.636	0.450188	0.322509	0.462634	Yes	Yes	No		Response to temozolomide	http://www.ncbi.nlm.nih.gov/pubmed/23047291
2360020	11	61567436	6	FADS1;FADS2	11	rs102275	61557803	A/G	G	cg27386326	11	61587980	61588029	FADS1;FADS2	0.152283	383.064	0.22446	369.093	0.224502	371.085	-0.383109	-0.487348	0.814896	Yes	Yes	Yes	S_Shelf	Stearic acid (18:0) plasma levels	http://www.ncbi.nlm.nih.gov/pubmed/23362303
2360020	11	61567436	1	FADS1;FADS2	11	rs174601	61623140	C/T	T	cg27386326	11	61587980	61588029	FADS1;FADS2	0.144242	384.546	0.22446	369.093	0.224462	371.093	-0.360369	-0.487348	0.76042	Yes	Yes	Yes	S_Shelf	Liver enzyme levels (alkaline phosphatase)	http://www.ncbi.nlm.nih.gov/pubmed/22001757
240097	10	101992143	1	CWF19L1;RP11-316M21.6	10	rs11597390	101861435	T/C	T	cg11888571	10	102027355	102027404	CWF19L1	0.166425	-39.0275	0.119379	-30.4076	0.221425	-47.744	0.420639	-0.313051	-0.28832	Yes	Yes	No	Island	Liver enzyme levels	http://www.ncbi.nlm.nih.gov/pubmed/18940312
6100239	5	56212665	3	SETD9	5	rs889312	56031884	T/G	G	cg13560436	5	56248587	56248636	MIER3	0.159791	4.06469	0.0918536	16.2722	0.221098	-5.83045	-0.420365	-0.286919	0.204384	Yes	Yes	No	S_Shore	Breast cancer	http://www.ncbi.nlm.nih.gov/pubmed/23535729
3290088	11	61555744	1	RP11-467L20.9;C11orf9	11	rs198426	61490486	T/C	T	cg00595472	11	61525203	61525252	C11orf9	0.104639	-79.5847	0.198679	-97.0062	0.214215	-98.0801	-0.346917	-0.439236	0.519382	Yes	Yes	Yes		Phospholipid levels (plasma)	http://www.ncbi.nlm.nih.gov/pubmed/21829377
540368	11	77926732	1	GAB2	11	rs2373115	78091150	C/A	A	cg24769381	11	78052815	78052864	GAB2;RP11-452H21.1	0.205774	-163.092	0.184777	-158.995	0.209675	-161.865	0.386982	-0.364688	-0.762228	Yes	Yes	No		Alzheimer's disease (late onset)	http://www.ncbi.nlm.nih.gov/pubmed/17553421
540368	11	77926732	1	GAB2	11	rs10899489	78095373	C/A	A	cg24769381	11	78052815	78052864	GAB2;RP11-452H21.1	0.189861	-159.977	0.184777	-158.995	0.199277	-159.813	0.370697	-0.364688	-0.759353	Yes	Yes	No		Menarche (age at onset)	http://www.ncbi.nlm.nih.gov/pubmed/21102462
240097	10	101992143	1	CWF19L1;RP11-316M21.6	10	rs7084921	101813802	T/C	T	cg11888571	10	102027355	102027404	CWF19L1	0.122526	-30.9698	0.119379	-30.4076	0.196415	-42.78	0.37195	-0.313051	-0.216802	Yes	Yes	No	Island	Bone mineral density	http://www.ncbi.nlm.nih.gov/pubmed/22504420
870711	16	31094904	1	PRSS53;ZNF646;VKORC1	16	rs11649653	30918487	G/C	G	cg03581660	16	31100273	31100322	PRSS53;VKORC1	0.177666	59.4408	0.0724361	78.3459	0.189175	59.228	-0.443689	-0.300734	0.393642	Yes	Yes	Yes		Triglycerides	http://www.ncbi.nlm.nih.gov/pubmed/20686565
3710240	1	109818080	3	CELSR2	1	rs12740374	109817590	G/T	T	cg22076757	1	109849705	109849754	MYBPHL	0.173988	244.224	0.13445	251.564	0.187922	243.553	0.523775	-0.401122	-0.662733	Yes	Yes	Yes		Lipoprotein-associated phospholipase A2 activity and mass	http://www.ncbi.nlm.nih.gov/pubmed/23118302
3710240	1	109818080	1	CELSR2	1	rs7528419	109817192	T/C	C	cg22076757	1	109849705	109849754	MYBPHL	0.173919	244.237	0.13445	251.564	0.187877	243.561	0.517708	-0.401122	-0.660411	Yes	Yes	Yes		Lipoprotein-associated phospholipase A2 activity and mass	http://www.ncbi.nlm.nih.gov/pubmed/22003152
3710240	1	109818080	2	CELSR2	1	rs629301	109818306	T/G	G	cg22076757	1	109849705	109849754	MYBPHL	0.172975	244.416	0.13445	251.564	0.187116	243.708	0.512102	-0.401122	-0.66366	Yes	Yes	Yes		Cholesterol, total	http://www.ncbi.nlm.nih.gov/pubmed/20686565
3310474	6	25780065	4	SLC17A4	6	rs1408272	25842951	T/G	G	cg05412957	6	25701669	25701718	SCGN	0.120753	94.6332	0.144176	90.3939	0.18682	84.3693	-0.304047	0.382104	-0.423427	Yes	Yes	No		Red blood cell traits	http://www.ncbi.nlm.nih.gov/pubmed/23222517
3710240	1	109818080	2	CELSR2	1	rs660240	109817838	G/A	A	cg22076757	1	109849705	109849754	MYBPHL	0.161655	246.551	0.13445	251.564	0.17869	245.327	0.512102	-0.401122	-0.66366	Yes	Yes	Yes		Cardiovascular disease risk factors	http://www.ncbi.nlm.nih.gov/pubmed/21943158
3710240	1	109818080	11	CELSR2	1	rs646776	109818530	A/G	G	cg22076757	1	109849705	109849754	MYBPHL	0.160859	246.699	0.13445	251.564	0.178138	245.433	0.512102	-0.401122	-0.66366	Yes	Yes	Yes		Coronary heart disease	http://www.ncbi.nlm.nih.gov/pubmed/21378988
3310474	6	25780065	3	SLC17A4	6	rs17342717	25821770	C/T	T	cg05412957	6	25701669	25701718	SCGN	0.119775	94.8077	0.144176	90.3939	0.176864	86.2798	-0.352545	0.382104	-0.496896	Yes	Yes	No		Iron levels	http://www.ncbi.nlm.nih.gov/pubmed/21208937
3710240	1	109818080	6	CELSR2	1	rs599839	109822166	A/G	G	cg22076757	1	109849705	109849754	MYBPHL	0.14461	249.711	0.13445	251.564	0.173805	246.258	0.428026	-0.401122	-0.572108	Yes	Yes	Yes		Metabolite levels	http://www.ncbi.nlm.nih.gov/pubmed/21909109
6510075	16	15138246	1	NTAN1;PDXDC1	16	rs11075253	15148646	T/G	T	cg26989053	16	15148559	15148608	NTAN1;PDXDC1	0.141142	62.6214	0.130503	64.5543	0.172282	58.8233	-0.390114	-0.412788	0.566109	Yes	Yes	Yes	N_Shore	Lipid metabolism phenotypes	http://www.ncbi.nlm.nih.gov/pubmed/22286219
240097	10	101992143	1	CWF19L1;RP11-316M21.6	10	rs11599750	101805442	A/G	A	cg11888571	10	102027355	102027404	CWF19L1	0.0860731	-24.5793	0.119379	-30.4076	0.169278	-37.5658	0.322727	-0.313051	-0.213693	Yes	Yes	No	Island	Height	http://www.ncbi.nlm.nih.gov/pubmed/20881960
5360148	10	90973721	2	LIPA	10	rs1412444	91002927	A/G	A	cg20483560	10	91011676	91011725	LIPA	0.133872	165.393	0.0782425	175.166	0.16526	161.598	0.348904	0.280543	0.309791	Yes	Yes	No	Island	Coronary heart disease	http://www.ncbi.nlm.nih.gov/pubmed/21606135
2320253	10	105154044	1	USMG5;MIR1307	10	rs11191593	104939215	T/C	C	cg04362960	10	104952993	104953042	NT5C2	0.0570298	240.938	0.102099	233.249	0.151978	226.276	0.340776	-0.289992	-0.0084562	Yes	Yes	No	Island	Blood pressure	http://www.ncbi.nlm.nih.gov/pubmed/21909110
2320253	10	105154044	3	USMG5;MIR1307	10	rs11191580	104906211	T/C	C	cg04362960	10	104952993	104953042	NT5C2	0.0559874	241.112	0.102099	233.249	0.150449	226.559	0.320593	-0.289992	-0.0348723	Yes	Yes	No	Island	Autism spectrum disorder, attention deficit-hyperactivity disorder, bipolar disorder, major depressive disorder, and schizophrenia (combined)	http://www.ncbi.nlm.nih.gov/pubmed/23453885
5900575	15	74006490	1	CD276	15	rs8038465	73978337	G/A	A	cg10586317	15	73979250	73979299	CD276	0.11204	128.431	0.109205	128.931	0.126002	127.942	0.342968	-0.386988	-0.735662	Yes	Yes	Yes	S_Shore	Liver enzyme levels (gamma-glutamyl transferase)	http://www.ncbi.nlm.nih.gov/pubmed/22001757
2650379	15	33026352	1	GREM1	15	rs4779584	32994756	A/G	A	cg03884132	15	33009483	33009532	RP11-758N13.1	0.0569939	188.108	0.0619058	187.288	0.0727669	187.459	0.358592	0.346613	0.58486	Yes	Yes	Yes	N_Shore	Colorectal cancer	http://www.ncbi.nlm.nih.gov/pubmed/23266556
